# Supplementary material for: Datasets for supplier selection and order allocation with green criteria, all-unit quantity discounts and varying number of suppliers
Source: Data Brief. 2017 Jun 9;13:444–52. doi: 10.1016/j.dib.2017.06.018 (PMC5485863; doi:10.1016/j.dib.2017.06.018)
Supplement: Supplementary file 2 — Supplementary material Statistical analysis data [file mmc2.zip]

Archive with 215 entries (179 files):
- Data_In_Brief/
- Data_In_Brief/1.Statistical Analysis/
- Data_In_Brief/1.Statistical Analysis/Case A/
- Data_In_Brief/1.Statistical Analysis/Case A/Data.m
- Data_In_Brief/1.Statistical Analysis/Case A/Evaluate.m
- Data_In_Brief/1.Statistical Analysis/Case A/EvaluatePercentage.m
- Data_In_Brief/1.Statistical Analysis/Case A/mObjectiveFunction.m
- Data_In_Brief/1.Statistical Analysis/Case A/Model5.m
- Data_In_Brief/1.Statistical Analysis/Case A/MultiModel5.m
- Data_In_Brief/1.Statistical Analysis/Case A/P1/
- Data_In_Brief/1.Statistical Analysis/Case A/P1/Input.xlsx
- Data_In_Brief/1.Statistical Analysis/Case A/P1/QDiscount.xlsx
- Data_In_Brief/1.Statistical Analysis/Case A/P1/SenAnaEvaluate.xlsx
- Data_In_Brief/1.Statistical Analysis/Case A/P1/SenAnaFval.xlsx
- Data_In_Brief/1.Statistical Analysis/Case A/P1/SenAnaResults.xlsx
- Data_In_Brief/1.Statistical Analysis/Case A/P10/
- Data_In_Brief/1.Statistical Analysis/Case A/P10/Input.xlsx
- Data_In_Brief/1.Statistical Analysis/Case A/P10/QDiscount.xlsx
- Data_In_Brief/1.Statistical Analysis/Case A/P10/SenAnaEvaluate.xlsx
- Data_In_Brief/1.Statistical Analysis/Case A/P10/SenAnaFval.xlsx
- Data_In_Brief/1.Statistical Analysis/Case A/P10/SenAnaResults.xlsx
- Data_In_Brief/1.Statistical Analysis/Case A/P11/
- Data_In_Brief/1.Statistical Analysis/Case A/P11/Input.xlsx
- Data_In_Brief/1.Statistical Analysis/Case A/P11/QDiscount.xlsx
- Data_In_Brief/1.Statistical Analysis/Case A/P11/SenAnaEvaluate.xlsx
- Data_In_Brief/1.Statistical Analysis/Case A/P11/SenAnaFval.xlsx
- Data_In_Brief/1.Statistical Analysis/Case A/P11/SenAnaResults.xlsx
- Data_In_Brief/1.Statistical Analysis/Case A/P12/
- Data_In_Brief/1.Statistical Analysis/Case A/P12/Input.xlsx
- Data_In_Brief/1.Statistical Analysis/Case A/P12/QDiscount.xlsx
- Data_In_Brief/1.Statistical Analysis/Case A/P12/SenAnaEvaluate.xlsx
- Data_In_Brief/1.Statistical Analysis/Case A/P12/SenAnaFval.xlsx
- Data_In_Brief/1.Statistical Analysis/Case A/P12/SenAnaResults.xlsx
- Data_In_Brief/1.Statistical Analysis/Case A/P13/
- Data_In_Brief/1.Statistical Analysis/Case A/P13/Input.xlsx
- Data_In_Brief/1.Statistical Analysis/Case A/P13/QDiscount.xlsx
- Data_In_Brief/1.Statistical Analysis/Case A/P13/SenAnaEvaluate.xlsx
- Data_In_Brief/1.Statistical Analysis/Case A/P13/SenAnaFval.xlsx
- Data_In_Brief/1.Statistical Analysis/Case A/P13/SenAnaResults.xlsx
- Data_In_Brief/1.Statistical Analysis/Case A/P14/
- Data_In_Brief/1.Statistical Analysis/Case A/P14/Input.xlsx
- Data_In_Brief/1.Statistical Analysis/Case A/P14/QDiscount.xlsx
- Data_In_Brief/1.Statistical Analysis/Case A/P14/SenAnaEvaluate.xlsx
- Data_In_Brief/1.Statistical Analysis/Case A/P14/SenAnaFval.xlsx
- Data_In_Brief/1.Statistical Analysis/Case A/P14/SenAnaResults.xlsx
- Data_In_Brief/1.Statistical Analysis/Case A/P15/
- Data_In_Brief/1.Statistical Analysis/Case A/P15/Input.xlsx
- Data_In_Brief/1.Statistical Analysis/Case A/P15/QDiscount.xlsx
- Data_In_Brief/1.Statistical Analysis/Case A/P15/SenAnaEvaluate.xlsx
- Data_In_Brief/1.Statistical Analysis/Case A/P15/SenAnaFval.xlsx
- Data_In_Brief/1.Statistical Analysis/Case A/P15/SenAnaResults.xlsx
- Data_In_Brief/1.Statistical Analysis/Case A/P16/
- Data_In_Brief/1.Statistical Analysis/Case A/P16/Input.xlsx
- Data_In_Brief/1.Statistical Analysis/Case A/P16/QDiscount.xlsx
- Data_In_Brief/1.Statistical Analysis/Case A/P16/SenAnaEvaluate.xlsx
- Data_In_Brief/1.Statistical Analysis/Case A/P16/SenAnaFval.xlsx
- Data_In_Brief/1.Statistical Analysis/Case A/P16/SenAnaResults.xlsx
- Data_In_Brief/1.Statistical Analysis/Case A/P2/
- Data_In_Brief/1.Statistical Analysis/Case A/P2/Input.xlsx
- Data_In_Brief/1.Statistical Analysis/Case A/P2/QDiscount.xlsx
- Data_In_Brief/1.Statistical Analysis/Case A/P2/SenAnaEvaluate.xlsx
- Data_In_Brief/1.Statistical Analysis/Case A/P2/SenAnaFval.xlsx
- Data_In_Brief/1.Statistical Analysis/Case A/P2/SenAnaResults.xlsx
- Data_In_Brief/1.Statistical Analysis/Case A/P3/
- Data_In_Brief/1.Statistical Analysis/Case A/P3/Input.xlsx
- Data_In_Brief/1.Statistical Analysis/Case A/P3/QDiscount.xlsx
- Data_In_Brief/1.Statistical Analysis/Case A/P3/SenAnaEvaluate.xlsx
- Data_In_Brief/1.Statistical Analysis/Case A/P3/SenAnaFval.xlsx
- Data_In_Brief/1.Statistical Analysis/Case A/P3/SenAnaResults.xlsx
- Data_In_Brief/1.Statistical Analysis/Case A/P4/
- Data_In_Brief/1.Statistical Analysis/Case A/P4/Input.xlsx
- Data_In_Brief/1.Statistical Analysis/Case A/P4/QDiscount.xlsx
- Data_In_Brief/1.Statistical Analysis/Case A/P4/SenAnaEvaluate.xlsx
- Data_In_Brief/1.Statistical Analysis/Case A/P4/SenAnaFval.xlsx
- Data_In_Brief/1.Statistical Analysis/Case A/P4/SenAnaResults.xlsx
- Data_In_Brief/1.Statistical Analysis/Case A/P5/
- Data_In_Brief/1.Statistical Analysis/Case A/P5/Input.xlsx
- Data_In_Brief/1.Statistical Analysis/Case A/P5/QDiscount.xlsx
- Data_In_Brief/1.Statistical Analysis/Case A/P5/SenAnaEvaluate.xlsx
- Data_In_Brief/1.Statistical Analysis/Case A/P5/SenAnaFval.xlsx
- Data_In_Brief/1.Statistical Analysis/Case A/P5/SenAnaResults.xlsx
- Data_In_Brief/1.Statistical Analysis/Case A/P6/
- Data_In_Brief/1.Statistical Analysis/Case A/P6/Input.xlsx
- Data_In_Brief/1.Statistical Analysis/Case A/P6/QDiscount.xlsx
- Data_In_Brief/1.Statistical Analysis/Case A/P6/SenAnaEvaluate.xlsx
- Data_In_Brief/1.Statistical Analysis/Case A/P6/SenAnaFval.xlsx
- Data_In_Brief/1.Statistical Analysis/Case A/P6/SenAnaResults.xlsx
- Data_In_Brief/1.Statistical Analysis/Case A/P7/
- Data_In_Brief/1.Statistical Analysis/Case A/P7/Input.xlsx
- Data_In_Brief/1.Statistical Analysis/Case A/P7/QDiscount.xlsx
- Data_In_Brief/1.Statistical Analysis/Case A/P7/SenAnaEvaluate.xlsx
- Data_In_Brief/1.Statistical Analysis/Case A/P7/SenAnaFval.xlsx
- Data_In_Brief/1.Statistical Analysis/Case A/P7/SenAnaResults.xlsx
- Data_In_Brief/1.Statistical Analysis/Case A/P8/
- Data_In_Brief/1.Statistical Analysis/Case A/P8/Input.xlsx
- Data_In_Brief/1.Statistical Analysis/Case A/P8/QDiscount.xlsx
- Data_In_Brief/1.Statistical Analysis/Case A/P8/SenAnaEvaluate.xlsx
- Data_In_Brief/1.Statistical Analysis/Case A/P8/SenAnaFval.xlsx
- Data_In_Brief/1.Statistical Analysis/Case A/P8/SenAnaResults.xlsx
- Data_In_Brief/1.Statistical Analysis/Case A/P9/
- Data_In_Brief/1.Statistical Analysis/Case A/P9/Input.xlsx
- Data_In_Brief/1.Statistical Analysis/Case A/P9/QDiscount.xlsx
- Data_In_Brief/1.Statistical Analysis/Case A/P9/SenAnaEvaluate.xlsx
- Data_In_Brief/1.Statistical Analysis/Case A/P9/SenAnaFval.xlsx
- Data_In_Brief/1.Statistical Analysis/Case A/P9/SenAnaResults.xlsx
- Data_In_Brief/1.Statistical Analysis/Case A/RunSensetivityAnalysis.m
- Data_In_Brief/1.Statistical Analysis/Case A/SenAnalysis.xlsx
- Data_In_Brief/1.Statistical Analysis/Case A/SenAnalysisScript.m
- Data_In_Brief/1.Statistical Analysis/Case A/SingleObjectiveFunction.m
- Data_In_Brief/1.Statistical Analysis/Case B/
- Data_In_Brief/1.Statistical Analysis/Case B/Data.m
- Data_In_Brief/1.Statistical Analysis/Case B/Evaluate.m
- Data_In_Brief/1.Statistical Analysis/Case B/mObjectiveFunction.m
- Data_In_Brief/1.Statistical Analysis/Case B/Model5.m
- Data_In_Brief/1.Statistical Analysis/Case B/MultiModel5.m
- Data_In_Brief/1.Statistical Analysis/Case B/P1/
- Data_In_Brief/1.Statistical Analysis/Case B/P1/Input.xlsx
- Data_In_Brief/1.Statistical Analysis/Case B/P1/QDiscount.xlsx
- Data_In_Brief/1.Statistical Analysis/Case B/P1/SenAnaEvaluate.xlsx
- Data_In_Brief/1.Statistical Analysis/Case B/P1/SenAnaFval.xlsx
- Data_In_Brief/1.Statistical Analysis/Case B/P1/SenAnaResults.xlsx
- Data_In_Brief/1.Statistical Analysis/Case B/P10/
- Data_In_Brief/1.Statistical Analysis/Case B/P10/Input.xlsx
- Data_In_Brief/1.Statistical Analysis/Case B/P10/QDiscount.xlsx
- Data_In_Brief/1.Statistical Analysis/Case B/P10/SenAnaEvaluate.xlsx
- Data_In_Brief/1.Statistical Analysis/Case B/P10/SenAnaFval.xlsx
- Data_In_Brief/1.Statistical Analysis/Case B/P10/SenAnaResults.xlsx
- Data_In_Brief/1.Statistical Analysis/Case B/P11/
- Data_In_Brief/1.Statistical Analysis/Case B/P11/Input.xlsx
- Data_In_Brief/1.Statistical Analysis/Case B/P11/QDiscount.xlsx
- Data_In_Brief/1.Statistical Analysis/Case B/P11/SenAnaEvaluate.xlsx
- Data_In_Brief/1.Statistical Analysis/Case B/P11/SenAnaFval.xlsx
- Data_In_Brief/1.Statistical Analysis/Case B/P11/SenAnaResults.xlsx
- Data_In_Brief/1.Statistical Analysis/Case B/P12/
- Data_In_Brief/1.Statistical Analysis/Case B/P12/Input.xlsx
- Data_In_Brief/1.Statistical Analysis/Case B/P12/QDiscount.xlsx
- Data_In_Brief/1.Statistical Analysis/Case B/P12/SenAnaEvaluate.xlsx
- Data_In_Brief/1.Statistical Analysis/Case B/P12/SenAnaFval.xlsx
- Data_In_Brief/1.Statistical Analysis/Case B/P12/SenAnaResults.xlsx
- Data_In_Brief/1.Statistical Analysis/Case B/P13/
- Data_In_Brief/1.Statistical Analysis/Case B/P13/Input.xlsx
- Data_In_Brief/1.Statistical Analysis/Case B/P13/QDiscount.xlsx
- Data_In_Brief/1.Statistical Analysis/Case B/P13/SenAnaEvaluate.xlsx
- Data_In_Brief/1.Statistical Analysis/Case B/P13/SenAnaFval.xlsx
- Data_In_Brief/1.Statistical Analysis/Case B/P13/SenAnaResults.xlsx
- Data_In_Brief/1.Statistical Analysis/Case B/P14/
- Data_In_Brief/1.Statistical Analysis/Case B/P14/Input.xlsx
- Data_In_Brief/1.Statistical Analysis/Case B/P14/QDiscount.xlsx
- Data_In_Brief/1.Statistical Analysis/Case B/P14/SenAnaEvaluate.xlsx
- Data_In_Brief/1.Statistical Analysis/Case B/P14/SenAnaFval.xlsx
- Data_In_Brief/1.Statistical Analysis/Case B/P14/SenAnaResults.xlsx
- Data_In_Brief/1.Statistical Analysis/Case B/P15/
- Data_In_Brief/1.Statistical Analysis/Case B/P15/Input.xlsx
- Data_In_Brief/1.Statistical Analysis/Case B/P15/QDiscount.xlsx
- Data_In_Brief/1.Statistical Analysis/Case B/P15/SenAnaEvaluate.xlsx
- Data_In_Brief/1.Statistical Analysis/Case B/P15/SenAnaFval.xlsx
- Data_In_Brief/1.Statistical Analysis/Case B/P15/SenAnaResults.xlsx
- Data_In_Brief/1.Statistical Analysis/Case B/P16/
- Data_In_Brief/1.Statistical Analysis/Case B/P16/Input.xlsx
- Data_In_Brief/1.Statistical Analysis/Case B/P16/QDiscount.xlsx
- Data_In_Brief/1.Statistical Analysis/Case B/P16/SenAnaEvaluate.xlsx
- Data_In_Brief/1.Statistical Analysis/Case B/P16/SenAnaFval.xlsx
- Data_In_Brief/1.Statistical Analysis/Case B/P16/SenAnaResults.xlsx
- Data_In_Brief/1.Statistical Analysis/Case B/P2/
- Data_In_Brief/1.Statistical Analysis/Case B/P2/Input.xlsx
- Data_In_Brief/1.Statistical Analysis/Case B/P2/QDiscount.xlsx
- Data_In_Brief/1.Statistical Analysis/Case B/P2/SenAnaEvaluate.xlsx
- Data_In_Brief/1.Statistical Analysis/Case B/P2/SenAnaFval.xlsx
- Data_In_Brief/1.Statistical Analysis/Case B/P2/SenAnaResults.xlsx
- Data_In_Brief/1.Statistical Analysis/Case B/P3/
- Data_In_Brief/1.Statistical Analysis/Case B/P3/Input.xlsx
- Data_In_Brief/1.Statistical Analysis/Case B/P3/QDiscount.xlsx
- Data_In_Brief/1.Statistical Analysis/Case B/P3/SenAnaEvaluate.xlsx
- Data_In_Brief/1.Statistical Analysis/Case B/P3/SenAnaFval.xlsx
- Data_In_Brief/1.Statistical Analysis/Case B/P3/SenAnaResults.xlsx
- Data_In_Brief/1.Statistical Analysis/Case B/P4/
- Data_In_Brief/1.Statistical Analysis/Case B/P4/Input.xlsx
- Data_In_Brief/1.Statistical Analysis/Case B/P4/QDiscount.xlsx
- Data_In_Brief/1.Statistical Analysis/Case B/P4/SenAnaEvaluate.xlsx
- Data_In_Brief/1.Statistical Analysis/Case B/P4/SenAnaFval.xlsx
- Data_In_Brief/1.Statistical Analysis/Case B/P4/SenAnaResults.xlsx
- Data_In_Brief/1.Statistical Analysis/Case B/P5/
- Data_In_Brief/1.Statistical Analysis/Case B/P5/Input.xlsx
- Data_In_Brief/1.Statistical Analysis/Case B/P5/QDiscount.xlsx
- Data_In_Brief/1.Statistical Analysis/Case B/P5/SenAnaEvaluate.xlsx
- Data_In_Brief/1.Statistical Analysis/Case B/P5/SenAnaFval.xlsx
- Data_In_Brief/1.Statistical Analysis/Case B/P5/SenAnaResults.xlsx
- Data_In_Brief/1.Statistical Analysis/Case B/P6/
- Data_In_Brief/1.Statistical Analysis/Case B/P6/Input.xlsx
- Data_In_Brief/1.Statistical Analysis/Case B/P6/QDiscount.xlsx
- Data_In_Brief/1.Statistical Analysis/Case B/P6/SenAnaEvaluate.xlsx
- Data_In_Brief/1.Statistical Analysis/Case B/P6/SenAnaFval.xlsx
- Data_In_Brief/1.Statistical Analysis/Case B/P6/SenAnaResults.xlsx
- Data_In_Brief/1.Statistical Analysis/Case B/P7/
- Data_In_Brief/1.Statistical Analysis/Case B/P7/Input.xlsx
- Data_In_Brief/1.Statistical Analysis/Case B/P7/QDiscount.xlsx
- Data_In_Brief/1.Statistical Analysis/Case B/P7/SenAnaEvaluate.xlsx
- Data_In_Brief/1.Statistical Analysis/Case B/P7/SenAnaFval.xlsx
- Data_In_Brief/1.Statistical Analysis/Case B/P7/SenAnaResults.xlsx
- Data_In_Brief/1.Statistical Analysis/Case B/P8/
- Data_In_Brief/1.Statistical Analysis/Case B/P8/Input.xlsx
- Data_In_Brief/1.Statistical Analysis/Case B/P8/QDiscount.xlsx
- Data_In_Brief/1.Statistical Analysis/Case B/P8/SenAnaEvaluate.xlsx
- Data_In_Brief/1.Statistical Analysis/Case B/P8/SenAnaFval.xlsx
- Data_In_Brief/1.Statistical Analysis/Case B/P8/SenAnaResults.xlsx
- Data_In_Brief/1.Statistical Analysis/Case B/P9/
- Data_In_Brief/1.Statistical Analysis/Case B/P9/Input.xlsx
- Data_In_Brief/1.Statistical Analysis/Case B/P9/QDiscount.xlsx
- Data_In_Brief/1.Statistical Analysis/Case B/P9/SenAnaEvaluate.xlsx
- Data_In_Brief/1.Statistical Analysis/Case B/P9/SenAnaFval.xlsx
- Data_In_Brief/1.Statistical Analysis/Case B/P9/SenAnaResults.xlsx
- Data_In_Brief/1.Statistical Analysis/Case B/RunSensetivityAnalysis.m
- Data_In_Brief/1.Statistical Analysis/Case B/SenAnalysis.xlsx
- Data_In_Brief/1.Statistical Analysis/Case B/SenAnalysisScript.m
- Data_In_Brief/1.Statistical Analysis/Case B/SingleObjectiveFunction.m
