# Supplementary material for: Datasets for supplier selection and order allocation with green criteria, all-unit quantity discounts and varying number of suppliers
Source: Data Brief. 2017 Jun 9;13:444–52. doi: 10.1016/j.dib.2017.06.018 (PMC5485863; doi:10.1016/j.dib.2017.06.018)
Supplement: Supplementary file 2 — Supplementary material Statistical analysis data [file mmc2.zip › Data_In_Brief/1.Statistical Analysis/Case A/Data.m]

%% Cost
%S= [10 12];
load ('XSen.mat','SenAna')
if strcmp('Shortage',SenAna)
    load SenAnaData.mat
else
S = xlsread('Input.xlsx',3);
end

%H = [1 1];
if strcmp('Holding',SenAna)
    load SenAnaData.mat
else
H = xlsread('Input.xlsx',2);
end
%Demand =[100;150];
if strcmp('Demand',SenAna)
    load SenAnaData.mat
else
Demand = xlsread('Input.xlsx',1);
end
%CF =[50 60;40 70];
if strcmp('Fixed',SenAna)
    load SenAnaData.mat
else
CF = xlsread('Input.xlsx',4);
end
%% Weights
% AHP weights
if strcmp('WAHP',SenAna)
    load SenAnaData.mat
else
WAHP = xlsread('Input.xlsx',5);
end
% CCS Green from FUZZY TOPSIS
GreenW = xlsread('Input.xlsx',6);
% CCS General from Fuzzy TOPSIS
GeneralW = xlsread('Input.xlsx',7);
if strcmp('ALPHA',SenAna)
    load SenAnaData.mat
else
ALPHA = [0.5 0.5];
end
%% Others
Initial_Inv = 0;
% number of suppliers
[status,sheets] = xlsfinfo('QDiscount.xlsx');
NoOfSuppliers = numel(sheets);
%% Demand , Price and Capacity Info:
for i = 1:NoOfSuppliers
    MinQuantity{i} = xlsread('QDiscount.xlsx',i,'A1:A99');
    Price{i} = xlsread('QDiscount.xlsx',i,'B1:B99');
    MaxQuantity{i} = xlsread('QDiscount.xlsx',i,'C1:C99');
end
% number of periods
NoOfPeriods = length(Demand);
% number of ranges
for i = 1:NoOfSuppliers
    NoOfRanges(i)= length(MinQuantity{i});
end
NoInv = NoOfPeriods;
% Supplier List in each period
SP = xlsread('Input.xlsx',8);
for i = 1:size(SP,1)
    SPP{i}=SP(i,~isnan(SP(i,:)));
    SupplierSizeInEachPeriod(i) = length(SPP{i});
end
NoQ = 0;
for i = 1:NoOfPeriods
    for j = SPP{i}
        NoQ = NoQ+NoOfRanges(j);
    end
end
NoBinary = NoQ;
No_Dec_Var = NoQ+NoBinary+NoInv;


save data.mat
