# Supplementary material for: Datasets for supplier selection and order allocation with green criteria, all-unit quantity discounts and varying number of suppliers
Source: Data Brief. 2017 Jun 9;13:444–52. doi: 10.1016/j.dib.2017.06.018 (PMC5485863; doi:10.1016/j.dib.2017.06.018)
Supplement: Supplementary file 2 — Supplementary material Statistical analysis data [file mmc2.zip › Data_In_Brief/1.Statistical Analysis/Case A/EvaluatePercentage.m]

clear all;
clc;
close all;
for i = 1:19
TCP = xlsread('SenAnaEvaluateAll.xlsx',i,'A1:A1');
TVP = xlsread('SenAnaEvaluateAll.xlsx',i,'B1:B1');
TCPOPT = xlsread('SenAnaEvaluateAll.xlsx',i,'E1:E1');
TVPOPT = abs(xlsread('SenAnaEvaluateAll.xlsx',i,'F1:F1'));

CPercent = abs(TCP-TCPOPT)/TCPOPT;
WPercent = abs(TVP-TVPOPT)/TVPOPT;
xlswrite('Percentage.xlsx',CPercent,i,'A1:A1')
xlswrite('Percentage.xlsx',WPercent,i,'A2:A2')

TCP2 = xlsread('SenAnaEvaluateDiff.xlsx',i,'A1:A1');
TVP2 = xlsread('SenAnaEvaluateDiff.xlsx',i,'B1:B1');
TCPOPT2 = xlsread('SenAnaEvaluateDiff.xlsx',i,'E1:E1');
TVPOPT2 = abs(xlsread('SenAnaEvaluateDiff.xlsx',i,'F1:F1'));

CPercent2 = abs(TCP2-TCPOPT2)/TCPOPT2;
WPercent2 = abs(TVP2-TVPOPT2)/TVPOPT2;
xlswrite('Percentage.xlsx',CPercent2,i,'B1:B1')
xlswrite('Percentage.xlsx',WPercent2,i,'B2:B2')

end
