# Supplementary material for: Datasets for supplier selection and order allocation with green criteria, all-unit quantity discounts and varying number of suppliers
Source: Data Brief. 2017 Jun 9;13:444–52. doi: 10.1016/j.dib.2017.06.018 (PMC5485863; doi:10.1016/j.dib.2017.06.018)
Supplement: Supplementary file 2 — Supplementary material Statistical analysis data [file mmc2.zip › Data_In_Brief/1.Statistical Analysis/Case A/mObjectiveFunction.m]

function [Z W]= SingleObjectiveFunction()

load data.mat
%% variables cost * quantity
xcounter =1;
for i = 1:NoOfPeriods % for each period
    for j = SPP{i}
        rangeupdate =1;
        for k = 1:NoOfRanges(j)
            Z(xcounter) = Price{j}(rangeupdate);
            W(xcounter) = -GreenW(j)*WAHP(1)-GeneralW(j)*WAHP(2);
            rangeupdate = rangeupdate+1;
            xcounter = xcounter+1;
        end
    end
end
%% Fixed Cost * Binary
for i = 1:NoOfPeriods % for each period
    for j = SPP{i}
        rangeupdate =1;
        for k = 1:NoOfRanges(j)
            Z(xcounter) = CF(j,i);
            W(xcounter) = 0;
            rangeupdate = rangeupdate+1;
            xcounter = xcounter+1;
        end
    end
end

%% Inventory
% holding cost
for i = 1:NoOfPeriods
    Z(xcounter)= H(i);
    W(xcounter)= 0;
    xcounter = xcounter+1;
end
% shortage cost
for i = 1:NoOfPeriods
    Z(xcounter)= -S(i);
    W(xcounter)= 0;
    xcounter = xcounter+1;
end

%% Inventory Binary
% holding cost binary
for i = 1:NoOfPeriods
    Z(xcounter)= 0;
    W(xcounter)= 0;
    xcounter = xcounter+1;
end
% shortage cost binary
for i = 1:NoOfPeriods
    Z(xcounter)= 0;
    W(xcounter)= 0;
    xcounter = xcounter+1;
end
ValueObj = xlsread('SeperateObjFunFval.xlsx',1);
for i = 1:1
   Z(xcounter) = -ValueObj(1);
   W(xcounter) = -ValueObj(2);
end
end
