# Supplementary material for: Datasets for supplier selection and order allocation with green criteria, all-unit quantity discounts and varying number of suppliers
Source: Data Brief. 2017 Jun 9;13:444–52. doi: 10.1016/j.dib.2017.06.018 (PMC5485863; doi:10.1016/j.dib.2017.06.018)
Supplement: Supplementary file 2 — Supplementary material Statistical analysis data [file mmc2.zip › Data_In_Brief/1.Statistical Analysis/Case A/Model5.m]

%% startup
clear all;
close all;
clc;
%% call data
Data
VeryLarge = sum(Demand);
VerySmall = 0.5;

%% No of Constraints
No_Cap_Const = 2*NoBinary;
%% Capacity Constraints
rowcounter =1;
colcounter =1;
for i = 1:NoOfPeriods % Max Capacity constaints
    for j = SPP{i}
        for k = 1:NoOfRanges(j)
            A(rowcounter,[colcounter,NoQ+colcounter])=[1 -MaxQuantity{j}(k)];
            rowcounter = rowcounter+1;
            colcounter = colcounter+1;
        end
    end
end
colcounter =1;
for i = 1:NoOfPeriods % Min Capacity constaints
    for j = SPP{i}
        for k = 1:NoOfRanges(j)
            A(rowcounter,[colcounter,NoQ+colcounter])=[-1 MinQuantity{j}(k)];
            rowcounter = rowcounter+1;
            colcounter = colcounter+1;
        end
    end
end
B = zeros(No_Cap_Const,1);
%% Demand Constraints
for i = 1:NoOfPeriods
    TotalQinPeriod(i) = 0;
    for j = SPP{i}
        TotalQinPeriod(i) = TotalQinPeriod(i)+NoOfRanges(j);
    end
end

for i = 1:NoOfPeriods
    if i == 1
        CumQUpToPeriod(i) = 0;
    else
        CumQUpToPeriod(i) = 0;
        for j = 1:i-1
            CumQUpToPeriod(i) = CumQUpToPeriod(i)+TotalQinPeriod(j);
        end
    end
end
for i= 1:NoInv %Less Than or equal
    if i == 1
        A(No_Cap_Const+i,CumQUpToPeriod(i)+1:CumQUpToPeriod(i)+TotalQinPeriod(i))= 1;
        A(No_Cap_Const+i,[NoBinary+NoQ+i,NoBinary+NoQ+NoInv+i]) = [-1 -1];
        B(No_Cap_Const+i,1)=Demand(i)-Initial_Inv;
    else
        A(No_Cap_Const+i,CumQUpToPeriod(i)+1:CumQUpToPeriod(i)+TotalQinPeriod(i))= 1;
        A(No_Cap_Const+i,[NoBinary+NoQ+i,NoBinary+NoQ+NoInv+i,NoBinary+NoQ+NoInv+i-1,NoBinary+NoQ+i-1]) = [-1 -1 1 1];
        B(No_Cap_Const+i,1)=Demand(i);
    end
end
for i= 1:NoInv %Greater Than or equal
    if i == 1
        A(No_Cap_Const+NoInv+i,CumQUpToPeriod(i)+1:CumQUpToPeriod(i)+TotalQinPeriod(i))= -1;
        A(No_Cap_Const+NoInv+i,[NoBinary+NoQ+i,NoBinary+NoQ+NoInv+i]) = 1;
        B(No_Cap_Const+NoInv+i,1)=-Demand(i)+Initial_Inv;
    else
        A(No_Cap_Const+NoInv+i,CumQUpToPeriod(i)+1:CumQUpToPeriod(i)+TotalQinPeriod(i))= -1;
        A(No_Cap_Const+NoInv+i,[NoBinary+NoQ+i,NoBinary+NoQ+NoInv+i,NoBinary+NoQ+NoInv+i-1,NoBinary+NoQ+i-1]) = [1 1 -1 -1];
        B(No_Cap_Const+NoInv+i,1)=-Demand(i);
    end
end
%% Total Demand constraint

A(No_Cap_Const+NoInv*2+1,1:NoQ)=1;
A(No_Cap_Const+NoInv*2+2,1:NoQ)=-1;

B(No_Cap_Const+NoInv*2+1,1)=sum(Demand)-Initial_Inv;
B(No_Cap_Const+NoInv*2+2,1)=-1*(sum(Demand)-Initial_Inv);

%% price range restriction
RRcounter =1;
for i = 1:NoOfPeriods
    for j = SPP{i}
        RangeSizeinPeriod(RRcounter) = NoOfRanges(j);
        RRcounter = RRcounter+1;
    end
end
for i = 1:length(RangeSizeinPeriod)
    if i == 1
        RSizeUpToPeriod(i) = 0;
    else
        RSizeUpToPeriod(i) = 0;
        for j = 1:i-1
            RSizeUpToPeriod(i) = RSizeUpToPeriod(i)+ RangeSizeinPeriod(j);
        end
    end
end
rangerestriction = sum(SupplierSizeInEachPeriod);
for i= 1:rangerestriction
    A(No_Cap_Const+NoInv*2+2+i,NoQ+RSizeUpToPeriod(i)+1:NoQ+RSizeUpToPeriod(i)+RangeSizeinPeriod(i)) = 1;
    B(No_Cap_Const+NoInv*2+2+i,1) = 1;
end

%% Inventory Binary constraints

InvBin = NoOfPeriods*2;
%holding cost
resetvar = 1;
for i = 1:InvBin
    if i <= NoOfPeriods
        A(No_Cap_Const+NoInv*2+2+rangerestriction+i,[NoQ+NoBinary+i,NoQ+NoBinary+2*NoInv+i]) = [1 -VeryLarge];
        B(No_Cap_Const+NoInv*2+2+rangerestriction+i,1) = 0;
    else
        A(No_Cap_Const+NoInv*2+2+rangerestriction+i,[NoQ+NoBinary+resetvar,NoQ+NoBinary+2*NoInv+resetvar]) = [-1 VerySmall];
        B(No_Cap_Const+NoInv*2+2+rangerestriction+i,1) = 0;
        resetvar = resetvar+1;
    end
end
%shortage cost
resetvar = 1;
for i = 1:InvBin
    if i <= NoOfPeriods
        A(No_Cap_Const+NoInv*2+2+rangerestriction+InvBin+i,[NoQ+NoBinary+NoInv+i,NoQ+NoBinary+3*NoInv+i]) = [1 VerySmall];
        B(No_Cap_Const+NoInv*2+2+rangerestriction+InvBin+i,1) = 0;
    else
        A(No_Cap_Const+NoInv*2+2+rangerestriction+InvBin+i,[NoQ+NoBinary+NoInv+resetvar,NoQ+NoBinary+3*NoInv+resetvar]) = [-1 -VeryLarge];
        B(No_Cap_Const+NoInv*2+2+rangerestriction+InvBin+i,1) = 0;
        resetvar = resetvar+1;
    end
end

%% To ensure either shortage or holding or NONE
for i = 1:NoOfPeriods
    A(No_Cap_Const+NoInv*2+2+rangerestriction+2*InvBin+i,[NoQ+NoBinary+2*NoInv+i,NoQ+NoBinary+3*NoInv+i]) = [1 1];
    B(No_Cap_Const+NoInv*2+2+rangerestriction+2*InvBin+i,1) = 1;
end

%% upper bound and lower bound

for i =1:NoQ
    LB(i) = 0;
    UB(i) = Inf;
end

for i = NoQ+1:2*NoQ
    LB(i) = 0;
    UB(i) = 1;
end

%holding and shortage in Inv.
%holding
for i = 2*NoQ+1:2*NoQ+NoOfPeriods
    LB(i) = 0;
    UB(i) = Inf;
end
%shortage
for i = 2*NoQ+NoOfPeriods+1:2*NoQ+2*NoOfPeriods
    LB(i) = -Inf;
    UB(i) = 0;
end
%Holding Binary and shorage Binary
for i = 2*NoQ+2*NoOfPeriods+1:2*NoQ+4*NoOfPeriods
    LB(i) = 0;
    UB(i) = 1;
end

[Cost Weights] = SingleObjectiveFunction();

%% integers
IntCon = 1:No_Dec_Var+NoInv*3;
%% call solver
[X1 fval1] = intlinprog(Cost,IntCon,A,B,[],[],LB,UB);
[X2 fval2] = intlinprog(Weights,IntCon,A,B,[],[],LB,UB);

xlswrite('SeperateObjFunFval.xlsx',fval1,1,'A1:A1');
xlswrite('SeperateObjFunFval.xlsx',fval2,1,'A2:A2');
%% formatting results
XRcounter =1;
for i = 1:NoOfSuppliers
    if i == 1
        LineStarter(i) = 0;
    else
        LineStarter(i) = 0;
        for j =1:i-1
            LineStarter(i) = LineStarter(i)+NoOfRanges(j);
        end
    end
end
for ii = 1:NoOfPeriods
    for jj = 1: 2*sum(NoOfRanges)+4
        CResult(jj,ii) = 0;
        WResult(jj,ii)=0;
    end
end
%Quantity
for i = 1:NoOfPeriods
    for j = SPP{i}
        for k = 1:NoOfRanges(j)
            CResult(LineStarter(j)+k,i)=X1(XRcounter);
            WResult(LineStarter(j)+k,i)=X2(XRcounter);
            XRcounter = XRcounter+1;
        end
    end
end
%Selection Binary
for i = 1:NoOfPeriods
    for j = SPP{i}
        for k = 1:NoOfRanges(j)
            CResult(sum(NoOfRanges)+LineStarter(j)+k,i)=X1(XRcounter);
            WResult(sum(NoOfRanges)+LineStarter(j)+k,i)=X2(XRcounter);
            XRcounter = XRcounter+1;
        end
    end
end
%Holding amount
for i = 1:NoOfPeriods
    CResult(2*sum(NoOfRanges)+1,i)=X1(XRcounter);
    WResult(2*sum(NoOfRanges)+1,i)=X2(XRcounter);
    XRcounter = XRcounter+1;
end
%Shortage amount
for i = 1:NoOfPeriods
    CResult(2*sum(NoOfRanges)+2,i)=X1(XRcounter);
    WResult(2*sum(NoOfRanges)+2,i)=X2(XRcounter);
    XRcounter = XRcounter+1;
end
%Holding Binary
for i = 1:NoOfPeriods
    CResult(2*sum(NoOfRanges)+3,i)=X1(XRcounter);
    WResult(2*sum(NoOfRanges)+3,i)=X2(XRcounter);
    XRcounter = XRcounter+1;
end
% Shortage Binary
for i = 1:NoOfPeriods
    CResult(2*sum(NoOfRanges)+4,i)=X1(XRcounter);
    WResult(2*sum(NoOfRanges)+4,i)=X2(XRcounter);
    XRcounter = XRcounter+1;
end
