# Supplementary material for: Datasets for supplier selection and order allocation with green criteria, all-unit quantity discounts and varying number of suppliers
Source: Data Brief. 2017 Jun 9;13:444–52. doi: 10.1016/j.dib.2017.06.018 (PMC5485863; doi:10.1016/j.dib.2017.06.018)
Supplement: Supplementary file 2 — Supplementary material Statistical analysis data [file mmc2.zip › Data_In_Brief/1.Statistical Analysis/Case A/P1/Input.xlsx]

## Sheet: D
Period 1	1740
Period 2	1805
Period 3	1761
Period 4	1630
Period 5	1696

## Sheet: H
Period 1	4
Period 2	4
Period 3	2
Period 4	5
Period 5	4

## Sheet: S
Period 1	8
Period 2	9
Period 3	8
Period 4	8
Period 5	14

## Sheet: CF
	Period 1	Period 2	Period 3	Period 4	Period 5
Supplier 1	2794	2922	2718	2953	2704
Supplier 2	2604	2597	2655	2990	2798
Supplier 3	2650	2613	2962	2719	2631
Supplier 4	2735	2585	2715	2555	2802
Supplier 5	2615	2614	2592	2629	2856

## Sheet: WAHP
Green Importance:	0.5
Traditional Importance:	0.5

## Sheet: GW
Supplier 1	0.4718
Supplier 2	0.3467
Supplier 3	0.4428
Supplier 4	0.3726
Supplier 5	0.3834

## Sheet: TW
Supplier 1	0.2858
Supplier 2	0.2895
Supplier 3	0.2137
Supplier 4	0.2999
Supplier 5	0.3089

## Sheet: List
Period 1	1	2	3	4	5
Period 2	1	2	4	5
Period 3	2	3
Period 4	1	2	3	5
Period 5	1	2	4	5
