# Supplementary material for: Datasets for supplier selection and order allocation with green criteria, all-unit quantity discounts and varying number of suppliers
Source: Data Brief. 2017 Jun 9;13:444–52. doi: 10.1016/j.dib.2017.06.018 (PMC5485863; doi:10.1016/j.dib.2017.06.018)
Supplement: Supplementary file 2 — Supplementary material Statistical analysis data [file mmc2.zip › Data_In_Brief/1.Statistical Analysis/Case A/P1/QDiscount.xlsx]

## Sheet: Supplier 1
Min Quantity	Price	Max Quantity
0	34	119
120	32.5725	239
240	31.1449	359
360	29.7174	479

## Sheet: Supplier 2
Min Quantity	Price	Max Quantity
0	34	84
85	32.9755	169
170	31.9511	254
255	30.9266	339
340	29.9021	424
425	28.8776	509
510	27.8532	594
595	26.8287	679
680	25.8042	764
765	24.7797	849

## Sheet: Supplier 3
Min Quantity	Price	Max Quantity
0	35	72
73	33.8908	145
146	32.7815	218
219	31.6723	291
292	30.5631	364
365	29.4539	437
438	28.3446	510

## Sheet: Supplier 4
Min Quantity	Price	Max Quantity
0	33	119
120	30.4365	239
240	27.873	359
360	25.3095	479
480	22.746	599

## Sheet: Supplier 5
Min Quantity	Price	Max Quantity
0	33	70
71	31.9904	141
142	30.9807	212
213	29.9711	283
284	28.9615	354
355	27.9519	425
426	26.9422	496
497	25.9326	567
