# Supplementary material for: Datasets for supplier selection and order allocation with green criteria, all-unit quantity discounts and varying number of suppliers
Source: Data Brief. 2017 Jun 9;13:444–52. doi: 10.1016/j.dib.2017.06.018 (PMC5485863; doi:10.1016/j.dib.2017.06.018)
Supplement: Supplementary file 2 — Supplementary material Statistical analysis data [file mmc2.zip › Data_In_Brief/1.Statistical Analysis/Case A/P10/Input.xlsx]

## Sheet: D
Period 1	1927
Period 2	1639
Period 3	1944
Period 4	1611
Period 5	1960
Period 6	1960

## Sheet: H
Period 1	4
Period 2	4
Period 3	3
Period 4	3
Period 5	5
Period 6	3

## Sheet: S
Period 1	14
Period 2	7
Period 3	9
Period 4	12
Period 5	11
Period 6	15

## Sheet: CF
	Period 1	Period 2	Period 3	Period 4	Period 5	Period 6
Supplier 1	2784	2690	2736	2554	2627	2917
Supplier 2	2985	2738	2772	2719	2566	2602
Supplier 3	2913	2956	2529	2640	2773	2772
Supplier 4	2980	2507	2829	2993	2914	2938
Supplier 5	2823	2578	2945	2804	2919	2560

## Sheet: WAHP
Green Importance:	0.5
Traditional Importance:	0.5

## Sheet: GW
Supplier 1	0.3452
Supplier 2	0.2885
Supplier 3	0.3687
Supplier 4	0.1841
Supplier 5	0.5156

## Sheet: TW
Supplier 1	0.3876
Supplier 2	0.2962
Supplier 3	0.3652
Supplier 4	0.4521
Supplier 5	0.4011

## Sheet: List
Period 1	1	2	3	4	5
Period 2	1	2	5
Period 3	2	3	4
Period 4	2	3	4	5
Period 5	1	3
Period 6	1	3	5
