# Supplementary material for: Datasets for supplier selection and order allocation with green criteria, all-unit quantity discounts and varying number of suppliers
Source: Data Brief. 2017 Jun 9;13:444–52. doi: 10.1016/j.dib.2017.06.018 (PMC5485863; doi:10.1016/j.dib.2017.06.018)
Supplement: Supplementary file 2 — Supplementary material Statistical analysis data [file mmc2.zip › Data_In_Brief/1.Statistical Analysis/Case A/P10/QDiscount.xlsx]

## Sheet: Supplier 1
Min Quantity	Price	Max Quantity
0	35	74
75	33.4271	149
150	31.8541	224
225	30.2812	299
300	28.7083	374

## Sheet: Supplier 2
Min Quantity	Price	Max Quantity
0	34	119
120	31.772	239
240	29.544	359
360	27.316	479
480	25.088	599
600	22.8599	719
720	20.6319	839

## Sheet: Supplier 3
Min Quantity	Price	Max Quantity
0	35	119
120	33.2096	239
240	31.4193	359
360	29.6289	479

## Sheet: Supplier 4
Min Quantity	Price	Max Quantity
0	33	71
72	31.8538	143
144	30.7075	215
216	29.5613	287
288	28.4151	359
360	27.2688	431
432	26.1226	503

## Sheet: Supplier 5
Min Quantity	Price	Max Quantity
0	33	119
120	31.153	239
240	29.3059	359
360	27.4589	479
480	25.6119	599
