# Supplementary material for: Datasets for supplier selection and order allocation with green criteria, all-unit quantity discounts and varying number of suppliers
Source: Data Brief. 2017 Jun 9;13:444–52. doi: 10.1016/j.dib.2017.06.018 (PMC5485863; doi:10.1016/j.dib.2017.06.018)
Supplement: Supplementary file 2 — Supplementary material Statistical analysis data [file mmc2.zip › Data_In_Brief/1.Statistical Analysis/Case A/P11/Input.xlsx]

## Sheet: D
Period 1	1783
Period 2	1889
Period 3	1735
Period 4	1760
Period 5	1811
Period 6	1958
Period 7	1912

## Sheet: H
Period 1	2
Period 2	2
Period 3	5
Period 4	4
Period 5	3
Period 6	5
Period 7	2

## Sheet: S
Period 1	8
Period 2	7
Period 3	11
Period 4	14
Period 5	11
Period 6	10
Period 7	11

## Sheet: CF
	Period 1	Period 2	Period 3	Period 4	Period 5	Period 6	Period 7
Supplier 1	2752	2558	2607	2748	2913	2953	2772
Supplier 2	2744	2620	2880	2826	2695	2939	2999
Supplier 3	2749	2843	2792	2872	2888	3000	2756
Supplier 4	2968	2920	2701	2651	2589	2932	2937
Supplier 5	2695	2986	2755	2544	2554	2518	2535

## Sheet: WAHP
Green Importance:	0.5
Traditional Importance:	0.5

## Sheet: GW
Supplier 1	0.4718
Supplier 2	0.3467
Supplier 3	0.4428
Supplier 4	0.3726
Supplier 5	0.3834

## Sheet: TW
Supplier 1	0.2858
Supplier 2	0.2895
Supplier 3	0.2137
Supplier 4	0.2999
Supplier 5	0.3089

## Sheet: List
Period 1	1	2	3	4	5
Period 2	1	2	4	5
Period 3	2	3
Period 4	1	2	3	5
Period 5	1	2	4	5
Period 6	1	2	3	4	5
Period 7	1	2	3	4	5
