# Supplementary material for: Datasets for supplier selection and order allocation with green criteria, all-unit quantity discounts and varying number of suppliers
Source: Data Brief. 2017 Jun 9;13:444–52. doi: 10.1016/j.dib.2017.06.018 (PMC5485863; doi:10.1016/j.dib.2017.06.018)
Supplement: Supplementary file 2 — Supplementary material Statistical analysis data [file mmc2.zip › Data_In_Brief/1.Statistical Analysis/Case A/P11/QDiscount.xlsx]

## Sheet: Supplier 1
Min Quantity	Price	Max Quantity
0	35	119
120	33.0121	239
240	31.0241	359
360	29.0362	479
480	27.0482	599

## Sheet: Supplier 2
Min Quantity	Price	Max Quantity
0	35	119
120	32.2914	239
240	29.5828	359
360	26.8742	479
480	24.1656	599
600	21.457	719

## Sheet: Supplier 3
Min Quantity	Price	Max Quantity
0	35	92
93	34.2315	185
186	33.463	278
279	32.6945	371
372	31.926	464
465	31.1575	557
558	30.389	650
651	29.6205	743
744	28.852	836

## Sheet: Supplier 4
Min Quantity	Price	Max Quantity
0	34	119
120	32.142	239
240	30.284	359
360	28.4261	479

## Sheet: Supplier 5
Min Quantity	Price	Max Quantity
0	33	119
120	31.5678	239
240	30.1357	359
360	28.7035	479
480	27.2714	599
600	25.8392	719
