# Supplementary material for: Datasets for supplier selection and order allocation with green criteria, all-unit quantity discounts and varying number of suppliers
Source: Data Brief. 2017 Jun 9;13:444–52. doi: 10.1016/j.dib.2017.06.018 (PMC5485863; doi:10.1016/j.dib.2017.06.018)
Supplement: Supplementary file 2 — Supplementary material Statistical analysis data [file mmc2.zip › Data_In_Brief/1.Statistical Analysis/Case A/P11/SenAnaResults.xlsx]

## Sheet: Scenario #1
	Period 1	Period 2	Period 3	Period 4	Period 5	Period 6	Period 7
S1 Range 1 Q:	0	0	0	0	0	0	0
S1 Range 2 Q:	0	0	0	0	0	0	0
S1 Range 3 Q:	0	0	0	0	0	0	0
S1 Range 4 Q:	0	0	0	0	0	0	0
S1 Range 5 Q:	599	599	0	480	0	520	480
S2 Range 1 Q:	0	0	0	0	0	0	0
S2 Range 2 Q:	0	0	0	0	0	0	0
S2 Range 3 Q:	0	0	0	0	0	0	0
S2 Range 4 Q:	0	0	0	0	0	0	0
S2 Range 5 Q:	0	0	0	0	0	0	0
S2 Range 6 Q:	719	719	719	719	719	719	719
S3 Range 1 Q:	0	0	0	0	0	0	0
S3 Range 2 Q:	0	0	0	0	0	0	0
S3 Range 3 Q:	0	0	0	0	0	0	0
S3 Range 4 Q:	0	0	0	0	0	0	0
S3 Range 5 Q:	0	0	0	0	0	0	0
S3 Range 6 Q:	0	0	0	0	0	0	0
S3 Range 7 Q:	0	0	0	0	0	0	0
S3 Range 8 Q:	0	0	0	0	0	0	0
S3 Range 9 Q:	0	0	0	0	0	0	0
S4 Range 1 Q:	0	0	0	0	0	0	0
S4 Range 2 Q:	0	0	0	0	0	0	0
S4 Range 3 Q:	0	0	0	0	0	0	0
S4 Range 4 Q:	0	479	0	0	373	0	0
S5 Range 1 Q:	0	0	0	0	0	0	0
S5 Range 2 Q:	0	0	0	0	0	0	0
S5 Range 3 Q:	0	0	0	0	0	0	0
S5 Range 4 Q:	0	0	0	0	0	0	0
S5 Range 5 Q:	0	0	0	0	0	0	0
S5 Range 6 Q:	719	719	0	696	719	719	713
S1 Range 1 Y:	0	0	0	0	0	0	0
S1 Range 2 Y:	0	0	0	0	0	0	0
S1 Range 3 Y:	0	0	0	0	0	0	0
S1 Range 4 Y:	0	0	0	0	0	0	0
S1 Range 5 Y:	1	1	0	1	0	1	1
S2 Range 1 Y:	0	0	0	0	0	0	0
S2 Range 2 Y:	0	0	0	0	0	0	0
S2 Range 3 Y:	0	0	0	0	0	0	0
S2 Range 4 Y:	0	0	0	0	0	0	0
S2 Range 5 Y:	0	0	0	0	0	0	0
S2 Range 6 Y:	1	1	1	1	1	1	1
S3 Range 1 Y:	0	0	0	0	0	0	0
S3 Range 2 Y:	0	0	0	0	0	0	0
S3 Range 3 Y:	0	0	0	0	0	0	0
S3 Range 4 Y:	0	0	0	0	0	0	0
S3 Range 5 Y:	0	0	0	0	0	0	0
S3 Range 6 Y:	0	0	0	0	0	0	0
S3 Range 7 Y:	0	0	0	0	0	0	0
S3 Range 8 Y:	0	0	0	0	0	0	0
S3 Range 9 Y:	0	0	0	0	0	0	0
S4 Range 1 Y:	0	0	0	0	0	0	0
S4 Range 2 Y:	0	0	0	0	0	0	0
S4 Range 3 Y:	0	0	0	0	0	0	0
S4 Range 4 Y:	0	1	0	0	1	0	0
S5 Range 1 Y:	0	0	0	0	0	0	0
S5 Range 2 Y:	0	0	0	0	0	0	0
S5 Range 3 Y:	0	0	0	0	0	0	0
S5 Range 4 Y:	0	0	0	0	0	0	0
S5 Range 5 Y:	0	0	0	0	0	0	0
S5 Range 6 Y:	1	1	0	1	1	1	1
Inventory Q:	254	881	0	-3.5011e-11	0	0	0
Shortage Q:	0	0	-135	0	0	0	0
Inventory Y:	1	1	0	0	0	0	0
Shortage Y:	0	0	1	0	0	0	0

## Sheet: Scenario #2
	Period 1	Period 2	Period 3	Period 4	Period 5	Period 6	Period 7
S1 Range 1 Q:	0	0	0	0	0	0	0
S1 Range 2 Q:	0	0	0	0	0	0	0
S1 Range 3 Q:	0	0	0	0	0	0	0
S1 Range 4 Q:	0	0	0	0	0	0	0
S1 Range 5 Q:	598	599	0	599	0	599	593
S2 Range 1 Q:	0	0	0	0	0	0	0
S2 Range 2 Q:	0	0	0	0	0	0	0
S2 Range 3 Q:	0	0	0	0	0	0	0
S2 Range 4 Q:	0	0	0	0	0	0	0
S2 Range 5 Q:	0	0	0	0	0	0	0
S2 Range 6 Q:	719	719	719	719	719	719	719
S3 Range 1 Q:	0	0	0	0	0	0	0
S3 Range 2 Q:	0	0	0	0	0	0	0
S3 Range 3 Q:	0	0	0	0	0	0	0
S3 Range 4 Q:	0	0	0	0	0	0	0
S3 Range 5 Q:	0	0	0	0	0	0	0
S3 Range 6 Q:	0	0	0	0	0	0	0
S3 Range 7 Q:	0	0	0	0	0	0	0
S3 Range 8 Q:	0	0	0	0	0	0	0
S3 Range 9 Q:	0	0	744	0	0	0	0
S4 Range 1 Q:	0	0	0	0	0	0	0
S4 Range 2 Q:	0	0	0	0	0	0	0
S4 Range 3 Q:	0	0	0	0	0	0	0
S4 Range 4 Q:	0	0	0	0	0	0	0
S5 Range 1 Q:	0	0	0	0	0	0	0
S5 Range 2 Q:	0	0	0	0	0	0	0
S5 Range 3 Q:	0	0	0	0	0	0	0
S5 Range 4 Q:	0	0	0	0	0	0	0
S5 Range 5 Q:	0	0	0	0	0	0	0
S5 Range 6 Q:	607	719	0	719	719	719	600
S1 Range 1 Y:	0	0	0	0	0	0	0
S1 Range 2 Y:	0	0	0	0	0	0	0
S1 Range 3 Y:	0	0	0	0	0	0	0
S1 Range 4 Y:	0	0	0	0	0	0	0
S1 Range 5 Y:	1	1	0	1	0	1	1
S2 Range 1 Y:	0	0	0	0	0	0	0
S2 Range 2 Y:	0	0	0	0	0	0	0
S2 Range 3 Y:	0	0	0	0	0	0	0
S2 Range 4 Y:	0	0	0	0	0	0	0
S2 Range 5 Y:	0	0	0	0	0	0	0
S2 Range 6 Y:	1	1	1	1	1	1	1
S3 Range 1 Y:	0	0	0	0	0	0	0
S3 Range 2 Y:	0	0	0	0	0	0	0
S3 Range 3 Y:	0	0	0	0	0	0	0
S3 Range 4 Y:	0	0	0	0	0	0	0
S3 Range 5 Y:	0	0	0	0	0	0	0
S3 Range 6 Y:	0	0	0	0	0	0	0
S3 Range 7 Y:	0	0	0	0	0	0	0
S3 Range 8 Y:	0	0	0	0	0	0	0
S3 Range 9 Y:	0	0	1	0	0	0	0
S4 Range 1 Y:	0	0	0	0	0	0	0
S4 Range 2 Y:	0	0	0	0	0	0	0
S4 Range 3 Y:	0	0	0	0	0	0	0
S4 Range 4 Y:	0	0	0	0	0	0	0
S5 Range 1 Y:	0	0	0	0	0	0	0
S5 Range 2 Y:	0	0	0	0	0	0	0
S5 Range 3 Y:	0	0	0	0	0	0	0
S5 Range 4 Y:	0	0	0	0	0	0	0
S5 Range 5 Y:	0	0	0	0	0	0	0
S5 Range 6 Y:	1	1	0	1	1	1	1
Inventory Q:	141	289	17	294	0	0	0
Shortage Q:	0	0	0	0	-79	0	0
Inventory Y:	1	1	1	1	0	0	0
Shortage Y:	0	0	0	0	1	0	0

## Sheet: Scenario #3
	Period 1	Period 2	Period 3	Period 4	Period 5	Period 6	Period 7
S1 Range 1 Q:	0	0	0	0	0	0	0
S1 Range 2 Q:	0	0	0	0	0	0	0
S1 Range 3 Q:	0	0	0	0	0	0	0
S1 Range 4 Q:	0	0	0	0	0	0	0
S1 Range 5 Q:	599	599	0	560	599	599	599
S2 Range 1 Q:	0	0	0	0	0	0	0
S2 Range 2 Q:	0	0	0	0	0	0	0
S2 Range 3 Q:	0	0	0	0	0	0	0
S2 Range 4 Q:	0	0	0	0	0	0	0
S2 Range 5 Q:	0	0	0	0	0	0	0
S2 Range 6 Q:	719	719	719	600	612	719	713
S3 Range 1 Q:	0	0	0	0	0	0	0
S3 Range 2 Q:	0	0	0	0	0	0	0
S3 Range 3 Q:	0	0	0	0	0	0	0
S3 Range 4 Q:	0	0	0	0	0	0	0
S3 Range 5 Q:	0	0	0	0	0	0	0
S3 Range 6 Q:	0	0	0	0	0	0	0
S3 Range 7 Q:	0	0	0	0	0	0	0
S3 Range 8 Q:	0	0	0	0	0	0	0
S3 Range 9 Q:	0	0	744	0	0	0	0
S4 Range 1 Q:	0	0	0	0	0	0	0
S4 Range 2 Q:	0	0	0	0	0	0	0
S4 Range 3 Q:	0	0	0	0	0	0	0
S4 Range 4 Q:	0	0	0	0	0	0	0
S5 Range 1 Q:	0	0	0	0	0	0	0
S5 Range 2 Q:	0	0	0	0	0	0	0
S5 Range 3 Q:	0	0	0	0	0	0	0
S5 Range 4 Q:	0	0	0	0	0	0	0
S5 Range 5 Q:	0	0	0	0	0	0	0
S5 Range 6 Q:	600	708	0	600	600	640	600
S1 Range 1 Y:	0	0	0	0	0	0	0
S1 Range 2 Y:	0	0	0	0	0	0	0
S1 Range 3 Y:	0	0	0	0	0	0	0
S1 Range 4 Y:	0	0	0	0	0	0	0
S1 Range 5 Y:	1	1	0	1	1	1	1
S2 Range 1 Y:	0	0	0	0	0	0	0
S2 Range 2 Y:	0	0	0	0	0	0	0
S2 Range 3 Y:	0	0	0	0	0	0	0
S2 Range 4 Y:	0	0	0	0	0	0	0
S2 Range 5 Y:	0	0	0	0	0	0	0
S2 Range 6 Y:	1	1	1	1	1	1	1
S3 Range 1 Y:	0	0	0	0	0	0	0
S3 Range 2 Y:	0	0	0	0	0	0	0
S3 Range 3 Y:	0	0	0	0	0	0	0
S3 Range 4 Y:	0	0	0	0	0	0	0
S3 Range 5 Y:	0	0	0	0	0	0	0
S3 Range 6 Y:	0	0	0	0	0	0	0
S3 Range 7 Y:	0	0	0	0	0	0	0
S3 Range 8 Y:	0	0	0	0	0	0	0
S3 Range 9 Y:	0	0	1	0	0	0	0
S4 Range 1 Y:	0	0	0	0	0	0	0
S4 Range 2 Y:	0	0	0	0	0	0	0
S4 Range 3 Y:	0	0	0	0	0	0	0
S4 Range 4 Y:	0	0	0	0	0	0	0
S5 Range 1 Y:	0	0	0	0	0	0	0
S5 Range 2 Y:	0	0	0	0	0	0	0
S5 Range 3 Y:	0	0	0	0	0	0	0
S5 Range 4 Y:	0	0	0	0	0	0	0
S5 Range 5 Y:	0	-1.10493e-13	0	0	0	0	0
S5 Range 6 Y:	1	1	0	1	1	1	1
Inventory Q:	135	272	0	0	4.22227e-11	0	0
Shortage Q:	0	0	0	0	0	0	0
Inventory Y:	1	1	0	0	0	0	0
Shortage Y:	0	0	0	0	0	0	0

## Sheet: Scenario #4
	Period 1	Period 2	Period 3	Period 4	Period 5	Period 6	Period 7
S1 Range 1 Q:	0	0	0	0	0	0	0
S1 Range 2 Q:	0	0	0	0	0	0	0
S1 Range 3 Q:	0	0	0	0	0	0	0
S1 Range 4 Q:	0	0	0	0	0	0	0
S1 Range 5 Q:	599	599	0	599	599	599	599
S2 Range 1 Q:	0	0	0	0	0	0	0
S2 Range 2 Q:	0	0	0	0	0	0	0
S2 Range 3 Q:	0	0	0	0	0	0	0
S2 Range 4 Q:	0	0	0	0	0	0	0
S2 Range 5 Q:	0	0	0	0	0	0	0
S2 Range 6 Q:	636	719	719	719	719	719	713
S3 Range 1 Q:	0	0	0	0	0	0	0
S3 Range 2 Q:	0	0	0	0	0	0	0
S3 Range 3 Q:	0	0	0	0	0	0	0
S3 Range 4 Q:	0	0	0	0	0	0	0
S3 Range 5 Q:	0	0	0	0	0	0	0
S3 Range 6 Q:	0	0	0	0	0	0	0
S3 Range 7 Q:	0	0	0	0	0	0	0
S3 Range 8 Q:	0	0	0	0	0	0	0
S3 Range 9 Q:	0	0	836	836	0	0	0
S4 Range 1 Q:	0	0	0	0	0	0	0
S4 Range 2 Q:	0	0	0	0	0	0	0
S4 Range 3 Q:	0	0	0	0	0	0	0
S4 Range 4 Q:	0	0	0	0	0	0	0
S5 Range 1 Q:	0	0	0	0	0	0	0
S5 Range 2 Q:	0	0	0	0	0	0	0
S5 Range 3 Q:	0	0	0	0	0	0	0
S5 Range 4 Q:	0	0	0	0	0	0	0
S5 Range 5 Q:	0	0	0	0	0	0	0
S5 Range 6 Q:	600	719	0	0	0	719	600
S1 Range 1 Y:	0	0	0	0	0	0	0
S1 Range 2 Y:	0	0	0	0	0	0	0
S1 Range 3 Y:	0	0	0	0	0	0	0
S1 Range 4 Y:	0	0	0	0	0	0	0
S1 Range 5 Y:	1	1	0	1	1	1	1
S2 Range 1 Y:	0	0	0	0	0	0	0
S2 Range 2 Y:	0	0	0	0	0	0	0
S2 Range 3 Y:	0	0	0	0	0	0	0
S2 Range 4 Y:	0	0	0	0	0	0	0
S2 Range 5 Y:	0	0	0	0	0	0	0
S2 Range 6 Y:	1	1	1	1	1	1	1
S3 Range 1 Y:	0	0	0	0	0	0	0
S3 Range 2 Y:	0	0	0	0	0	0	0
S3 Range 3 Y:	0	0	0	0	0	0	0
S3 Range 4 Y:	0	0	0	0	0	0	0
S3 Range 5 Y:	0	0	0	0	0	0	0
S3 Range 6 Y:	0	0	0	0	0	0	0
S3 Range 7 Y:	0	0	0	0	0	0	0
S3 Range 8 Y:	0	0	0	0	0	0	0
S3 Range 9 Y:	0	0	1	1	0	0	0
S4 Range 1 Y:	0	0	0	0	0	0	0
S4 Range 2 Y:	0	0	0	0	0	0	0
S4 Range 3 Y:	0	0	0	0	0	0	0
S4 Range 4 Y:	0	0	0	0	0	0	0
S5 Range 1 Y:	0	0	0	0	0	0	0
S5 Range 2 Y:	0	0	0	0	0	0	0
S5 Range 3 Y:	0	0	0	0	0	0	0
S5 Range 4 Y:	0	0	0	0	0	0	0
S5 Range 5 Y:	0	0	0	0	0	0	0
S5 Range 6 Y:	1	1	0	0	0	1	1
Inventory Q:	52	200	20	414	0	0	0
Shortage Q:	0	0	0	0	-79	0	0
Inventory Y:	1	1	1	1	0	0	0
Shortage Y:	0	0	0	0	1	0	0
