# Supplementary material for: Datasets for supplier selection and order allocation with green criteria, all-unit quantity discounts and varying number of suppliers
Source: Data Brief. 2017 Jun 9;13:444–52. doi: 10.1016/j.dib.2017.06.018 (PMC5485863; doi:10.1016/j.dib.2017.06.018)
Supplement: Supplementary file 2 — Supplementary material Statistical analysis data [file mmc2.zip › Data_In_Brief/1.Statistical Analysis/Case A/P12/QDiscount.xlsx]

## Sheet: Supplier 1
Min Quantity	Price	Max Quantity
0	35	119
120	32.3957	239
240	29.7915	359
360	27.1872	479
480	24.5829	599

## Sheet: Supplier 2
Min Quantity	Price	Max Quantity
0	34	119
120	32.2731	239
240	30.5461	359
360	28.8192	479
480	27.0922	599

## Sheet: Supplier 3
Min Quantity	Price	Max Quantity
0	33	95
96	32.0114	191
192	31.0227	287
288	30.0341	383
384	29.0454	479
480	28.0568	575

## Sheet: Supplier 4
Min Quantity	Price	Max Quantity
0	35	74
75	33.7296	149
150	32.4591	224
225	31.1887	299
300	29.9183	374
375	28.6478	449
450	27.3774	524
525	26.107	599
