# Supplementary material for: Datasets for supplier selection and order allocation with green criteria, all-unit quantity discounts and varying number of suppliers
Source: Data Brief. 2017 Jun 9;13:444–52. doi: 10.1016/j.dib.2017.06.018 (PMC5485863; doi:10.1016/j.dib.2017.06.018)
Supplement: Supplementary file 2 — Supplementary material Statistical analysis data [file mmc2.zip › Data_In_Brief/1.Statistical Analysis/Case A/P13/QDiscount.xlsx]

## Sheet: Supplier 1
Min Quantity	Price	Max Quantity
0	34	99
100	32.9814	199
200	31.9627	299
300	30.9441	399
400	29.9255	499

## Sheet: Supplier 2
Min Quantity	Price	Max Quantity
0	35	119
120	33.3851	239
240	31.7701	359
360	30.1552	479
480	28.5403	599
600	26.9254	719

## Sheet: Supplier 3
Min Quantity	Price	Max Quantity
0	34	119
120	32.2657	239
240	30.5315	359
360	28.7972	479
