# Supplementary material for: Datasets for supplier selection and order allocation with green criteria, all-unit quantity discounts and varying number of suppliers
Source: Data Brief. 2017 Jun 9;13:444–52. doi: 10.1016/j.dib.2017.06.018 (PMC5485863; doi:10.1016/j.dib.2017.06.018)
Supplement: Supplementary file 2 — Supplementary material Statistical analysis data [file mmc2.zip › Data_In_Brief/1.Statistical Analysis/Case A/P14/QDiscount.xlsx]

## Sheet: Supplier 1
Min Quantity	Price	Max Quantity
0	34	90
91	32.5521	181
182	31.1041	272
273	29.6562	363
364	28.2083	454
455	26.7603	545
546	25.3124	636
637	23.8645	727
728	22.4165	818

## Sheet: Supplier 2
Min Quantity	Price	Max Quantity
0	35	119
120	33.4617	239
240	31.9235	359
360	30.3852	479
480	28.847	599
600	27.3087	719
720	25.7704	839

## Sheet: Supplier 3
Min Quantity	Price	Max Quantity
0	35	72
73	33.6556	145
146	32.3113	218
219	30.9669	291
292	29.6225	364
365	28.2782	437
438	26.9338	510

## Sheet: Supplier 4
Min Quantity	Price	Max Quantity
0	34	94
95	32.3571	189
190	30.7142	284
285	29.0713	379
380	27.4284	474
475	25.7855	569
570	24.1425	664
665	22.4996	759
