# Supplementary material for: Datasets for supplier selection and order allocation with green criteria, all-unit quantity discounts and varying number of suppliers
Source: Data Brief. 2017 Jun 9;13:444–52. doi: 10.1016/j.dib.2017.06.018 (PMC5485863; doi:10.1016/j.dib.2017.06.018)
Supplement: Supplementary file 2 — Supplementary material Statistical analysis data [file mmc2.zip › Data_In_Brief/1.Statistical Analysis/Case A/P15/Input.xlsx]

## Sheet: D
Period 1	1735
Period 2	1830
Period 3	1795
Period 4	1705
Period 5	1832
Period 6	1952
Period 7	1624

## Sheet: H
Period 1	3
Period 2	3
Period 3	3
Period 4	3
Period 5	4
Period 6	5
Period 7	2

## Sheet: S
Period 1	12
Period 2	13
Period 3	15
Period 4	13
Period 5	12
Period 6	10
Period 7	12

## Sheet: CF
	Period 1	Period 2	Period 3	Period 4	Period 5	Period 6	Period 7
Supplier 1	2641	2663	2576	2835	2855	2618	2561
Supplier 2	2740	2941	2576	2916	2979	2617	2562
Supplier 3	2843	2566	2577	2895	2753	2732	2642
Supplier 4	2604	2551	2544	2857	2652	2810	2868
Supplier 5	2804	2980	2727	2736	2895	2808	2706

## Sheet: WAHP
Green Importance:	0.5
Traditional Importance:	0.5

## Sheet: GW
Supplier 1	0.3452
Supplier 2	0.2885
Supplier 3	0.3687
Supplier 4	0.1841
Supplier 5	0.5156

## Sheet: TW
Supplier 1	0.3876
Supplier 2	0.2962
Supplier 3	0.3652
Supplier 4	0.4521
Supplier 5	0.4011

## Sheet: List
Period 1	1	2	3	4	5
Period 2	1	2	5
Period 3	2	3	4
Period 4	2	3	4	5
Period 5	1	3
Period 6	1	3	5
Period 7	2	3	4
