# Supplementary material for: Datasets for supplier selection and order allocation with green criteria, all-unit quantity discounts and varying number of suppliers
Source: Data Brief. 2017 Jun 9;13:444–52. doi: 10.1016/j.dib.2017.06.018 (PMC5485863; doi:10.1016/j.dib.2017.06.018)
Supplement: Supplementary file 2 — Supplementary material Statistical analysis data [file mmc2.zip › Data_In_Brief/1.Statistical Analysis/Case A/P15/QDiscount.xlsx]

## Sheet: Supplier 1
Min Quantity	Price	Max Quantity
0	34	119
120	31.5954	239
240	29.1909	359
360	26.7863	479

## Sheet: Supplier 2
Min Quantity	Price	Max Quantity
0	35	119
120	32.6748	239
240	30.3497	359
360	28.0245	479
480	25.6993	599
600	23.3741	719

## Sheet: Supplier 3
Min Quantity	Price	Max Quantity
0	35	119
120	33.1825	239
240	31.365	359
360	29.5476	479
480	27.7301	599

## Sheet: Supplier 4
Min Quantity	Price	Max Quantity
0	35	119
120	32.6188	239
240	30.2375	359
360	27.8563	479
480	25.475	599

## Sheet: Supplier 5
Min Quantity	Price	Max Quantity
0	33	119
120	30.8919	239
240	28.7837	359
360	26.6756	479
480	24.5674	599
