# Supplementary material for: Datasets for supplier selection and order allocation with green criteria, all-unit quantity discounts and varying number of suppliers
Source: Data Brief. 2017 Jun 9;13:444–52. doi: 10.1016/j.dib.2017.06.018 (PMC5485863; doi:10.1016/j.dib.2017.06.018)
Supplement: Supplementary file 2 — Supplementary material Statistical analysis data [file mmc2.zip › Data_In_Brief/1.Statistical Analysis/Case A/P16/Input.xlsx]

## Sheet: D
Period 1	916
Period 2	857
Period 3	872
Period 4	945
Period 5	972
Period 6	869
Period 7	993
Period 8	991

## Sheet: H
Period 1	3
Period 2	5
Period 3	3
Period 4	3
Period 5	2
Period 6	4
Period 7	2
Period 8	2

## Sheet: S
Period 1	12
Period 2	15
Period 3	13
Period 4	9
Period 5	11
Period 6	7
Period 7	14
Period 8	10

## Sheet: CF
	Period 1	Period 2	Period 3	Period 4	Period 5	Period 6	Period 7	Period 8
Supplier 1	2938	2955	2995	2752	2863	2791	2699	2680
Supplier 2	2818	2517	2843	2882	2851	2669	2960	2662
Supplier 3	2548	2519	2688	2524	2729	2585	2613	2541

## Sheet: WAHP
Green Importance:	0.5
Traditional Importance:	0.5

## Sheet: GW
Supplier 1	0.3989
Supplier 2	0.5671
Supplier 3	0.2957

## Sheet: TW
Supplier 1	0.3975
Supplier 2	0.3979
Supplier 3	0.3759

## Sheet: List
Period 1	2	3
Period 2	1	3
Period 3	1	2
Period 4	1	2	3
Period 5	1	2	3
Period 6	1	2	3
Period 7	1	2	3
Period 8	1	2	3
