# Supplementary material for: Datasets for supplier selection and order allocation with green criteria, all-unit quantity discounts and varying number of suppliers
Source: Data Brief. 2017 Jun 9;13:444–52. doi: 10.1016/j.dib.2017.06.018 (PMC5485863; doi:10.1016/j.dib.2017.06.018)
Supplement: Supplementary file 2 — Supplementary material Statistical analysis data [file mmc2.zip › Data_In_Brief/1.Statistical Analysis/Case A/P16/QDiscount.xlsx]

## Sheet: Supplier 1
Min Quantity	Price	Max Quantity
0	35	119
120	32.7564	239
240	30.5129	359
360	28.2693	479
480	26.0258	599
600	23.7822	719
720	21.5387	839

## Sheet: Supplier 2
Min Quantity	Price	Max Quantity
0	33	80
81	32.3036	161
162	31.6072	242
243	30.9108	323
324	30.2144	404
405	29.518	485
486	28.8216	566
567	28.1253	647
648	27.4289	728

## Sheet: Supplier 3
Min Quantity	Price	Max Quantity
0	34	119
120	32.3059	239
240	30.6118	359
360	28.9177	479
480	27.2236	599
600	25.5295	719
