# Supplementary material for: Datasets for supplier selection and order allocation with green criteria, all-unit quantity discounts and varying number of suppliers
Source: Data Brief. 2017 Jun 9;13:444–52. doi: 10.1016/j.dib.2017.06.018 (PMC5485863; doi:10.1016/j.dib.2017.06.018)
Supplement: Supplementary file 2 — Supplementary material Statistical analysis data [file mmc2.zip › Data_In_Brief/1.Statistical Analysis/Case A/P2/QDiscount.xlsx]

## Sheet: Supplier 1
Min Quantity	Price	Max Quantity
0	35	119
120	32.7099	239
240	30.4198	359
360	28.1297	479
480	25.8396	599
600	23.5495	719

## Sheet: Supplier 2
Min Quantity	Price	Max Quantity
0	33	90
91	32.2218	181
182	31.4436	272
273	30.6654	363
364	29.8872	454
455	29.109	545

## Sheet: Supplier 3
Min Quantity	Price	Max Quantity
0	34	83
84	32.5343	167
168	31.0686	251
252	29.6029	335
336	28.1372	419
420	26.6715	503
504	25.2059	587

## Sheet: Supplier 4
Min Quantity	Price	Max Quantity
0	35	119
120	32.4339	239
240	29.8678	359
360	27.3017	479
480	24.7357	599
600	22.1696	719
