# Supplementary material for: Datasets for supplier selection and order allocation with green criteria, all-unit quantity discounts and varying number of suppliers
Source: Data Brief. 2017 Jun 9;13:444–52. doi: 10.1016/j.dib.2017.06.018 (PMC5485863; doi:10.1016/j.dib.2017.06.018)
Supplement: Supplementary file 2 — Supplementary material Statistical analysis data [file mmc2.zip › Data_In_Brief/1.Statistical Analysis/Case A/P3/QDiscount.xlsx]

## Sheet: Supplier 1
Min Quantity	Price	Max Quantity
0	35	119
120	32.4647	239
240	29.9293	359
360	27.394	479
480	24.8587	599

## Sheet: Supplier 2
Min Quantity	Price	Max Quantity
0	35	119
120	32.2168	239
240	29.4337	359
360	26.6505	479
480	23.8673	599
600	21.0842	719
720	18.301	839

## Sheet: Supplier 3
Min Quantity	Price	Max Quantity
0	33	83
84	31.5634	167
168	30.1268	251
252	28.6903	335
336	27.2537	419
420	25.8171	503
504	24.3805	587

## Sheet: Supplier 4
Min Quantity	Price	Max Quantity
0	34	86
87	33.1681	173
174	32.3363	260
261	31.5044	347
348	30.6726	434
435	29.8407	521
522	29.0089	608
609	28.177	695
696	27.3452	782
783	26.5133	869

## Sheet: Supplier 5
Min Quantity	Price	Max Quantity
0	35	75
76	33.4993	151
152	31.9986	227
228	30.4979	303
304	28.9971	379
380	27.4964	455
456	25.9957	531
