# Supplementary material for: Datasets for supplier selection and order allocation with green criteria, all-unit quantity discounts and varying number of suppliers
Source: Data Brief. 2017 Jun 9;13:444–52. doi: 10.1016/j.dib.2017.06.018 (PMC5485863; doi:10.1016/j.dib.2017.06.018)
Supplement: Supplementary file 2 — Supplementary material Statistical analysis data [file mmc2.zip › Data_In_Brief/1.Statistical Analysis/Case A/P4/QDiscount.xlsx]

## Sheet: Supplier 1
Min Quantity	Price	Max Quantity
0	35	119
120	32.8208	239
240	30.6416	359
360	28.4625	479
480	26.2833	599
600	24.1041	719

## Sheet: Supplier 2
Min Quantity	Price	Max Quantity
0	35	95
96	33.9663	191
192	32.9326	287
288	31.8988	383
384	30.8651	479
480	29.8314	575
576	28.7977	671
672	27.7639	767
768	26.7302	863

## Sheet: Supplier 3
Min Quantity	Price	Max Quantity
0	33	119
120	31.3238	239
240	29.6475	359
360	27.9713	479
480	26.295	599
600	24.6188	719
720	22.9425	839

## Sheet: Supplier 4
Min Quantity	Price	Max Quantity
0	33	91
92	32.0515	183
184	31.1029	275
276	30.1544	367
368	29.2058	459
460	28.2573	551
552	27.3087	643
644	26.3602	735
736	25.4117	827
828	24.4631	919

## Sheet: Supplier 5
Min Quantity	Price	Max Quantity
0	33	88
89	32.2522	177
178	31.5044	266
267	30.7567	355
356	30.0089	444
445	29.2611	533
534	28.5133	622
623	27.7655	711
712	27.0178	800
801	26.27	889
