# Supplementary material for: Datasets for supplier selection and order allocation with green criteria, all-unit quantity discounts and varying number of suppliers
Source: Data Brief. 2017 Jun 9;13:444–52. doi: 10.1016/j.dib.2017.06.018 (PMC5485863; doi:10.1016/j.dib.2017.06.018)
Supplement: Supplementary file 2 — Supplementary material Statistical analysis data [file mmc2.zip › Data_In_Brief/1.Statistical Analysis/Case A/P5/QDiscount.xlsx]

## Sheet: Supplier 1
Min Quantity	Price	Max Quantity
0	35	87
88	34.0969	175
176	33.1938	263
264	32.2907	351
352	31.3876	439
440	30.4845	527
528	29.5814	615
616	28.6783	703
704	27.7752	791
792	26.8721	879

## Sheet: Supplier 2
Min Quantity	Price	Max Quantity
0	33	81
82	31.5292	163
164	30.0584	245
246	28.5876	327
328	27.1168	409
410	25.6459	491
492	24.1751	573

## Sheet: Supplier 3
Min Quantity	Price	Max Quantity
0	33	93
94	31.3987	187
188	29.7974	281
282	28.1962	375
376	26.5949	469
470	24.9936	563
564	23.3923	657
658	21.791	751
752	20.1897	845
