# Supplementary material for: Datasets for supplier selection and order allocation with green criteria, all-unit quantity discounts and varying number of suppliers
Source: Data Brief. 2017 Jun 9;13:444–52. doi: 10.1016/j.dib.2017.06.018 (PMC5485863; doi:10.1016/j.dib.2017.06.018)
Supplement: Supplementary file 2 — Supplementary material Statistical analysis data [file mmc2.zip › Data_In_Brief/1.Statistical Analysis/Case A/P5/SenAnaEvaluate.xlsx]

## Sheet: Scenario #1
Total Cost Bi-Obj	Total Value Bi-Obj	Total Green Value Bi-Obj	Total Traditional Bi-Obj	Total Cost Single Obj	Total Value Single Obj
70994.6	1035.17	1080.93	1030.09	70994.6	-1084.57

## Sheet: Scenario #2
Total Cost Bi-Obj	Total Value Bi-Obj	Total Green Value Bi-Obj	Total Traditional Bi-Obj	Total Cost Single Obj	Total Value Single Obj
71058.3	1052.37	1085.27	1030.44	70994.6	-1143.38

## Sheet: Scenario #3
Total Cost Bi-Obj	Total Value Bi-Obj	Total Green Value Bi-Obj	Total Traditional Bi-Obj	Total Cost Single Obj	Total Value Single Obj
71642.4	1074.49	1102.91	1031.87	70994.6	-1182.59

## Sheet: Scenario #4
Total Cost Bi-Obj	Total Value Bi-Obj	Total Green Value Bi-Obj	Total Traditional Bi-Obj	Total Cost Single Obj	Total Value Single Obj
71642.4	1095.81	1102.91	1031.87	70994.6	-1241.41
