# Supplementary material for: Datasets for supplier selection and order allocation with green criteria, all-unit quantity discounts and varying number of suppliers
Source: Data Brief. 2017 Jun 9;13:444–52. doi: 10.1016/j.dib.2017.06.018 (PMC5485863; doi:10.1016/j.dib.2017.06.018)
Supplement: Supplementary file 2 — Supplementary material Statistical analysis data [file mmc2.zip › Data_In_Brief/1.Statistical Analysis/Case A/P6/Input.xlsx]

## Sheet: D
Period 1	862
Period 2	845
Period 3	931
Period 4	813
Period 5	855

## Sheet: H
Period 1	2
Period 2	5
Period 3	3
Period 4	2
Period 5	2

## Sheet: S
Period 1	15
Period 2	11
Period 3	7
Period 4	13
Period 5	11

## Sheet: CF
	Period 1	Period 2	Period 3	Period 4	Period 5
Supplier 1	2667	2753	2584	2971	2813
Supplier 2	2529	2600	2876	2508	2769
Supplier 3	2871	2714	2684	2915	2825

## Sheet: WAHP
Green Importance:	0.5
Traditional Importance:	0.5

## Sheet: GW
Supplier 1	0.3555
Supplier 2	0.5314
Supplier 3	0.4909

## Sheet: TW
Supplier 1	0.1873
Supplier 2	0.3083
Supplier 3	0.2869

## Sheet: List
Period 1	1	2
Period 2	1	2
Period 3	1	2	3
Period 4	1	2
Period 5	1	2	3
