# Supplementary material for: Datasets for supplier selection and order allocation with green criteria, all-unit quantity discounts and varying number of suppliers
Source: Data Brief. 2017 Jun 9;13:444–52. doi: 10.1016/j.dib.2017.06.018 (PMC5485863; doi:10.1016/j.dib.2017.06.018)
Supplement: Supplementary file 2 — Supplementary material Statistical analysis data [file mmc2.zip › Data_In_Brief/1.Statistical Analysis/Case A/P6/QDiscount.xlsx]

## Sheet: Supplier 1
Min Quantity	Price	Max Quantity
0	35	119
120	32.7554	239
240	30.5108	359
360	28.2662	479
480	26.0215	599
600	23.7769	719
720	21.5323	839

## Sheet: Supplier 2
Min Quantity	Price	Max Quantity
0	35	99
100	34.2468	199
200	33.4936	299
300	32.7405	399
400	31.9873	499

## Sheet: Supplier 3
Min Quantity	Price	Max Quantity
0	33	119
120	30.9146	239
240	28.8291	359
360	26.7437	479
480	24.6582	599
