# Supplementary material for: Datasets for supplier selection and order allocation with green criteria, all-unit quantity discounts and varying number of suppliers
Source: Data Brief. 2017 Jun 9;13:444–52. doi: 10.1016/j.dib.2017.06.018 (PMC5485863; doi:10.1016/j.dib.2017.06.018)
Supplement: Supplementary file 2 — Supplementary material Statistical analysis data [file mmc2.zip › Data_In_Brief/1.Statistical Analysis/Case A/P7/QDiscount.xlsx]

## Sheet: Supplier 1
Min Quantity	Price	Max Quantity
0	35	119
120	33.4714	239
240	31.9428	359
360	30.4141	479
480	28.8855	599

## Sheet: Supplier 2
Min Quantity	Price	Max Quantity
0	33	119
120	30.8961	239
240	28.7923	359
360	26.6884	479
480	24.5846	599

## Sheet: Supplier 3
Min Quantity	Price	Max Quantity
0	33	119
120	30.9529	239
240	28.9059	359
360	26.8588	479

## Sheet: Supplier 4
Min Quantity	Price	Max Quantity
0	33	97
98	31.5146	195
196	30.0292	293
294	28.5438	391
392	27.0584	489

## Sheet: Supplier 5
Min Quantity	Price	Max Quantity
0	34	73
74	32.9069	147
148	31.8139	221
222	30.7208	295
296	29.6278	369
370	28.5347	443
444	27.4417	517
518	26.3486	591
592	25.2555	665
666	24.1625	739
