# Supplementary material for: Datasets for supplier selection and order allocation with green criteria, all-unit quantity discounts and varying number of suppliers
Source: Data Brief. 2017 Jun 9;13:444–52. doi: 10.1016/j.dib.2017.06.018 (PMC5485863; doi:10.1016/j.dib.2017.06.018)
Supplement: Supplementary file 2 — Supplementary material Statistical analysis data [file mmc2.zip › Data_In_Brief/1.Statistical Analysis/Case A/P7/SenAnaResults.xlsx]

## Sheet: Scenario #1
	Period 1	Period 2	Period 3	Period 4	Period 5	Period 6
S1 Range 1 Q:	0	0	0	0	0	0
S1 Range 2 Q:	0	0	0	0	0	0
S1 Range 3 Q:	0	0	0	0	0	0
S1 Range 4 Q:	0	0	0	0	0	0
S1 Range 5 Q:	480	599	0	599	0	0
S2 Range 1 Q:	0	0	0	0	0	0
S2 Range 2 Q:	0	0	0	0	0	0
S2 Range 3 Q:	0	0	0	0	0	0
S2 Range 4 Q:	0	0	0	0	0	0
S2 Range 5 Q:	599	599	599	599	599	599
S3 Range 1 Q:	0	0	0	0	0	0
S3 Range 2 Q:	0	0	0	0	0	0
S3 Range 3 Q:	0	0	0	0	0	0
S3 Range 4 Q:	0	0	479	0	0	0
S4 Range 1 Q:	0	0	0	0	0	0
S4 Range 2 Q:	0	0	0	0	0	0
S4 Range 3 Q:	0	0	0	0	0	0
S4 Range 4 Q:	0	0	0	0	0	0
S4 Range 5 Q:	439	489	0	0	0	429
S5 Range 1 Q:	0	0	0	0	0	0
S5 Range 2 Q:	0	0	0	0	0	0
S5 Range 3 Q:	0	0	0	0	0	0
S5 Range 4 Q:	0	0	0	0	0	0
S5 Range 5 Q:	0	0	0	0	0	0
S5 Range 6 Q:	0	0	0	0	0	0
S5 Range 7 Q:	0	0	0	0	0	0
S5 Range 8 Q:	0	0	0	0	0	0
S5 Range 9 Q:	0	0	0	0	0	0
S5 Range 10 Q:	739	739	0	739	739	739
S1 Range 1 Y:	0	0	0	0	0	0
S1 Range 2 Y:	0	0	0	0	0	0
S1 Range 3 Y:	0	0	0	0	0	0
S1 Range 4 Y:	0	0	0	0	0	0
S1 Range 5 Y:	1	1	0	1	0	0
S2 Range 1 Y:	0	0	0	0	0	0
S2 Range 2 Y:	0	0	0	0	0	0
S2 Range 3 Y:	0	0	0	0	0	0
S2 Range 4 Y:	0	0	0	0	0	0
S2 Range 5 Y:	1	1	1	1	1	1
S3 Range 1 Y:	0	0	0	0	0	0
S3 Range 2 Y:	0	0	0	0	0	0
S3 Range 3 Y:	0	0	0	0	0	0
S3 Range 4 Y:	0	0	1	0	0	0
S4 Range 1 Y:	0	0	0	0	0	0
S4 Range 2 Y:	0	0	0	0	0	0
S4 Range 3 Y:	0	0	0	0	0	0
S4 Range 4 Y:	0	0	0	0	0	0
S4 Range 5 Y:	1	1	0	0	0	1
S5 Range 1 Y:	0	0	0	0	0	0
S5 Range 2 Y:	0	0	0	0	0	0
S5 Range 3 Y:	0	0	0	0	0	0
S5 Range 4 Y:	0	0	0	0	0	0
S5 Range 5 Y:	0	0	0	0	0	0
S5 Range 6 Y:	0	0	0	0	0	0
S5 Range 7 Y:	0	0	0	0	0	0
S5 Range 8 Y:	0	0	0	0	0	0
S5 Range 9 Y:	0	0	0	0	0	0
S5 Range 10 Y:	1	1	0	1	1	1
Inventory Q:	290	912	0	258	0	0
Shortage Q:	0	0	0	0	-48	0
Inventory Y:	1	1	0	1	0	0
Shortage Y:	0	0	0	0	1	0

## Sheet: Scenario #2
	Period 1	Period 2	Period 3	Period 4	Period 5	Period 6
S1 Range 1 Q:	0	0	0	0	0	0
S1 Range 2 Q:	0	0	0	0	0	0
S1 Range 3 Q:	0	0	0	0	0	0
S1 Range 4 Q:	0	0	0	0	0	0
S1 Range 5 Q:	599	599	0	599	599	548
S2 Range 1 Q:	0	0	0	0	0	0
S2 Range 2 Q:	0	0	0	0	0	0
S2 Range 3 Q:	0	0	0	0	-2.27206e-10	0
S2 Range 4 Q:	0	0	0	0	0	0
S2 Range 5 Q:	527	599	599	599	0	480
S3 Range 1 Q:	0	0	0	0	0	0
S3 Range 2 Q:	0	0	0	0	0	0
S3 Range 3 Q:	0	0	0	0	0	0
S3 Range 4 Q:	0	0	479	0	0	0
S4 Range 1 Q:	0	0	0	0	0	0
S4 Range 2 Q:	0	0	0	0	0	0
S4 Range 3 Q:	0	0	0	0	0	0
S4 Range 4 Q:	0	0	0	0	0	0
S4 Range 5 Q:	392	489	0	0	0	0
S5 Range 1 Q:	0	0	0	0	0	0
S5 Range 2 Q:	0	0	0	0	0	0
S5 Range 3 Q:	0	0	0	0	0	0
S5 Range 4 Q:	0	0	0	0	0	0
S5 Range 5 Q:	0	0	0	0	0	0
S5 Range 6 Q:	0	0	0	0	0	0
S5 Range 7 Q:	0	0	0	0	0	0
S5 Range 8 Q:	0	0	0	0	0	0
S5 Range 9 Q:	0	0	0	0	0	0
S5 Range 10 Q:	739	739	0	739	739	739
S1 Range 1 Y:	0	0	0	0	0	0
S1 Range 2 Y:	0	0	0	0	0	0
S1 Range 3 Y:	0	0	0	0	0	0
S1 Range 4 Y:	0	0	0	0	0	0
S1 Range 5 Y:	1	1	0	1	1	1
S2 Range 1 Y:	0	0	0	0	0	0
S2 Range 2 Y:	0	0	0	0	0	0
S2 Range 3 Y:	0	0	0	0	-6.32885e-13	0
S2 Range 4 Y:	0	0	0	0	0	0
S2 Range 5 Y:	1	1	1	1	0	1
S3 Range 1 Y:	0	0	0	0	0	0
S3 Range 2 Y:	0	0	0	0	0	0
S3 Range 3 Y:	0	0	0	0	0	0
S3 Range 4 Y:	0	0	1	0	0	0
S4 Range 1 Y:	0	0	0	0	0	0
S4 Range 2 Y:	0	0	0	0	0	0
S4 Range 3 Y:	0	0	0	0	0	0
S4 Range 4 Y:	0	0	0	0	0	0
S4 Range 5 Y:	1	1	0	0	0	0
S5 Range 1 Y:	0	0	0	0	0	0
S5 Range 2 Y:	0	0	0	0	0	0
S5 Range 3 Y:	0	0	0	0	0	0
S5 Range 4 Y:	0	0	0	0	0	0
S5 Range 5 Y:	0	0	0	0	0	0
S5 Range 6 Y:	0	0	0	0	0	0
S5 Range 7 Y:	0	0	0	0	0	0
S5 Range 8 Y:	0	0	0	0	0	0
S5 Range 9 Y:	0	0	0	0	0	0
S5 Range 10 Y:	1	1	0	1	1	1
Inventory Q:	290	912	0	258	0	0
Shortage Q:	0	0	0	0	-48	0
Inventory Y:	1	1	0	1	0	0
Shortage Y:	0	0	0	0	1	0

## Sheet: Scenario #3
	Period 1	Period 2	Period 3	Period 4	Period 5	Period 6
S1 Range 1 Q:	0	0	0	0	0	0
S1 Range 2 Q:	0	0	0	0	0	0
S1 Range 3 Q:	0	0	0	0	0	0
S1 Range 4 Q:	0	0	0	0	0	0
S1 Range 5 Q:	599	599	0	599	599	548
S2 Range 1 Q:	0	0	0	0	0	0
S2 Range 2 Q:	0	0	0	0	0	0
S2 Range 3 Q:	0	0	0	0	0	0
S2 Range 4 Q:	0	0	0	0	-5.08473e-11	0
S2 Range 5 Q:	480	599	599	599	1.86517e-10	480
S3 Range 1 Q:	0	0	0	0	0	0
S3 Range 2 Q:	0	0	0	0	0	0
S3 Range 3 Q:	0	0	0	0	0	0
S3 Range 4 Q:	439	0	479	0	0	0
S4 Range 1 Q:	0	0	0	0	0	0
S4 Range 2 Q:	0	0	0	0	0	0
S4 Range 3 Q:	0	0	0	0	0	0
S4 Range 4 Q:	0	0	0	0	0	0
S4 Range 5 Q:	0	489	0	0	0	0
S5 Range 1 Q:	0	0	0	0	0	0
S5 Range 2 Q:	0	0	0	0	0	0
S5 Range 3 Q:	0	0	0	0	0	0
S5 Range 4 Q:	0	0	0	0	0	0
S5 Range 5 Q:	0	0	0	0	0	0
S5 Range 6 Q:	0	0	0	0	0	0
S5 Range 7 Q:	0	0	0	0	0	0
S5 Range 8 Q:	0	0	0	0	0	0
S5 Range 9 Q:	0	0	0	0	0	0
S5 Range 10 Q:	739	739	0	739	739	739
S1 Range 1 Y:	0	0	0	0	0	0
S1 Range 2 Y:	0	0	0	0	0	0
S1 Range 3 Y:	0	0	0	0	0	0
S1 Range 4 Y:	0	0	0	0	0	0
S1 Range 5 Y:	1	1	0	1	1	1
S2 Range 1 Y:	0	0	0	0	0	0
S2 Range 2 Y:	0	0	0	0	0	0
S2 Range 3 Y:	0	0	0	0	0	0
S2 Range 4 Y:	0	0	0	0	-1.41243e-13	0
S2 Range 5 Y:	1	1	1	1	3.88576e-13	1
S3 Range 1 Y:	0	0	0	0	0	0
S3 Range 2 Y:	0	0	0	0	0	0
S3 Range 3 Y:	0	0	0	0	0	0
S3 Range 4 Y:	1	0	1	0	0	0
S4 Range 1 Y:	0	0	0	0	0	0
S4 Range 2 Y:	0	0	0	0	0	0
S4 Range 3 Y:	0	0	0	0	0	0
S4 Range 4 Y:	0	0	0	0	0	0
S4 Range 5 Y:	0	1	0	0	0	0
S5 Range 1 Y:	0	0	0	0	0	0
S5 Range 2 Y:	0	0	0	0	0	0
S5 Range 3 Y:	0	0	0	0	0	0
S5 Range 4 Y:	0	0	0	0	0	0
S5 Range 5 Y:	0	0	0	0	0	0
S5 Range 6 Y:	0	0	0	0	0	0
S5 Range 7 Y:	0	0	0	0	0	0
S5 Range 8 Y:	0	0	0	0	0	0
S5 Range 9 Y:	0	0	0	0	0	0
S5 Range 10 Y:	1	1	0	1	1	1
Inventory Q:	290	912	0	258	6.01152e-11	0
Shortage Q:	0	0	0	0	-48	0
Inventory Y:	1	1	0	1	0	0
Shortage Y:	0	0	0	0	1	0

## Sheet: Scenario #4
	Period 1	Period 2	Period 3	Period 4	Period 5	Period 6
S1 Range 1 Q:	0	0	0	0	0	0
S1 Range 2 Q:	0	0	0	0	0	0
S1 Range 3 Q:	0	0	0	0	0	0
S1 Range 4 Q:	0	0	0	0	0	0
S1 Range 5 Q:	599	599	0	599	599	599
S2 Range 1 Q:	0	0	0	0	0	0
S2 Range 2 Q:	0	0	0	0	0	0
S2 Range 3 Q:	0	0	0	0	0	0
S2 Range 4 Q:	0	-8.81753e-11	0	0	0	0
S2 Range 5 Q:	510	599	599	0	0	0
S3 Range 1 Q:	0	0	0	0	0	0
S3 Range 2 Q:	0	0	0	0	0	0
S3 Range 3 Q:	0	0	0	0	0	0
S3 Range 4 Q:	479	0	479	479	0	479
S4 Range 1 Q:	0	0	0	0	0	0
S4 Range 2 Q:	0	0	0	0	0	0
S4 Range 3 Q:	0	0	0	0	0	0
S4 Range 4 Q:	0	0	0	0	0	0
S4 Range 5 Q:	0	489	0	0	0	0
S5 Range 1 Q:	0	0	0	0	0	0
S5 Range 2 Q:	0	0	0	0	0	0
S5 Range 3 Q:	0	0	0	0	0	0
S5 Range 4 Q:	0	0	0	0	0	0
S5 Range 5 Q:	0	0	0	0	0	0
S5 Range 6 Q:	0	0	0	0	0	0
S5 Range 7 Q:	0	0	0	0	0	0
S5 Range 8 Q:	0	0	0	0	0	0
S5 Range 9 Q:	0	0	0	0	0	0
S5 Range 10 Q:	739	739	0	739	739	739
S1 Range 1 Y:	0	0	0	0	0	0
S1 Range 2 Y:	0	0	0	0	0	0
S1 Range 3 Y:	0	0	0	0	0	0
S1 Range 4 Y:	0	0	0	0	0	0
S1 Range 5 Y:	1	1	0	1	1	1
S2 Range 1 Y:	0	0	0	0	0	0
S2 Range 2 Y:	0	0	0	0	0	0
S2 Range 3 Y:	0	0	0	0	0	0
S2 Range 4 Y:	0	-1.84082e-13	0	0	0	0
S2 Range 5 Y:	1	1	1	0	0	0
S3 Range 1 Y:	0	0	0	0	0	0
S3 Range 2 Y:	0	0	0	0	0	0
S3 Range 3 Y:	0	0	0	0	0	0
S3 Range 4 Y:	1	0	1	1	0	1
S4 Range 1 Y:	0	0	0	0	0	0
S4 Range 2 Y:	0	0	0	0	0	0
S4 Range 3 Y:	0	0	0	0	0	0
S4 Range 4 Y:	0	0	0	0	0	0
S4 Range 5 Y:	0	1	0	0	0	0
S5 Range 1 Y:	0	0	0	0	0	0
S5 Range 2 Y:	0	0	0	0	0	0
S5 Range 3 Y:	0	0	0	0	0	0
S5 Range 4 Y:	0	0	0	0	0	0
S5 Range 5 Y:	0	0	0	0	0	0
S5 Range 6 Y:	0	0	0	0	0	0
S5 Range 7 Y:	0	0	0	0	0	0
S5 Range 8 Y:	0	0	0	0	0	0
S5 Range 9 Y:	0	0	0	0	0	0
S5 Range 10 Y:	1	1	0	1	1	1
Inventory Q:	360	982	70	208	0	0
Shortage Q:	0	0	0	0	-98	0
Inventory Y:	1	1	1	1	0	0
Shortage Y:	0	0	0	0	1	0
