# Supplementary material for: Datasets for supplier selection and order allocation with green criteria, all-unit quantity discounts and varying number of suppliers
Source: Data Brief. 2017 Jun 9;13:444–52. doi: 10.1016/j.dib.2017.06.018 (PMC5485863; doi:10.1016/j.dib.2017.06.018)
Supplement: Supplementary file 2 — Supplementary material Statistical analysis data [file mmc2.zip › Data_In_Brief/1.Statistical Analysis/Case A/P8/QDiscount.xlsx]

## Sheet: Supplier 1
Min Quantity	Price	Max Quantity
0	35	119
120	33.5014	239
240	32.0027	359
360	30.5041	479
480	29.0055	599
600	27.5069	719

## Sheet: Supplier 2
Min Quantity	Price	Max Quantity
0	35	73
74	34.0902	147
148	33.1803	221
222	32.2705	295
296	31.3607	369
370	30.4509	443
444	29.541	517
518	28.6312	591
592	27.7214	665

## Sheet: Supplier 3
Min Quantity	Price	Max Quantity
0	33	74
75	31.5762	149
150	30.1525	224
225	28.7287	299
300	27.3049	374
375	25.8811	449
450	24.4574	524
525	23.0336	599

## Sheet: Supplier 4
Min Quantity	Price	Max Quantity
0	34	70
71	33.1424	141
142	32.2847	212
213	31.4271	283
284	30.5694	354
355	29.7118	425
426	28.8542	496
