# Supplementary material for: Datasets for supplier selection and order allocation with green criteria, all-unit quantity discounts and varying number of suppliers
Source: Data Brief. 2017 Jun 9;13:444–52. doi: 10.1016/j.dib.2017.06.018 (PMC5485863; doi:10.1016/j.dib.2017.06.018)
Supplement: Supplementary file 2 — Supplementary material Statistical analysis data [file mmc2.zip › Data_In_Brief/1.Statistical Analysis/Case A/P8/SenAnaResults.xlsx]

## Sheet: Scenario #1
	Period 1	Period 2	Period 3	Period 4	Period 5	Period 6
S1 Range 1 Q:	0	0	0	0	0	0
S1 Range 2 Q:	0	0	0	0	0	0
S1 Range 3 Q:	0	0	0	0	0	0
S1 Range 4 Q:	0	0	0	0	0	0
S1 Range 5 Q:	0	0	0	0	0	0
S1 Range 6 Q:	0	719	0	0	0	0
S2 Range 1 Q:	0	0	0	0	0	0
S2 Range 2 Q:	0	0	0	0	0	0
S2 Range 3 Q:	0	0	0	0	0	0
S2 Range 4 Q:	0	0	0	0	0	0
S2 Range 5 Q:	0	0	0	0	0	0
S2 Range 6 Q:	0	0	0	0	0	0
S2 Range 7 Q:	0	0	0	0	0	0
S2 Range 8 Q:	0	0	0	0	0	0
S2 Range 9 Q:	597	0	665	665	665	665
S3 Range 1 Q:	0	0	0	0	0	0
S3 Range 2 Q:	0	0	0	0	0	0
S3 Range 3 Q:	0	0	0	0	0	0
S3 Range 4 Q:	0	0	0	0	0	0
S3 Range 5 Q:	0	0	0	0	0	0
S3 Range 6 Q:	0	0	0	0	0	0
S3 Range 7 Q:	0	0	0	0	0	0
S3 Range 8 Q:	0	0	0	0	0	0
S4 Range 1 Q:	0	0	0	0	0	0
S4 Range 2 Q:	0	0	0	0	0	0
S4 Range 3 Q:	0	0	0	0	0	0
S4 Range 4 Q:	0	0	0	0	0	0
S4 Range 5 Q:	0	0	0	0	0	0
S4 Range 6 Q:	0	0	0	0	0	0
S4 Range 7 Q:	426	0	496	0	426	0
S1 Range 1 Y:	0	0	0	0	0	0
S1 Range 2 Y:	0	0	0	0	0	0
S1 Range 3 Y:	0	0	0	0	0	0
S1 Range 4 Y:	0	0	0	0	0	0
S1 Range 5 Y:	0	0	0	0	0	0
S1 Range 6 Y:	0	1	0	0	0	0
S2 Range 1 Y:	0	0	0	0	0	0
S2 Range 2 Y:	0	0	0	0	0	0
S2 Range 3 Y:	0	0	0	0	0	0
S2 Range 4 Y:	0	0	0	0	0	0
S2 Range 5 Y:	0	0	0	0	0	0
S2 Range 6 Y:	0	0	0	0	0	0
S2 Range 7 Y:	0	0	0	0	0	0
S2 Range 8 Y:	0	0	0	0	0	0
S2 Range 9 Y:	1	0	1	1	1	1
S3 Range 1 Y:	0	0	0	0	0	0
S3 Range 2 Y:	0	0	0	0	0	0
S3 Range 3 Y:	0	0	0	0	0	0
S3 Range 4 Y:	0	0	0	0	0	0
S3 Range 5 Y:	0	0	0	0	0	0
S3 Range 6 Y:	0	0	0	0	0	0
S3 Range 7 Y:	0	0	0	0	0	0
S3 Range 8 Y:	0	0	0	0	0	0
S4 Range 1 Y:	0	0	0	0	0	0
S4 Range 2 Y:	0	0	0	0	0	0
S4 Range 3 Y:	0	0	0	0	0	0
S4 Range 4 Y:	0	0	0	0	0	0
S4 Range 5 Y:	0	0	0	0	0	0
S4 Range 6 Y:	0	0	0	0	0	0
S4 Range 7 Y:	1	0	1	0	1	0
Inventory Q:	143	26	215	0	179	0
Shortage Q:	0	0	0	-37	0	0
Inventory Y:	1	1	1	0	1	0
Shortage Y:	0	0	0	1	0	0

## Sheet: Scenario #2
	Period 1	Period 2	Period 3	Period 4	Period 5	Period 6
S1 Range 1 Q:	0	0	0	0	0	0
S1 Range 2 Q:	0	0	0	0	0	0
S1 Range 3 Q:	0	0	0	0	0	0
S1 Range 4 Q:	0	0	0	0	0	0
S1 Range 5 Q:	0	0	0	0	0	0
S1 Range 6 Q:	0	698	0	600	719	719
S2 Range 1 Q:	0	0	0	0	0	0
S2 Range 2 Q:	0	0	0	0	0	0
S2 Range 3 Q:	0	0	0	0	0	0
S2 Range 4 Q:	0	0	0	0	0	0
S2 Range 5 Q:	0	0	0	0	0	0
S2 Range 6 Q:	0	0	0	0	0	0
S2 Range 7 Q:	0	0	0	0	0	0
S2 Range 8 Q:	0	0	0	0	0	0
S2 Range 9 Q:	592	0	592	0	0	0
S3 Range 1 Q:	0	0	0	0	0	0
S3 Range 2 Q:	0	0	0	0	0	0
S3 Range 3 Q:	0	0	0	0	0	0
S3 Range 4 Q:	0	0	0	0	0	0
S3 Range 5 Q:	0	0	0	0	0	0
S3 Range 6 Q:	0	0	0	0	0	0
S3 Range 7 Q:	0	0	0	0	0	0
S3 Range 8 Q:	0	0	0	552	0	0
S4 Range 1 Q:	0	0	0	0	0	0
S4 Range 2 Q:	0	0	0	0	0	0
S4 Range 3 Q:	0	0	0	0	0	0
S4 Range 4 Q:	0	0	0	0	0	0
S4 Range 5 Q:	0	0	0	0	0	0
S4 Range 6 Q:	0	0	0	0	0	0
S4 Range 7 Q:	426	0	426	0	0	0
S1 Range 1 Y:	0	0	0	0	0	0
S1 Range 2 Y:	0	0	0	0	0	0
S1 Range 3 Y:	0	0	0	0	0	0
S1 Range 4 Y:	0	0	0	0	0	0
S1 Range 5 Y:	0	0	0	0	0	0
S1 Range 6 Y:	0	1	0	1	1	1
S2 Range 1 Y:	0	0	0	0	0	0
S2 Range 2 Y:	0	0	0	0	0	0
S2 Range 3 Y:	0	0	0	0	0	0
S2 Range 4 Y:	0	0	0	0	0	0
S2 Range 5 Y:	0	0	0	0	0	0
S2 Range 6 Y:	0	0	0	0	0	0
S2 Range 7 Y:	0	0	0	0	0	0
S2 Range 8 Y:	0	0	0	0	0	0
S2 Range 9 Y:	1	0	1	0	0	0
S3 Range 1 Y:	0	0	0	0	0	0
S3 Range 2 Y:	0	0	0	0	0	0
S3 Range 3 Y:	0	0	0	0	0	0
S3 Range 4 Y:	0	0	0	0	0	0
S3 Range 5 Y:	0	0	0	0	0	0
S3 Range 6 Y:	0	0	0	0	0	0
S3 Range 7 Y:	0	0	0	0	0	0
S3 Range 8 Y:	0	0	0	1	0	0
S4 Range 1 Y:	0	0	0	0	0	0
S4 Range 2 Y:	0	0	0	0	0	0
S4 Range 3 Y:	0	0	0	0	0	0
S4 Range 4 Y:	0	0	0	0	0	0
S4 Range 5 Y:	0	0	0	0	0	0
S4 Range 6 Y:	0	0	0	0	0	0
S4 Range 7 Y:	1	0	1	0	0	0
Inventory Q:	138	-2.01931e-10	46	281	125	0
Shortage Q:	0	0	0	0	0	0
Inventory Y:	1	0	1	1	1	0
Shortage Y:	0	0	0	0	0	0

## Sheet: Scenario #3
	Period 1	Period 2	Period 3	Period 4	Period 5	Period 6
S1 Range 1 Q:	0	0	0	0	0	0
S1 Range 2 Q:	0	0	0	0	0	0
S1 Range 3 Q:	0	0	0	0	0	0
S1 Range 4 Q:	0	0	0	0	0	0
S1 Range 5 Q:	0	0	0	0	0	0
S1 Range 6 Q:	0	698	0	719	0	0
S2 Range 1 Q:	0	0	0	0	0	0
S2 Range 2 Q:	0	0	0	0	0	0
S2 Range 3 Q:	0	0	0	0	0	0
S2 Range 4 Q:	0	0	0	0	0	0
S2 Range 5 Q:	0	0	0	0	0	0
S2 Range 6 Q:	0	0	0	0	0	0
S2 Range 7 Q:	0	0	0	0	0	0
S2 Range 8 Q:	0	0	0	0	0	0
S2 Range 9 Q:	592	0	596	0	0	0
S3 Range 1 Q:	0	0	0	0	0	0
S3 Range 2 Q:	0	0	0	0	0	0
S3 Range 3 Q:	0	0	0	0	0	0
S3 Range 4 Q:	0	0	0	0	0	0
S3 Range 5 Q:	0	0	0	0	0	0
S3 Range 6 Q:	0	0	0	0	0	0
S3 Range 7 Q:	0	0	0	0	0	0
S3 Range 8 Q:	0	0	0	599	599	599
S4 Range 1 Q:	0	0	0	0	0	0
S4 Range 2 Q:	0	0	0	0	0	0
S4 Range 3 Q:	0	0	0	0	0	0
S4 Range 4 Q:	0	0	0	0	0	0
S4 Range 5 Q:	0	0	0	0	0	0
S4 Range 6 Q:	0	0	0	0	0	0
S4 Range 7 Q:	426	0	496	0	0	0
S1 Range 1 Y:	0	0	0	0	0	0
S1 Range 2 Y:	0	0	0	0	0	0
S1 Range 3 Y:	0	0	0	0	0	0
S1 Range 4 Y:	0	0	0	0	0	0
S1 Range 5 Y:	0	0	0	0	0	0
S1 Range 6 Y:	0	1	0	1	0	0
S2 Range 1 Y:	0	0	0	0	0	0
S2 Range 2 Y:	0	0	0	0	0	0
S2 Range 3 Y:	0	0	0	0	0	0
S2 Range 4 Y:	0	0	0	0	0	0
S2 Range 5 Y:	0	0	0	0	0	0
S2 Range 6 Y:	0	0	0	0	0	0
S2 Range 7 Y:	0	0	0	0	0	0
S2 Range 8 Y:	0	0	0	0	0	0
S2 Range 9 Y:	1	0	1	0	0	0
S3 Range 1 Y:	0	0	0	0	0	0
S3 Range 2 Y:	0	0	0	0	0	0
S3 Range 3 Y:	0	0	0	0	0	0
S3 Range 4 Y:	0	0	0	0	0	0
S3 Range 5 Y:	0	0	0	0	0	0
S3 Range 6 Y:	0	0	0	0	0	0
S3 Range 7 Y:	0	0	0	0	0	0
S3 Range 8 Y:	0	0	0	1	1	1
S4 Range 1 Y:	0	0	0	0	0	0
S4 Range 2 Y:	0	0	0	0	0	0
S4 Range 3 Y:	0	0	0	0	0	0
S4 Range 4 Y:	0	0	0	0	0	0
S4 Range 5 Y:	0	0	0	0	0	0
S4 Range 6 Y:	0	0	0	0	0	0
S4 Range 7 Y:	1	0	1	0	0	0
Inventory Q:	138	0	120	521	245	0
Shortage Q:	0	0	0	0	0	0
Inventory Y:	1	0	1	1	1	0
Shortage Y:	0	0	0	0	0	0

## Sheet: Scenario #4
	Period 1	Period 2	Period 3	Period 4	Period 5	Period 6
S1 Range 1 Q:	0	0	0	0	0	0
S1 Range 2 Q:	0	0	0	0	0	0
S1 Range 3 Q:	0	0	0	0	0	0
S1 Range 4 Q:	0	0	0	0	0	0
S1 Range 5 Q:	0	0	0	0	0	0
S1 Range 6 Q:	0	719	0	719	0	0
S2 Range 1 Q:	0	0	0	0	0	0
S2 Range 2 Q:	0	0	0	0	0	0
S2 Range 3 Q:	0	0	0	0	0	0
S2 Range 4 Q:	0	0	0	0	0	0
S2 Range 5 Q:	0	0	0	0	0	0
S2 Range 6 Q:	0	0	0	0	0	0
S2 Range 7 Q:	0	0	0	0	0	0
S2 Range 8 Q:	518	0	0	0	0	0
S2 Range 9 Q:	0	0	596	0	0	0
S3 Range 1 Q:	0	0	0	0	0	0
S3 Range 2 Q:	0	0	0	0	0	0
S3 Range 3 Q:	0	0	0	0	0	0
S3 Range 4 Q:	0	0	0	0	0	0
S3 Range 5 Q:	0	0	0	0	0	0
S3 Range 6 Q:	0	0	0	0	0	0
S3 Range 7 Q:	0	0	0	0	0	0
S3 Range 8 Q:	0	0	0	599	599	599
S4 Range 1 Q:	0	0	0	0	0	0
S4 Range 2 Q:	0	0	0	0	0	0
S4 Range 3 Q:	0	0	0	0	0	0
S4 Range 4 Q:	0	0	0	0	0	0
S4 Range 5 Q:	0	0	0	0	0	0
S4 Range 6 Q:	0	0	0	0	0	0
S4 Range 7 Q:	479	0	496	0	0	0
S1 Range 1 Y:	0	0	0	0	0	0
S1 Range 2 Y:	0	0	0	0	0	0
S1 Range 3 Y:	0	0	0	0	0	0
S1 Range 4 Y:	0	0	0	0	0	0
S1 Range 5 Y:	0	0	0	0	0	0
S1 Range 6 Y:	0	1	0	1	0	0
S2 Range 1 Y:	0	0	0	0	0	0
S2 Range 2 Y:	0	0	0	0	0	0
S2 Range 3 Y:	0	0	0	0	0	0
S2 Range 4 Y:	0	0	0	0	0	0
S2 Range 5 Y:	0	0	0	0	0	0
S2 Range 6 Y:	0	0	0	0	0	0
S2 Range 7 Y:	0	0	0	0	0	0
S2 Range 8 Y:	1	0	0	0	0	0
S2 Range 9 Y:	0	0	1	0	0	0
S3 Range 1 Y:	0	0	0	0	0	0
S3 Range 2 Y:	0	0	0	0	0	0
S3 Range 3 Y:	0	0	0	0	0	0
S3 Range 4 Y:	0	0	0	0	0	0
S3 Range 5 Y:	0	0	0	0	0	0
S3 Range 6 Y:	0	0	0	0	0	0
S3 Range 7 Y:	0	0	0	0	0	0
S3 Range 8 Y:	0	0	0	1	1	1
S4 Range 1 Y:	0	0	0	0	0	0
S4 Range 2 Y:	0	0	0	0	0	0
S4 Range 3 Y:	0	0	0	0	0	0
S4 Range 4 Y:	0	0	0	0	0	0
S4 Range 5 Y:	0	0	0	0	0	0
S4 Range 6 Y:	0	0	0	0	0	0
S4 Range 7 Y:	1	0	1	0	0	0
Inventory Q:	117	0	120	521	245	0
Shortage Q:	0	0	0	0	0	0
Inventory Y:	1	0	1	1	1	0
Shortage Y:	0	0	0	0	0	0
