# Supplementary material for: Datasets for supplier selection and order allocation with green criteria, all-unit quantity discounts and varying number of suppliers
Source: Data Brief. 2017 Jun 9;13:444–52. doi: 10.1016/j.dib.2017.06.018 (PMC5485863; doi:10.1016/j.dib.2017.06.018)
Supplement: Supplementary file 2 — Supplementary material Statistical analysis data [file mmc2.zip › Data_In_Brief/1.Statistical Analysis/Case A/P9/QDiscount.xlsx]

## Sheet: Supplier 1
Min Quantity	Price	Max Quantity
0	34	119
120	31.4209	239
240	28.8418	359
360	26.2626	479
480	23.6835	599

## Sheet: Supplier 2
Min Quantity	Price	Max Quantity
0	33	119
120	30.9838	239
240	28.9676	359
360	26.9514	479

## Sheet: Supplier 3
Min Quantity	Price	Max Quantity
0	34	87
88	33.0709	175
176	32.1419	263
264	31.2128	351
352	30.2838	439
440	29.3547	527
528	28.4257	615
616	27.4966	703
