# Supplementary material for: Datasets for supplier selection and order allocation with green criteria, all-unit quantity discounts and varying number of suppliers
Source: Data Brief. 2017 Jun 9;13:444–52. doi: 10.1016/j.dib.2017.06.018 (PMC5485863; doi:10.1016/j.dib.2017.06.018)
Supplement: Supplementary file 2 — Supplementary material Statistical analysis data [file mmc2.zip › Data_In_Brief/1.Statistical Analysis/Case A/RunSensetivityAnalysis.m]

clear all;
clc;
close all;
tic;
SenAna = 'WAHP';
    
for SenAnaCount = 1:4
    fprintf('iteration No. %g',SenAnaCount)
    save XSen.mat
    clear all;
    SenAnalysisScript
    MultiModel5
    load ('XSen.mat','SenAnaCount')
    xlswrite('SenAnaResults.xlsx',FResult,SenAnaCount);
    xlswrite('SenAnaFval.xlsx',fval4,SenAnaCount);
    Evaluate
    load ('XSen.mat','SenAnaCount')
    xlswrite('SenAnaEvaluate.xlsx',Total,SenAnaCount);
    [~, computer] = system('hostname');
    [~, user] = system('whoami');
    [~, alltask] = system(['tasklist /S ', computer, ' /U ', user]);
    excelPID = regexp(alltask, 'EXCEL.EXE\s*(\d+)\s', 'tokens');
    for xxxxkill = 1 : length(excelPID)
        killPID = cell2mat(excelPID{xxxxkill});
        system(['taskkill /f /pid ', killPID]);
    end
end
toc;
