# Supplementary material for: Datasets for supplier selection and order allocation with green criteria, all-unit quantity discounts and varying number of suppliers
Source: Data Brief. 2017 Jun 9;13:444–52. doi: 10.1016/j.dib.2017.06.018 (PMC5485863; doi:10.1016/j.dib.2017.06.018)
Supplement: Supplementary file 2 — Supplementary material Statistical analysis data [file mmc2.zip › Data_In_Brief/1.Statistical Analysis/Case A/SenAnalysis.xlsx]

## Sheet: Scenario 1
G	0.1
T	0.9

## Sheet: Scenario 2
G	0.4
T	0.6

## Sheet: Scenario 3
G	0.6
T	0.4

## Sheet: Scenario 4
G	0.9
T	0.1
