# Supplementary material for: Datasets for supplier selection and order allocation with green criteria, all-unit quantity discounts and varying number of suppliers
Source: Data Brief. 2017 Jun 9;13:444–52. doi: 10.1016/j.dib.2017.06.018 (PMC5485863; doi:10.1016/j.dib.2017.06.018)
Supplement: Supplementary file 2 — Supplementary material Statistical analysis data [file mmc2.zip › Data_In_Brief/1.Statistical Analysis/Case A/SenAnalysisScript.m]

%% Clear
delete SenAnaData.mat
load XSen.mat

%% Start Sensetivity Analysis :)
    if strcmp('Holding',SenAna)
       H = xlsread('SenAnalysis.xlsx',SenAnaCount);
       save ('SenAnaData.mat', 'H')
   elseif strcmp('Shortage',SenAna)
       S =xlsread('SenAnalysis.xlsx',SenAnaCount);
       save ('SenAnaData.mat', 'S')
   elseif strcmp('Fixed',SenAna)
       CF =xlsread('SenAnalysis.xlsx',SenAnaCount);
       save ('SenAnaData.mat', 'CF')
   elseif strcmp('Demand',SenAna)
       Demand =xlsread('SenAnalysis.xlsx',SenAnaCount);
       save ('SenAnaData.mat','Demand')
   elseif strcmp('WAHP',SenAna)
       WAHP =xlsread('SenAnalysis.xlsx',SenAnaCount);
       save ('SenAnaData.mat', 'WAHP')
    elseif strcmp('ALPHA',SenAna)
        ALPHALIST(1:21,1) = 0:0.05:1;
ALPHALIST(1:21,2) = 1:-0.05:0;
        ALPHA = ALPHALIST(SenAnaCount,:);%xlsread('SenAnalysis.xlsx',SenAnaCount);
         save ('SenAnaData.mat', 'ALPHA')
    end
    
