# Supplementary material for: Datasets for supplier selection and order allocation with green criteria, all-unit quantity discounts and varying number of suppliers
Source: Data Brief. 2017 Jun 9;13:444–52. doi: 10.1016/j.dib.2017.06.018 (PMC5485863; doi:10.1016/j.dib.2017.06.018)
Supplement: Supplementary file 2 — Supplementary material Statistical analysis data [file mmc2.zip › Data_In_Brief/1.Statistical Analysis/Case B/Evaluate.m]

clear all;
clc;

Data
load OptimalSolution.mat
load fval12.mat

%% variables cost * quantity
xcounter =1;
for i = 1:NoOfPeriods % for each period
    for j = SPP{i}
        rangeupdate =1;
        for k = 1:NoOfRanges(j)
            Z(xcounter) = Price{j}(rangeupdate)*X4(xcounter);
            W(xcounter) = GreenW(j,i)*WAHP(1)*X4(xcounter)+GeneralW(j,i)*WAHP(2)*X4(xcounter);
            GW(xcounter)= GreenW(j,i)*X4(xcounter);
            TW(xcounter)= GeneralW(j,i)*X4(xcounter);
            rangeupdate = rangeupdate+1;
            xcounter = xcounter+1;
        end
    end
end

%% Fixed Cost * Binary
for i = 1:NoOfPeriods % for each period
    for j = SPP{i}
        rangeupdate =1;
        for k = 1:NoOfRanges(j)
            Z(xcounter) = CF(j,i)*X4(xcounter);
            rangeupdate = rangeupdate+1;
            xcounter = xcounter+1;
        end
    end
end

%% Inventory
% holding cost
for i = 1:NoOfPeriods
    Z(xcounter)= H(i)*X4(xcounter);
    xcounter = xcounter+1;
end
% shortage cost
for i = 1:NoOfPeriods
    Z(xcounter)= -S(i)*X4(xcounter);
    xcounter = xcounter+1;
end

%% Inventory Binary
% holding cost binary
for i = 1:NoOfPeriods
    Z(xcounter)= 0*X4(xcounter);
    xcounter = xcounter+1;
end
% shortage cost binary
for i = 1:NoOfPeriods
    Z(xcounter)= 0*X4(xcounter);
    xcounter = xcounter+1;
end


Total(1)= sum(Z);
Total(2) = sum(W);
Total(3) = sum(GW);
Total(4) = sum(TW);
Total(5) = ValueObj(1);
Total(6) = ValueObj(2);
xlswrite('Evaluate.xlsx',Total,1);
