# Supplementary material for: Datasets for supplier selection and order allocation with green criteria, all-unit quantity discounts and varying number of suppliers
Source: Data Brief. 2017 Jun 9;13:444–52. doi: 10.1016/j.dib.2017.06.018 (PMC5485863; doi:10.1016/j.dib.2017.06.018)
Supplement: Supplementary file 2 — Supplementary material Statistical analysis data [file mmc2.zip › Data_In_Brief/1.Statistical Analysis/Case B/P1/SenAnaResults.xlsx]

## Sheet: Scenario #1
	Period 1	Period 2	Period 3	Period 4	Period 5
S1 Range 1 Q:	0	0	0	0	0
S1 Range 2 Q:	0	0	0	0	0
S1 Range 3 Q:	0	0	0	0	0
S1 Range 4 Q:	0	430	0	0	0
S2 Range 1 Q:	0	0	0	0	0
S2 Range 2 Q:	0	0	0	0	0
S2 Range 3 Q:	0	0	0	0	0
S2 Range 4 Q:	0	0	0	0	0
S2 Range 5 Q:	0	0	0	0	0
S2 Range 6 Q:	0	0	0	0	0
S2 Range 7 Q:	0	0	0	0	0
S2 Range 8 Q:	0	0	0	0	0
S2 Range 9 Q:	0	0	0	0	0
S2 Range 10 Q:	849	849	849	849	768
S3 Range 1 Q:	0	0	0	0	0
S3 Range 2 Q:	0	0	0	0	0
S3 Range 3 Q:	0	0	0	0	0
S3 Range 4 Q:	0	0	0	0	0
S3 Range 5 Q:	0	0	0	0	0
S3 Range 6 Q:	0	0	0	0	0
S3 Range 7 Q:	0	0	0	0	0
S4 Range 1 Q:	0	0	0	0	0
S4 Range 2 Q:	0	0	0	0	0
S4 Range 3 Q:	0	0	0	0	0
S4 Range 4 Q:	0	0	0	0	0
S4 Range 5 Q:	599	599	0	0	599
S5 Range 1 Q:	0	0	0	0	0
S5 Range 2 Q:	0	0	0	0	0
S5 Range 3 Q:	0	0	0	0	0
S5 Range 4 Q:	0	0	0	0	0
S5 Range 5 Q:	0	0	0	0	0
S5 Range 6 Q:	0	0	0	0	0
S5 Range 7 Q:	0	0	0	0	0
S5 Range 8 Q:	567	567	0	567	540
S1 Range 1 Y:	0	0	0	0	0
S1 Range 2 Y:	0	0	0	0	0
S1 Range 3 Y:	0	0	0	0	0
S1 Range 4 Y:	0	1	0	0	0
S2 Range 1 Y:	0	0	0	0	0
S2 Range 2 Y:	0	0	0	0	0
S2 Range 3 Y:	0	0	0	0	0
S2 Range 4 Y:	0	0	0	0	0
S2 Range 5 Y:	0	0	0	0	0
S2 Range 6 Y:	0	0	0	0	0
S2 Range 7 Y:	0	0	0	0	0
S2 Range 8 Y:	0	0	0	0	0
S2 Range 9 Y:	0	0	0	0	0
S2 Range 10 Y:	1	1	1	1	1
S3 Range 1 Y:	0	0	0	0	0
S3 Range 2 Y:	0	0	0	0	0
S3 Range 3 Y:	0	0	0	0	0
S3 Range 4 Y:	0	0	0	0	0
S3 Range 5 Y:	0	0	0	0	0
S3 Range 6 Y:	0	0	0	0	0
S3 Range 7 Y:	0	0	0	0	0
S4 Range 1 Y:	0	0	0	0	0
S4 Range 2 Y:	0	0	0	0	0
S4 Range 3 Y:	0	0	0	0	0
S4 Range 4 Y:	0	0	0	0	0
S4 Range 5 Y:	1	1	0	0	1
S5 Range 1 Y:	0	0	0	0	0
S5 Range 2 Y:	0	0	0	0	0
S5 Range 3 Y:	0	0	0	0	0
S5 Range 4 Y:	0	0	0	0	0
S5 Range 5 Y:	0	0	0	0	0
S5 Range 6 Y:	0	0	0	0	0
S5 Range 7 Y:	0	0	0	0	0
S5 Range 8 Y:	1	1	0	1	1
Inventory Q:	275	915	3	0	0
Shortage Q:	0	0	0	-211	0
Inventory Y:	1	1	1	0	0
Shortage Y:	0	0	0	1	0

## Sheet: Scenario #2
	Period 1	Period 2	Period 3	Period 4	Period 5
S1 Range 1 Q:	0	0	0	0	0
S1 Range 2 Q:	0	0	0	0	0
S1 Range 3 Q:	0	0	0	0	0
S1 Range 4 Q:	0	0	0	0	0
S2 Range 1 Q:	0	0	0	0	0
S2 Range 2 Q:	0	0	0	0	0
S2 Range 3 Q:	0	0	0	0	0
S2 Range 4 Q:	0	0	0	0	0
S2 Range 5 Q:	0	0	0	0	0
S2 Range 6 Q:	0	0	0	0	0
S2 Range 7 Q:	0	0	0	0	0
S2 Range 8 Q:	0	0	0	0	0
S2 Range 9 Q:	0	0	0	0	0
S2 Range 10 Q:	766	849	849	849	765
S3 Range 1 Q:	0	0	0	0	0
S3 Range 2 Q:	0	0	0	0	0
S3 Range 3 Q:	0	0	0	0	0
S3 Range 4 Q:	0	0	0	0	0
S3 Range 5 Q:	0	0	0	0	0
S3 Range 6 Q:	0	0	0	0	0
S3 Range 7 Q:	0	0	510	0	0
S4 Range 1 Q:	0	0	0	0	0
S4 Range 2 Q:	0	0	0	0	0
S4 Range 3 Q:	0	0	0	0	0
S4 Range 4 Q:	0	0	0	0	0
S4 Range 5 Q:	599	599	0	0	599
S5 Range 1 Q:	0	0	0	0	0
S5 Range 2 Q:	0	0	0	0	0
S5 Range 3 Q:	0	0	0	0	0
S5 Range 4 Q:	0	0	0	0	0
S5 Range 5 Q:	0	0	0	0	0
S5 Range 6 Q:	0	0	0	0	0
S5 Range 7 Q:	0	0	0	0	0
S5 Range 8 Q:	567	567	0	567	546
S1 Range 1 Y:	0	0	0	0	0
S1 Range 2 Y:	0	0	0	0	0
S1 Range 3 Y:	0	0	0	0	0
S1 Range 4 Y:	0	0	0	0	0
S2 Range 1 Y:	0	0	0	0	0
S2 Range 2 Y:	0	0	0	0	0
S2 Range 3 Y:	0	0	0	0	0
S2 Range 4 Y:	0	0	0	0	0
S2 Range 5 Y:	0	0	0	0	0
S2 Range 6 Y:	0	0	0	0	0
S2 Range 7 Y:	0	0	0	0	0
S2 Range 8 Y:	0	0	0	0	0
S2 Range 9 Y:	0	0	0	0	0
S2 Range 10 Y:	1	1	1	1	1
S3 Range 1 Y:	0	0	0	0	0
S3 Range 2 Y:	0	0	0	0	0
S3 Range 3 Y:	0	0	0	0	0
S3 Range 4 Y:	0	0	0	0	0
S3 Range 5 Y:	0	0	0	0	0
S3 Range 6 Y:	0	0	0	0	0
S3 Range 7 Y:	0	0	1	0	0
S4 Range 1 Y:	0	0	0	0	0
S4 Range 2 Y:	0	0	0	0	0
S4 Range 3 Y:	0	0	0	0	0
S4 Range 4 Y:	0	0	0	0	0
S4 Range 5 Y:	1	1	0	0	1
S5 Range 1 Y:	0	0	0	0	0
S5 Range 2 Y:	0	0	0	0	0
S5 Range 3 Y:	0	0	0	0	0
S5 Range 4 Y:	0	0	0	0	0
S5 Range 5 Y:	0	0	0	0	0
S5 Range 6 Y:	0	0	0	0	0
S5 Range 7 Y:	0	0	0	0	0
S5 Range 8 Y:	1	1	0	1	1
Inventory Q:	192	402	-2.44374e-10	0	0
Shortage Q:	0	0	0	-214	0
Inventory Y:	1	1	0	0	0
Shortage Y:	0	0	0	1	0

## Sheet: Scenario #3
	Period 1	Period 2	Period 3	Period 4	Period 5
S1 Range 1 Q:	0	0	0	0	0
S1 Range 2 Q:	0	0	0	0	0
S1 Range 3 Q:	0	0	0	0	0
S1 Range 4 Q:	0	0	0	479	0
S2 Range 1 Q:	0	0	0	0	0
S2 Range 2 Q:	0	0	0	0	0
S2 Range 3 Q:	0	0	0	0	0
S2 Range 4 Q:	0	0	0	0	0
S2 Range 5 Q:	0	0	0	0	0
S2 Range 6 Q:	0	0	0	0	0
S2 Range 7 Q:	0	0	0	0	0
S2 Range 8 Q:	0	0	0	0	0
S2 Range 9 Q:	0	0	0	0	0
S2 Range 10 Q:	766	849	849	832	849
S3 Range 1 Q:	0	0	0	0	0
S3 Range 2 Q:	0	0	0	0	0
S3 Range 3 Q:	0	0	0	0	0
S3 Range 4 Q:	0	0	0	0	0
S3 Range 5 Q:	0	0	0	0	0
S3 Range 6 Q:	0	0	0	0	0
S3 Range 7 Q:	0	0	510	0	0
S4 Range 1 Q:	0	0	0	0	0
S4 Range 2 Q:	0	0	0	0	0
S4 Range 3 Q:	0	0	0	0	0
S4 Range 4 Q:	0	0	0	0	0
S4 Range 5 Q:	599	599	0	0	599
S5 Range 1 Q:	0	0	0	0	0
S5 Range 2 Q:	0	0	0	0	0
S5 Range 3 Q:	0	0	0	0	0
S5 Range 4 Q:	0	0	0	0	0
S5 Range 5 Q:	0	0	0	0	0
S5 Range 6 Q:	0	0	0	0	0
S5 Range 7 Q:	0	0	0	0	0
S5 Range 8 Q:	567	567	0	567	0
S1 Range 1 Y:	0	0	0	0	0
S1 Range 2 Y:	0	0	0	0	0
S1 Range 3 Y:	0	0	0	0	0
S1 Range 4 Y:	0	0	0	1	0
S2 Range 1 Y:	0	0	0	0	0
S2 Range 2 Y:	0	0	0	0	0
S2 Range 3 Y:	0	0	0	0	0
S2 Range 4 Y:	0	0	0	0	0
S2 Range 5 Y:	0	0	0	0	0
S2 Range 6 Y:	0	0	0	0	0
S2 Range 7 Y:	0	0	0	0	0
S2 Range 8 Y:	0	0	0	0	0
S2 Range 9 Y:	0	0	0	0	0
S2 Range 10 Y:	1	1	1	1	1
S3 Range 1 Y:	0	0	0	0	0
S3 Range 2 Y:	0	0	0	0	0
S3 Range 3 Y:	0	0	0	0	0
S3 Range 4 Y:	0	0	0	0	0
S3 Range 5 Y:	0	0	0	0	0
S3 Range 6 Y:	0	0	0	0	0
S3 Range 7 Y:	0	0	1	0	0
S4 Range 1 Y:	0	0	0	0	0
S4 Range 2 Y:	0	0	0	0	0
S4 Range 3 Y:	0	0	0	0	0
S4 Range 4 Y:	0	0	0	0	0
S4 Range 5 Y:	1	1	0	0	1
S5 Range 1 Y:	0	0	0	0	0
S5 Range 2 Y:	0	0	0	0	0
S5 Range 3 Y:	0	0	0	0	0
S5 Range 4 Y:	0	0	0	0	0
S5 Range 5 Y:	0	0	0	0	0
S5 Range 6 Y:	0	0	0	0	0
S5 Range 7 Y:	0	0	0	0	0
S5 Range 8 Y:	1	1	0	1	0
Inventory Q:	192	402	0	248	0
Shortage Q:	0	0	0	0	0
Inventory Y:	1	1	0	1	0
Shortage Y:	0	0	0	0	0

## Sheet: Scenario #4
	Period 1	Period 2	Period 3	Period 4	Period 5
S1 Range 1 Q:	0	0	0	0	0
S1 Range 2 Q:	0	0	0	0	0
S1 Range 3 Q:	0	0	0	0	0
S1 Range 4 Q:	479	479	0	479	479
S2 Range 1 Q:	0	0	0	0	0
S2 Range 2 Q:	0	0	0	0	0
S2 Range 3 Q:	0	0	0	0	0
S2 Range 4 Q:	0	0	0	0	0
S2 Range 5 Q:	0	0	0	0	0
S2 Range 6 Q:	0	0	0	0	1.71101e-10
S2 Range 7 Q:	0	0	0	0	0
S2 Range 8 Q:	0	0	0	0	0
S2 Range 9 Q:	0	0	0	0	0
S2 Range 10 Q:	849	849	849	785	0
S3 Range 1 Q:	0	0	0	0	0
S3 Range 2 Q:	0	0	0	0	0
S3 Range 3 Q:	0	0	0	0	0
S3 Range 4 Q:	0	0	0	0	0
S3 Range 5 Q:	0	0	0	0	0
S3 Range 6 Q:	0	0	0	0	0
S3 Range 7 Q:	0	0	510	510	0
S4 Range 1 Q:	0	0	0	0	0
S4 Range 2 Q:	0	0	0	0	0
S4 Range 3 Q:	0	0	0	0	0
S4 Range 4 Q:	0	0	0	0	0
S4 Range 5 Q:	599	599	0	0	599
S5 Range 1 Q:	0	0	0	0	0
S5 Range 2 Q:	0	0	0	0	0
S5 Range 3 Q:	0	0	0	0	0
S5 Range 4 Q:	0	0	0	0	0
S5 Range 5 Q:	0	0	0	0	0
S5 Range 6 Q:	0	0	0	0	0
S5 Range 7 Q:	0	0	0	0	0
S5 Range 8 Q:	0	0	0	0	567
S1 Range 1 Y:	0	0	0	0	0
S1 Range 2 Y:	0	0	0	0	0
S1 Range 3 Y:	0	0	0	0	0
S1 Range 4 Y:	1	1	0	1	1
S2 Range 1 Y:	0	0	0	0	0
S2 Range 2 Y:	0	0	0	0	0
S2 Range 3 Y:	0	0	0	0	0
S2 Range 4 Y:	0	0	0	0	0
S2 Range 5 Y:	0	0	0	0	0
S2 Range 6 Y:	0	0	0	0	0
S2 Range 7 Y:	0	0	0	0	0
S2 Range 8 Y:	0	0	0	0	0
S2 Range 9 Y:	0	0	0	0	0
S2 Range 10 Y:	1	1	1	1	0
S3 Range 1 Y:	0	0	0	0	0
S3 Range 2 Y:	0	0	0	0	0
S3 Range 3 Y:	0	0	0	0	0
S3 Range 4 Y:	0	0	0	0	0
S3 Range 5 Y:	0	0	0	0	0
S3 Range 6 Y:	0	0	0	0	0
S3 Range 7 Y:	0	0	1	1	0
S4 Range 1 Y:	0	0	0	0	0
S4 Range 2 Y:	0	0	0	0	0
S4 Range 3 Y:	0	0	0	0	0
S4 Range 4 Y:	0	0	0	0	0
S4 Range 5 Y:	1	1	0	0	1
S5 Range 1 Y:	0	0	0	0	0
S5 Range 2 Y:	0	0	0	0	0
S5 Range 3 Y:	0	0	0	0	0
S5 Range 4 Y:	0	0	0	0	0
S5 Range 5 Y:	0	0	0	0	0
S5 Range 6 Y:	0	0	0	0	0
S5 Range 7 Y:	0	0	0	0	0
S5 Range 8 Y:	0	0	0	0	1
Inventory Q:	187	309	0	51	0
Shortage Q:	0	0	-93	0	0
Inventory Y:	1	1	0	1	0
Shortage Y:	0	0	1	0	0
