# Supplementary material for: Datasets for supplier selection and order allocation with green criteria, all-unit quantity discounts and varying number of suppliers
Source: Data Brief. 2017 Jun 9;13:444–52. doi: 10.1016/j.dib.2017.06.018 (PMC5485863; doi:10.1016/j.dib.2017.06.018)
Supplement: Supplementary file 2 — Supplementary material Statistical analysis data [file mmc2.zip › Data_In_Brief/1.Statistical Analysis/Case B/P11/SenAnaEvaluate.xlsx]

## Sheet: Scenario #1
Total Cost Bi-Obj	Total Value Bi-Obj	Total Green Value Bi-Obj	Total Traditional Bi-Obj	Total Cost Single Obj	Total Value Single Obj
373950	3940.68	4992.69	3823.79	370511	-3968.14

## Sheet: Scenario #2
Total Cost Bi-Obj	Total Value Bi-Obj	Total Green Value Bi-Obj	Total Traditional Bi-Obj	Total Cost Single Obj	Total Value Single Obj
370882	4291.53	5087.71	3760.74	370511	-4366.34

## Sheet: Scenario #3
Total Cost Bi-Obj	Total Value Bi-Obj	Total Green Value Bi-Obj	Total Traditional Bi-Obj	Total Cost Single Obj	Total Value Single Obj
373320	4588.62	5146.26	3752.17	370511	-4704.51

## Sheet: Scenario #4
Total Cost Bi-Obj	Total Value Bi-Obj	Total Green Value Bi-Obj	Total Traditional Bi-Obj	Total Cost Single Obj	Total Value Single Obj
375625	5047.3	5201.33	3661.05	370511	-5304.82
