# Supplementary material for: Datasets for supplier selection and order allocation with green criteria, all-unit quantity discounts and varying number of suppliers
Source: Data Brief. 2017 Jun 9;13:444–52. doi: 10.1016/j.dib.2017.06.018 (PMC5485863; doi:10.1016/j.dib.2017.06.018)
Supplement: Supplementary file 2 — Supplementary material Statistical analysis data [file mmc2.zip › Data_In_Brief/1.Statistical Analysis/Case B/P12/Input.xlsx]

## Sheet: D
Period 1	858
Period 2	855
Period 3	801
Period 4	875
Period 5	887

## Sheet: H
Period 1	3
Period 2	5
Period 3	4
Period 4	2
Period 5	5

## Sheet: S
Period 1	8
Period 2	11
Period 3	12
Period 4	14
Period 5	9

## Sheet: CF
	Period 1	Period 2	Period 3	Period 4	Period 5
Supplier 1	2652	2500	2519	2503	2556
Supplier 2	2984	2856	2799	2845	2677
Supplier 3	2948	2934	2802	2973	2621
Supplier 4	2595	2559	2758	2937	2780

## Sheet: WAHP
Green Importance:	0.5
Traditional Importance:	0.5

## Sheet: GW
	Period 1	Period 2	Period 3	Period 4	Period 5
Supplier 1	0	0.4515	0	0.4515	0.4515
Supplier 2	0.3646	0	0.3646	0.3282	0.3282
Supplier 3	0	0	0	0.4696	0.4696
Supplier 4	0.4578	0.4246	0.4578	0	0.4246

## Sheet: TW
	Period 1	Period 2	Period 3	Period 4	Period 5
Supplier 1	0	0.3831	0	0.3831	0.3831
Supplier 2	0.4642	0	0.4642	0.4127	0.4127
Supplier 3	0	0	0	0.2919	0.2919
Supplier 4	0.4207	0.3957	0.4207	0	0.3957

## Sheet: List
Period 1	2	4
Period 2	1	4
Period 3	2	4
Period 4	1	2	3
Period 5	1	2	3	4
