# Supplementary material for: Datasets for supplier selection and order allocation with green criteria, all-unit quantity discounts and varying number of suppliers
Source: Data Brief. 2017 Jun 9;13:444–52. doi: 10.1016/j.dib.2017.06.018 (PMC5485863; doi:10.1016/j.dib.2017.06.018)
Supplement: Supplementary file 2 — Supplementary material Statistical analysis data [file mmc2.zip › Data_In_Brief/1.Statistical Analysis/Case B/P13/Input.xlsx]

## Sheet: D
Period 1	962
Period 2	837
Period 3	849
Period 4	810
Period 5	922
Period 6	956

## Sheet: H
Period 1	5
Period 2	2
Period 3	2
Period 4	5
Period 5	3
Period 6	5

## Sheet: S
Period 1	14
Period 2	14
Period 3	14
Period 4	10
Period 5	7
Period 6	13

## Sheet: CF
	Period 1	Period 2	Period 3	Period 4	Period 5	Period 6
Supplier 1	2690	2869	2896	2695	2762	2662
Supplier 2	2963	2974	2726	2869	2715	2555
Supplier 3	2871	2755	2925	2989	2603	2687

## Sheet: WAHP
Green Importance:	0.5
Traditional Importance:	0.5

## Sheet: GW
	Period 1	Period 2	Period 3	Period 4	Period 5	Period 6
Supplier 1	0	0.4518	0.3989	0.3989	0.3989	0.3989
Supplier 2	0.5671	0	0.5671	0.5671	0.5671	0.5671
Supplier 3	0.2957	0.3223	0	0.2957	0.2957	0.2957

## Sheet: TW
	Period 1	Period 2	Period 3	Period 4	Period 5	Period 6
Supplier 1	0	0.4156	0.4018	0.3975	0.3975	0.3975
Supplier 2	0.4564	0	0.4117	0.3979	0.3979	0.3979
Supplier 3	0.4357	0.4042	0	0.3759	0.3759	0.3759

## Sheet: List
Period 1	2	3
Period 2	1	3
Period 3	1	2
Period 4	1	2	3
Period 5	1	2	3
Period 6	1	2	3
