# Supplementary material for: Datasets for supplier selection and order allocation with green criteria, all-unit quantity discounts and varying number of suppliers
Source: Data Brief. 2017 Jun 9;13:444–52. doi: 10.1016/j.dib.2017.06.018 (PMC5485863; doi:10.1016/j.dib.2017.06.018)
Supplement: Supplementary file 2 — Supplementary material Statistical analysis data [file mmc2.zip › Data_In_Brief/1.Statistical Analysis/Case B/P14/Input.xlsx]

## Sheet: D
Period 1	862
Period 2	938
Period 3	998

## Sheet: H
Period 1	5
Period 2	5
Period 3	3

## Sheet: S
Period 1	8
Period 2	14
Period 3	12

## Sheet: CF
	Period 1	Period 2	Period 3
Supplier 1	2962	2732	2855
Supplier 2	2663	2911	2617
Supplier 3	2902	2976	2699
Supplier 4	2769	2538	2634

## Sheet: WAHP
Green Importance:	0.5
Traditional Importance:	0.5

## Sheet: GW
	Period 1	Period 2	Period 3
Supplier 1	0.4515	0.4515	0.4515
Supplier 2	0.3282	0	0.3282
Supplier 3	0.4696	0	0.4696
Supplier 4	0.4246	0.4246	0.4246

## Sheet: TW
	Period 1	Period 2	Period 3
Supplier 1	0.3831	0.3831	0.3831
Supplier 2	0.4127	0	0.4127
Supplier 3	0.2919	0	0.2919
Supplier 4	0.3957	0.3957	0.3957

## Sheet: List
Period 1	1	2	3	4
Period 2	1	4
Period 3	1	2	3	4
