# Supplementary material for: Datasets for supplier selection and order allocation with green criteria, all-unit quantity discounts and varying number of suppliers
Source: Data Brief. 2017 Jun 9;13:444–52. doi: 10.1016/j.dib.2017.06.018 (PMC5485863; doi:10.1016/j.dib.2017.06.018)
Supplement: Supplementary file 2 — Supplementary material Statistical analysis data [file mmc2.zip › Data_In_Brief/1.Statistical Analysis/Case B/P14/SenAnaResults.xlsx]

## Sheet: Scenario #1
	Period 1	Period 2	Period 3
S1 Range 1 Q:	0	0	0
S1 Range 2 Q:	0	0	0
S1 Range 3 Q:	0	0	0
S1 Range 4 Q:	0	0	0
S1 Range 5 Q:	0	0	0
S1 Range 6 Q:	0	0	0
S1 Range 7 Q:	0	0	0
S1 Range 8 Q:	0	0	0
S1 Range 9 Q:	0	728	0
S2 Range 1 Q:	0	0	0
S2 Range 2 Q:	0	0	0
S2 Range 3 Q:	0	0	0
S2 Range 4 Q:	0	0	0
S2 Range 5 Q:	0	0	0
S2 Range 6 Q:	0	0	0
S2 Range 7 Q:	0	0	0
S3 Range 1 Q:	0	0	0
S3 Range 2 Q:	0	0	0
S3 Range 3 Q:	0	0	0
S3 Range 4 Q:	0	0	0
S3 Range 5 Q:	0	0	0
S3 Range 6 Q:	0	0	0
S3 Range 7 Q:	0	0	0
S4 Range 1 Q:	0	0	0
S4 Range 2 Q:	0	0	0
S4 Range 3 Q:	0	0	0
S4 Range 4 Q:	0	0	0
S4 Range 5 Q:	0	0	0
S4 Range 6 Q:	0	0	0
S4 Range 7 Q:	0	0	0
S4 Range 8 Q:	740	665	665
S1 Range 1 Y:	0	0	0
S1 Range 2 Y:	0	0	0
S1 Range 3 Y:	0	0	0
S1 Range 4 Y:	0	0	0
S1 Range 5 Y:	0	0	0
S1 Range 6 Y:	0	0	0
S1 Range 7 Y:	0	0	0
S1 Range 8 Y:	0	0	0
S1 Range 9 Y:	0	1	0
S2 Range 1 Y:	0	0	0
S2 Range 2 Y:	0	0	0
S2 Range 3 Y:	0	0	0
S2 Range 4 Y:	0	0	0
S2 Range 5 Y:	0	0	0
S2 Range 6 Y:	0	0	0
S2 Range 7 Y:	0	0	0
S3 Range 1 Y:	0	0	0
S3 Range 2 Y:	0	0	0
S3 Range 3 Y:	0	0	0
S3 Range 4 Y:	0	0	0
S3 Range 5 Y:	0	0	0
S3 Range 6 Y:	0	0	0
S3 Range 7 Y:	0	0	0
S4 Range 1 Y:	0	0	0
S4 Range 2 Y:	0	0	0
S4 Range 3 Y:	0	0	0
S4 Range 4 Y:	0	0	0
S4 Range 5 Y:	0	0	0
S4 Range 6 Y:	0	0	0
S4 Range 7 Y:	0	0	0
S4 Range 8 Y:	1	1	1
Inventory Q:	0	333	0
Shortage Q:	-122	0	0
Inventory Y:	0	1	0
Shortage Y:	1	0	0

## Sheet: Scenario #2
	Period 1	Period 2	Period 3
S1 Range 1 Q:	0	0	0
S1 Range 2 Q:	0	0	0
S1 Range 3 Q:	0	0	0
S1 Range 4 Q:	0	0	0
S1 Range 5 Q:	0	0	0
S1 Range 6 Q:	0	0	0
S1 Range 7 Q:	0	0	0
S1 Range 8 Q:	0	0	0
S1 Range 9 Q:	740	728	0
S2 Range 1 Q:	0	0	0
S2 Range 2 Q:	0	0	0
S2 Range 3 Q:	0	0	0
S2 Range 4 Q:	0	0	0
S2 Range 5 Q:	0	0	0
S2 Range 6 Q:	0	0	0
S2 Range 7 Q:	0	0	0
S3 Range 1 Q:	0	0	0
S3 Range 2 Q:	0	0	0
S3 Range 3 Q:	0	0	0
S3 Range 4 Q:	0	0	0
S3 Range 5 Q:	0	0	0
S3 Range 6 Q:	0	0	0
S3 Range 7 Q:	0	0	0
S4 Range 1 Q:	0	0	0
S4 Range 2 Q:	0	0	0
S4 Range 3 Q:	0	0	0
S4 Range 4 Q:	0	0	0
S4 Range 5 Q:	0	0	0
S4 Range 6 Q:	0	0	0
S4 Range 7 Q:	0	0	0
S4 Range 8 Q:	0	665	665
S1 Range 1 Y:	0	0	0
S1 Range 2 Y:	0	0	0
S1 Range 3 Y:	0	0	0
S1 Range 4 Y:	0	0	0
S1 Range 5 Y:	0	0	0
S1 Range 6 Y:	0	0	0
S1 Range 7 Y:	0	0	0
S1 Range 8 Y:	0	0	0
S1 Range 9 Y:	1	1	0
S2 Range 1 Y:	0	0	0
S2 Range 2 Y:	0	0	0
S2 Range 3 Y:	0	0	0
S2 Range 4 Y:	0	0	0
S2 Range 5 Y:	0	0	0
S2 Range 6 Y:	0	0	0
S2 Range 7 Y:	0	0	0
S3 Range 1 Y:	0	0	0
S3 Range 2 Y:	0	0	0
S3 Range 3 Y:	0	0	0
S3 Range 4 Y:	0	0	0
S3 Range 5 Y:	0	0	0
S3 Range 6 Y:	0	0	0
S3 Range 7 Y:	0	0	0
S4 Range 1 Y:	0	0	0
S4 Range 2 Y:	0	0	0
S4 Range 3 Y:	0	0	0
S4 Range 4 Y:	0	0	0
S4 Range 5 Y:	0	0	0
S4 Range 6 Y:	0	0	0
S4 Range 7 Y:	0	0	0
S4 Range 8 Y:	0	1	1
Inventory Q:	0	333	0
Shortage Q:	-122	0	0
Inventory Y:	0	1	0
Shortage Y:	1	0	0

## Sheet: Scenario #3
	Period 1	Period 2	Period 3
S1 Range 1 Q:	0	0	0
S1 Range 2 Q:	0	0	0
S1 Range 3 Q:	0	0	0
S1 Range 4 Q:	0	0	0
S1 Range 5 Q:	0	0	0
S1 Range 6 Q:	0	0	0
S1 Range 7 Q:	0	0	0
S1 Range 8 Q:	0	0	0
S1 Range 9 Q:	818	728	777
S2 Range 1 Q:	0	0	0
S2 Range 2 Q:	0	0	0
S2 Range 3 Q:	0	0	0
S2 Range 4 Q:	0	0	0
S2 Range 5 Q:	0	0	0
S2 Range 6 Q:	0	0	0
S2 Range 7 Q:	0	0	0
S3 Range 1 Q:	0	0	0
S3 Range 2 Q:	0	0	0
S3 Range 3 Q:	0	0	0
S3 Range 4 Q:	0	0	0
S3 Range 5 Q:	0	0	0
S3 Range 6 Q:	0	0	0
S3 Range 7 Q:	0	0	0
S4 Range 1 Q:	0	0	0
S4 Range 2 Q:	0	0	0
S4 Range 3 Q:	0	0	0
S4 Range 4 Q:	0	0	0
S4 Range 5 Q:	0	0	0
S4 Range 6 Q:	0	475	0
S4 Range 7 Q:	0	0	0
S4 Range 8 Q:	0	0	0
S1 Range 1 Y:	0	0	0
S1 Range 2 Y:	0	0	0
S1 Range 3 Y:	0	0	0
S1 Range 4 Y:	0	0	0
S1 Range 5 Y:	0	0	0
S1 Range 6 Y:	0	0	0
S1 Range 7 Y:	0	0	0
S1 Range 8 Y:	0	0	0
S1 Range 9 Y:	1	1	1
S2 Range 1 Y:	0	0	0
S2 Range 2 Y:	0	0	0
S2 Range 3 Y:	0	0	0
S2 Range 4 Y:	0	0	0
S2 Range 5 Y:	0	0	0
S2 Range 6 Y:	0	0	0
S2 Range 7 Y:	0	0	0
S3 Range 1 Y:	0	0	0
S3 Range 2 Y:	0	0	0
S3 Range 3 Y:	0	0	0
S3 Range 4 Y:	0	0	0
S3 Range 5 Y:	0	0	0
S3 Range 6 Y:	0	0	0
S3 Range 7 Y:	0	0	0
S4 Range 1 Y:	0	0	0
S4 Range 2 Y:	0	0	0
S4 Range 3 Y:	0	0	0
S4 Range 4 Y:	0	0	0
S4 Range 5 Y:	0	0	0
S4 Range 6 Y:	0	1	0
S4 Range 7 Y:	0	0	0
S4 Range 8 Y:	0	0	0
Inventory Q:	0	221	0
Shortage Q:	-44	0	0
Inventory Y:	0	1	0
Shortage Y:	1	0	0

## Sheet: Scenario #4
	Period 1	Period 2	Period 3
S1 Range 1 Q:	0	0	0
S1 Range 2 Q:	0	0	0
S1 Range 3 Q:	0	0	0
S1 Range 4 Q:	0	0	0
S1 Range 5 Q:	0	0	0
S1 Range 6 Q:	0	0	0
S1 Range 7 Q:	0	0	0
S1 Range 8 Q:	0	0	0
S1 Range 9 Q:	818	782	818
S2 Range 1 Q:	0	0	0
S2 Range 2 Q:	0	0	0
S2 Range 3 Q:	0	0	0
S2 Range 4 Q:	0	0	0
S2 Range 5 Q:	0	0	0
S2 Range 6 Q:	0	0	0
S2 Range 7 Q:	0	0	0
S3 Range 1 Q:	0	0	0
S3 Range 2 Q:	0	0	0
S3 Range 3 Q:	0	0	0
S3 Range 4 Q:	0	0	0
S3 Range 5 Q:	0	0	0
S3 Range 6 Q:	0	0	0
S3 Range 7 Q:	0	0	0
S4 Range 1 Q:	0	0	0
S4 Range 2 Q:	0	0	0
S4 Range 3 Q:	0	0	0
S4 Range 4 Q:	0	0	0
S4 Range 5 Q:	0	380	-3.66263e-10
S4 Range 6 Q:	0	0	0
S4 Range 7 Q:	0	0	0
S4 Range 8 Q:	0	0	0
S1 Range 1 Y:	0	0	0
S1 Range 2 Y:	0	0	0
S1 Range 3 Y:	0	0	0
S1 Range 4 Y:	0	0	0
S1 Range 5 Y:	0	0	0
S1 Range 6 Y:	0	0	0
S1 Range 7 Y:	0	0	0
S1 Range 8 Y:	0	0	0
S1 Range 9 Y:	1	1	1
S2 Range 1 Y:	0	0	0
S2 Range 2 Y:	0	0	0
S2 Range 3 Y:	0	0	0
S2 Range 4 Y:	0	0	0
S2 Range 5 Y:	0	0	0
S2 Range 6 Y:	0	0	0
S2 Range 7 Y:	0	0	0
S3 Range 1 Y:	0	0	0
S3 Range 2 Y:	0	0	0
S3 Range 3 Y:	0	0	0
S3 Range 4 Y:	0	0	0
S3 Range 5 Y:	0	0	0
S3 Range 6 Y:	0	0	0
S3 Range 7 Y:	0	0	0
S4 Range 1 Y:	0	0	0
S4 Range 2 Y:	0	0	0
S4 Range 3 Y:	0	0	0
S4 Range 4 Y:	0	0	0
S4 Range 5 Y:	0	1	-7.72707e-13
S4 Range 6 Y:	0	0	0
S4 Range 7 Y:	0	0	0
S4 Range 8 Y:	0	0	0
Inventory Q:	0	180	0
Shortage Q:	-44	0	0
Inventory Y:	0	1	0
Shortage Y:	1	0	0
