# Supplementary material for: Datasets for supplier selection and order allocation with green criteria, all-unit quantity discounts and varying number of suppliers
Source: Data Brief. 2017 Jun 9;13:444–52. doi: 10.1016/j.dib.2017.06.018 (PMC5485863; doi:10.1016/j.dib.2017.06.018)
Supplement: Supplementary file 2 — Supplementary material Statistical analysis data [file mmc2.zip › Data_In_Brief/1.Statistical Analysis/Case B/P15/SenAnaResults.xlsx]

## Sheet: Scenario #1
	Period 1	Period 2	Period 3	Period 4	Period 5	Period 6	Period 7
S1 Range 1 Q:	0	0	0	0	0	0	0
S1 Range 2 Q:	0	0	0	0	0	0	0
S1 Range 3 Q:	0	0	0	0	0	0	0
S1 Range 4 Q:	0	479	0	0	479	479	0
S2 Range 1 Q:	0	0	0	0	0	0	0
S2 Range 2 Q:	0	0	0	0	0	0	0
S2 Range 3 Q:	0	0	0	0	0	0	0
S2 Range 4 Q:	0	0	0	0	0	0	0
S2 Range 5 Q:	0	0	0	0	0	0	0
S2 Range 6 Q:	0	719	600	719	0	0	641
S3 Range 1 Q:	0	0	0	0	0	0	0
S3 Range 2 Q:	0	0	0	0	0	0	0
S3 Range 3 Q:	0	0	0	0	0	0	0
S3 Range 4 Q:	0	0	0	0	0	0	0
S3 Range 5 Q:	570	0	599	599	599	599	599
S4 Range 1 Q:	0	0	0	0	0	0	0
S4 Range 2 Q:	0	0	0	0	0	0	0
S4 Range 3 Q:	0	0	0	0	0	0	0
S4 Range 4 Q:	0	0	0	0	0	0	0
S4 Range 5 Q:	599	0	599	599	0	0	599
S5 Range 1 Q:	0	0	0	0	0	0	0
S5 Range 2 Q:	0	0	0	0	0	0	0
S5 Range 3 Q:	0	0	0	0	0	0	0
S5 Range 4 Q:	0	0	0	0	0	0	0
S5 Range 5 Q:	599	599	0	599	0	599	0
S1 Range 1 Y:	0	0	0	0	0	0	0
S1 Range 2 Y:	0	0	0	0	0	0	0
S1 Range 3 Y:	0	0	0	0	0	0	0
S1 Range 4 Y:	0	1	0	0	1	1	0
S2 Range 1 Y:	0	0	0	0	0	0	0
S2 Range 2 Y:	0	0	0	0	0	0	0
S2 Range 3 Y:	0	0	0	0	0	0	0
S2 Range 4 Y:	0	0	0	0	0	0	0
S2 Range 5 Y:	0	0	0	0	0	0	0
S2 Range 6 Y:	0	1	1	1	0	0	1
S3 Range 1 Y:	0	0	0	0	0	0	0
S3 Range 2 Y:	0	0	0	0	0	0	0
S3 Range 3 Y:	0	0	0	0	0	0	0
S3 Range 4 Y:	0	0	0	0	0	0	0
S3 Range 5 Y:	1	0	1	1	1	1	1
S4 Range 1 Y:	0	0	0	0	0	0	0
S4 Range 2 Y:	0	0	0	0	0	0	0
S4 Range 3 Y:	0	0	0	0	0	0	0
S4 Range 4 Y:	0	0	0	0	0	0	0
S4 Range 5 Y:	1	0	1	1	0	0	1
S5 Range 1 Y:	0	0	0	0	0	0	0
S5 Range 2 Y:	0	0	0	0	0	0	0
S5 Range 3 Y:	0	0	0	0	0	0	0
S5 Range 4 Y:	0	0	0	0	0	0	0
S5 Range 5 Y:	1	1	0	1	0	1	0
Inventory Q:	33	0	3	814	60	0	0
Shortage Q:	0	4.70432e-10	0	0	0	-215	0
Inventory Y:	1	0	1	1	1	0	0
Shortage Y:	0	0	0	0	0	1	0

## Sheet: Scenario #2
	Period 1	Period 2	Period 3	Period 4	Period 5	Period 6	Period 7
S1 Range 1 Q:	0	0	0	0	0	0	0
S1 Range 2 Q:	0	0	0	0	0	0	0
S1 Range 3 Q:	0	0	0	0	0	0	0
S1 Range 4 Q:	0	479	0	0	479	479	0
S2 Range 1 Q:	0	0	0	0	0	0	0
S2 Range 2 Q:	0	0	0	0	0	0	0
S2 Range 3 Q:	0	0	0	0	0	0	0
S2 Range 4 Q:	0	0	0	0	0	0	0
S2 Range 5 Q:	0	0	0	0	0	0	0
S2 Range 6 Q:	0	719	600	719	0	0	641
S3 Range 1 Q:	0	0	0	0	0	0	0
S3 Range 2 Q:	0	0	0	0	0	0	0
S3 Range 3 Q:	0	0	0	0	0	0	0
S3 Range 4 Q:	0	0	0	0	0	0	0
S3 Range 5 Q:	570	0	599	599	599	599	599
S4 Range 1 Q:	0	0	0	0	0	0	0
S4 Range 2 Q:	0	0	0	0	0	0	0
S4 Range 3 Q:	0	0	0	0	0	0	0
S4 Range 4 Q:	0	0	0	0	0	0	0
S4 Range 5 Q:	599	0	599	599	0	0	599
S5 Range 1 Q:	0	0	0	0	0	0	0
S5 Range 2 Q:	0	0	0	0	0	0	0
S5 Range 3 Q:	0	0	0	0	0	0	0
S5 Range 4 Q:	0	0	0	0	0	0	0
S5 Range 5 Q:	599	599	0	599	0	599	0
S1 Range 1 Y:	0	0	0	0	0	0	0
S1 Range 2 Y:	0	0	0	0	0	0	0
S1 Range 3 Y:	0	0	0	0	0	0	0
S1 Range 4 Y:	0	1	0	0	1	1	0
S2 Range 1 Y:	0	0	0	0	0	0	0
S2 Range 2 Y:	0	0	0	0	0	0	0
S2 Range 3 Y:	0	0	0	0	0	0	0
S2 Range 4 Y:	0	0	0	0	0	0	0
S2 Range 5 Y:	0	0	0	0	0	0	0
S2 Range 6 Y:	0	1	1	1	0	0	1
S3 Range 1 Y:	0	0	0	0	0	0	0
S3 Range 2 Y:	0	0	0	0	0	0	0
S3 Range 3 Y:	0	0	0	0	0	0	0
S3 Range 4 Y:	0	0	0	0	0	0	0
S3 Range 5 Y:	1	0	1	1	1	1	1
S4 Range 1 Y:	0	0	0	0	0	0	0
S4 Range 2 Y:	0	0	0	0	0	0	0
S4 Range 3 Y:	0	0	0	0	0	0	0
S4 Range 4 Y:	0	0	0	0	0	0	0
S4 Range 5 Y:	1	0	1	1	0	0	1
S5 Range 1 Y:	0	0	0	0	0	0	0
S5 Range 2 Y:	0	0	0	0	0	0	0
S5 Range 3 Y:	0	0	0	0	0	0	0
S5 Range 4 Y:	0	0	0	0	0	0	0
S5 Range 5 Y:	1	1	0	1	0	1	0
Inventory Q:	33	0	3	814	60	0	0
Shortage Q:	0	0	0	0	0	-215	0
Inventory Y:	1	0	1	1	1	0	0
Shortage Y:	0	0	0	0	0	1	0

## Sheet: Scenario #3
	Period 1	Period 2	Period 3	Period 4	Period 5	Period 6	Period 7
S1 Range 1 Q:	0	0	0	0	0	0	0
S1 Range 2 Q:	0	0	0	0	0	0	0
S1 Range 3 Q:	0	0	0	0	0	0	0
S1 Range 4 Q:	479	479	0	0	479	479	0
S2 Range 1 Q:	0	0	0	0	0	0	0
S2 Range 2 Q:	0	0	0	0	0	0	0
S2 Range 3 Q:	0	0	0	0	0	0	0
S2 Range 4 Q:	0	0	0	0	0	0	0
S2 Range 5 Q:	0	0	0	0	0	0	0
S2 Range 6 Q:	690	719	719	719	0	0	719
S3 Range 1 Q:	0	0	0	0	0	0	0
S3 Range 2 Q:	0	0	0	0	0	0	0
S3 Range 3 Q:	0	0	0	0	0	0	0
S3 Range 4 Q:	0	0	0	0	0	0	0
S3 Range 5 Q:	0	0	599	599	599	599	599
S4 Range 1 Q:	0	0	0	0	0	0	0
S4 Range 2 Q:	0	0	0	0	0	0	0
S4 Range 3 Q:	0	0	0	0	0	0	0
S4 Range 4 Q:	0	0	0	0	0	0	0
S4 Range 5 Q:	0	0	480	599	0	0	521
S5 Range 1 Q:	0	0	0	0	0	0	0
S5 Range 2 Q:	0	0	0	0	0	0	0
S5 Range 3 Q:	0	0	0	0	0	0	0
S5 Range 4 Q:	0	0	0	0	0	0	0
S5 Range 5 Q:	599	599	0	599	0	599	0
S1 Range 1 Y:	0	0	0	0	0	0	0
S1 Range 2 Y:	0	0	0	0	0	0	0
S1 Range 3 Y:	0	0	0	0	0	0	0
S1 Range 4 Y:	1	1	0	0	1	1	0
S2 Range 1 Y:	0	0	0	0	0	0	0
S2 Range 2 Y:	0	0	0	0	0	0	0
S2 Range 3 Y:	0	0	0	0	0	0	0
S2 Range 4 Y:	0	0	0	0	0	0	0
S2 Range 5 Y:	0	0	0	0	0	0	0
S2 Range 6 Y:	1	1	1	1	0	0	1
S3 Range 1 Y:	0	0	0	0	0	0	0
S3 Range 2 Y:	0	0	0	0	0	0	0
S3 Range 3 Y:	0	0	0	0	0	0	0
S3 Range 4 Y:	0	0	0	0	0	0	0
S3 Range 5 Y:	0	0	1	1	1	1	1
S4 Range 1 Y:	0	0	0	0	0	0	0
S4 Range 2 Y:	0	0	0	0	0	0	0
S4 Range 3 Y:	0	0	0	0	0	0	0
S4 Range 4 Y:	0	0	0	0	0	0	0
S4 Range 5 Y:	0	0	1	1	0	0	1
S5 Range 1 Y:	0	0	0	0	0	0	0
S5 Range 2 Y:	0	0	0	0	0	0	0
S5 Range 3 Y:	0	0	0	0	0	0	0
S5 Range 4 Y:	0	0	0	0	0	0	0
S5 Range 5 Y:	1	1	0	1	0	1	0
Inventory Q:	33	-3.48724e-10	3	814	60	0	0
Shortage Q:	0	2.48985e-10	0	0	0	-215	0
Inventory Y:	1	0	1	1	1	0	0
Shortage Y:	0	0	0	0	0	1	0

## Sheet: Scenario #4
	Period 1	Period 2	Period 3	Period 4	Period 5	Period 6	Period 7
S1 Range 1 Q:	0	0	0	0	0	0	0
S1 Range 2 Q:	0	0	0	0	0	0	0
S1 Range 3 Q:	0	0	0	0	0	0	0
S1 Range 4 Q:	479	479	0	0	479	479	0
S2 Range 1 Q:	0	0	0	0	0	0	0
S2 Range 2 Q:	0	0	0	0	0	0	0
S2 Range 3 Q:	0	0	0	0	0	0	0
S2 Range 4 Q:	0	0	0	0	0	0	0
S2 Range 5 Q:	0	0	0	0	0	0	0
S2 Range 6 Q:	600	719	719	719	0	0	719
S3 Range 1 Q:	0	0	0	0	0	0	0
S3 Range 2 Q:	0	0	0	0	0	0	0
S3 Range 3 Q:	0	0	0	0	0	0	0
S3 Range 4 Q:	0	0	0	0	0	0	0
S3 Range 5 Q:	599	0	599	599	599	599	599
S4 Range 1 Q:	0	0	0	0	0	0	0
S4 Range 2 Q:	0	0	0	0	0	0	0
S4 Range 3 Q:	0	0	0	0	0	0	0
S4 Range 4 Q:	0	0	0	0	0	0	0
S4 Range 5 Q:	0	0	510	3.56102e-11	0	0	581
S5 Range 1 Q:	0	0	0	0	0	0	0
S5 Range 2 Q:	0	0	0	0	0	0	0
S5 Range 3 Q:	0	0	0	0	0	0	0
S5 Range 4 Q:	0	0	0	0	0	0	0
S5 Range 5 Q:	599	599	0	599	0	599	0
S1 Range 1 Y:	0	0	0	0	0	0	0
S1 Range 2 Y:	0	0	0	0	0	0	0
S1 Range 3 Y:	0	0	0	0	0	0	0
S1 Range 4 Y:	1	1	0	0	1	1	0
S2 Range 1 Y:	0	0	0	0	0	0	0
S2 Range 2 Y:	0	0	0	0	0	0	0
S2 Range 3 Y:	0	0	0	0	0	0	0
S2 Range 4 Y:	0	0	0	0	0	0	0
S2 Range 5 Y:	0	0	0	0	0	0	0
S2 Range 6 Y:	1	1	1	1	0	0	1
S3 Range 1 Y:	0	0	0	0	0	0	0
S3 Range 2 Y:	0	0	0	0	0	0	0
S3 Range 3 Y:	0	0	0	0	0	0	0
S3 Range 4 Y:	0	0	0	0	0	0	0
S3 Range 5 Y:	1	0	1	1	1	1	1
S4 Range 1 Y:	0	0	0	0	0	0	0
S4 Range 2 Y:	0	0	0	0	0	0	0
S4 Range 3 Y:	0	0	0	0	0	0	0
S4 Range 4 Y:	0	0	0	0	0	0	0
S4 Range 5 Y:	0	0	1	0	0	0	1
S5 Range 1 Y:	0	0	0	0	0	0	0
S5 Range 2 Y:	0	0	0	0	0	0	0
S5 Range 3 Y:	0	0	0	0	0	0	0
S5 Range 4 Y:	0	0	0	0	0	0	0
S5 Range 5 Y:	1	1	0	1	0	1	0
Inventory Q:	542	509	542	754	0	0	0
Shortage Q:	0	0	0	0	0	-275	0
Inventory Y:	1	1	1	1	0	0	0
Shortage Y:	0	0	0	0	0	1	0
