# Supplementary material for: Datasets for supplier selection and order allocation with green criteria, all-unit quantity discounts and varying number of suppliers
Source: Data Brief. 2017 Jun 9;13:444–52. doi: 10.1016/j.dib.2017.06.018 (PMC5485863; doi:10.1016/j.dib.2017.06.018)
Supplement: Supplementary file 2 — Supplementary material Statistical analysis data [file mmc2.zip › Data_In_Brief/1.Statistical Analysis/Case B/P16/SenAnaResults.xlsx]

## Sheet: Scenario #1
	Period 1	Period 2	Period 3	Period 4	Period 5	Period 6	Period 7	Period 8
S1 Range 1 Q:	0	0	0	0	0	0	0	0
S1 Range 2 Q:	0	0	0	0	0	0	0	0
S1 Range 3 Q:	0	0	0	0	0	0	0	0
S1 Range 4 Q:	0	0	0	0	0	0	0	0
S1 Range 5 Q:	0	0	0	0	0	0	0	0
S1 Range 6 Q:	0	0	0	0	0	3.15605e-11	0	0
S1 Range 7 Q:	0	809	839	839	839	839	839	839
S2 Range 1 Q:	0	0	0	0	0	0	0	0
S2 Range 2 Q:	0	0	0	0	0	0	0	0
S2 Range 3 Q:	0	0	0	0	0	0	0	0
S2 Range 4 Q:	0	0	0	0	0	0	0	0
S2 Range 5 Q:	0	0	0	0	0	0	324	0
S2 Range 6 Q:	0	0	0	0	0	0	0	0
S2 Range 7 Q:	0	0	0	0	0	0	0	0
S2 Range 8 Q:	0	0	0	0	0	0	0	0
S2 Range 9 Q:	648	0	0	0	0	0	0	0
S3 Range 1 Q:	0	0	0	0	0	0	0	0
S3 Range 2 Q:	0	0	0	0	0	0	0	0
S3 Range 3 Q:	0	0	0	0	0	0	0	0
S3 Range 4 Q:	0	0	0	0	0	0	0	0
S3 Range 5 Q:	0	0	0	0	0	0	0	0
S3 Range 6 Q:	600	0	0	0	0	0	0	0
S1 Range 1 Y:	0	0	0	0	0	0	0	0
S1 Range 2 Y:	0	0	0	0	0	0	0	0
S1 Range 3 Y:	0	0	0	0	0	0	0	0
S1 Range 4 Y:	0	0	0	0	0	0	0	0
S1 Range 5 Y:	0	0	0	0	0	0	0	0
S1 Range 6 Y:	0	0	0	0	0	0	0	0
S1 Range 7 Y:	0	1	1	1	1	1	1	1
S2 Range 1 Y:	0	0	0	0	0	0	0	0
S2 Range 2 Y:	0	0	0	0	0	0	0	0
S2 Range 3 Y:	0	0	0	0	0	0	0	0
S2 Range 4 Y:	0	0	0	0	0	0	0	0
S2 Range 5 Y:	0	0	0	0	0	0	1	0
S2 Range 6 Y:	0	0	0	0	0	0	0	0
S2 Range 7 Y:	0	0	0	0	0	0	0	0
S2 Range 8 Y:	0	0	0	0	0	0	0	0
S2 Range 9 Y:	1	0	0	0	0	0	0	0
S3 Range 1 Y:	0	0	0	0	0	0	0	0
S3 Range 2 Y:	0	0	0	0	0	0	0	0
S3 Range 3 Y:	0	0	0	0	0	0	0	0
S3 Range 4 Y:	0	0	0	0	0	0	0	0
S3 Range 5 Y:	0	0	0	0	0	0	0	0
S3 Range 6 Y:	1	0	0	0	0	0	0	0
Inventory Q:	332	284	251	145	12	0	152	0
Shortage Q:	0	0	0	0	0	-18	0	0
Inventory Y:	1	1	1	1	1	0	1	0
Shortage Y:	0	0	0	0	0	1	0	0

## Sheet: Scenario #2
	Period 1	Period 2	Period 3	Period 4	Period 5	Period 6	Period 7	Period 8
S1 Range 1 Q:	0	0	0	0	0	0	0	0
S1 Range 2 Q:	0	0	0	0	0	0	0	0
S1 Range 3 Q:	0	0	0	0	0	0	0	0
S1 Range 4 Q:	0	0	0	0	0	0	0	0
S1 Range 5 Q:	0	0	0	0	0	0	0	0
S1 Range 6 Q:	0	0	0	0	0	0	0	0
S1 Range 7 Q:	0	839	839	839	766	839	839	839
S2 Range 1 Q:	0	0	0	0	0	0	0	0
S2 Range 2 Q:	0	0	0	0	0	0	0	0
S2 Range 3 Q:	0	0	0	0	0	0	0	0
S2 Range 4 Q:	0	0	0	0	0	0	0	0
S2 Range 5 Q:	0	0	0	0	0	0	0	0
S2 Range 6 Q:	0	0	0	0	0	0	0	0
S2 Range 7 Q:	0	0	0	0	0	0	0	0
S2 Range 8 Q:	0	0	0	0	0	0	0	0
S2 Range 9 Q:	727	0	0	4.8281e-11	648	0	0	0
S3 Range 1 Q:	0	0	0	0	0	0	0	0
S3 Range 2 Q:	0	0	0	0	0	0	0	0
S3 Range 3 Q:	240	0	0	0	0	0	0	0
S3 Range 4 Q:	0	0	0	0	0	0	0	0
S3 Range 5 Q:	0	0	0	0	0	0	0	0
S3 Range 6 Q:	0	0	0	0	0	0	0	0
S1 Range 1 Y:	0	0	0	0	0	0	0	0
S1 Range 2 Y:	0	0	0	0	0	0	0	0
S1 Range 3 Y:	0	0	0	0	0	0	0	0
S1 Range 4 Y:	0	0	0	0	0	0	0	0
S1 Range 5 Y:	0	0	0	0	0	0	0	0
S1 Range 6 Y:	0	0	0	0	0	0	0	0
S1 Range 7 Y:	0	1	1	1	1	1	1	1
S2 Range 1 Y:	0	0	0	0	0	0	0	0
S2 Range 2 Y:	0	0	0	0	0	0	0	0
S2 Range 3 Y:	0	0	0	0	0	0	0	0
S2 Range 4 Y:	0	0	0	0	0	0	0	0
S2 Range 5 Y:	0	0	0	0	0	0	0	0
S2 Range 6 Y:	0	0	0	0	0	0	0	0
S2 Range 7 Y:	0	0	0	0	0	0	0	0
S2 Range 8 Y:	0	0	0	0	0	0	0	0
S2 Range 9 Y:	1	0	0	6.632e-14	1	0	0	0
S3 Range 1 Y:	0	0	0	0	0	0	0	0
S3 Range 2 Y:	0	0	0	0	0	0	0	0
S3 Range 3 Y:	1	0	0	0	0	0	0	0
S3 Range 4 Y:	0	0	0	0	0	0	0	0
S3 Range 5 Y:	0	0	0	0	0	0	0	0
S3 Range 6 Y:	0	0	0	0	0	0	0	0
Inventory Q:	51	33	0	4.09893e-11	336	306	152	0
Shortage Q:	0	0	0	-106	0	0	0	0
Inventory Y:	1	1	0	0	1	1	1	0
Shortage Y:	0	0	0	1	0	0	0	0

## Sheet: Scenario #3
	Period 1	Period 2	Period 3	Period 4	Period 5	Period 6	Period 7	Period 8
S1 Range 1 Q:	0	0	0	0	0	0	0	0
S1 Range 2 Q:	0	0	0	0	0	0	0	0
S1 Range 3 Q:	0	0	0	0	0	0	0	0
S1 Range 4 Q:	0	0	0	0	0	0	0	0
S1 Range 5 Q:	0	0	0	0	0	0	0	0
S1 Range 6 Q:	0	0	0	0	0	0	0	0
S1 Range 7 Q:	0	839	839	839	766	839	839	839
S2 Range 1 Q:	0	0	0	0	0	0	0	0
S2 Range 2 Q:	0	0	0	0	0	0	0	0
S2 Range 3 Q:	0	0	0	0	0	0	0	0
S2 Range 4 Q:	0	0	0	0	0	0	0	0
S2 Range 5 Q:	0	0	0	0	0	0	0	0
S2 Range 6 Q:	0	0	0	0	0	0	0	0
S2 Range 7 Q:	0	0	0	0	0	0	0	0
S2 Range 8 Q:	0	0	0	0	0	0	0	0
S2 Range 9 Q:	727	0	0	0	648	0	0	0
S3 Range 1 Q:	0	0	0	0	0	0	0	0
S3 Range 2 Q:	0	0	0	0	0	0	0	0
S3 Range 3 Q:	240	0	0	0	0	0	0	0
S3 Range 4 Q:	0	0	0	0	0	0	0	0
S3 Range 5 Q:	0	0	0	0	0	0	0	0
S3 Range 6 Q:	0	0	0	0	0	0	0	0
S1 Range 1 Y:	0	0	0	0	0	0	0	0
S1 Range 2 Y:	0	0	0	0	0	0	0	0
S1 Range 3 Y:	0	0	0	0	0	0	0	0
S1 Range 4 Y:	0	0	0	0	0	0	0	0
S1 Range 5 Y:	0	0	0	0	0	0	0	0
S1 Range 6 Y:	0	0	0	0	0	0	0	0
S1 Range 7 Y:	0	1	1	1	1	1	1	1
S2 Range 1 Y:	0	0	0	0	0	0	0	0
S2 Range 2 Y:	0	0	0	0	0	0	0	0
S2 Range 3 Y:	0	0	0	0	0	0	0	0
S2 Range 4 Y:	0	0	0	0	0	0	0	0
S2 Range 5 Y:	0	0	0	0	0	0	0	0
S2 Range 6 Y:	0	0	0	0	0	0	0	0
S2 Range 7 Y:	0	0	0	0	0	0	0	0
S2 Range 8 Y:	0	0	0	0	0	0	0	0
S2 Range 9 Y:	1	0	0	0	1	0	0	0
S3 Range 1 Y:	0	0	0	0	0	0	0	0
S3 Range 2 Y:	0	0	0	0	0	0	0	0
S3 Range 3 Y:	1	0	0	0	0	0	0	0
S3 Range 4 Y:	0	0	0	0	0	0	0	0
S3 Range 5 Y:	0	0	0	0	0	0	0	0
S3 Range 6 Y:	0	0	0	0	0	0	0	0
Inventory Q:	51	33	0	0	336	306	152	0
Shortage Q:	0	0	0	-106	0	0	0	0
Inventory Y:	1	1	0	0	1	1	1	0
Shortage Y:	0	0	0	1	0	0	0	0

## Sheet: Scenario #4
	Period 1	Period 2	Period 3	Period 4	Period 5	Period 6	Period 7	Period 8
S1 Range 1 Q:	0	0	0	0	0	0	0	0
S1 Range 2 Q:	0	0	0	0	0	0	0	0
S1 Range 3 Q:	0	0	0	0	0	0	0	0
S1 Range 4 Q:	0	0	0	0	0	0	0	0
S1 Range 5 Q:	0	0	0	0	0	0	0	0
S1 Range 6 Q:	0	0	0	0	0	0	-1.96667e-10	0
S1 Range 7 Q:	0	839	811	0	0	0	720	0
S2 Range 1 Q:	0	0	0	0	0	0	0	0
S2 Range 2 Q:	0	0	0	0	0	0	0	0
S2 Range 3 Q:	0	0	0	0	0	0	0	0
S2 Range 4 Q:	0	0	0	0	0	0	0	0
S2 Range 5 Q:	0	0	0	0	0	0	0	0
S2 Range 6 Q:	0	0	0	0	0	0	0	0
S2 Range 7 Q:	0	0	0	0	0	0	0	0
S2 Range 8 Q:	0	0	0	0	0	0	0	0
S2 Range 9 Q:	728	0	728	728	728	728	677	728
S3 Range 1 Q:	0	0	0	0	0	0	0	0
S3 Range 2 Q:	0	0	0	0	0	0	0	0
S3 Range 3 Q:	0	0	0	0	0	0	0	0
S3 Range 4 Q:	0	0	0	0	0	0	0	0
S3 Range 5 Q:	0	0	0	0	0	0	0	0
S3 Range 6 Q:	0	0	0	0	0	0	0	0
S1 Range 1 Y:	0	0	0	0	0	0	0	0
S1 Range 2 Y:	0	0	0	0	0	0	0	0
S1 Range 3 Y:	0	0	0	0	0	0	0	0
S1 Range 4 Y:	0	0	0	0	0	0	0	0
S1 Range 5 Y:	0	0	0	0	0	0	0	0
S1 Range 6 Y:	0	0	0	0	0	0	-3.27778e-13	0
S1 Range 7 Y:	0	1	1	0	0	0	1	0
S2 Range 1 Y:	0	0	0	0	0	0	0	0
S2 Range 2 Y:	0	0	0	0	0	0	0	0
S2 Range 3 Y:	0	0	0	0	0	0	0	0
S2 Range 4 Y:	0	0	0	0	0	0	0	0
S2 Range 5 Y:	0	0	0	0	0	0	0	0
S2 Range 6 Y:	0	0	0	0	0	0	0	0
S2 Range 7 Y:	0	0	0	0	0	0	0	0
S2 Range 8 Y:	0	0	0	0	0	0	0	0
S2 Range 9 Y:	1	0	1	1	1	1	1	1
S3 Range 1 Y:	0	0	0	0	0	0	0	0
S3 Range 2 Y:	0	0	0	0	0	0	0	0
S3 Range 3 Y:	0	0	0	0	0	0	0	0
S3 Range 4 Y:	0	0	0	0	0	0	0	0
S3 Range 5 Y:	0	0	0	0	0	0	0	0
S3 Range 6 Y:	0	0	0	0	0	0	0	0
Inventory Q:	0	-3.01799e-11	461	244	0	9.09952e-11	263	0
Shortage Q:	-188	-206	0	0	0	-141	0	0
Inventory Y:	0	0	1	1	0	0	1	0
Shortage Y:	1	1	0	0	0	1	0	0
