# Supplementary material for: Datasets for supplier selection and order allocation with green criteria, all-unit quantity discounts and varying number of suppliers
Source: Data Brief. 2017 Jun 9;13:444–52. doi: 10.1016/j.dib.2017.06.018 (PMC5485863; doi:10.1016/j.dib.2017.06.018)
Supplement: Supplementary file 2 — Supplementary material Statistical analysis data [file mmc2.zip › Data_In_Brief/1.Statistical Analysis/Case B/P2/Input.xlsx]

## Sheet: D
Period 1	818
Period 2	915
Period 3	937
Period 4	909

## Sheet: H
Period 1	3
Period 2	5
Period 3	2
Period 4	3

## Sheet: S
Period 1	8
Period 2	13
Period 3	9
Period 4	15

## Sheet: CF
	Period 1	Period 2	Period 3	Period 4
Supplier 1	2702	2814	2596	2763
Supplier 2	2724	2886	2569	2765
Supplier 3	2683	2967	2848	2931
Supplier 4	2882	2987	2547	2742

## Sheet: WAHP
Green Importance:	0.5
Traditional Importance:	0.5

## Sheet: GW
	Period 1	Period 2	Period 3	Period 4
Supplier 1	0	0.4515	0	0.4515
Supplier 2	0.3646	0	0.3646	0.3282
Supplier 3	0	0	0	0.4696
Supplier 4	0.4578	0.4246	0.4578	0

## Sheet: TW
	Period 1	Period 2	Period 3	Period 4
Supplier 1	0	0.3831	0	0.3831
Supplier 2	0.4642	0	0.4642	0.4127
Supplier 3	0	0	0	0.2919
Supplier 4	0.4207	0.3957	0.4207	0

## Sheet: List
Period 1	2	4
Period 2	1	4
Period 3	2	4
Period 4	1	2	3
