# Supplementary material for: Datasets for supplier selection and order allocation with green criteria, all-unit quantity discounts and varying number of suppliers
Source: Data Brief. 2017 Jun 9;13:444–52. doi: 10.1016/j.dib.2017.06.018 (PMC5485863; doi:10.1016/j.dib.2017.06.018)
Supplement: Supplementary file 2 — Supplementary material Statistical analysis data [file mmc2.zip › Data_In_Brief/1.Statistical Analysis/Case B/P3/Input.xlsx]

## Sheet: D
Period 1	1940
Period 2	1749
Period 3	1837
Period 4	1949
Period 5	1974
Period 6	1868
Period 7	1682
Period 8	1862

## Sheet: H
Period 1	4
Period 2	2
Period 3	3
Period 4	4
Period 5	4
Period 6	3
Period 7	5
Period 8	5

## Sheet: S
Period 1	9
Period 2	14
Period 3	15
Period 4	12
Period 5	14
Period 6	15
Period 7	11
Period 8	13

## Sheet: CF
	Period 1	Period 2	Period 3	Period 4	Period 5	Period 6	Period 7	Period 8
Supplier 1	2816	2777	2535	2697	2595	2807	2714	2673
Supplier 2	2930	2758	2944	2807	2629	2910	2983	2759
Supplier 3	2988	2665	2532	2910	2949	2766	2810	2778
Supplier 4	2785	2715	2718	2944	2797	2601	2848	2578
Supplier 5	2999	2746	2914	2966	2752	2727	2860	2781

## Sheet: WAHP
Green Importance:	0.5
Traditional Importance:	0.5

## Sheet: GW
	Period 1	Period 2	Period 3	Period 4	Period 5	Period 6	Period 7	Period 8
Supplier 1	0.3452	0.3452	0	0	0.3452	0.3452	0	0.4181
Supplier 2	0.2885	0.2885	0.3609	0.2885	0	0	0.3609	0.365
Supplier 3	0.3687	0	0.4018	0.3687	0.3687	0.3687	0.4018	0
Supplier 4	0.1841	0	0.2227	0.1841	0	0	0.2227	0
Supplier 5	0.5156	0.5156	0	0.5156	0	0.5156	0	0

## Sheet: TW
	Period 1	Period 2	Period 3	Period 4	Period 5	Period 6	Period 7	Period 8
Supplier 1	0.3876	0.3876	0	0	0.4309	0.3876	0	0.4167
Supplier 2	0.2962	0.2962	0.2962	0.2962	0	0	0.2962	0.3158
Supplier 3	0.3652	0	0.3652	0.3652	0.3872	0.3652	0.3652	0
Supplier 4	0.4521	0	0.4521	0.4521	0	0	0.4521	0
Supplier 5	0.4011	0.4011	0	0.4011	0	0.4011	0	0

## Sheet: List
Period 1	1	2	3	4	5
Period 2	1	2	5
Period 3	2	3	4
Period 4	2	3	4	5
Period 5	1	3
Period 6	1	3	5
Period 7	2	3	4
Period 8	1	2
