# Supplementary material for: Datasets for supplier selection and order allocation with green criteria, all-unit quantity discounts and varying number of suppliers
Source: Data Brief. 2017 Jun 9;13:444–52. doi: 10.1016/j.dib.2017.06.018 (PMC5485863; doi:10.1016/j.dib.2017.06.018)
Supplement: Supplementary file 2 — Supplementary material Statistical analysis data [file mmc2.zip › Data_In_Brief/1.Statistical Analysis/Case B/P3/SenAnaEvaluate.xlsx]

## Sheet: Scenario #1
Total Cost Bi-Obj	Total Value Bi-Obj	Total Green Value Bi-Obj	Total Traditional Bi-Obj	Total Cost Single Obj	Total Value Single Obj
418829	5601.01	5058.78	5661.25	409976	-5699.78

## Sheet: Scenario #2
Total Cost Bi-Obj	Total Value Bi-Obj	Total Green Value Bi-Obj	Total Traditional Bi-Obj	Total Cost Single Obj	Total Value Single Obj
411331	5374.6	5176.31	5506.8	409976	-5531.39

## Sheet: Scenario #3
Total Cost Bi-Obj	Total Value Bi-Obj	Total Green Value Bi-Obj	Total Traditional Bi-Obj	Total Cost Single Obj	Total Value Single Obj
415018	5378.64	5340.22	5436.27	409976	-5419.56

## Sheet: Scenario #4
Total Cost Bi-Obj	Total Value Bi-Obj	Total Green Value Bi-Obj	Total Traditional Bi-Obj	Total Cost Single Obj	Total Value Single Obj
419044	5407.56	5408.28	5401.08	409976	-5410.88
