# Supplementary material for: Datasets for supplier selection and order allocation with green criteria, all-unit quantity discounts and varying number of suppliers
Source: Data Brief. 2017 Jun 9;13:444–52. doi: 10.1016/j.dib.2017.06.018 (PMC5485863; doi:10.1016/j.dib.2017.06.018)
Supplement: Supplementary file 2 — Supplementary material Statistical analysis data [file mmc2.zip › Data_In_Brief/1.Statistical Analysis/Case B/P3/SenAnaResults.xlsx]

## Sheet: Scenario #1
	Period 1	Period 2	Period 3	Period 4	Period 5	Period 6	Period 7	Period 8
S1 Range 1 Q:	0	0	0	0	0	0	0	0
S1 Range 2 Q:	0	0	0	0	0	0	0	0
S1 Range 3 Q:	0	0	0	0	0	0	0	0
S1 Range 4 Q:	0	0	0	0	0	0	0	0
S1 Range 5 Q:	540	570	0	0	599	599	0	599
S2 Range 1 Q:	0	0	0	0	0	0	0	0
S2 Range 2 Q:	0	0	0	0	0	0	0	0
S2 Range 3 Q:	0	0	0	0	0	0	0	0
S2 Range 4 Q:	0	0	0	0	0	0	0	0
S2 Range 5 Q:	0	0	0	0	0	0	0	0
S2 Range 6 Q:	0	0	0	0	0	0	0	0
S2 Range 7 Q:	0	839	839	839	0	0	733	839
S3 Range 1 Q:	0	0	0	0	0	0	0	0
S3 Range 2 Q:	0	0	0	0	0	0	0	0
S3 Range 3 Q:	0	0	0	0	0	0	0	0
S3 Range 4 Q:	0	0	0	0	0	0	0	0
S3 Range 5 Q:	0	0	0	0	0	0	0	0
S3 Range 6 Q:	0	0	0	0	0	0	0	0
S3 Range 7 Q:	0	0	0	587	587	587	504	0
S4 Range 1 Q:	0	0	0	0	0	0	0	0
S4 Range 2 Q:	0	0	0	0	0	0	0	0
S4 Range 3 Q:	0	0	0	0	0	0	0	0
S4 Range 4 Q:	0	0	0	0	0	0	0	0
S4 Range 5 Q:	0	0	0	0	0	0	0	0
S4 Range 6 Q:	0	0	0	0	0	0	0	0
S4 Range 7 Q:	0	0	0	0	0	0	0	0
S4 Range 8 Q:	0	0	0	0	0	0	0	0
S4 Range 9 Q:	0	0	0	0	0	0	0	0
S4 Range 10 Q:	869	0	869	869	0	0	869	0
S5 Range 1 Q:	0	0	0	0	0	0	0	0
S5 Range 2 Q:	0	0	0	0	0	0	0	0
S5 Range 3 Q:	0	0	0	0	0	0	0	0
S5 Range 4 Q:	0	0	0	0	0	0	0	0
S5 Range 5 Q:	0	0	0	0	0	0	0	0
S5 Range 6 Q:	0	0	0	0	0	0	0	0
S5 Range 7 Q:	531	531	0	531	0	531	0	0
S1 Range 1 Y:	0	0	0	0	0	0	0	0
S1 Range 2 Y:	0	0	0	0	0	0	0	0
S1 Range 3 Y:	0	0	0	0	0	0	0	0
S1 Range 4 Y:	0	0	0	0	0	0	0	0
S1 Range 5 Y:	1	1	0	0	1	1	0	1
S2 Range 1 Y:	0	0	0	0	0	0	0	0
S2 Range 2 Y:	0	0	0	0	0	0	0	0
S2 Range 3 Y:	0	0	0	0	0	0	0	0
S2 Range 4 Y:	0	0	0	0	0	0	0	0
S2 Range 5 Y:	0	0	0	0	0	0	0	0
S2 Range 6 Y:	0	0	0	0	0	0	0	0
S2 Range 7 Y:	0	1	1	1	0	0	1	1
S3 Range 1 Y:	0	0	0	0	0	0	0	0
S3 Range 2 Y:	0	0	0	0	0	0	0	0
S3 Range 3 Y:	0	0	0	0	0	0	0	0
S3 Range 4 Y:	0	0	0	0	0	0	0	0
S3 Range 5 Y:	0	0	0	0	0	0	0	0
S3 Range 6 Y:	0	0	0	0	0	0	0	0
S3 Range 7 Y:	0	0	0	1	1	1	1	0
S4 Range 1 Y:	0	0	0	0	0	0	0	0
S4 Range 2 Y:	0	0	0	0	0	0	0	0
S4 Range 3 Y:	0	0	0	0	0	0	0	0
S4 Range 4 Y:	0	0	0	0	0	0	0	0
S4 Range 5 Y:	0	0	0	0	0	0	0	0
S4 Range 6 Y:	0	0	0	0	0	0	0	0
S4 Range 7 Y:	0	0	0	0	0	0	0	0
S4 Range 8 Y:	0	0	0	0	0	0	0	0
S4 Range 9 Y:	0	0	0	0	0	0	0	0
S4 Range 10 Y:	1	0	1	1	0	0	1	0
S5 Range 1 Y:	0	0	0	0	0	0	0	0
S5 Range 2 Y:	0	0	0	0	0	0	0	0
S5 Range 3 Y:	0	0	0	0	0	0	0	0
S5 Range 4 Y:	0	0	0	0	0	0	0	0
S5 Range 5 Y:	0	0	0	0	0	0	0	0
S5 Range 6 Y:	0	0	0	0	0	0	0	0
S5 Range 7 Y:	1	1	0	1	0	1	0	0
Inventory Q:	0	191	62	939	151	0	424	0
Shortage Q:	0	0	0	0	0	0	0	0
Inventory Y:	0	1	1	1	1	0	1	0
Shortage Y:	0	0	0	0	0	0	0	0

## Sheet: Scenario #2
	Period 1	Period 2	Period 3	Period 4	Period 5	Period 6	Period 7	Period 8
S1 Range 1 Q:	0	0	0	0	0	0	0	0
S1 Range 2 Q:	0	0	0	0	0	0	0	0
S1 Range 3 Q:	0	0	0	0	0	0	0	0
S1 Range 4 Q:	0	0	0	0	0	0	0	0
S1 Range 5 Q:	570	594	0	0	599	599	0	599
S2 Range 1 Q:	0	0	0	0	0	0	0	0
S2 Range 2 Q:	0	0	0	0	0	0	0	0
S2 Range 3 Q:	0	0	0	0	0	0	0	0
S2 Range 4 Q:	0	0	0	0	0	0	0	0
S2 Range 5 Q:	0	0	0	0	0	0	0	0
S2 Range 6 Q:	0	0	0	0	0	0	0	0
S2 Range 7 Q:	839	839	839	839	0	0	839	839
S3 Range 1 Q:	0	0	0	0	0	0	0	0
S3 Range 2 Q:	0	0	0	0	0	0	0	0
S3 Range 3 Q:	0	0	0	0	0	0	0	0
S3 Range 4 Q:	0	0	0	0	0	0	0	0
S3 Range 5 Q:	0	0	0	0	0	0	0	0
S3 Range 6 Q:	0	0	0	0	0	0	0	0
S3 Range 7 Q:	0	0	0	587	587	587	546	0
S4 Range 1 Q:	0	0	0	0	0	0	0	0
S4 Range 2 Q:	0	0	0	0	0	0	0	0
S4 Range 3 Q:	0	0	0	0	0	0	0	0
S4 Range 4 Q:	0	0	0	0	0	0	0	0
S4 Range 5 Q:	0	0	0	0	0	0	0	0
S4 Range 6 Q:	0	0	0	0	0	0	0	0
S4 Range 7 Q:	0	0	0	0	0	0	0	0
S4 Range 8 Q:	0	0	0	0	0	0	0	0
S4 Range 9 Q:	0	0	0	0	0	0	0	0
S4 Range 10 Q:	0	0	783	869	0	0	783	0
S5 Range 1 Q:	0	0	0	0	0	0	0	0
S5 Range 2 Q:	0	0	0	0	0	0	0	0
S5 Range 3 Q:	0	0	0	0	0	0	0	0
S5 Range 4 Q:	0	0	0	0	0	0	0	0
S5 Range 5 Q:	0	0	0	0	0	0	0	0
S5 Range 6 Q:	0	0	0	0	0	0	0	0
S5 Range 7 Q:	531	531	0	531	0	531	0	0
S1 Range 1 Y:	0	0	0	0	0	0	0	0
S1 Range 2 Y:	0	0	0	0	0	0	0	0
S1 Range 3 Y:	0	0	0	0	0	0	0	0
S1 Range 4 Y:	0	0	0	0	0	0	0	0
S1 Range 5 Y:	1	1	0	0	1	1	0	1
S2 Range 1 Y:	0	0	0	0	0	0	0	0
S2 Range 2 Y:	0	0	0	0	0	0	0	0
S2 Range 3 Y:	0	0	0	0	0	0	0	0
S2 Range 4 Y:	0	0	0	0	0	0	0	0
S2 Range 5 Y:	0	0	0	0	0	0	0	0
S2 Range 6 Y:	0	0	0	0	0	0	0	0
S2 Range 7 Y:	1	1	1	1	0	0	1	1
S3 Range 1 Y:	0	0	0	0	0	0	0	0
S3 Range 2 Y:	0	0	0	0	0	0	0	0
S3 Range 3 Y:	0	0	0	0	0	0	0	0
S3 Range 4 Y:	0	0	0	0	0	0	0	0
S3 Range 5 Y:	0	0	0	0	0	0	0	0
S3 Range 6 Y:	0	0	0	0	0	0	0	0
S3 Range 7 Y:	0	0	0	1	1	1	1	0
S4 Range 1 Y:	0	0	0	0	0	0	0	0
S4 Range 2 Y:	0	0	0	0	0	0	0	0
S4 Range 3 Y:	0	0	0	0	0	0	0	0
S4 Range 4 Y:	0	0	0	0	0	0	0	0
S4 Range 5 Y:	0	0	0	0	0	0	0	0
S4 Range 6 Y:	0	0	0	0	0	0	0	0
S4 Range 7 Y:	0	0	0	0	0	0	0	0
S4 Range 8 Y:	0	0	0	0	0	0	0	0
S4 Range 9 Y:	0	0	0	0	0	0	0	0
S4 Range 10 Y:	0	0	1	1	0	0	1	0
S5 Range 1 Y:	0	0	0	0	0	0	0	0
S5 Range 2 Y:	0	0	0	0	0	0	0	0
S5 Range 3 Y:	0	0	0	0	0	0	0	0
S5 Range 4 Y:	0	0	0	0	0	0	0	0
S5 Range 5 Y:	0	0	0	0	0	0	0	0
S5 Range 6 Y:	0	0	0	0	0	0	0	0
S5 Range 7 Y:	1	1	0	1	0	1	0	0
Inventory Q:	0	215	0	877	89	0	424	0
Shortage Q:	0	0	0	0	0	-62	0	0
Inventory Y:	0	1	0	1	1	0	1	0
Shortage Y:	0	0	0	0	0	1	0	0

## Sheet: Scenario #3
	Period 1	Period 2	Period 3	Period 4	Period 5	Period 6	Period 7	Period 8
S1 Range 1 Q:	0	0	0	0	0	0	0	0
S1 Range 2 Q:	0	0	0	0	0	0	0	0
S1 Range 3 Q:	0	0	0	0	0	0	0	0
S1 Range 4 Q:	0	0	0	0	0	0	0	0
S1 Range 5 Q:	480	540	0	0	599	599	0	599
S2 Range 1 Q:	0	0	0	0	0	0	0	0
S2 Range 2 Q:	0	0	0	0	0	0	0	0
S2 Range 3 Q:	0	0	0	0	0	0	0	0
S2 Range 4 Q:	0	0	0	0	0	0	0	0
S2 Range 5 Q:	0	0	0	0	0	0	0	0
S2 Range 6 Q:	0	0	0	0	0	0	0	0
S2 Range 7 Q:	720	839	839	839	0	0	839	839
S3 Range 1 Q:	0	0	0	0	0	0	0	0
S3 Range 2 Q:	0	0	0	0	0	0	0	0
S3 Range 3 Q:	0	0	0	0	0	0	0	0
S3 Range 4 Q:	0	0	0	0	0	0	0	0
S3 Range 5 Q:	0	0	0	0	0	0	0	0
S3 Range 6 Q:	0	0	0	0	0	0	0	0
S3 Range 7 Q:	504	0	587	587	587	587	587	0
S4 Range 1 Q:	0	0	0	0	0	0	0	0
S4 Range 2 Q:	0	0	0	0	0	0	0	0
S4 Range 3 Q:	0	0	0	0	0	0	0	0
S4 Range 4 Q:	0	0	0	0	0	0	0	0
S4 Range 5 Q:	0	0	0	0	0	0	0	0
S4 Range 6 Q:	0	0	0	0	0	0	0	0
S4 Range 7 Q:	0	0	0	0	0	0	0	0
S4 Range 8 Q:	0	0	0	0	0	0	0	0
S4 Range 9 Q:	0	0	0	0	0	0	0	0
S4 Range 10 Q:	0	0	0	783	0	0	783	0
S5 Range 1 Q:	0	0	0	0	0	0	0	0
S5 Range 2 Q:	0	0	0	0	0	0	0	0
S5 Range 3 Q:	0	0	0	0	0	0	0	0
S5 Range 4 Q:	0	0	0	0	0	0	0	0
S5 Range 5 Q:	0	0	0	0	0	0	0	0
S5 Range 6 Q:	0	0	0	0	0	0	0	0
S5 Range 7 Q:	531	531	0	531	0	531	0	0
S1 Range 1 Y:	0	0	0	0	0	0	0	0
S1 Range 2 Y:	0	0	0	0	0	0	0	0
S1 Range 3 Y:	0	0	0	0	0	0	0	0
S1 Range 4 Y:	0	0	0	0	0	0	0	0
S1 Range 5 Y:	1	1	0	0	1	1	0	1
S2 Range 1 Y:	0	0	0	0	0	0	0	0
S2 Range 2 Y:	0	0	0	0	0	0	0	0
S2 Range 3 Y:	0	0	0	0	0	0	0	0
S2 Range 4 Y:	0	0	0	0	0	0	0	0
S2 Range 5 Y:	0	0	0	0	0	0	0	0
S2 Range 6 Y:	0	0	0	0	0	0	0	0
S2 Range 7 Y:	1	1	1	1	0	0	1	1
S3 Range 1 Y:	0	0	0	0	0	0	0	0
S3 Range 2 Y:	0	0	0	0	0	0	0	0
S3 Range 3 Y:	0	0	0	0	0	0	0	0
S3 Range 4 Y:	0	0	0	0	0	0	0	0
S3 Range 5 Y:	0	0	0	0	0	0	0	0
S3 Range 6 Y:	0	0	0	0	0	0	0	0
S3 Range 7 Y:	1	0	1	1	1	1	1	0
S4 Range 1 Y:	0	0	0	0	0	0	0	0
S4 Range 2 Y:	0	0	0	0	0	0	0	0
S4 Range 3 Y:	0	0	0	0	0	0	0	0
S4 Range 4 Y:	0	0	0	0	0	0	0	0
S4 Range 5 Y:	0	0	0	0	0	0	0	0
S4 Range 6 Y:	0	0	0	0	0	0	0	0
S4 Range 7 Y:	0	0	0	0	0	0	0	0
S4 Range 8 Y:	0	0	0	0	0	0	0	0
S4 Range 9 Y:	0	0	0	0	0	0	0	0
S4 Range 10 Y:	0	0	0	1	0	0	1	0
S5 Range 1 Y:	0	0	0	0	0	0	0	0
S5 Range 2 Y:	0	0	0	0	0	0	0	0
S5 Range 3 Y:	0	0	0	0	0	0	0	0
S5 Range 4 Y:	0	0	0	0	0	0	0	0
S5 Range 5 Y:	0	0	0	0	0	0	0	0
S5 Range 6 Y:	0	0	0	0	0	0	0	0
S5 Range 7 Y:	1	1	0	1	0	1	0	0
Inventory Q:	295	456	45	836	48	0	424	0
Shortage Q:	0	0	0	0	0	-103	0	0
Inventory Y:	1	1	1	1	1	0	1	0
Shortage Y:	0	0	0	0	0	1	0	0

## Sheet: Scenario #4
	Period 1	Period 2	Period 3	Period 4	Period 5	Period 6	Period 7	Period 8
S1 Range 1 Q:	0	0	0	0	0	0	0	0
S1 Range 2 Q:	0	0	0	0	0	0	0	0
S1 Range 3 Q:	0	0	0	0	0	0	0	0
S1 Range 4 Q:	0	0	0	0	0	0	0	0
S1 Range 5 Q:	567	599	0	0	599	599	0	599
S2 Range 1 Q:	0	0	0	0	0	0	0	0
S2 Range 2 Q:	0	0	0	0	0	0	0	0
S2 Range 3 Q:	0	0	0	0	0	0	0	0
S2 Range 4 Q:	0	0	0	0	0	0	0	0
S2 Range 5 Q:	0	0	0	0	0	0	0	0
S2 Range 6 Q:	0	0	0	0	0	0	0	0
S2 Range 7 Q:	839	839	839	839	0	0	839	839
S3 Range 1 Q:	0	0	0	0	0	0	0	0
S3 Range 2 Q:	0	0	0	0	0	0	0	0
S3 Range 3 Q:	0	0	0	0	0	0	0	0
S3 Range 4 Q:	0	0	0	0	0	0	0	0
S3 Range 5 Q:	0	0	0	0	0	0	0	0
S3 Range 6 Q:	0	0	0	0	0	0	0	0
S3 Range 7 Q:	587	0	587	587	587	587	587	0
S4 Range 1 Q:	0	0	0	0	0	0	0	0
S4 Range 2 Q:	0	0	0	0	0	0	0	0
S4 Range 3 Q:	0	0	0	0	0	0	0	0
S4 Range 4 Q:	0	0	0	0	0	0	0	0
S4 Range 5 Q:	0	0	0	0	0	0	0	0
S4 Range 6 Q:	0	0	435	0	0	0	0	0
S4 Range 7 Q:	0	0	0	0	0	0	0	0
S4 Range 8 Q:	0	0	0	0	0	0	0	0
S4 Range 9 Q:	0	0	0	0	0	0	0	0
S4 Range 10 Q:	0	0	0	0	0	0	783	0
S5 Range 1 Q:	0	0	0	0	0	0	0	0
S5 Range 2 Q:	0	0	0	0	0	0	0	0
S5 Range 3 Q:	0	0	0	0	0	0	0	0
S5 Range 4 Q:	0	0	0	0	0	0	0	0
S5 Range 5 Q:	0	0	0	0	0	0	0	0
S5 Range 6 Q:	0	0	0	0	0	0	0	0
S5 Range 7 Q:	531	531	0	531	0	531	0	0
S1 Range 1 Y:	0	0	0	0	0	0	0	0
S1 Range 2 Y:	0	0	0	0	0	0	0	0
S1 Range 3 Y:	0	0	0	0	0	0	0	0
S1 Range 4 Y:	0	0	0	0	0	0	0	0
S1 Range 5 Y:	1	1	0	0	1	1	0	1
S2 Range 1 Y:	0	0	0	0	0	0	0	0
S2 Range 2 Y:	0	0	0	0	0	0	0	0
S2 Range 3 Y:	0	0	0	0	0	0	0	0
S2 Range 4 Y:	0	0	0	0	0	0	0	0
S2 Range 5 Y:	0	0	0	0	0	0	0	0
S2 Range 6 Y:	0	0	0	0	0	0	0	0
S2 Range 7 Y:	1	1	1	1	0	0	1	1
S3 Range 1 Y:	0	0	0	0	0	0	0	0
S3 Range 2 Y:	0	0	0	0	0	0	0	0
S3 Range 3 Y:	0	0	0	0	0	0	0	0
S3 Range 4 Y:	0	0	0	0	0	0	0	0
S3 Range 5 Y:	0	0	0	0	0	0	0	0
S3 Range 6 Y:	0	0	0	0	0	0	0	0
S3 Range 7 Y:	1	0	1	1	1	1	1	0
S4 Range 1 Y:	0	0	0	0	0	0	0	0
S4 Range 2 Y:	0	0	0	0	0	0	0	0
S4 Range 3 Y:	0	0	0	0	0	0	0	0
S4 Range 4 Y:	0	0	0	0	0	0	0	0
S4 Range 5 Y:	0	0	0	0	0	0	0	0
S4 Range 6 Y:	0	0	1	0	0	0	0	0
S4 Range 7 Y:	0	0	0	0	0	0	0	0
S4 Range 8 Y:	0	0	0	0	0	0	0	0
S4 Range 9 Y:	0	0	0	0	0	0	0	0
S4 Range 10 Y:	0	0	0	0	0	0	1	0
S5 Range 1 Y:	0	0	0	0	0	0	0	0
S5 Range 2 Y:	0	0	0	0	0	0	0	0
S5 Range 3 Y:	0	0	0	0	0	0	0	0
S5 Range 4 Y:	0	0	0	0	0	0	0	0
S5 Range 5 Y:	0	0	0	0	0	0	0	0
S5 Range 6 Y:	0	0	0	0	0	0	0	0
S5 Range 7 Y:	1	1	0	1	0	1	0	0
Inventory Q:	584	804	828	836	48	0	424	0
Shortage Q:	0	0	0	0	0	-103	0	0
Inventory Y:	1	1	1	1	1	0	1	0
Shortage Y:	0	0	0	0	0	1	0	0
