# Supplementary material for: Datasets for supplier selection and order allocation with green criteria, all-unit quantity discounts and varying number of suppliers
Source: Data Brief. 2017 Jun 9;13:444–52. doi: 10.1016/j.dib.2017.06.018 (PMC5485863; doi:10.1016/j.dib.2017.06.018)
Supplement: Supplementary file 2 — Supplementary material Statistical analysis data [file mmc2.zip › Data_In_Brief/1.Statistical Analysis/Case B/P4/Input.xlsx]

## Sheet: D
Period 1	1890
Period 2	1692
Period 3	1830
Period 4	1925
Period 5	1761
Period 6	1996
Period 7	1636

## Sheet: H
Period 1	4
Period 2	2
Period 3	2
Period 4	3
Period 5	5
Period 6	5
Period 7	4

## Sheet: S
Period 1	14
Period 2	11
Period 3	9
Period 4	13
Period 5	9
Period 6	15
Period 7	12

## Sheet: CF
	Period 1	Period 2	Period 3	Period 4	Period 5	Period 6	Period 7
Supplier 1	2891	2865	2796	2519	2749	2840	2698
Supplier 2	2598	2749	2956	2974	2759	2702	2853
Supplier 3	2997	2905	2597	2882	2998	2968	2779
Supplier 4	2901	2678	2716	2779	2928	2740	2879
Supplier 5	2712	2536	2875	2592	2982	2616	2998

## Sheet: WAHP
Green Importance:	0.5
Traditional Importance:	0.5

## Sheet: GW
	Period 1	Period 2	Period 3	Period 4	Period 5	Period 6	Period 7
Supplier 1	0.2623	0	0.2623	0.3145	0.2623	0	0.3204
Supplier 2	0.2688	0	0.2688	0.2931	0.2688	0.2688	0.3062
Supplier 3	0.2941	0.3692	0.2941	0	0.2941	0.2941	0
Supplier 4	0.1873	0.2696	0.1873	0.213	0.1873	0	0
Supplier 5	0.1642	0	0.1642	0.1906	0.1642	0.1873	0.2116

## Sheet: TW
	Period 1	Period 2	Period 3	Period 4	Period 5	Period 6	Period 7
Supplier 1	0.4552	0	0.4552	0.4552	0.4552	0	0.4552
Supplier 2	0.4018	0	0.4018	0.4018	0.4018	0.4018	0.4018
Supplier 3	0.2887	0.2887	0.2887	0	0.2887	0.2887	0
Supplier 4	0.4552	0.4552	0.4552	0.4552	0.4552	0	0
Supplier 5	0.5478	0	0.5478	0.5478	0.5478	0.5478	0.5478

## Sheet: List
Period 1	1	2	3	4	5
Period 2	3	4
Period 3	1	2	3	4	5
Period 4	1	2	4	5
Period 5	1	2	3	4	5
Period 6	2	3	5
Period 7	1	2	5
