# Supplementary material for: Datasets for supplier selection and order allocation with green criteria, all-unit quantity discounts and varying number of suppliers
Source: Data Brief. 2017 Jun 9;13:444–52. doi: 10.1016/j.dib.2017.06.018 (PMC5485863; doi:10.1016/j.dib.2017.06.018)
Supplement: Supplementary file 2 — Supplementary material Statistical analysis data [file mmc2.zip › Data_In_Brief/1.Statistical Analysis/Case B/P4/SenAnaResults.xlsx]

## Sheet: Scenario #1
	Period 1	Period 2	Period 3	Period 4	Period 5	Period 6	Period 7
S1 Range 1 Q:	0	0	0	0	0	0	0
S1 Range 2 Q:	0	0	0	0	0	0	0
S1 Range 3 Q:	0	0	0	0	0	0	0
S1 Range 4 Q:	0	0	0	0	0	0	0
S1 Range 5 Q:	0	0	0	0	0	0	0
S1 Range 6 Q:	719	0	719	719	0	0	719
S2 Range 1 Q:	0	0	0	0	0	0	0
S2 Range 2 Q:	0	0	0	0	0	0	0
S2 Range 3 Q:	0	0	0	0	0	0	0
S2 Range 4 Q:	0	0	0	0	0	0	0
S2 Range 5 Q:	0	0	0	0	0	0	0
S2 Range 6 Q:	0	0	0	0	0	0	0
S2 Range 7 Q:	0	0	0	0	0	0	0
S2 Range 8 Q:	0	0	0	0	0	0	0
S2 Range 9 Q:	0	0	0	0	0	863	0
S3 Range 1 Q:	0	0	0	0	0	0	0
S3 Range 2 Q:	0	0	0	0	0	0	0
S3 Range 3 Q:	0	0	0	0	0	0	0
S3 Range 4 Q:	0	0	0	0	0	0	0
S3 Range 5 Q:	0	0	0	0	0	0	0
S3 Range 6 Q:	0	0	0	0	0	0	0
S3 Range 7 Q:	0	0	0	0	0	0	0
S4 Range 1 Q:	0	0	0	0	0	0	0
S4 Range 2 Q:	0	0	0	0	0	0	0
S4 Range 3 Q:	0	0	0	0	0	0	0
S4 Range 4 Q:	0	0	0	0	0	0	0
S4 Range 5 Q:	0	0	0	0	0	0	0
S4 Range 6 Q:	0	0	0	0	0	0	0
S4 Range 7 Q:	0	0	0	0	0	0	0
S4 Range 8 Q:	0	0	0	0	0	0	0
S4 Range 9 Q:	0	0	0	0	0	0	0
S4 Range 10 Q:	919	919	900	0	919	0	0
S5 Range 1 Q:	0	0	0	0	0	0	0
S5 Range 2 Q:	0	0	0	0	0	0	0
S5 Range 3 Q:	0	0	0	0	0	0	0
S5 Range 4 Q:	0	0	0	0	0	0	0
S5 Range 5 Q:	0	0	0	0	0	0	0
S5 Range 6 Q:	0	0	0	0	0	0	0
S5 Range 7 Q:	0	0	0	0	0	0	0
S5 Range 8 Q:	0	0	0	0	0	0	0
S5 Range 9 Q:	0	0	0	0	0	0	0
S5 Range 10 Q:	889	0	889	889	889	889	889
S1 Range 1 Y:	0	0	0	0	0	0	0
S1 Range 2 Y:	0	0	0	0	0	0	0
S1 Range 3 Y:	0	0	0	0	0	0	0
S1 Range 4 Y:	0	0	0	0	0	0	0
S1 Range 5 Y:	0	0	0	0	0	0	0
S1 Range 6 Y:	1	0	1	1	0	0	1
S2 Range 1 Y:	0	0	0	0	0	0	0
S2 Range 2 Y:	0	0	0	0	0	0	0
S2 Range 3 Y:	0	0	0	0	0	0	0
S2 Range 4 Y:	0	0	0	0	0	0	0
S2 Range 5 Y:	0	0	0	0	0	0	0
S2 Range 6 Y:	0	0	0	0	0	0	0
S2 Range 7 Y:	0	0	0	0	0	0	0
S2 Range 8 Y:	0	0	0	0	0	0	0
S2 Range 9 Y:	0	0	0	0	0	1	0
S3 Range 1 Y:	0	0	0	0	0	0	0
S3 Range 2 Y:	0	0	0	0	0	0	0
S3 Range 3 Y:	0	0	0	0	0	0	0
S3 Range 4 Y:	0	0	0	0	0	0	0
S3 Range 5 Y:	0	0	0	0	0	0	0
S3 Range 6 Y:	0	0	0	0	0	0	0
S3 Range 7 Y:	0	0	0	0	0	0	0
S4 Range 1 Y:	0	0	0	0	0	0	0
S4 Range 2 Y:	0	0	0	0	0	0	0
S4 Range 3 Y:	0	0	0	0	0	0	0
S4 Range 4 Y:	0	0	0	0	0	0	0
S4 Range 5 Y:	0	0	0	0	0	0	0
S4 Range 6 Y:	0	0	0	0	0	0	0
S4 Range 7 Y:	0	0	0	0	0	0	0
S4 Range 8 Y:	0	0	0	0	0	0	0
S4 Range 9 Y:	0	0	0	0	0	0	0
S4 Range 10 Y:	1	1	1	0	1	0	0
S5 Range 1 Y:	0	0	0	0	0	0	0
S5 Range 2 Y:	0	0	0	0	0	0	0
S5 Range 3 Y:	0	0	0	0	0	0	0
S5 Range 4 Y:	0	0	0	0	0	0	0
S5 Range 5 Y:	0	0	0	0	0	0	0
S5 Range 6 Y:	0	0	0	0	0	0	0
S5 Range 7 Y:	0	0	0	0	0	0	0
S5 Range 8 Y:	0	0	0	0	0	0	0
S5 Range 9 Y:	0	0	0	0	0	0	0
S5 Range 10 Y:	1	0	1	1	1	1	1
Inventory Q:	637	0	542	225	272	28	0
Shortage Q:	0	-136	0	0	0	0	0
Inventory Y:	1	0	1	1	1	1	0
Shortage Y:	0	1	0	0	0	0	0

## Sheet: Scenario #2
	Period 1	Period 2	Period 3	Period 4	Period 5	Period 6	Period 7
S1 Range 1 Q:	0	0	0	0	0	0	0
S1 Range 2 Q:	0	0	0	0	0	0	0
S1 Range 3 Q:	0	0	0	0	0	0	0
S1 Range 4 Q:	0	0	0	0	0	0	0
S1 Range 5 Q:	0	0	0	0	0	0	0
S1 Range 6 Q:	0	0	0	719	719	0	719
S2 Range 1 Q:	0	0	0	0	0	0	0
S2 Range 2 Q:	0	0	0	0	0	0	0
S2 Range 3 Q:	0	0	0	0	0	0	0
S2 Range 4 Q:	0	0	0	0	0	0	0
S2 Range 5 Q:	0	0	0	0	0	0	0
S2 Range 6 Q:	0	0	0	0	0	0	0
S2 Range 7 Q:	0	0	0	0	0	0	0
S2 Range 8 Q:	0	0	0	0	0	0	0
S2 Range 9 Q:	0	0	0	0	0	863	0
S3 Range 1 Q:	0	0	0	0	0	0	0
S3 Range 2 Q:	0	0	0	0	0	0	0
S3 Range 3 Q:	0	0	0	0	0	0	0
S3 Range 4 Q:	0	0	0	0	0	0	0
S3 Range 5 Q:	0	0	0	0	0	0	0
S3 Range 6 Q:	0	0	0	0	0	0	0
S3 Range 7 Q:	0	839	0	0	0	0	0
S4 Range 1 Q:	0	0	0	0	0	0	0
S4 Range 2 Q:	0	0	0	0	0	0	0
S4 Range 3 Q:	0	0	0	0	0	0	0
S4 Range 4 Q:	0	0	0	0	0	0	0
S4 Range 5 Q:	0	0	0	0	0	0	0
S4 Range 6 Q:	0	0	0	0	0	0	0
S4 Range 7 Q:	0	0	0	0	0	0	0
S4 Range 8 Q:	0	0	0	0	0	0	0
S4 Range 9 Q:	0	0	0	0	0	0	0
S4 Range 10 Q:	919	919	919	828	0	0	0
S5 Range 1 Q:	0	0	0	0	0	0	0
S5 Range 2 Q:	0	0	0	0	0	0	0
S5 Range 3 Q:	0	0	0	0	0	0	0
S5 Range 4 Q:	0	0	0	0	0	0	0
S5 Range 5 Q:	0	0	0	0	0	0	0
S5 Range 6 Q:	0	0	0	0	0	0	0
S5 Range 7 Q:	0	0	0	0	0	0	0
S5 Range 8 Q:	0	0	0	0	0	0	0
S5 Range 9 Q:	0	0	0	0	0	0	0
S5 Range 10 Q:	889	0	889	841	889	889	889
S1 Range 1 Y:	0	0	0	0	0	0	0
S1 Range 2 Y:	0	0	0	0	0	0	0
S1 Range 3 Y:	0	0	0	0	0	0	0
S1 Range 4 Y:	0	0	0	0	0	0	0
S1 Range 5 Y:	0	0	0	0	0	0	0
S1 Range 6 Y:	0	0	0	1	1	0	1
S2 Range 1 Y:	0	0	0	0	0	0	0
S2 Range 2 Y:	0	0	0	0	0	0	0
S2 Range 3 Y:	0	0	0	0	0	0	0
S2 Range 4 Y:	0	0	0	0	0	0	0
S2 Range 5 Y:	0	0	0	0	0	0	0
S2 Range 6 Y:	0	0	0	0	0	0	0
S2 Range 7 Y:	0	0	0	0	0	0	0
S2 Range 8 Y:	0	0	0	0	0	0	0
S2 Range 9 Y:	0	0	0	0	0	1	0
S3 Range 1 Y:	0	0	0	0	0	0	0
S3 Range 2 Y:	0	0	0	0	0	0	0
S3 Range 3 Y:	0	0	0	0	0	0	0
S3 Range 4 Y:	0	0	0	0	0	0	0
S3 Range 5 Y:	0	0	0	0	0	0	0
S3 Range 6 Y:	0	0	0	0	0	0	0
S3 Range 7 Y:	0	1	0	0	0	0	0
S4 Range 1 Y:	0	0	0	0	0	0	0
S4 Range 2 Y:	0	0	0	0	0	0	0
S4 Range 3 Y:	0	0	0	0	0	0	0
S4 Range 4 Y:	0	0	0	0	0	0	0
S4 Range 5 Y:	0	0	0	0	0	0	0
S4 Range 6 Y:	0	0	0	0	0	0	0
S4 Range 7 Y:	0	0	0	0	0	0	0
S4 Range 8 Y:	0	0	0	0	0	0	0
S4 Range 9 Y:	0	0	0	0	0	0	0
S4 Range 10 Y:	1	1	1	1	0	0	0
S5 Range 1 Y:	0	0	0	0	0	0	0
S5 Range 2 Y:	0	0	0	0	0	0	0
S5 Range 3 Y:	0	0	0	0	0	0	0
S5 Range 4 Y:	0	0	0	0	0	0	0
S5 Range 5 Y:	0	0	0	0	0	0	0
S5 Range 6 Y:	0	0	0	0	0	0	0
S5 Range 7 Y:	0	0	0	0	0	0	0
S5 Range 8 Y:	0	0	0	0	0	0	0
S5 Range 9 Y:	0	0	0	0	0	0	0
S5 Range 10 Y:	1	0	1	1	1	1	1
Inventory Q:	0	0	0	425	272	28	0
Shortage Q:	-82	-16	-38	0	0	0	0
Inventory Y:	0	0	0	1	1	1	0
Shortage Y:	1	1	1	0	0	0	0

## Sheet: Scenario #3
	Period 1	Period 2	Period 3	Period 4	Period 5	Period 6	Period 7
S1 Range 1 Q:	0	0	0	0	0	0	0
S1 Range 2 Q:	0	0	0	0	0	0	0
S1 Range 3 Q:	0	0	0	0	0	0	0
S1 Range 4 Q:	0	0	0	0	0	0	0
S1 Range 5 Q:	0	0	0	0	0	0	0
S1 Range 6 Q:	608	0	719	719	719	0	719
S2 Range 1 Q:	0	0	0	0	0	0	0
S2 Range 2 Q:	0	0	0	0	0	0	0
S2 Range 3 Q:	0	0	0	0	0	0	0
S2 Range 4 Q:	0	0	0	0	0	0	0
S2 Range 5 Q:	0	0	0	-7.70903e-11	0	0	0
S2 Range 6 Q:	0	0	0	0	0	0	0
S2 Range 7 Q:	0	0	0	0	0	0	0
S2 Range 8 Q:	0	0	0	0	0	0	0
S2 Range 9 Q:	768	0	0	0	0	0	0
S3 Range 1 Q:	0	0	0	0	0	0	0
S3 Range 2 Q:	0	0	0	0	0	0	0
S3 Range 3 Q:	0	0	0	0	0	0	0
S3 Range 4 Q:	0	0	0	0	0	0	0
S3 Range 5 Q:	0	0	0	0	0	0	0
S3 Range 6 Q:	0	0	0	0	0	0	0
S3 Range 7 Q:	720	839	839	0	839	839	0
S4 Range 1 Q:	0	0	0	0	0	0	0
S4 Range 2 Q:	0	0	0	0	0	0	0
S4 Range 3 Q:	0	0	0	0	0	0	0
S4 Range 4 Q:	0	0	0	0	0	0	0
S4 Range 5 Q:	0	0	0	0	0	0	0
S4 Range 6 Q:	0	0	0	0	0	0	0
S4 Range 7 Q:	0	0	0	0	0	0	0
S4 Range 8 Q:	0	0	0	0	0	0	0
S4 Range 9 Q:	0	0	0	0	0	0	0
S4 Range 10 Q:	0	919	0	828	0	0	0
S5 Range 1 Q:	0	0	0	0	0	0	0
S5 Range 2 Q:	0	0	0	0	0	0	0
S5 Range 3 Q:	0	0	0	0	0	0	0
S5 Range 4 Q:	0	0	0	0	0	0	0
S5 Range 5 Q:	0	0	0	0	0	0	0
S5 Range 6 Q:	5.49003e-11	0	0	0	0	0	0
S5 Range 7 Q:	0	0	0	0	0	0	0
S5 Range 8 Q:	0	0	0	0	0	0	0
S5 Range 9 Q:	0	0	0	0	0	0	0
S5 Range 10 Q:	0	0	0	877	0	889	889
S1 Range 1 Y:	0	0	0	0	0	0	0
S1 Range 2 Y:	0	0	0	0	0	0	0
S1 Range 3 Y:	0	0	0	0	0	0	0
S1 Range 4 Y:	0	0	0	0	0	0	0
S1 Range 5 Y:	0	0	0	0	0	0	0
S1 Range 6 Y:	1	0	1	1	1	0	1
S2 Range 1 Y:	0	0	0	0	0	0	0
S2 Range 2 Y:	0	0	0	0	0	0	0
S2 Range 3 Y:	0	0	0	0	0	0	0
S2 Range 4 Y:	0	0	0	0	0	0	0
S2 Range 5 Y:	0	0	0	0	0	0	0
S2 Range 6 Y:	0	0	0	0	0	0	0
S2 Range 7 Y:	0	0	0	0	0	0	0
S2 Range 8 Y:	0	0	0	0	0	0	0
S2 Range 9 Y:	1	0	0	0	0	0	0
S3 Range 1 Y:	0	0	0	0	0	0	0
S3 Range 2 Y:	0	0	0	0	0	0	0
S3 Range 3 Y:	0	0	0	0	0	0	0
S3 Range 4 Y:	0	0	0	0	0	0	0
S3 Range 5 Y:	0	0	0	0	0	0	0
S3 Range 6 Y:	0	0	0	0	0	0	0
S3 Range 7 Y:	1	1	1	0	1	1	0
S4 Range 1 Y:	0	0	0	0	0	0	0
S4 Range 2 Y:	0	0	0	0	0	0	0
S4 Range 3 Y:	0	0	0	0	0	0	0
S4 Range 4 Y:	0	0	0	0	0	0	0
S4 Range 5 Y:	0	0	0	0	0	0	0
S4 Range 6 Y:	0	0	0	0	0	0	0
S4 Range 7 Y:	0	0	0	0	0	0	0
S4 Range 8 Y:	0	0	0	0	0	0	0
S4 Range 9 Y:	0	0	0	0	0	0	0
S4 Range 10 Y:	0	1	0	1	0	0	0
S5 Range 1 Y:	0	0	0	0	0	0	0
S5 Range 2 Y:	0	0	0	0	0	0	0
S5 Range 3 Y:	0	0	0	0	0	0	0
S5 Range 4 Y:	0	0	0	0	0	0	0
S5 Range 5 Y:	0	0	0	0	0	0	0
S5 Range 6 Y:	1.23372e-13	0	0	0	0	0	0
S5 Range 7 Y:	0	0	0	0	0	0	0
S5 Range 8 Y:	0	0	0	0	0	0	0
S5 Range 9 Y:	0	0	0	0	0	0	0
S5 Range 10 Y:	0	0	0	1	0	1	1
Inventory Q:	206	272	0	499	296	28	0
Shortage Q:	0	0	0	0	0	0	0
Inventory Y:	1	1	0	1	1	1	0
Shortage Y:	0	0	0	0	0	0	0

## Sheet: Scenario #4
	Period 1	Period 2	Period 3	Period 4	Period 5	Period 6	Period 7
S1 Range 1 Q:	0	0	0	0	0	0	0
S1 Range 2 Q:	0	0	0	0	0	0	0
S1 Range 3 Q:	0	0	0	0	0	0	0
S1 Range 4 Q:	0	0	0	0	0	0	0
S1 Range 5 Q:	0	0	0	0	0	0	0
S1 Range 6 Q:	719	0	719	719	600	0	719
S2 Range 1 Q:	0	0	0	0	0	0	0
S2 Range 2 Q:	0	0	0	0	0	0	0
S2 Range 3 Q:	0	0	0	0	0	0	0
S2 Range 4 Q:	0	0	0	0	0	0	0
S2 Range 5 Q:	0	0	0	0	0	0	0
S2 Range 6 Q:	0	0	0	0	0	0	0
S2 Range 7 Q:	0	0	0	0	0	0	0
S2 Range 8 Q:	0	0	0	0	0	0	0
S2 Range 9 Q:	863	0	0	863	768	863	863
S3 Range 1 Q:	0	0	0	0	0	0	0
S3 Range 2 Q:	0	0	0	0	0	0	0
S3 Range 3 Q:	0	0	0	0	0	0	0
S3 Range 4 Q:	0	0	0	0	0	0	0
S3 Range 5 Q:	0	0	0	0	0	0	0
S3 Range 6 Q:	0	0	0	0	0	0	0
S3 Range 7 Q:	839	839	839	0	759	839	0
S4 Range 1 Q:	0	0	0	0	0	0	0
S4 Range 2 Q:	0	0	0	0	0	0	0
S4 Range 3 Q:	0	0	0	0	0	0	0
S4 Range 4 Q:	0	0	0	0	0	0	0
S4 Range 5 Q:	0	0	0	0	0	0	0
S4 Range 6 Q:	0	0	0	0	0	0	0
S4 Range 7 Q:	0	0	0	0	0	0	0
S4 Range 8 Q:	0	0	0	0	0	0	0
S4 Range 9 Q:	0	0	0	0	0	0	0
S4 Range 10 Q:	0	919	0	0	0	0	0
S5 Range 1 Q:	0	0	0	0	0	0	0
S5 Range 2 Q:	0	0	0	0	0	0	0
S5 Range 3 Q:	0	0	0	0	0	0	0
S5 Range 4 Q:	0	0	0	0	0	0	0
S5 Range 5 Q:	0	0	0	0	0	0	0
S5 Range 6 Q:	0	0	0	0	0	0	0
S5 Range 7 Q:	0	0	0	0	0	0	0
S5 Range 8 Q:	0	0	0	0	0	0	0
S5 Range 9 Q:	0	0	0	0	0	0	0
S5 Range 10 Q:	0	0	0	0	0	0	0
S1 Range 1 Y:	0	0	0	0	0	0	0
S1 Range 2 Y:	0	0	0	0	0	0	0
S1 Range 3 Y:	0	0	0	0	0	0	0
S1 Range 4 Y:	0	0	0	0	0	0	0
S1 Range 5 Y:	0	0	0	0	0	0	0
S1 Range 6 Y:	1	0	1	1	1	0	1
S2 Range 1 Y:	0	0	0	0	0	0	0
S2 Range 2 Y:	0	0	0	0	0	0	0
S2 Range 3 Y:	0	0	0	0	0	0	0
S2 Range 4 Y:	0	0	0	0	0	0	0
S2 Range 5 Y:	0	0	0	0	0	0	0
S2 Range 6 Y:	0	0	0	0	0	0	0
S2 Range 7 Y:	0	0	0	0	0	0	0
S2 Range 8 Y:	0	0	0	0	0	0	0
S2 Range 9 Y:	1	0	0	1	1	1	1
S3 Range 1 Y:	0	0	0	0	0	0	0
S3 Range 2 Y:	0	0	0	0	0	0	0
S3 Range 3 Y:	0	0	0	0	0	0	0
S3 Range 4 Y:	0	0	0	0	0	0	0
S3 Range 5 Y:	0	0	0	0	0	0	0
S3 Range 6 Y:	0	0	0	0	0	0	0
S3 Range 7 Y:	1	1	1	0	1	1	0
S4 Range 1 Y:	0	0	0	0	0	0	0
S4 Range 2 Y:	0	0	0	0	0	0	0
S4 Range 3 Y:	0	0	0	0	0	0	0
S4 Range 4 Y:	0	0	0	0	0	0	0
S4 Range 5 Y:	0	0	0	0	0	0	0
S4 Range 6 Y:	0	0	0	0	0	0	0
S4 Range 7 Y:	0	0	0	0	0	0	0
S4 Range 8 Y:	0	0	0	0	0	0	0
S4 Range 9 Y:	0	0	0	0	0	0	0
S4 Range 10 Y:	0	1	0	0	0	0	0
S5 Range 1 Y:	0	0	0	0	0	0	0
S5 Range 2 Y:	0	0	0	0	0	0	0
S5 Range 3 Y:	0	0	0	0	0	0	0
S5 Range 4 Y:	0	0	0	0	0	0	0
S5 Range 5 Y:	0	0	0	0	0	0	0
S5 Range 6 Y:	0	0	0	0	0	0	0
S5 Range 7 Y:	0	0	0	0	0	0	0
S5 Range 8 Y:	0	0	0	0	0	0	0
S5 Range 9 Y:	0	0	0	0	0	0	0
S5 Range 10 Y:	0	0	0	0	0	0	0
Inventory Q:	531	597	325	0	348	54	-2.66004e-11
Shortage Q:	0	0	0	-18	0	0	3.01772e-11
Inventory Y:	1	1	1	0	1	1	0
Shortage Y:	0	0	0	1	0	0	0
