# Supplementary material for: Datasets for supplier selection and order allocation with green criteria, all-unit quantity discounts and varying number of suppliers
Source: Data Brief. 2017 Jun 9;13:444–52. doi: 10.1016/j.dib.2017.06.018 (PMC5485863; doi:10.1016/j.dib.2017.06.018)
Supplement: Supplementary file 2 — Supplementary material Statistical analysis data [file mmc2.zip › Data_In_Brief/1.Statistical Analysis/Case B/P5/Input.xlsx]

## Sheet: D
Period 1	996
Period 2	856
Period 3	826

## Sheet: H
Period 1	5
Period 2	2
Period 3	4

## Sheet: S
Period 1	15
Period 2	8
Period 3	11

## Sheet: CF
	Period 1	Period 2	Period 3
Supplier 1	2704	2577	2627
Supplier 2	2518	2572	2662
Supplier 3	2873	2803	2701

## Sheet: WAHP
Green Importance:	0.5
Traditional Importance:	0.5

## Sheet: GW
	Period 1	Period 2	Period 3
Supplier 1	0	0.4518	0.3989
Supplier 2	0.5671	0	0.5671
Supplier 3	0.2957	0.3223	0

## Sheet: TW
	Period 1	Period 2	Period 3
Supplier 1	0	0.4156	0.4018
Supplier 2	0.4564	0	0.4117
Supplier 3	0.4357	0.4042	0

## Sheet: List
Period 1	2	3
Period 2	1	3
Period 3	1	2
