# Supplementary material for: Datasets for supplier selection and order allocation with green criteria, all-unit quantity discounts and varying number of suppliers
Source: Data Brief. 2017 Jun 9;13:444–52. doi: 10.1016/j.dib.2017.06.018 (PMC5485863; doi:10.1016/j.dib.2017.06.018)
Supplement: Supplementary file 2 — Supplementary material Statistical analysis data [file mmc2.zip › Data_In_Brief/1.Statistical Analysis/Case B/P5/SenAnaResults.xlsx]

## Sheet: Scenario #1
	Period 1	Period 2	Period 3
S1 Range 1 Q:	0	0	0
S1 Range 2 Q:	0	0	0
S1 Range 3 Q:	0	0	0
S1 Range 4 Q:	0	0	0
S1 Range 5 Q:	0	0	0
S1 Range 6 Q:	0	0	0
S1 Range 7 Q:	0	0	0
S1 Range 8 Q:	0	0	0
S1 Range 9 Q:	0	0	0
S1 Range 10 Q:	0	0	0
S2 Range 1 Q:	0	0	0
S2 Range 2 Q:	0	0	0
S2 Range 3 Q:	0	0	0
S2 Range 4 Q:	0	0	0
S2 Range 5 Q:	0	0	0
S2 Range 6 Q:	0	0	0
S2 Range 7 Q:	492	0	573
S3 Range 1 Q:	0	0	0
S3 Range 2 Q:	0	0	0
S3 Range 3 Q:	0	0	0
S3 Range 4 Q:	0	0	0
S3 Range 5 Q:	0	0	0
S3 Range 6 Q:	0	0	0
S3 Range 7 Q:	0	0	0
S3 Range 8 Q:	0	0	0
S3 Range 9 Q:	768	845	0
S1 Range 1 Y:	0	0	0
S1 Range 2 Y:	0	0	0
S1 Range 3 Y:	0	0	0
S1 Range 4 Y:	0	0	0
S1 Range 5 Y:	0	0	0
S1 Range 6 Y:	0	0	0
S1 Range 7 Y:	0	0	0
S1 Range 8 Y:	0	0	0
S1 Range 9 Y:	0	0	0
S1 Range 10 Y:	0	0	0
S2 Range 1 Y:	0	0	0
S2 Range 2 Y:	0	0	0
S2 Range 3 Y:	0	0	0
S2 Range 4 Y:	0	0	0
S2 Range 5 Y:	0	0	0
S2 Range 6 Y:	0	0	0
S2 Range 7 Y:	1	0	1
S3 Range 1 Y:	0	0	0
S3 Range 2 Y:	0	0	0
S3 Range 3 Y:	0	0	0
S3 Range 4 Y:	0	0	0
S3 Range 5 Y:	0	0	0
S3 Range 6 Y:	0	0	0
S3 Range 7 Y:	0	0	0
S3 Range 8 Y:	0	0	0
S3 Range 9 Y:	1	1	0
Inventory Q:	264	253	-4.3897e-11
Shortage Q:	0	0	0
Inventory Y:	1	1	0
Shortage Y:	0	0	0

## Sheet: Scenario #2
	Period 1	Period 2	Period 3
S1 Range 1 Q:	0	0	0
S1 Range 2 Q:	0	0	0
S1 Range 3 Q:	0	0	0
S1 Range 4 Q:	0	0	0
S1 Range 5 Q:	0	0	0
S1 Range 6 Q:	0	0	0
S1 Range 7 Q:	0	0	0
S1 Range 8 Q:	0	0	0
S1 Range 9 Q:	0	0	0
S1 Range 10 Q:	0	0	0
S2 Range 1 Q:	0	0	0
S2 Range 2 Q:	0	0	0
S2 Range 3 Q:	0	0	0
S2 Range 4 Q:	0	0	0
S2 Range 5 Q:	0	0	0
S2 Range 6 Q:	0	0	0
S2 Range 7 Q:	508	0	573
S3 Range 1 Q:	0	0	0
S3 Range 2 Q:	0	0	0
S3 Range 3 Q:	0	0	0
S3 Range 4 Q:	0	0	0
S3 Range 5 Q:	0	0	0
S3 Range 6 Q:	0	0	0
S3 Range 7 Q:	0	0	0
S3 Range 8 Q:	0	0	0
S3 Range 9 Q:	752	845	0
S1 Range 1 Y:	0	0	0
S1 Range 2 Y:	0	0	0
S1 Range 3 Y:	0	0	0
S1 Range 4 Y:	0	0	0
S1 Range 5 Y:	0	0	0
S1 Range 6 Y:	0	0	0
S1 Range 7 Y:	0	0	0
S1 Range 8 Y:	0	0	0
S1 Range 9 Y:	0	0	0
S1 Range 10 Y:	0	0	0
S2 Range 1 Y:	0	0	0
S2 Range 2 Y:	0	0	0
S2 Range 3 Y:	0	0	0
S2 Range 4 Y:	0	0	0
S2 Range 5 Y:	0	0	0
S2 Range 6 Y:	0	0	0
S2 Range 7 Y:	1	0	1
S3 Range 1 Y:	0	0	0
S3 Range 2 Y:	0	0	0
S3 Range 3 Y:	0	0	0
S3 Range 4 Y:	0	0	0
S3 Range 5 Y:	0	0	0
S3 Range 6 Y:	0	0	0
S3 Range 7 Y:	0	0	0
S3 Range 8 Y:	0	0	0
S3 Range 9 Y:	1	1	0
Inventory Q:	264	253	0
Shortage Q:	0	0	0
Inventory Y:	1	1	0
Shortage Y:	0	0	0

## Sheet: Scenario #3
	Period 1	Period 2	Period 3
S1 Range 1 Q:	0	0	0
S1 Range 2 Q:	0	0	0
S1 Range 3 Q:	0	0	0
S1 Range 4 Q:	0	0	0
S1 Range 5 Q:	0	0	0
S1 Range 6 Q:	0	0	0
S1 Range 7 Q:	0	0	0
S1 Range 8 Q:	0	0	0
S1 Range 9 Q:	0	0	0
S1 Range 10 Q:	0	0	0
S2 Range 1 Q:	0	0	0
S2 Range 2 Q:	0	0	0
S2 Range 3 Q:	0	0	0
S2 Range 4 Q:	0	0	0
S2 Range 5 Q:	0	0	0
S2 Range 6 Q:	0	0	0
S2 Range 7 Q:	573	0	573
S3 Range 1 Q:	0	0	0
S3 Range 2 Q:	0	0	0
S3 Range 3 Q:	0	0	0
S3 Range 4 Q:	0	0	0
S3 Range 5 Q:	0	0	0
S3 Range 6 Q:	0	0	0
S3 Range 7 Q:	0	0	0
S3 Range 8 Q:	0	0	0
S3 Range 9 Q:	752	780	0
S1 Range 1 Y:	0	0	0
S1 Range 2 Y:	0	0	0
S1 Range 3 Y:	0	0	0
S1 Range 4 Y:	0	0	0
S1 Range 5 Y:	0	0	0
S1 Range 6 Y:	0	0	0
S1 Range 7 Y:	0	0	0
S1 Range 8 Y:	0	0	0
S1 Range 9 Y:	0	0	0
S1 Range 10 Y:	0	0	0
S2 Range 1 Y:	0	0	0
S2 Range 2 Y:	0	0	0
S2 Range 3 Y:	0	0	0
S2 Range 4 Y:	0	0	0
S2 Range 5 Y:	0	0	0
S2 Range 6 Y:	0	0	0
S2 Range 7 Y:	1	0	1
S3 Range 1 Y:	0	0	0
S3 Range 2 Y:	0	0	0
S3 Range 3 Y:	0	0	0
S3 Range 4 Y:	0	0	0
S3 Range 5 Y:	0	0	0
S3 Range 6 Y:	0	0	0
S3 Range 7 Y:	0	0	0
S3 Range 8 Y:	0	0	0
S3 Range 9 Y:	1	1	0
Inventory Q:	329	253	0
Shortage Q:	0	0	0
Inventory Y:	1	1	0
Shortage Y:	0	0	0

## Sheet: Scenario #4
	Period 1	Period 2	Period 3
S1 Range 1 Q:	0	0	0
S1 Range 2 Q:	0	0	0
S1 Range 3 Q:	0	0	0
S1 Range 4 Q:	0	0	0
S1 Range 5 Q:	0	0	0
S1 Range 6 Q:	0	0	0
S1 Range 7 Q:	0	0	0
S1 Range 8 Q:	0	0	0
S1 Range 9 Q:	0	0	0
S1 Range 10 Q:	0	792	0
S2 Range 1 Q:	0	0	0
S2 Range 2 Q:	0	0	0
S2 Range 3 Q:	0	0	0
S2 Range 4 Q:	0	0	0
S2 Range 5 Q:	0	0	0
S2 Range 6 Q:	0	0	0
S2 Range 7 Q:	561	0	573
S3 Range 1 Q:	0	0	0
S3 Range 2 Q:	0	0	0
S3 Range 3 Q:	0	0	0
S3 Range 4 Q:	0	0	0
S3 Range 5 Q:	0	0	0
S3 Range 6 Q:	0	0	0
S3 Range 7 Q:	0	0	0
S3 Range 8 Q:	0	0	0
S3 Range 9 Q:	752	0	0
S1 Range 1 Y:	0	0	0
S1 Range 2 Y:	0	0	0
S1 Range 3 Y:	0	0	0
S1 Range 4 Y:	0	0	0
S1 Range 5 Y:	0	0	0
S1 Range 6 Y:	0	0	0
S1 Range 7 Y:	0	0	0
S1 Range 8 Y:	0	0	0
S1 Range 9 Y:	0	0	0
S1 Range 10 Y:	0	1	0
S2 Range 1 Y:	0	0	0
S2 Range 2 Y:	0	0	0
S2 Range 3 Y:	0	0	0
S2 Range 4 Y:	0	0	0
S2 Range 5 Y:	0	0	0
S2 Range 6 Y:	0	0	0
S2 Range 7 Y:	1	0	1
S3 Range 1 Y:	0	0	0
S3 Range 2 Y:	0	0	0
S3 Range 3 Y:	0	0	0
S3 Range 4 Y:	0	0	0
S3 Range 5 Y:	0	0	0
S3 Range 6 Y:	0	0	0
S3 Range 7 Y:	0	0	0
S3 Range 8 Y:	0	0	0
S3 Range 9 Y:	1	0	0
Inventory Q:	317	253	0
Shortage Q:	0	0	0
Inventory Y:	1	1	0
Shortage Y:	0	0	0
