# Supplementary material for: Datasets for supplier selection and order allocation with green criteria, all-unit quantity discounts and varying number of suppliers
Source: Data Brief. 2017 Jun 9;13:444–52. doi: 10.1016/j.dib.2017.06.018 (PMC5485863; doi:10.1016/j.dib.2017.06.018)
Supplement: Supplementary file 2 — Supplementary material Statistical analysis data [file mmc2.zip › Data_In_Brief/1.Statistical Analysis/Case B/P6/SenAnaFval.xlsx]

## Sheet: Scenario #1
% variation Bi-obj.	0.140028

## Sheet: Scenario #2
% variation Bi-obj.	0.132138

## Sheet: Scenario #3
% variation Bi-obj.	0.128069

## Sheet: Scenario #4
% variation Bi-obj.	0.123182
