# Supplementary material for: Datasets for supplier selection and order allocation with green criteria, all-unit quantity discounts and varying number of suppliers
Source: Data Brief. 2017 Jun 9;13:444–52. doi: 10.1016/j.dib.2017.06.018 (PMC5485863; doi:10.1016/j.dib.2017.06.018)
Supplement: Supplementary file 2 — Supplementary material Statistical analysis data [file mmc2.zip › Data_In_Brief/1.Statistical Analysis/Case B/P6/SenAnaResults.xlsx]

## Sheet: Scenario #1
	Period 1	Period 2	Period 3	Period 4	Period 5
S1 Range 1 Q:	0	0	0	0	0
S1 Range 2 Q:	0	0	0	0	0
S1 Range 3 Q:	0	0	0	0	0
S1 Range 4 Q:	0	0	0	0	0
S1 Range 5 Q:	0	0	0	0	0
S1 Range 6 Q:	0	0	0	0	0
S1 Range 7 Q:	839	839	720	720	0
S2 Range 1 Q:	0	0	0	0	0
S2 Range 2 Q:	0	0	0	0	0
S2 Range 3 Q:	0	0	0	0	0
S2 Range 4 Q:	0	0	0	0	0
S2 Range 5 Q:	0	0	0	0	0
S3 Range 1 Q:	0	0	0	0	0
S3 Range 2 Q:	0	0	0	0	0
S3 Range 3 Q:	0	0	0	0	2.29699e-11
S3 Range 4 Q:	0	0	0	0	0
S3 Range 5 Q:	0	0	589	0	599
S1 Range 1 Y:	0	0	0	0	0
S1 Range 2 Y:	0	0	0	0	0
S1 Range 3 Y:	0	0	0	0	0
S1 Range 4 Y:	0	0	0	0	0
S1 Range 5 Y:	0	0	0	0	0
S1 Range 6 Y:	0	0	0	0	0
S1 Range 7 Y:	1	1	1	1	0
S2 Range 1 Y:	0	0	0	0	0
S2 Range 2 Y:	0	0	0	0	0
S2 Range 3 Y:	0	0	0	0	0
S2 Range 4 Y:	0	0	0	0	0
S2 Range 5 Y:	0	0	0	0	0
S3 Range 1 Y:	0	0	0	0	0
S3 Range 2 Y:	0	0	0	0	0
S3 Range 3 Y:	0	0	0	0	0
S3 Range 4 Y:	0	0	0	0	0
S3 Range 5 Y:	0	0	1	0	1
Inventory Q:	0	0	349	256	0
Shortage Q:	-23	-29	0	0	0
Inventory Y:	0	-5.82315e-12	1	1	0
Shortage Y:	1	1	0	0	0

## Sheet: Scenario #2
	Period 1	Period 2	Period 3	Period 4	Period 5
S1 Range 1 Q:	0	0	0	0	0
S1 Range 2 Q:	0	0	0	0	0
S1 Range 3 Q:	0	0	0	0	0
S1 Range 4 Q:	0	0	0	0	0
S1 Range 5 Q:	0	0	0	0	0
S1 Range 6 Q:	0	0	0	0	0
S1 Range 7 Q:	839	839	720	720	0
S2 Range 1 Q:	0	0	0	0	0
S2 Range 2 Q:	0	0	0	0	0
S2 Range 3 Q:	0	0	0	0	0
S2 Range 4 Q:	0	0	0	0	0
S2 Range 5 Q:	0	0	0	0	0
S3 Range 1 Q:	0	0	0	0	0
S3 Range 2 Q:	0	0	0	0	0
S3 Range 3 Q:	0	0	0	0	0
S3 Range 4 Q:	0	0	0	0	0
S3 Range 5 Q:	0	0	589	0	599
S1 Range 1 Y:	0	0	0	0	0
S1 Range 2 Y:	0	0	0	0	0
S1 Range 3 Y:	0	0	0	0	0
S1 Range 4 Y:	0	0	0	0	0
S1 Range 5 Y:	0	0	0	0	0
S1 Range 6 Y:	0	0	0	0	0
S1 Range 7 Y:	1	1	1	1	0
S2 Range 1 Y:	0	0	0	0	0
S2 Range 2 Y:	0	0	0	0	0
S2 Range 3 Y:	0	0	0	0	0
S2 Range 4 Y:	0	0	0	0	0
S2 Range 5 Y:	0	0	0	0	0
S3 Range 1 Y:	0	0	0	0	0
S3 Range 2 Y:	0	0	0	0	0
S3 Range 3 Y:	0	0	0	0	0
S3 Range 4 Y:	0	0	0	0	0
S3 Range 5 Y:	0	0	1	0	1
Inventory Q:	0	0	349	256	0
Shortage Q:	-23	-29	0	0	0
Inventory Y:	0	0	1	1	0
Shortage Y:	1	1	0	0	0

## Sheet: Scenario #3
	Period 1	Period 2	Period 3	Period 4	Period 5
S1 Range 1 Q:	0	0	0	0	0
S1 Range 2 Q:	0	0	0	0	0
S1 Range 3 Q:	0	0	0	0	0
S1 Range 4 Q:	0	0	0	0	0
S1 Range 5 Q:	0	0	0	0	0
S1 Range 6 Q:	0	0	0	0	0
S1 Range 7 Q:	839	839	720	720	0
S2 Range 1 Q:	0	0	0	0	0
S2 Range 2 Q:	0	0	0	0	0
S2 Range 3 Q:	0	0	0	0	0
S2 Range 4 Q:	0	0	0	0	0
S2 Range 5 Q:	0	0	0	0	0
S3 Range 1 Q:	0	0	0	0	0
S3 Range 2 Q:	0	0	0	0	0
S3 Range 3 Q:	0	0	0	0	0
S3 Range 4 Q:	0	0	0	0	0
S3 Range 5 Q:	0	0	589	0	599
S1 Range 1 Y:	0	0	0	0	0
S1 Range 2 Y:	0	0	0	0	0
S1 Range 3 Y:	0	0	0	0	0
S1 Range 4 Y:	0	0	0	0	0
S1 Range 5 Y:	0	0	0	0	0
S1 Range 6 Y:	0	0	0	0	0
S1 Range 7 Y:	1	1	1	1	0
S2 Range 1 Y:	0	0	0	0	0
S2 Range 2 Y:	0	0	0	0	0
S2 Range 3 Y:	0	0	0	0	0
S2 Range 4 Y:	0	0	0	0	0
S2 Range 5 Y:	0	0	0	0	0
S3 Range 1 Y:	0	0	0	0	0
S3 Range 2 Y:	0	0	0	0	0
S3 Range 3 Y:	0	0	0	0	0
S3 Range 4 Y:	0	0	0	0	0
S3 Range 5 Y:	0	0	1	0	1
Inventory Q:	0	0	349	256	0
Shortage Q:	-23	-29	0	0	0
Inventory Y:	0	0	1	1	0
Shortage Y:	1	1	0	0	0

## Sheet: Scenario #4
	Period 1	Period 2	Period 3	Period 4	Period 5
S1 Range 1 Q:	0	0	0	0	0
S1 Range 2 Q:	0	0	0	0	0
S1 Range 3 Q:	0	0	0	0	0
S1 Range 4 Q:	0	0	0	0	0
S1 Range 5 Q:	0	0	0	0	0
S1 Range 6 Q:	0	0	0	0	0
S1 Range 7 Q:	839	839	720	720	-3.97868e-10
S2 Range 1 Q:	0	0	0	0	0
S2 Range 2 Q:	0	0	0	0	0
S2 Range 3 Q:	0	1.72683e-10	0	0	0
S2 Range 4 Q:	0	0	0	0	0
S2 Range 5 Q:	0	0	0	0	0
S3 Range 1 Q:	0	0	0	0	0
S3 Range 2 Q:	0	0	0	0	0
S3 Range 3 Q:	0	0	0	0	0
S3 Range 4 Q:	0	0	0	0	0
S3 Range 5 Q:	0	0	589	0	599
S1 Range 1 Y:	0	0	0	0	0
S1 Range 2 Y:	0	0	0	0	0
S1 Range 3 Y:	0	0	0	0	0
S1 Range 4 Y:	0	0	0	0	0
S1 Range 5 Y:	0	0	0	0	0
S1 Range 6 Y:	0	0	0	0	0
S1 Range 7 Y:	1	1	1	1	-5.52595e-13
S2 Range 1 Y:	0	0	0	0	0
S2 Range 2 Y:	0	0	0	0	0
S2 Range 3 Y:	0	5.77535e-13	0	0	0
S2 Range 4 Y:	0	0	0	0	0
S2 Range 5 Y:	0	0	0	0	0
S3 Range 1 Y:	0	0	0	0	0
S3 Range 2 Y:	0	0	0	0	0
S3 Range 3 Y:	0	0	0	0	0
S3 Range 4 Y:	0	0	0	0	0
S3 Range 5 Y:	0	0	1	0	1
Inventory Q:	0	0	349	256	0
Shortage Q:	-23	-29	-2.58904e-11	0	0
Inventory Y:	0	0	1	1	0
Shortage Y:	1	1	0	0	0
