# Supplementary material for: Datasets for supplier selection and order allocation with green criteria, all-unit quantity discounts and varying number of suppliers
Source: Data Brief. 2017 Jun 9;13:444–52. doi: 10.1016/j.dib.2017.06.018 (PMC5485863; doi:10.1016/j.dib.2017.06.018)
Supplement: Supplementary file 2 — Supplementary material Statistical analysis data [file mmc2.zip › Data_In_Brief/1.Statistical Analysis/Case B/P7/Input.xlsx]

## Sheet: D
Period 1	1967
Period 2	1804
Period 3	1990
Period 4	1679
Period 5	1644
Period 6	1719

## Sheet: H
Period 1	4
Period 2	5
Period 3	5
Period 4	3
Period 5	3
Period 6	4

## Sheet: S
Period 1	11
Period 2	12
Period 3	14
Period 4	9
Period 5	12
Period 6	8

## Sheet: CF
	Period 1	Period 2	Period 3	Period 4	Period 5	Period 6
Supplier 1	2920	2940	2690	2663	2704	2731
Supplier 2	2686	2522	2990	2657	2854	2515
Supplier 3	2914	2844	2699	2948	2571	2877
Supplier 4	2588	2867	2720	2623	2936	2850
Supplier 5	2564	2719	2578	2655	2541	2607

## Sheet: WAHP
Green Importance:	0.5
Traditional Importance:	0.5

## Sheet: GW
	Period 1	Period 2	Period 3	Period 4	Period 5	Period 6
Supplier 1	0.4718	0.4718	0	0.4718	0.4718	0.4718
Supplier 2	0.3467	0.3467	0.38	0.3467	0.3467	0.3467
Supplier 3	0.4428	0	0.4618	0.4428	0	0.4428
Supplier 4	0.3726	0.3726	0	0	0.3726	0.3726
Supplier 5	0.3834	0.3834	0	0.3834	0.3834	0.3834

## Sheet: TW
	Period 1	Period 2	Period 3	Period 4	Period 5	Period 6
Supplier 1	0.2858	0.2858	0	0.2858	0.2858	0.2858
Supplier 2	0.2895	0.2895	0.3204	0.2895	0.2895	0.2895
Supplier 3	0.2137	0	0.2235	0.2137	0	0.2137
Supplier 4	0.2999	0.2999	0	0	0.2999	0.2999
Supplier 5	0.3089	0.3089	0	0.3089	0.3089	0.3089

## Sheet: List
Period 1	1	2	3	4	5
Period 2	1	2	4	5
Period 3	2	3
Period 4	1	2	3	5
Period 5	1	2	4	5
Period 6	1	2	3	4	5
