# Supplementary material for: Datasets for supplier selection and order allocation with green criteria, all-unit quantity discounts and varying number of suppliers
Source: Data Brief. 2017 Jun 9;13:444–52. doi: 10.1016/j.dib.2017.06.018 (PMC5485863; doi:10.1016/j.dib.2017.06.018)
Supplement: Supplementary file 2 — Supplementary material Statistical analysis data [file mmc2.zip › Data_In_Brief/1.Statistical Analysis/Case B/P8/Input.xlsx]

## Sheet: D
Period 1	880
Period 2	836
Period 3	972
Period 4	917
Period 5	875
Period 6	844

## Sheet: H
Period 1	3
Period 2	5
Period 3	3
Period 4	3
Period 5	3
Period 6	4

## Sheet: S
Period 1	14
Period 2	12
Period 3	15
Period 4	10
Period 5	10
Period 6	11

## Sheet: CF
	Period 1	Period 2	Period 3	Period 4	Period 5	Period 6
Supplier 1	2630	2771	2930	2929	2725	2640
Supplier 2	2511	2964	2670	2692	2737	2723
Supplier 3	2712	2649	2569	2848	2975	2794
Supplier 4	2670	2669	2754	2814	2541	2939

## Sheet: WAHP
Green Importance:	0.5
Traditional Importance:	0.5

## Sheet: GW
	Period 1	Period 2	Period 3	Period 4	Period 5	Period 6
Supplier 1	0	0.4515	0	0.4515	0.4515	0.4515
Supplier 2	0.3646	0	0.3646	0.3282	0.3282	0.3282
Supplier 3	0	0	0	0.4696	0.4696	0.4696
Supplier 4	0.4578	0.4246	0.4578	0	0.4246	0.4246

## Sheet: TW
	Period 1	Period 2	Period 3	Period 4	Period 5	Period 6
Supplier 1	0	0.3831	0	0.3831	0.3831	0.3831
Supplier 2	0.4642	0	0.4642	0.4127	0.4127	0.4127
Supplier 3	0	0	0	0.2919	0.2919	0.2919
Supplier 4	0.4207	0.3957	0.4207	0	0.3957	0.3957

## Sheet: List
Period 1	2	4
Period 2	1	4
Period 3	2	4
Period 4	1	2	3
Period 5	1	2	3	4
Period 6	1	2	3	4
