# Supplementary material for: Datasets for supplier selection and order allocation with green criteria, all-unit quantity discounts and varying number of suppliers
Source: Data Brief. 2017 Jun 9;13:444–52. doi: 10.1016/j.dib.2017.06.018 (PMC5485863; doi:10.1016/j.dib.2017.06.018)
Supplement: Supplementary file 2 — Supplementary material Statistical analysis data [file mmc2.zip › Data_In_Brief/1.Statistical Analysis/Case B/P9/Input.xlsx]

## Sheet: D
Period 1	846
Period 2	973
Period 3	943
Period 4	975
Period 5	988

## Sheet: H
Period 1	3
Period 2	2
Period 3	2
Period 4	2
Period 5	5

## Sheet: S
Period 1	13
Period 2	11
Period 3	14
Period 4	11
Period 5	11

## Sheet: CF
	Period 1	Period 2	Period 3	Period 4	Period 5
Supplier 1	2570	2825	2987	2918	2972
Supplier 2	2876	2929	2515	2524	2661
Supplier 3	2621	2542	2918	2773	2904

## Sheet: WAHP
Green Importance:	0.5
Traditional Importance:	0.5

## Sheet: GW
	Period 1	Period 2	Period 3	Period 4	Period 5
Supplier 1	0.3555	0.3555	0.3555	0.3555	0.3555
Supplier 2	0.5314	0.5314	0.5314	0.5314	0.5314
Supplier 3	0	0	0.4909	0	0.4909

## Sheet: TW
	Period 1	Period 2	Period 3	Period 4	Period 5
Supplier 1	0.213	0.213	0.1873	0.213	0.1873
Supplier 2	0.3557	0.3557	0.3083	0.3557	0.3083
Supplier 3	0	0	0.2869	0	0.2869

## Sheet: List
Period 1	1	2
Period 2	1	2
Period 3	1	2	3
Period 4	1	2
Period 5	1	2	3
