# Supplementary material for: Datasets for supplier selection and order allocation with green criteria, all-unit quantity discounts and varying number of suppliers
Source: Data Brief. 2017 Jun 9;13:444–52. doi: 10.1016/j.dib.2017.06.018 (PMC5485863; doi:10.1016/j.dib.2017.06.018)
Supplement: Supplementary file 2 — Supplementary material Statistical analysis data [file mmc2.zip › Data_In_Brief/1.Statistical Analysis/Case B/P9/SenAnaEvaluate.xlsx]

## Sheet: Scenario #1
Total Cost Bi-Obj	Total Value Bi-Obj	Total Green Value Bi-Obj	Total Traditional Bi-Obj	Total Cost Single Obj	Total Value Single Obj
151378	1481.16	2267.65	1393.78	144288	-1495.16

## Sheet: Scenario #2
Total Cost Bi-Obj	Total Value Bi-Obj	Total Green Value Bi-Obj	Total Traditional Bi-Obj	Total Cost Single Obj	Total Value Single Obj
152077	1752	2279.61	1400.26	144288	-1760.57

## Sheet: Scenario #3
Total Cost Bi-Obj	Total Value Bi-Obj	Total Green Value Bi-Obj	Total Traditional Bi-Obj	Total Cost Single Obj	Total Value Single Obj
152077	1927.87	2279.61	1400.26	144288	-1937.51

## Sheet: Scenario #4
Total Cost Bi-Obj	Total Value Bi-Obj	Total Green Value Bi-Obj	Total Traditional Bi-Obj	Total Cost Single Obj	Total Value Single Obj
152077	2191.68	2279.61	1400.26	144288	-2202.92
