# Supplementary material for: Datasets for supplier selection and order allocation with green criteria, all-unit quantity discounts and varying number of suppliers
Source: Data Brief. 2017 Jun 9;13:444–52. doi: 10.1016/j.dib.2017.06.018 (PMC5485863; doi:10.1016/j.dib.2017.06.018)
Supplement: Supplementary file 3 — Supplementary material Ranking approach data (Table A.1 - Table A.20) [file mmc3.zip]

Archive with 3 entries (1 files):
- Data_In_Brief/
- Data_In_Brief/2.Ranking Approach Comparison/
- Data_In_Brief/2.Ranking Approach Comparison/Summary.docx
