# Supplementary material for: Datasets for supplier selection and order allocation with green criteria, all-unit quantity discounts and varying number of suppliers
Source: Data Brief. 2017 Jun 9;13:444–52. doi: 10.1016/j.dib.2017.06.018 (PMC5485863; doi:10.1016/j.dib.2017.06.018)
Supplement: Supplementary file 5 — Supplementary material Time analysis data [file mmc5.zip]

Archive with 1,131 entries (1,129 files):
- Data_In_Brief/
- Data_In_Brief/4.Time Analysis/
- Data_In_Brief/4.Time Analysis/1 R - Copy.xlsx
- Data_In_Brief/4.Time Analysis/1 R.xlsx
- Data_In_Brief/4.Time Analysis/10 R.xlsx
- Data_In_Brief/4.Time Analysis/100 R.xlsx
- Data_In_Brief/4.Time Analysis/101 R.xlsx
- Data_In_Brief/4.Time Analysis/102 R.xlsx
- Data_In_Brief/4.Time Analysis/103 R.xlsx
- Data_In_Brief/4.Time Analysis/104 R.xlsx
- Data_In_Brief/4.Time Analysis/105 R.xlsx
- Data_In_Brief/4.Time Analysis/106 R.xlsx
- Data_In_Brief/4.Time Analysis/107 R.xlsx
- Data_In_Brief/4.Time Analysis/108 R.xlsx
- Data_In_Brief/4.Time Analysis/109 R.xlsx
- Data_In_Brief/4.Time Analysis/11 R.xlsx
- Data_In_Brief/4.Time Analysis/110 R.xlsx
- Data_In_Brief/4.Time Analysis/111 R.xlsx
- Data_In_Brief/4.Time Analysis/112 R.xlsx
- Data_In_Brief/4.Time Analysis/113 R.xlsx
- Data_In_Brief/4.Time Analysis/114 R.xlsx
- Data_In_Brief/4.Time Analysis/115 R.xlsx
- Data_In_Brief/4.Time Analysis/116 R.xlsx
- Data_In_Brief/4.Time Analysis/117 R.xlsx
- Data_In_Brief/4.Time Analysis/118 R.xlsx
- Data_In_Brief/4.Time Analysis/119 R.xlsx
- Data_In_Brief/4.Time Analysis/12 R.xlsx
- Data_In_Brief/4.Time Analysis/120 R.xlsx
- Data_In_Brief/4.Time Analysis/121 R.xlsx
- Data_In_Brief/4.Time Analysis/122 R.xlsx
- Data_In_Brief/4.Time Analysis/123 R.xlsx
- Data_In_Brief/4.Time Analysis/124 R.xlsx
- Data_In_Brief/4.Time Analysis/125 R.xlsx
- Data_In_Brief/4.Time Analysis/126 R.xlsx
- Data_In_Brief/4.Time Analysis/127 R.xlsx
- Data_In_Brief/4.Time Analysis/128 R.xlsx
- Data_In_Brief/4.Time Analysis/129 R.xlsx
- Data_In_Brief/4.Time Analysis/13 R.xlsx
- Data_In_Brief/4.Time Analysis/130 R.xlsx
- Data_In_Brief/4.Time Analysis/131 R.xlsx
- Data_In_Brief/4.Time Analysis/132 R.xlsx
- Data_In_Brief/4.Time Analysis/133 R.xlsx
- Data_In_Brief/4.Time Analysis/134 R.xlsx
- Data_In_Brief/4.Time Analysis/135 R.xlsx
- Data_In_Brief/4.Time Analysis/136 R.xlsx
- Data_In_Brief/4.Time Analysis/137 R.xlsx
- Data_In_Brief/4.Time Analysis/138 R.xlsx
- Data_In_Brief/4.Time Analysis/139 R.xlsx
- Data_In_Brief/4.Time Analysis/14 R.xlsx
- Data_In_Brief/4.Time Analysis/140 R.xlsx
- Data_In_Brief/4.Time Analysis/141 R.xlsx
- Data_In_Brief/4.Time Analysis/142 R.xlsx
- Data_In_Brief/4.Time Analysis/143 R.xlsx
- Data_In_Brief/4.Time Analysis/144 R.xlsx
- Data_In_Brief/4.Time Analysis/145 R.xlsx
- Data_In_Brief/4.Time Analysis/146 R.xlsx
- Data_In_Brief/4.Time Analysis/147 R.xlsx
- Data_In_Brief/4.Time Analysis/148 R.xlsx
- Data_In_Brief/4.Time Analysis/149 R.xlsx
- Data_In_Brief/4.Time Analysis/15 R.xlsx
- Data_In_Brief/4.Time Analysis/150 R.xlsx
- Data_In_Brief/4.Time Analysis/151 R.xlsx
- Data_In_Brief/4.Time Analysis/152 R.xlsx
- Data_In_Brief/4.Time Analysis/153 R.xlsx
- Data_In_Brief/4.Time Analysis/154 R.xlsx
- Data_In_Brief/4.Time Analysis/155 R.xlsx
- Data_In_Brief/4.Time Analysis/156 R.xlsx
- Data_In_Brief/4.Time Analysis/157 R.xlsx
- Data_In_Brief/4.Time Analysis/158 R.xlsx
- Data_In_Brief/4.Time Analysis/159 R.xlsx
- Data_In_Brief/4.Time Analysis/16 R.xlsx
- Data_In_Brief/4.Time Analysis/160 R.xlsx
- Data_In_Brief/4.Time Analysis/161 R.xlsx
- Data_In_Brief/4.Time Analysis/162 R.xlsx
- Data_In_Brief/4.Time Analysis/163 R.xlsx
- Data_In_Brief/4.Time Analysis/164 R.xlsx
- Data_In_Brief/4.Time Analysis/165 R.xlsx
- Data_In_Brief/4.Time Analysis/166 R.xlsx
- Data_In_Brief/4.Time Analysis/167 R.xlsx
- Data_In_Brief/4.Time Analysis/168 R.xlsx
- Data_In_Brief/4.Time Analysis/169 R.xlsx
- Data_In_Brief/4.Time Analysis/17 R.xlsx
- Data_In_Brief/4.Time Analysis/170 R.xlsx
- Data_In_Brief/4.Time Analysis/171 R.xlsx
- Data_In_Brief/4.Time Analysis/172 R.xlsx
- Data_In_Brief/4.Time Analysis/173 R.xlsx
- Data_In_Brief/4.Time Analysis/174 R.xlsx
- Data_In_Brief/4.Time Analysis/175 R.xlsx
- Data_In_Brief/4.Time Analysis/176 R.xlsx
- Data_In_Brief/4.Time Analysis/177 R.xlsx
- Data_In_Brief/4.Time Analysis/178 R.xlsx
- Data_In_Brief/4.Time Analysis/179 R.xlsx
- Data_In_Brief/4.Time Analysis/18 R.xlsx
- Data_In_Brief/4.Time Analysis/180 R.xlsx
- Data_In_Brief/4.Time Analysis/181 R.xlsx
- Data_In_Brief/4.Time Analysis/182 R.xlsx
- Data_In_Brief/4.Time Analysis/183 R.xlsx
- Data_In_Brief/4.Time Analysis/184 R.xlsx
- Data_In_Brief/4.Time Analysis/185 R.xlsx
- Data_In_Brief/4.Time Analysis/186 R.xlsx
- Data_In_Brief/4.Time Analysis/187 R.xlsx
- Data_In_Brief/4.Time Analysis/188 R.xlsx
- Data_In_Brief/4.Time Analysis/189 R.xlsx
- Data_In_Brief/4.Time Analysis/19 R.xlsx
- Data_In_Brief/4.Time Analysis/190 R.xlsx
- Data_In_Brief/4.Time Analysis/191 R.xlsx
- Data_In_Brief/4.Time Analysis/192 R.xlsx
- Data_In_Brief/4.Time Analysis/193 R.xlsx
- Data_In_Brief/4.Time Analysis/194 R.xlsx
- Data_In_Brief/4.Time Analysis/195 R.xlsx
- Data_In_Brief/4.Time Analysis/196 R.xlsx
- Data_In_Brief/4.Time Analysis/197 R.xlsx
- Data_In_Brief/4.Time Analysis/198 R.xlsx
- Data_In_Brief/4.Time Analysis/199 R.xlsx
- Data_In_Brief/4.Time Analysis/2 R.xlsx
- Data_In_Brief/4.Time Analysis/20 R.xlsx
- Data_In_Brief/4.Time Analysis/200 R.xlsx
- Data_In_Brief/4.Time Analysis/201 R.xlsx
- Data_In_Brief/4.Time Analysis/202 R.xlsx
- Data_In_Brief/4.Time Analysis/203 R.xlsx
- Data_In_Brief/4.Time Analysis/204 R.xlsx
- Data_In_Brief/4.Time Analysis/205 R.xlsx
- Data_In_Brief/4.Time Analysis/206 R.xlsx
- Data_In_Brief/4.Time Analysis/207 R.xlsx
- Data_In_Brief/4.Time Analysis/208 R.xlsx
- Data_In_Brief/4.Time Analysis/209 R.xlsx
- Data_In_Brief/4.Time Analysis/21 R.xlsx
- Data_In_Brief/4.Time Analysis/210 R.xlsx
- Data_In_Brief/4.Time Analysis/211 R.xlsx
- Data_In_Brief/4.Time Analysis/212 R.xlsx
- Data_In_Brief/4.Time Analysis/213 R.xlsx
- Data_In_Brief/4.Time Analysis/214 R.xlsx
- Data_In_Brief/4.Time Analysis/215 R.xlsx
- Data_In_Brief/4.Time Analysis/216 R.xlsx
- Data_In_Brief/4.Time Analysis/217 R.xlsx
- Data_In_Brief/4.Time Analysis/218 R.xlsx
- Data_In_Brief/4.Time Analysis/219 R.xlsx
- Data_In_Brief/4.Time Analysis/22 R.xlsx
- Data_In_Brief/4.Time Analysis/220 R.xlsx
- Data_In_Brief/4.Time Analysis/221 R.xlsx
- Data_In_Brief/4.Time Analysis/222 R.xlsx
- Data_In_Brief/4.Time Analysis/223 R.xlsx
- Data_In_Brief/4.Time Analysis/224 R.xlsx
- Data_In_Brief/4.Time Analysis/225 R.xlsx
- Data_In_Brief/4.Time Analysis/226 R.xlsx
- Data_In_Brief/4.Time Analysis/227 R.xlsx
- Data_In_Brief/4.Time Analysis/228 R.xlsx
- Data_In_Brief/4.Time Analysis/229 R.xlsx
- Data_In_Brief/4.Time Analysis/23 R.xlsx
- Data_In_Brief/4.Time Analysis/230 R.xlsx
- Data_In_Brief/4.Time Analysis/231 R.xlsx
- Data_In_Brief/4.Time Analysis/232 R.xlsx
- Data_In_Brief/4.Time Analysis/233 R.xlsx
- Data_In_Brief/4.Time Analysis/234 R.xlsx
- Data_In_Brief/4.Time Analysis/235 R.xlsx
- Data_In_Brief/4.Time Analysis/236 R.xlsx
- Data_In_Brief/4.Time Analysis/237 R.xlsx
- Data_In_Brief/4.Time Analysis/238 R.xlsx
- Data_In_Brief/4.Time Analysis/239 R.xlsx
- Data_In_Brief/4.Time Analysis/24 R.xlsx
- Data_In_Brief/4.Time Analysis/240 R.xlsx
- Data_In_Brief/4.Time Analysis/241 R.xlsx
- Data_In_Brief/4.Time Analysis/242 R.xlsx
- Data_In_Brief/4.Time Analysis/243 R.xlsx
- Data_In_Brief/4.Time Analysis/244 R.xlsx
- Data_In_Brief/4.Time Analysis/245 R.xlsx
- Data_In_Brief/4.Time Analysis/246 R.xlsx
- Data_In_Brief/4.Time Analysis/247 R.xlsx
- Data_In_Brief/4.Time Analysis/248 R.xlsx
- Data_In_Brief/4.Time Analysis/249 R.xlsx
- Data_In_Brief/4.Time Analysis/25 R.xlsx
- Data_In_Brief/4.Time Analysis/250 R.xlsx
- Data_In_Brief/4.Time Analysis/251 R.xlsx
- Data_In_Brief/4.Time Analysis/252 R.xlsx
- Data_In_Brief/4.Time Analysis/253 R.xlsx
- Data_In_Brief/4.Time Analysis/254 R.xlsx
- Data_In_Brief/4.Time Analysis/255 R.xlsx
- Data_In_Brief/4.Time Analysis/256 R.xlsx
- Data_In_Brief/4.Time Analysis/257 R.xlsx
- Data_In_Brief/4.Time Analysis/258 R.xlsx
- Data_In_Brief/4.Time Analysis/259 R.xlsx
- Data_In_Brief/4.Time Analysis/26 R.xlsx
- Data_In_Brief/4.Time Analysis/260 R.xlsx
- Data_In_Brief/4.Time Analysis/261 R.xlsx
- Data_In_Brief/4.Time Analysis/262 R.xlsx
- Data_In_Brief/4.Time Analysis/263 R.xlsx
- Data_In_Brief/4.Time Analysis/264 R.xlsx
- Data_In_Brief/4.Time Analysis/265 R.xlsx
- Data_In_Brief/4.Time Analysis/266 R.xlsx
- Data_In_Brief/4.Time Analysis/267 R.xlsx
- Data_In_Brief/4.Time Analysis/268 R.xlsx
- Data_In_Brief/4.Time Analysis/269 R.xlsx
- Data_In_Brief/4.Time Analysis/27 R.xlsx
- Data_In_Brief/4.Time Analysis/270 R.xlsx
- Data_In_Brief/4.Time Analysis/271 R.xlsx
- Data_In_Brief/4.Time Analysis/272 R.xlsx
- Data_In_Brief/4.Time Analysis/273 R.xlsx
- Data_In_Brief/4.Time Analysis/274 R.xlsx
- Data_In_Brief/4.Time Analysis/275 R.xlsx
- Data_In_Brief/4.Time Analysis/276 R.xlsx
- Data_In_Brief/4.Time Analysis/277 R.xlsx
- Data_In_Brief/4.Time Analysis/278 R.xlsx
- Data_In_Brief/4.Time Analysis/279 R.xlsx
- Data_In_Brief/4.Time Analysis/28 R.xlsx
- Data_In_Brief/4.Time Analysis/280 R.xlsx
- Data_In_Brief/4.Time Analysis/281 R.xlsx
- Data_In_Brief/4.Time Analysis/282 R.xlsx
- Data_In_Brief/4.Time Analysis/283 R.xlsx
- Data_In_Brief/4.Time Analysis/284 R.xlsx
- Data_In_Brief/4.Time Analysis/285 R.xlsx
- Data_In_Brief/4.Time Analysis/286 R.xlsx
- Data_In_Brief/4.Time Analysis/287 R.xlsx
- Data_In_Brief/4.Time Analysis/288 R.xlsx
- Data_In_Brief/4.Time Analysis/289 R.xlsx
- Data_In_Brief/4.Time Analysis/29 R.xlsx
- Data_In_Brief/4.Time Analysis/290 R.xlsx
- Data_In_Brief/4.Time Analysis/291 R.xlsx
- Data_In_Brief/4.Time Analysis/292 R.xlsx
- Data_In_Brief/4.Time Analysis/293 R.xlsx
- Data_In_Brief/4.Time Analysis/294 R.xlsx
- Data_In_Brief/4.Time Analysis/295 R.xlsx
- Data_In_Brief/4.Time Analysis/296 R.xlsx
- Data_In_Brief/4.Time Analysis/297 R.xlsx
- Data_In_Brief/4.Time Analysis/298 R.xlsx
- Data_In_Brief/4.Time Analysis/299 R.xlsx
- Data_In_Brief/4.Time Analysis/3 R.xlsx
- Data_In_Brief/4.Time Analysis/30 R.xlsx
- Data_In_Brief/4.Time Analysis/300 R.xlsx
- Data_In_Brief/4.Time Analysis/301 R.xlsx
- Data_In_Brief/4.Time Analysis/302 R.xlsx
- Data_In_Brief/4.Time Analysis/303 R.xlsx
- Data_In_Brief/4.Time Analysis/304 R.xlsx
- Data_In_Brief/4.Time Analysis/305 R.xlsx
- Data_In_Brief/4.Time Analysis/306 R.xlsx
- Data_In_Brief/4.Time Analysis/307 R.xlsx
- Data_In_Brief/4.Time Analysis/308 R.xlsx
- Data_In_Brief/4.Time Analysis/309 R.xlsx
- Data_In_Brief/4.Time Analysis/31 R.xlsx
- Data_In_Brief/4.Time Analysis/310 R.xlsx
- Data_In_Brief/4.Time Analysis/311 R.xlsx
- Data_In_Brief/4.Time Analysis/312 R.xlsx
- Data_In_Brief/4.Time Analysis/313 R.xlsx
- Data_In_Brief/4.Time Analysis/314 R.xlsx
- Data_In_Brief/4.Time Analysis/315 R.xlsx
- Data_In_Brief/4.Time Analysis/316 R.xlsx
- Data_In_Brief/4.Time Analysis/317 R.xlsx
- Data_In_Brief/4.Time Analysis/318 R.xlsx
- Data_In_Brief/4.Time Analysis/319 R.xlsx
- Data_In_Brief/4.Time Analysis/32 R.xlsx
- Data_In_Brief/4.Time Analysis/320 R.xlsx
- Data_In_Brief/4.Time Analysis/321 R.xlsx
- Data_In_Brief/4.Time Analysis/322 R.xlsx
- Data_In_Brief/4.Time Analysis/323 R.xlsx
- Data_In_Brief/4.Time Analysis/324 R.xlsx
- Data_In_Brief/4.Time Analysis/325 R.xlsx
- Data_In_Brief/4.Time Analysis/326 R.xlsx
- Data_In_Brief/4.Time Analysis/327 R.xlsx
- Data_In_Brief/4.Time Analysis/328 R.xlsx
- Data_In_Brief/4.Time Analysis/329 R.xlsx
- Data_In_Brief/4.Time Analysis/33 R.xlsx
- Data_In_Brief/4.Time Analysis/330 R.xlsx
- Data_In_Brief/4.Time Analysis/331 R.xlsx
- Data_In_Brief/4.Time Analysis/332 R.xlsx
- Data_In_Brief/4.Time Analysis/333 R.xlsx
- Data_In_Brief/4.Time Analysis/334 R.xlsx
- Data_In_Brief/4.Time Analysis/335 R.xlsx
- Data_In_Brief/4.Time Analysis/336 R.xlsx
- Data_In_Brief/4.Time Analysis/337 R.xlsx
- Data_In_Brief/4.Time Analysis/338 R.xlsx
- Data_In_Brief/4.Time Analysis/339 R.xlsx
- Data_In_Brief/4.Time Analysis/34 R.xlsx
- Data_In_Brief/4.Time Analysis/340 R.xlsx
- Data_In_Brief/4.Time Analysis/341 R.xlsx
- Data_In_Brief/4.Time Analysis/342 R.xlsx
- Data_In_Brief/4.Time Analysis/343 R.xlsx
- Data_In_Brief/4.Time Analysis/344 R.xlsx
- Data_In_Brief/4.Time Analysis/345 R.xlsx
- Data_In_Brief/4.Time Analysis/346 R.xlsx
- Data_In_Brief/4.Time Analysis/347 R.xlsx
- Data_In_Brief/4.Time Analysis/348 R.xlsx
- Data_In_Brief/4.Time Analysis/349 R.xlsx
- Data_In_Brief/4.Time Analysis/35 R.xlsx
- Data_In_Brief/4.Time Analysis/350 R.xlsx
- Data_In_Brief/4.Time Analysis/351 R.xlsx
- Data_In_Brief/4.Time Analysis/352 R.xlsx
- Data_In_Brief/4.Time Analysis/353 R.xlsx
- Data_In_Brief/4.Time Analysis/354 R.xlsx
- Data_In_Brief/4.Time Analysis/355 R.xlsx
- Data_In_Brief/4.Time Analysis/356 R.xlsx
- Data_In_Brief/4.Time Analysis/357 R.xlsx
- Data_In_Brief/4.Time Analysis/358 R.xlsx
- Data_In_Brief/4.Time Analysis/359 R.xlsx
- Data_In_Brief/4.Time Analysis/36 R.xlsx
- Data_In_Brief/4.Time Analysis/360 R.xlsx
- Data_In_Brief/4.Time Analysis/361 R.xlsx
- Data_In_Brief/4.Time Analysis/362 R.xlsx
- Data_In_Brief/4.Time Analysis/363 R.xlsx
- Data_In_Brief/4.Time Analysis/364 R.xlsx
- Data_In_Brief/4.Time Analysis/365 R.xlsx
- Data_In_Brief/4.Time Analysis/366 R.xlsx
[truncated: 831 more entries]
