# Supplementary material for: Datasets for supplier selection and order allocation with green criteria, all-unit quantity discounts and varying number of suppliers
Source: Data Brief. 2017 Jun 9;13:444–52. doi: 10.1016/j.dib.2017.06.018 (PMC5485863; doi:10.1016/j.dib.2017.06.018)
Supplement: Supplementary file 5 — Supplementary material Time analysis data [file mmc5.zip › Data_In_Brief/4.Time Analysis/1 R.xlsx]

## Sheet: Cost - Single Obj Solution
	Period 1	Period 2	Period 3	Period 4	Period 5	Period 6	Period 7	Period 8	Period 9	Period 10	Period 11	Period 12	Period 13	Period 14	Period 15	Period 16	Period 17	Period 18	Period 19	Period 20
S1 Range 1 Q:	0	0	0	0	0	0	0	0	0	0	0	0	0	0	0	0	0	0	0	0
S1 Range 2 Q:	0	0	0	0	0	0	0	0	0	0	0	0	0	0	0	0	0	0	0	0
S1 Range 3 Q:	0	0	0	0	0	0	0	0	0	0	0	0	0	0	0	0	0	0	0	0
S1 Range 4 Q:	0	0	0	0	0	0	0	0	0	0	0	0	0	0	0	0	0	0	0	0
S1 Range 5 Q:	0	0	0	0	0	0	0	0	0	0	0	0	0	0	0	0	0	0	0	0
S1 Range 6 Q:	0	0	0	1199	0	1199	0	1199	0	1199	0	1199	0	0	1199	1199	0	1199	1199	1199
S2 Range 1 Q:	0	0	0	0	0	0	0	0	0	0	0	0	0	0	0	0	0	0	0	0
S2 Range 2 Q:	0	0	0	0	0	0	0	0	0	0	0	0	0	0	0	0	0	0	0	0
S2 Range 3 Q:	0	0	0	0	0	0	0	0	0	0	0	0	0	0	0	0	0	0	0	0
S2 Range 4 Q:	0	0	0	0	0	0	0	0	0	0	0	0	0	0	0	0	0	0	0	0
S2 Range 5 Q:	0	0	0	0	0	0	0	0	0	0	0	0	0	0	0	0	0	0	0	0
S2 Range 6 Q:	1685	0	0	1685	1685	1685	0	1685	1685	1685	1685	1685	0	1685	0	1685	0	1685	0	1685
S3 Range 1 Q:	0	0	0	0	0	0	0	0	0	0	0	0	0	0	0	0	0	0	0	0
S3 Range 2 Q:	0	0	0	0	0	0	0	0	0	0	0	0	0	0	0	0	0	0	0	0
S3 Range 3 Q:	0	0	0	0	0	0	0	0	0	0	0	0	0	0	0	0	0	0	0	0
S3 Range 4 Q:	0	0	0	0	0	0	0	0	0	0	0	0	0	0	0	0	0	0	0	0
S3 Range 5 Q:	684	684	0	684	684	684	0	684	0	684	684	0	0	0	0	684	0	684	684	684
S4 Range 1 Q:	0	0	0	0	0	0	0	0	0	0	0	0	0	0	0	0	0	0	0	0
S4 Range 2 Q:	0	0	0	0	0	0	0	0	0	0	0	0	0	0	0	0	0	0	0	0
S4 Range 3 Q:	0	0	0	0	0	0	0	0	0	0	0	0	0	0	0	0	0	0	0	0
S4 Range 4 Q:	1159	1159	0	1159	0	1159	1159	1159	1159	1159	1159	0	0	0	1159	1159	1159	1159	0	1159
S5 Range 1 Q:	0	0	0	0	0	0	0	0	0	0	0	0	0	0	0	0	0	0	0	0
S5 Range 2 Q:	0	0	0	0	0	0	0	0	0	0	0	0	0	0	0	0	0	0	0	0
S5 Range 3 Q:	0	0	0	0	0	0	0	0	0	0	0	0	0	0	0	0	0	0	0	0
S5 Range 4 Q:	0	0	0	0	0	0	0	0	0	0	0	0	0	0	0	0	0	0	0	0
S5 Range 5 Q:	0	0	0	0	0	0	0	0	0	0	0	0	0	0	0	0	0	0	0	0
S5 Range 6 Q:	899	0	0	899	899	899	899	899	899	899	0	899	0	899	899	899	899	899	0	899
S6 Range 1 Q:	0	0	0	0	0	0	0	0	0	0	0	0	0	0	0	0	0	0	0	0
S6 Range 2 Q:	0	0	0	0	0	0	0	0	0	0	0	0	0	0	0	0	0	0	0	0
S6 Range 3 Q:	0	0	0	0	0	0	0	0	0	0	0	0	0	0	0	0	0	0	0	0
S6 Range 4 Q:	0	0	0	6.9915e-10	483	483	483	483	483	0	0	0	0	0	483	483	0	483	483	0
S7 Range 1 Q:	0	0	0	0	0	0	0	0	0	0	0	0	0	0	0	0	0	0	0	0
S7 Range 2 Q:	0	0	0	0	0	0	0	0	0	0	0	0	0	0	0	0	0	0	0	0
S7 Range 3 Q:	0	0	0	0	0	0	0	0	0	0	0	0	0	0	0	0	0	0	0	0
S7 Range 4 Q:	0	0	804	835	835	835	835	835	835	835	0	835	835	0	0	835	0	835	0	835
S8 Range 1 Q:	0	0	0	0	0	0	0	0	0	0	0	0	0	0	0	0	0	0	0	0
S8 Range 2 Q:	0	0	0	0	0	0	0	0	0	0	0	0	0	0	0	0	0	0	0	0
S8 Range 3 Q:	0	0	0	0	0	0	0	0	0	0	0	0	0	0	0	0	0	0	0	0
S8 Range 4 Q:	0	0	0	0	0	0	0	0	0	0	0	0	0	0	0	0	0	0	0	0
S8 Range 5 Q:	0	0	0	0	0	0	0	0	0	0	0	0	0	0	0	0	0	0	0	0
S8 Range 6 Q:	833	0	0	833	833	833	833	833	0	0	833	0	0	0	0	833	0	0	0	833
S1 Range 1 Y:	0	0	0	0	0	0	0	0	0	0	0	0	0	0	0	0	0	0	0	0
S1 Range 2 Y:	0	0	0	0	0	0	0	0	0	0	0	0	0	0	0	0	0	0	0	0
S1 Range 3 Y:	0	0	0	0	0	0	0	0	0	0	0	0	0	0	0	0	0	0	0	0
S1 Range 4 Y:	0	0	0	0	0	0	0	0	0	0	0	0	0	0	0	0	0	0	0	0
S1 Range 5 Y:	0	0	0	0	0	0	0	0	0	0	0	0	0	0	0	0	0	0	0	0
S1 Range 6 Y:	0	0	0	1	0	1	0	1	0	1	0	1	0	0	1	1	0	1	1	1
S2 Range 1 Y:	0	0	0	0	0	0	0	0	0	0	0	0	0	0	0	0	0	0	0	0
S2 Range 2 Y:	0	0	0	0	0	0	0	0	0	0	0	0	0	0	0	0	0	0	0	0
S2 Range 3 Y:	0	0	0	0	0	0	0	0	0	0	0	0	0	0	0	0	0	0	0	0
S2 Range 4 Y:	0	0	0	0	0	0	0	0	0	0	0	0	0	0	0	0	0	0	0	0
S2 Range 5 Y:	0	0	0	0	0	0	0	0	0	0	0	0	0	0	0	0	0	0	0	0
S2 Range 6 Y:	1	0	0	1	1	1	0	1	1	1	1	1	0	1	0	1	0	1	0	1
S3 Range 1 Y:	0	0	0	0	0	0	0	0	0	0	0	0	0	0	0	0	0	0	0	0
S3 Range 2 Y:	0	0	0	0	0	0	0	0	0	0	0	0	0	0	0	0	0	0	0	0
S3 Range 3 Y:	0	0	0	0	0	0	0	0	0	0	0	0	0	0	0	0	0	0	0	0
S3 Range 4 Y:	0	0	0	0	0	0	0	0	0	0	0	0	0	0	0	0	0	0	0	0
S3 Range 5 Y:	1	1	0	1	1	1	0	1	0	1	1	0	0	0	0	1	0	1	1	1
S4 Range 1 Y:	0	0	0	0	0	0	0	0	0	0	0	0	0	0	0	0	0	0	0	0
S4 Range 2 Y:	0	0	0	0	0	0	0	0	0	0	0	0	0	0	0	0	0	0	0	0
S4 Range 3 Y:	0	0	0	0	0	0	0	0	0	0	0	0	0	0	0	0	0	0	0	0
S4 Range 4 Y:	1	1	0	1	0	1	1	1	1	1	1	0	0	0	1	1	1	1	0	1
S5 Range 1 Y:	0	0	0	0	0	0	0	0	0	0	0	0	0	0	0	0	0	0	0	0
S5 Range 2 Y:	0	0	0	0	0	0	0	0	0	0	0	0	0	0	0	0	0	0	0	0
S5 Range 3 Y:	0	0	0	0	0	0	0	0	0	0	0	0	0	0	0	0	0	0	0	0
S5 Range 4 Y:	0	0	0	0	0	0	0	0	0	0	0	0	0	0	0	0	0	0	0	0
S5 Range 5 Y:	0	0	0	0	0	0	0	0	0	0	0	0	0	0	0	0	0	0	0	0
S5 Range 6 Y:	1	0	0	1	1	1	1	1	1	1	0	1	0	1	1	1	1	1	0	1
S6 Range 1 Y:	0	0	0	0	0	0	0	0	0	0	0	0	0	0	0	0	0	0	0	0
S6 Range 2 Y:	0	0	0	0	0	0	0	0	0	0	0	0	0	0	0	0	0	0	0	0
S6 Range 3 Y:	0	0	0	0	0	0	0	0	0	0	0	0	0	0	0	0	0	0	0	0
S6 Range 4 Y:	0	0	0	1.44778e-12	1	1	1	1	1	0	0	0	0	0	1	1	0	1	1	0
S7 Range 1 Y:	0	0	0	0	0	0	0	0	0	0	0	0	0	0	0	0	0	0	0	0
S7 Range 2 Y:	0	0	0	0	0	0	0	0	0	0	0	0	0	0	0	0	0	0	0	0
S7 Range 3 Y:	0	0	0	0	0	0	0	0	0	0	0	0	0	0	0	0	0	0	0	0
S7 Range 4 Y:	0	0	1	1	1	1	1	1	1	1	0	1	1	0	0	1	0	1	0	1
S8 Range 1 Y:	0	0	0	0	0	0	0	0	0	0	0	0	0	0	0	0	0	0	0	0
S8 Range 2 Y:	0	0	0	0	0	0	0	0	0	0	0	0	0	0	0	0	0	0	0	0
S8 Range 3 Y:	0	0	0	0	0	0	0	0	0	0	0	0	0	0	0	0	0	0	0	0
S8 Range 4 Y:	0	0	0	0	0	0	0	0	0	0	0	0	0	0	0	0	0	0	0	0
S8 Range 5 Y:	0	0	0	0	0	0	0	0	0	0	0	0	0	0	0	0	0	0	0	0
S8 Range 6 Y:	1	0	0	1	1	1	1	1	0	0	1	0	0	0	0	1	0	0	0	1
Inventory Q:	2792	1744	80	3326	5946	7886	4570	6785	7259	7013	7092	8770	3905	1625	0	4780	753	884	0	0
Shortage Q:	0	0	0	0	0	0	0	0	0	0	0	0	0	0	-131	0	0	0	-3312	-7.51395e-11
Inventory Y:	1	1	1	1	1	1	1	1	1	1	1	1	1	1	0	1	1	1	0	0
Shortage Y:	0	0	0	0	0	0	0	0	0	0	0	0	0	0	1	0	0	0	1	0

## Sheet: Value - Single Obj Solution
	Period 1	Period 2	Period 3	Period 4	Period 5	Period 6	Period 7	Period 8	Period 9	Period 10	Period 11	Period 12	Period 13	Period 14	Period 15	Period 16	Period 17	Period 18	Period 19	Period 20
S1 Range 1 Q:	0	0	0	0	0	0	0	0	0	0	0	0	0	0	0	0	0	0	0	0
S1 Range 2 Q:	0	0	0	0	0	0	0	0	0	0	0	0	0	0	0	0	0	0	0	0
S1 Range 3 Q:	0	0	0	0	0	0	0	0	0	0	0	0	0	0	0	0	0	0	0	0
S1 Range 4 Q:	0	0	0	0	0	0	0	0	0	0	0	0	0	0	0	0	0	0	0	0
S1 Range 5 Q:	0	0	0	0	0	0	0	0	0	0	0	0	0	0	0	0	0	0	0	0
S1 Range 6 Q:	1199	0	0	1199	0	1199	0	1199	0	1199	0	1199	0	0	1199	1199	0	1199	1199	1199
S2 Range 1 Q:	0	0	0	0	0	0	0	0	0	0	0	0	0	0	0	0	0	0	0	0
S2 Range 2 Q:	0	0	0	0	0	0	0	0	0	0	0	0	0	0	0	0	0	0	0	0
S2 Range 3 Q:	0	0	0	0	0	0	0	0	0	0	0	0	0	0	0	0	0	0	0	0
S2 Range 4 Q:	0	0	0	0	0	0	0	0	0	0	0	0	0	0	0	0	0	0	0	0
S2 Range 5 Q:	0	0	0	0	0	0	0	0	0	0	0	0	0	0	0	0	0	0	0	0
S2 Range 6 Q:	1685	0	0	1685	1685	1685	0	1685	1685	1685	1685	1685	0	1685	0	1685	0	1685	0	1685
S3 Range 1 Q:	0	0	0	0	0	0	0	0	0	0	0	0	0	0	0	0	0	0	0	0
S3 Range 2 Q:	0	0	0	0	0	0	0	0	0	0	0	0	0	0	0	0	0	0	0	0
S3 Range 3 Q:	0	0	0	0	0	0	0	0	0	0	0	0	0	0	0	0	0	0	0	0
S3 Range 4 Q:	0	0	0	0	0	0	0	0	0	0	0	0	0	0	0	0	0	0	0	0
S3 Range 5 Q:	684	684	0	684	684	684	0	684	0	684	684	0	0	0	0	684	0	684	684	684
S4 Range 1 Q:	0	0	0	0	0	0	0	0	0	0	0	0	0	0	0	0	0	0	0	0
S4 Range 2 Q:	0	0	0	0	0	0	0	0	0	0	0	0	0	0	0	0	0	0	0	0
S4 Range 3 Q:	0	0	0	0	0	0	0	0	0	0	0	0	0	0	0	0	0	0	0	0
S4 Range 4 Q:	1159	1159	0	1159	0	1159	1159	1159	1159	1159	1159	0	0	0	1159	1159	1159	1159	0	1159
S5 Range 1 Q:	0	0	0	0	0	0	0	0	0	0	0	0	0	0	0	0	0	0	0	0
S5 Range 2 Q:	0	0	0	0	0	0	0	0	0	0	0	0	0	0	0	0	0	0	0	0
S5 Range 3 Q:	0	0	0	0	0	0	0	0	0	0	0	0	0	0	0	0	0	0	0	0
S5 Range 4 Q:	0	0	0	0	0	0	0	0	0	0	0	0	0	0	0	0	0	0	0	0
S5 Range 5 Q:	0	0	0	0	0	0	0	0	0	0	0	0	0	0	0	0	0	0	0	0
S5 Range 6 Q:	899	0	0	899	899	899	899	899	899	899	0	899	0	899	899	899	899	899	0	899
S6 Range 1 Q:	0	0	0	0	0	0	0	0	0	0	0	0	0	0	0	0	0	0	0	0
S6 Range 2 Q:	0	0	0	0	0	0	0	0	0	0	0	0	0	0	0	0	0	0	0	0
S6 Range 3 Q:	0	0	0	0	0	0	0	0	0	0	0	0	0	0	0	0	0	0	0	0
S6 Range 4 Q:	0	0	470	483	483	0	0	363	0	0	0	0	0	0	0	363	0	472	483	0
S7 Range 1 Q:	0	0	0	0	0	0	0	0	0	0	0	0	0	0	0	0	0	0	0	0
S7 Range 2 Q:	0	0	0	0	0	0	0	0	0	0	0	0	0	0	0	0	0	0	0	0
S7 Range 3 Q:	0	0	0	0	0	0	0	0	0	0	0	0	0	0	0	0	0	0	0	0
S7 Range 4 Q:	0	0	835	835	835	835	835	835	835	835	0	835	835	0	0	835	0	835	0	835
S8 Range 1 Q:	0	0	0	0	0	0	0	0	0	0	0	0	0	0	0	0	0	0	0	0
S8 Range 2 Q:	0	0	0	0	0	0	0	0	0	0	0	0	0	0	0	0	0	0	0	0
S8 Range 3 Q:	0	0	0	0	0	0	0	0	0	0	0	0	0	0	0	0	0	0	0	0
S8 Range 4 Q:	0	0	0	0	0	0	0	0	0	0	0	0	0	0	0	0	0	0	0	0
S8 Range 5 Q:	0	0	0	0	0	0	0	0	0	0	0	0	0	0	0	0	0	0	0	0
S8 Range 6 Q:	833	0	0	833	833	833	833	833	0	0	833	0	0	0	0	833	0	0	0	833
S1 Range 1 Y:	0	0	0	0	0	0	0	0	0	0	0	0	0	0	0	0	0	0	0	0
S1 Range 2 Y:	0	0	0	0	0	0	0	0	0	0	0	0	0	0	0	0	0	0	0	0
S1 Range 3 Y:	0	0	0	0	0	0	0	0	0	0	0	0	0	0	0	0	0	0	0	0
S1 Range 4 Y:	0	0	0	0	0	0	0	0	0	0	0	0	0	0	0	0	0	0	0	0
S1 Range 5 Y:	0	0	0	0	0	0	0	0	0	0	0	0	0	0	0	0	0	0	0	0
S1 Range 6 Y:	1	0	0	1	0	1	0	1	0	1	0	1	0	0	1	1	0	1	1	1
S2 Range 1 Y:	0	0	0	0	0	0	0	0	0	0	0	0	0	0	0	0	0	0	0	0
S2 Range 2 Y:	0	0	0	0	0	0	0	0	0	0	0	0	0	0	0	0	0	0	0	0
S2 Range 3 Y:	0	0	0	0	0	0	0	0	0	0	0	0	0	0	0	0	0	0	0	0
S2 Range 4 Y:	0	0	0	0	0	0	0	0	0	0	0	0	0	0	0	0	0	0	0	0
S2 Range 5 Y:	0	0	0	0	0	0	0	0	0	0	0	0	0	0	0	0	0	0	0	0
S2 Range 6 Y:	1	0	0	1	1	1	0	1	1	1	1	1	0	1	0	1	0	1	0	1
S3 Range 1 Y:	0	0	0	0	0	0	0	0	0	0	0	0	0	0	0	0	0	0	0	0
S3 Range 2 Y:	0	0	0	0	0	0	0	0	0	0	0	0	0	0	0	0	0	0	0	0
S3 Range 3 Y:	0	0	0	0	0	0	0	0	0	0	0	0	0	0	0	0	0	0	0	0
S3 Range 4 Y:	0	0	0	0	0	0	0	0	0	0	0	0	0	0	0	0	0	0	0	0
S3 Range 5 Y:	1	1	0	1	1	1	0	1	0	1	1	0	0	0	0	1	0	1	1	1
S4 Range 1 Y:	0	0	0	0	0	0	0	0	0	0	0	0	0	0	0	0	0	0	0	0
S4 Range 2 Y:	0	0	0	0	0	0	0	0	0	0	0	0	0	0	0	0	0	0	0	0
S4 Range 3 Y:	0	0	0	0	0	0	0	0	0	0	0	0	0	0	0	0	0	0	0	0
S4 Range 4 Y:	1	1	0	1	0	1	1	1	1	1	1	0	0	0	1	1	1	1	0	1
S5 Range 1 Y:	0	0	0	0	0	0	0	0	0	0	0	0	0	0	0	0	0	0	0	0
S5 Range 2 Y:	0	0	0	0	0	0	0	0	0	0	0	0	0	0	0	0	0	0	0	0
S5 Range 3 Y:	0	0	0	0	0	0	0	0	0	0	0	0	0	0	0	0	0	0	0	0
S5 Range 4 Y:	0	0	0	0	0	0	0	0	0	0	0	0	0	0	0	0	0	0	0	0
S5 Range 5 Y:	0	0	0	0	0	0	0	0	0	0	0	0	0	0	0	0	0	0	0	0
S5 Range 6 Y:	1	0	0	1	1	1	1	1	1	1	0	1	0	1	1	1	1	1	0	1
S6 Range 1 Y:	0	0	0	0	0	0	0	0	0	0	0	0	0	0	0	0	0	0	0	0
S6 Range 2 Y:	0	0	0	0	0	0	0	0	0	0	0	0	0	0	0	0	0	0	0	0
S6 Range 3 Y:	0	0	0	0	0	0	0	0	0	0	0	0	0	0	0	0	0	0	0	0
S6 Range 4 Y:	0	0	1	1	1	0	0	1	0	0	0	0	0	0	0	1	0	1	1	0
S7 Range 1 Y:	0	0	0	0	0	0	0	0	0	0	0	0	0	0	0	0	0	0	0	0
S7 Range 2 Y:	0	0	0	0	0	0	0	0	0	0	0	0	0	0	0	0	0	0	0	0
S7 Range 3 Y:	0	0	0	0	0	0	0	0	0	0	0	0	0	0	0	0	0	0	0	0
S7 Range 4 Y:	0	0	1	1	1	1	1	1	1	1	0	1	1	0	0	1	0	1	0	1
S8 Range 1 Y:	0	0	0	0	0	0	0	0	0	0	0	0	0	0	0	0	0	0	0	0
S8 Range 2 Y:	0	0	0	0	0	0	0	0	0	0	0	0	0	0	0	0	0	0	0	0
S8 Range 3 Y:	0	0	0	0	0	0	0	0	0	0	0	0	0	0	0	0	0	0	0	0
S8 Range 4 Y:	0	0	0	0	0	0	0	0	0	0	0	0	0	0	0	0	0	0	0	0
S8 Range 5 Y:	0	0	0	0	0	0	0	0	0	0	0	0	0	0	0	0	0	0	0	0
S8 Range 6 Y:	1	0	0	1	1	1	1	1	0	0	1	0	0	0	0	1	0	0	0	1
Inventory Q:	3991	2943	1780	5509	8129	9586	5787	7882	7873	7627	7706	9384	4519	2239	0	4791	764	884	0	0
Shortage Q:	0	0	0	0	0	0	0	0	0	0	0	0	0	0	0	0	0	0	-3312	0
Inventory Y:	1	1	1	1	1	1	1	1	1	1	1	1	1	1	0	1	1	1	0	0
Shortage Y:	0	0	0	0	0	0	0	0	0	0	0	0	0	0	0	0	0	0	1	0

## Sheet: Bi-Obj Solution
	Period 1	Period 2	Period 3	Period 4	Period 5	Period 6	Period 7	Period 8	Period 9	Period 10	Period 11	Period 12	Period 13	Period 14	Period 15	Period 16	Period 17	Period 18	Period 19	Period 20
S1 Range 1 Q:	0	0	0	0	0	0	0	0	0	0	0	0	0	0	0	0	0	0	0	0
S1 Range 2 Q:	0	0	0	0	0	0	0	0	0	0	0	0	0	0	0	0	0	0	0	0
S1 Range 3 Q:	0	0	0	0	0	0	0	0	0	0	0	0	0	0	0	0	0	0	0	0
S1 Range 4 Q:	0	0	0	0	0	0	0	0	0	0	0	0	0	0	0	0	0	0	0	0
S1 Range 5 Q:	0	0	0	0	0	0	0	0	0	0	0	0	0	0	0	0	0	0	0	0
S1 Range 6 Q:	1199	0	0	1199	0	1199	0	1199	0	1199	0	1199	0	0	1199	1199	0	1199	1199	1199
S2 Range 1 Q:	0	0	0	0	0	0	0	0	0	0	0	0	0	0	0	0	0	0	0	0
S2 Range 2 Q:	0	0	0	0	0	0	0	0	0	0	0	0	0	0	0	0	0	0	0	0
S2 Range 3 Q:	0	0	0	0	0	0	0	0	0	0	0	0	0	0	0	0	0	0	0	0
S2 Range 4 Q:	0	0	0	0	0	0	0	0	0	0	0	0	0	0	0	0	0	0	0	0
S2 Range 5 Q:	0	0	0	0	0	0	0	0	0	0	0	0	0	0	0	0	0	0	0	0
S2 Range 6 Q:	1653	0	0	1685	1685	1685	0	1685	1685	1685	1685	1685	0	1685	0	1685	0	1685	0	1685
S3 Range 1 Q:	0	0	0	0	0	0	0	0	0	0	0	0	0	0	0	0	0	0	0	0
S3 Range 2 Q:	0	0	0	0	0	0	0	0	0	0	0	0	0	0	0	0	0	0	0	0
S3 Range 3 Q:	0	0	0	0	0	0	0	0	0	0	0	0	0	0	0	0	0	0	0	0
S3 Range 4 Q:	0	0	0	0	0	0	0	0	0	0	0	0	0	0	0	0	0	0	0	0
S3 Range 5 Q:	684	684	0	684	684	684	0	684	0	684	684	0	0	0	0	684	0	684	684	684
S4 Range 1 Q:	0	0	0	0	0	0	0	0	0	0	0	0	0	0	0	0	0	0	0	0
S4 Range 2 Q:	0	0	0	0	0	0	0	0	0	0	0	0	0	0	0	0	0	0	0	0
S4 Range 3 Q:	0	0	0	0	0	0	0	0	0	0	0	0	0	0	0	0	0	0	0	0
S4 Range 4 Q:	1159	1159	0	1159	0	1159	1159	1159	1159	1159	1159	0	0	0	1159	1159	1159	1159	0	1159
S5 Range 1 Q:	0	0	0	0	0	0	0	0	0	0	0	0	0	0	0	0	0	0	0	0
S5 Range 2 Q:	0	0	0	0	0	0	0	0	0	0	0	0	0	0	0	0	0	0	0	0
S5 Range 3 Q:	0	0	0	0	0	0	0	0	0	0	0	0	0	0	0	0	0	0	0	0
S5 Range 4 Q:	0	0	0	0	0	0	0	0	0	0	0	0	0	0	0	0	0	0	0	0
S5 Range 5 Q:	0	0	0	0	0	0	0	0	0	0	0	0	0	0	0	0	0	0	0	0
S5 Range 6 Q:	899	0	0	899	899	899	899	899	899	899	0	899	0	899	899	899	899	899	0	899
S6 Range 1 Q:	0	0	0	0	120	0	0	0	0	0	0	0	0	0	0	0	0	0	0	0
S6 Range 2 Q:	0	0	0	0	0	0	0	0	0	0	0	0	0	0	0	0	0	0	0	0
S6 Range 3 Q:	0	0	0	0	0	0	0	0	0	0	0	0	0	0	0	0	0	0	0	0
S6 Range 4 Q:	0	0	0	0	0	483	483	483	483	0	0	0	0	0	483	483	0	483	483	0
S7 Range 1 Q:	0	0	0	0	0	0	0	0	0	0	0	0	0	0	0	0	0	0	0	0
S7 Range 2 Q:	0	0	0	0	0	0	0	0	0	0	0	0	0	0	0	0	0	0	0	0
S7 Range 3 Q:	0	0	0	0	0	0	0	0	0	0	0	0	0	0	0	0	0	0	0	0
S7 Range 4 Q:	0	0	0	835	835	835	835	835	835	835	0	835	835	0	0	835	0	835	0	835
S8 Range 1 Q:	0	0	0	0	0	0	0	0	0	0	0	0	0	0	0	0	0	0	0	0
S8 Range 2 Q:	0	0	0	0	0	0	0	0	0	0	0	0	0	0	0	0	0	0	0	0
S8 Range 3 Q:	0	0	0	0	0	0	0	0	0	0	0	0	0	0	0	0	0	0	0	0
S8 Range 4 Q:	0	0	0	0	0	0	0	0	0	0	0	0	0	0	0	0	0	0	0	0
S8 Range 5 Q:	0	0	0	0	0	0	0	0	0	0	0	0	0	0	0	0	0	0	0	0
S8 Range 6 Q:	833	0	0	833	833	833	833	833	0	0	833	0	0	0	0	833	0	0	0	833
S1 Range 1 Y:	0	0	0	0	0	0	0	0	0	0	0	0	0	0	0	0	0	0	0	0
S1 Range 2 Y:	0	0	0	0	0	0	0	0	0	0	0	0	0	0	0	0	0	0	0	0
S1 Range 3 Y:	0	0	0	0	0	0	0	0	0	0	0	0	0	0	0	0	0	0	0	0
S1 Range 4 Y:	0	0	0	0	0	0	0	0	0	0	0	0	0	0	0	0	0	0	0	0
S1 Range 5 Y:	0	0	0	0	0	0	0	0	0	0	0	0	0	0	0	0	0	0	0	0
S1 Range 6 Y:	1	0	0	1	0	1	0	1	0	1	0	1	0	0	1	1	0	1	1	1
S2 Range 1 Y:	0	0	0	0	0	0	0	0	0	0	0	0	0	0	0	0	0	0	0	0
S2 Range 2 Y:	0	0	0	0	0	0	0	0	0	0	0	0	0	0	0	0	0	0	0	0
S2 Range 3 Y:	0	0	0	0	0	0	0	0	0	0	0	0	0	0	0	0	0	0	0	0
S2 Range 4 Y:	0	0	0	0	0	0	0	0	0	0	0	0	0	0	0	0	0	0	0	0
S2 Range 5 Y:	0	0	0	0	0	0	0	0	0	0	0	0	0	0	0	0	0	0	0	0
S2 Range 6 Y:	1	0	0	1	1	1	0	1	1	1	1	1	0	1	0	1	0	1	0	1
S3 Range 1 Y:	0	0	0	0	0	0	0	0	0	0	0	0	0	0	0	0	0	0	0	0
S3 Range 2 Y:	0	0	0	0	0	0	0	0	0	0	0	0	0	0	0	0	0	0	0	0
S3 Range 3 Y:	0	0	0	0	0	0	0	0	0	0	0	0	0	0	0	0	0	0	0	0
S3 Range 4 Y:	0	0	0	0	0	0	0	0	0	0	0	0	0	0	0	0	0	0	0	0
S3 Range 5 Y:	1	1	0	1	1	1	0	1	0	1	1	0	0	0	0	1	0	1	1	1
S4 Range 1 Y:	0	0	0	0	0	0	0	0	0	0	0	0	0	0	0	0	0	0	0	0
S4 Range 2 Y:	0	0	0	0	0	0	0	0	0	0	0	0	0	0	0	0	0	0	0	0
S4 Range 3 Y:	0	0	0	0	0	0	0	0	0	0	0	0	0	0	0	0	0	0	0	0
S4 Range 4 Y:	1	1	0	1	0	1	1	1	1	1	1	0	0	0	1	1	1	1	0	1
S5 Range 1 Y:	0	0	0	0	0	0	0	0	0	0	0	0	0	0	0	0	0	0	0	0
S5 Range 2 Y:	0	0	0	0	0	0	0	0	0	0	0	0	0	0	0	0	0	0	0	0
S5 Range 3 Y:	0	0	0	0	0	0	0	0	0	0	0	0	0	0	0	0	0	0	0	0
S5 Range 4 Y:	0	0	0	0	0	0	0	0	0	0	0	0	0	0	0	0	0	0	0	0
S5 Range 5 Y:	0	0	0	0	0	0	0	0	0	0	0	0	0	0	0	0	0	0	0	0
S5 Range 6 Y:	1	0	0	1	1	1	1	1	1	1	0	1	0	1	1	1	1	1	0	1
S6 Range 1 Y:	0	0	0	0	1	0	0	0	0	0	0	0	0	0	0	0	0	0	0	0
S6 Range 2 Y:	0	0	0	0	0	0	0	0	0	0	0	0	0	0	0	0	0	0	0	0
S6 Range 3 Y:	0	0	0	0	0	0	0	0	0	0	0	0	0	0	0	0	0	0	0	0
S6 Range 4 Y:	0	0	0	0	0	1	1	1	1	0	0	0	0	0	1	1	0	1	1	0
S7 Range 1 Y:	0	0	0	0	0	0	0	0	0	0	0	0	0	0	0	0	0	0	0	0
S7 Range 2 Y:	0	0	0	0	0	0	0	0	0	0	0	0	0	0	0	0	0	0	0	0
S7 Range 3 Y:	0	0	0	0	0	0	0	0	0	0	0	0	0	0	0	0	0	0	0	0
S7 Range 4 Y:	0	0	0	1	1	1	1	1	1	1	0	1	1	0	0	1	0	1	0	1
S8 Range 1 Y:	0	0	0	0	0	0	0	0	0	0	0	0	0	0	0	0	0	0	0	0
S8 Range 2 Y:	0	0	0	0	0	0	0	0	0	0	0	0	0	0	0	0	0	0	0	0
S8 Range 3 Y:	0	0	0	0	0	0	0	0	0	0	0	0	0	0	0	0	0	0	0	0
S8 Range 4 Y:	0	0	0	0	0	0	0	0	0	0	0	0	0	0	0	0	0	0	0	0
S8 Range 5 Y:	0	0	0	0	0	0	0	0	0	0	0	0	0	0	0	0	0	0	0	0
S8 Range 6 Y:	1	0	0	1	1	1	1	1	0	0	1	0	0	0	0	1	0	0	0	1
Inventory Q:	3959	2911	443	3689	5946	7886	4570	6785	7259	7013	7092	8770	3905	1625	0	4780	753	884	0	0
Shortage Q:	0	0	0	0	0	0	0	0	0	0	0	0	0	0	-131	0	0	0	-3312	0
Inventory Y:	1	1	1	1	1	1	1	1	1	1	1	1	1	1	0	1	1	1	0	0
Shortage Y:	0	0	0	0	0	0	0	0	0	0	0	0	0	0	1	0	0	0	1	0

## Sheet: Optimal Values
TCP:	3.45269e+06
TVP:	-46216.7
% variation (bi-obj using WCCM):	0.00477465

## Sheet: Exit Flags
Cost Obj:	1
Value Obj:	1
Bi-Obj:	1

## Sheet: Time & Size
CPU running time (sec):	2.83922
elapsed time (sec):	6.76841
No. of decision variables:	1080
No. of constraints:	1240
