# Supplementary material for: Datasets for supplier selection and order allocation with green criteria, all-unit quantity discounts and varying number of suppliers
Source: Data Brief. 2017 Jun 9;13:444–52. doi: 10.1016/j.dib.2017.06.018 (PMC5485863; doi:10.1016/j.dib.2017.06.018)
Supplement: Supplementary file 5 — Supplementary material Time analysis data [file mmc5.zip › Data_In_Brief/4.Time Analysis/10 R.xlsx]

## Sheet: Cost - Single Obj Solution
	Period 1	Period 2	Period 3	Period 4	Period 5	Period 6	Period 7	Period 8	Period 9
S1 Range 1 Q:	0	0	0	0	0	0	0	0	0
S1 Range 2 Q:	0	356	0	0	0	0	0	0	0
S1 Range 3 Q:	0	0	0	0	0	0	0	0	0
S1 Range 4 Q:	0	0	1099	825	0	1099	0	0	0
S2 Range 1 Q:	0	0	0	0	0	0	0	0	0
S2 Range 2 Q:	0	0	0	0	0	0	0	0	0
S2 Range 3 Q:	0	0	0	0	0	0	0	0	0
S2 Range 4 Q:	0	0	0	0	0	0	0	0	0
S2 Range 5 Q:	0	0	0	0	0	0	0	0	0
S2 Range 6 Q:	1757	1757	1757	1757	1757	0	1633	1757	0
S3 Range 1 Q:	0	0	0	0	0	0	0	0	0
S3 Range 2 Q:	0	0	0	0	0	0	0	0	0
S3 Range 3 Q:	0	350	0	350	350	0	0	0	0
S4 Range 1 Q:	0	0	0	0	0	0	0	0	0
S4 Range 2 Q:	0	0	0	0	0	0	0	0	0
S4 Range 3 Q:	0	0	0	0	0	0	0	0	0
S4 Range 4 Q:	0	0	0	0	0	0	0	0	0
S4 Range 5 Q:	904	904	904	904	904	904	0	0	904
S1 Range 1 Y:	0	0	0	0	0	0	0	0	0
S1 Range 2 Y:	0	1	0	0	0	0	0	0	0
S1 Range 3 Y:	0	0	0	0	0	0	0	0	0
S1 Range 4 Y:	0	0	1	1	0	1	0	0	0
S2 Range 1 Y:	0	0	0	0	0	0	0	0	0
S2 Range 2 Y:	0	0	0	0	0	0	0	0	0
S2 Range 3 Y:	0	0	0	0	0	0	0	0	0
S2 Range 4 Y:	0	0	0	0	0	0	0	0	0
S2 Range 5 Y:	0	0	0	0	0	0	0	0	0
S2 Range 6 Y:	1	1	1	1	1	0	1	1	0
S3 Range 1 Y:	0	0	0	0	0	0	0	0	0
S3 Range 2 Y:	0	0	0	0	0	0	0	0	0
S3 Range 3 Y:	0	1	0	1	1	0	0	0	0
S4 Range 1 Y:	0	0	0	0	0	0	0	0	0
S4 Range 2 Y:	0	0	0	0	0	0	0	0	0
S4 Range 3 Y:	0	0	0	0	0	0	0	0	0
S4 Range 4 Y:	0	0	0	0	0	0	0	0	0
S4 Range 5 Y:	1	1	1	1	1	1	0	0	1
Inventory Q:	624	0	-4.92169e-10	606	1174	0	69	392	0
Shortage Q:	0	0	-11	0	0	-317	0	0	0
Inventory Y:	1	0	0	1	1	0	1	1	0
Shortage Y:	0	0	1	0	0	1	0	0	0

## Sheet: Value - Single Obj Solution
	Period 1	Period 2	Period 3	Period 4	Period 5	Period 6	Period 7	Period 8	Period 9
S1 Range 1 Q:	0	0	0	0	0	0	0	0	0
S1 Range 2 Q:	0	0	0	0	0	0	0	0	0
S1 Range 3 Q:	0	0	0	0	0	0	0	0	0
S1 Range 4 Q:	0	1099	1099	1099	1099	1099	0	0	1099
S2 Range 1 Q:	0	0	0	0	0	0	0	0	0
S2 Range 2 Q:	0	0	0	0	0	0	0	0	0
S2 Range 3 Q:	0	0	0	0	0	0	0	0	0
S2 Range 4 Q:	0	0	0	0	0	0	0	0	0
S2 Range 5 Q:	0	0	0	0	0	0	0	0	0
S2 Range 6 Q:	1757	1757	1757	1757	1757	0	1757	1757	0
S3 Range 1 Q:	0	0	0	0	0	0	0	0	0
S3 Range 2 Q:	0	0	0	0	0	0	0	0	0
S3 Range 3 Q:	0	350	0	350	350	0	350	350	350
S4 Range 1 Q:	0	0	0	0	0	0	0	0	0
S4 Range 2 Q:	280	0	0	0	0	0	0	0	0
S4 Range 3 Q:	0	0	0	0	0	0	0	0	0
S4 Range 4 Q:	0	0	0	0	0	0	0	0	0
S4 Range 5 Q:	0	755	0	0	0	0	0	0	904
S1 Range 1 Y:	0	0	0	0	0	0	0	0	0
S1 Range 2 Y:	0	0	0	0	0	0	0	0	0
S1 Range 3 Y:	0	0	0	0	0	0	0	0	0
S1 Range 4 Y:	0	1	1	1	1	1	0	0	1
S2 Range 1 Y:	0	0	0	0	0	0	0	0	0
S2 Range 2 Y:	0	0	0	0	0	0	0	0	0
S2 Range 3 Y:	0	0	0	0	0	0	0	0	0
S2 Range 4 Y:	0	0	0	0	0	0	0	0	0
S2 Range 5 Y:	0	0	0	0	0	0	0	0	0
S2 Range 6 Y:	1	1	1	1	1	0	1	1	0
S3 Range 1 Y:	0	0	0	0	0	0	0	0	0
S3 Range 2 Y:	0	0	0	0	0	0	0	0	0
S3 Range 3 Y:	0	1	0	1	1	0	1	1	1
S4 Range 1 Y:	0	0	0	0	0	0	0	0	0
S4 Range 2 Y:	1	0	0	0	0	0	0	0	0
S4 Range 3 Y:	0	0	0	0	0	0	0	0	0
S4 Range 4 Y:	0	0	0	0	0	0	0	0	0
S4 Range 5 Y:	0	1	0	0	0	0	0	0	1
Inventory Q:	0	0	0	-2.56068e-09	0	0	-3.43233e-08	0	0
Shortage Q:	0	-30	-945	-958	-195	-2590	-1730	-1057	0
Inventory Y:	0	0	0	-1.11664e-13	0	0	-1.49674e-12	0	0
Shortage Y:	0	1	1	1	1	1	1	1	0

## Sheet: Bi-Obj Solution
	Period 1	Period 2	Period 3	Period 4	Period 5	Period 6	Period 7	Period 8	Period 9
S1 Range 1 Q:	0	0	0	0	0	0	0	0	0
S1 Range 2 Q:	0	0	0	0	0	0	0	0	0
S1 Range 3 Q:	0	0	0	0	0	0	0	0	0
S1 Range 4 Q:	0	1099	1099	1099	1099	1099	0	0	915
S2 Range 1 Q:	0	0	0	0	0	0	0	0	0
S2 Range 2 Q:	0	0	0	0	0	0	0	0	0
S2 Range 3 Q:	0	0	0	0	0	0	0	0	0
S2 Range 4 Q:	0	0	0	0	0	0	0	0	0
S2 Range 5 Q:	0	0	0	0	0	0	0	0	0
S2 Range 6 Q:	1757	1757	1757	1757	1757	0	1757	1465	0
S3 Range 1 Q:	0	0	0	0	0	0	0	0	0
S3 Range 2 Q:	0	0	0	0	0	0	0	0	0
S3 Range 3 Q:	0	350	0	350	350	0	350	0	350
S4 Range 1 Q:	0	0	0	0	0	0	0	0	0
S4 Range 2 Q:	280	0	0	0	0	0	0	0	0
S4 Range 3 Q:	0	0	0	0	0	0	0	0	0
S4 Range 4 Q:	0	0	0	0	0	0	0	0	0
S4 Range 5 Q:	0	809	904	0	0	772	0	0	0
S1 Range 1 Y:	0	0	0	0	0	0	0	0	0
S1 Range 2 Y:	0	0	0	0	0	0	0	0	0
S1 Range 3 Y:	0	0	0	0	0	0	0	0	0
S1 Range 4 Y:	0	1	1	1	1	1	0	0	1
S2 Range 1 Y:	0	0	0	0	0	0	0	0	0
S2 Range 2 Y:	0	0	0	0	0	0	0	0	0
S2 Range 3 Y:	0	0	0	0	0	0	0	0	0
S2 Range 4 Y:	0	0	0	0	0	0	0	0	0
S2 Range 5 Y:	0	0	0	0	0	0	0	0	0
S2 Range 6 Y:	1	1	1	1	1	0	1	1	0
S3 Range 1 Y:	0	0	0	0	0	0	0	0	0
S3 Range 2 Y:	0	0	0	0	0	0	0	0	0
S3 Range 3 Y:	0	1	0	1	1	0	1	0	1
S4 Range 1 Y:	0	0	0	0	0	0	0	0	0
S4 Range 2 Y:	1	0	0	0	0	0	0	0	0
S4 Range 3 Y:	0	0	0	0	0	0	0	0	0
S4 Range 4 Y:	0	0	0	0	0	0	0	0	0
S4 Range 5 Y:	0	1	1	0	0	1	0	0	0
Inventory Q:	0	24	13	0	763	0	0	31	0
Shortage Q:	0	0	0	0	0	-860	0	0	0
Inventory Y:	0	1	1	0	1	0	0	1	0
Shortage Y:	0	0	0	0	0	1	0	0	0

## Sheet: Optimal Values
TCP:	749206
TVP:	-12926.5
% variation (bi-obj using WCCM):	0.119647

## Sheet: Exit Flags
Cost Obj:	1
Value Obj:	1
Bi-Obj:	1

## Sheet: Time & Size
CPU running time (sec):	1.46641
elapsed time (sec):	5.45365
No. of decision variables:	284
No. of constraints:	340
