# Supplementary material for: Datasets for supplier selection and order allocation with green criteria, all-unit quantity discounts and varying number of suppliers
Source: Data Brief. 2017 Jun 9;13:444–52. doi: 10.1016/j.dib.2017.06.018 (PMC5485863; doi:10.1016/j.dib.2017.06.018)
Supplement: Supplementary file 5 — Supplementary material Time analysis data [file mmc5.zip › Data_In_Brief/4.Time Analysis/100 R.xlsx]

## Sheet: Cost - Single Obj Solution
	Period 1	Period 2	Period 3	Period 4	Period 5	Period 6
S1 Range 1 Q:	0	0	0	0	0	0
S1 Range 2 Q:	599	0	599	0	0	0
S2 Range 1 Q:	0	0	0	0	0	0
S2 Range 2 Q:	0	0	0	0	0	0
S2 Range 3 Q:	0	0	0	0	0	0
S2 Range 4 Q:	0	0	0	0	0	0
S2 Range 5 Q:	0	0	0	0	0	0
S2 Range 6 Q:	0	0	1679	0	1679	1679
S3 Range 1 Q:	0	0	0	0	0	0
S3 Range 2 Q:	0	0	0	0	0	0
S3 Range 3 Q:	0	0	425	0	0	0
S4 Range 1 Q:	0	0	0	0	0	0
S4 Range 2 Q:	0	0	0	0	0	0
S4 Range 3 Q:	0	0	0	0	0	0
S4 Range 4 Q:	0	0	0	0	0	0
S4 Range 5 Q:	1169	0	1169	0	0	0
S5 Range 1 Q:	0	0	0	0	0	0
S5 Range 2 Q:	0	0	0	0	0	0
S5 Range 3 Q:	0	0	0	0	3.87655e-10	0
S5 Range 4 Q:	0	0	0	0	0	0
S5 Range 5 Q:	0	0	0	0	1126	0
S5 Range 6 Q:	0	0	1463	1463	2.56923e-09	0
S6 Range 1 Q:	0	0	0	0	0	0
S6 Range 2 Q:	0	0	0	0	0	0
S6 Range 3 Q:	0	0	0	0	0	0
S6 Range 4 Q:	0	0	0	0	0	0
S6 Range 5 Q:	0	0	0	0	0	0
S6 Range 6 Q:	0	0	1529	0	1529	1529
S7 Range 1 Q:	0	0	0	0	0	0
S7 Range 2 Q:	0	0	0	0	0	0
S7 Range 3 Q:	0	0	0	0	0	0
S7 Range 4 Q:	1011	0	1011	0	0	0
S8 Range 1 Q:	0	0	0	0	0	0
S8 Range 2 Q:	0	0	0	0	0	0
S8 Range 3 Q:	482	482	482	0	0	0
S9 Range 1 Q:	0	0	0	0	0	0
S9 Range 2 Q:	0	0	0	0	0	0
S9 Range 3 Q:	0	0	0	0	0	0
S9 Range 4 Q:	767	0	767	767	767	0
S1 Range 1 Y:	0	0	0	0	0	0
S1 Range 2 Y:	1	0	1	0	0	0
S2 Range 1 Y:	0	0	0	0	0	0
S2 Range 2 Y:	0	0	0	0	0	0
S2 Range 3 Y:	0	0	0	0	0	0
S2 Range 4 Y:	0	0	0	0	0	0
S2 Range 5 Y:	0	0	0	0	0	0
S2 Range 6 Y:	0	0	1	0	1	1
S3 Range 1 Y:	0	0	0	0	0	0
S3 Range 2 Y:	0	0	0	0	0	0
S3 Range 3 Y:	0	0	1	0	0	0
S4 Range 1 Y:	0	0	0	0	0	0
S4 Range 2 Y:	0	0	0	0	0	0
S4 Range 3 Y:	0	0	0	0	0	0
S4 Range 4 Y:	0	0	0	0	0	0
S4 Range 5 Y:	1	0	1	0	0	0
S5 Range 1 Y:	0	0	0	0	0	0
S5 Range 2 Y:	0	0	0	0	0	0
S5 Range 3 Y:	0	0	0	0	0	0
S5 Range 4 Y:	0	0	0	0	0	0
S5 Range 5 Y:	0	0	0	0	1	0
S5 Range 6 Y:	0	0	1	1	1.75614e-12	0
S6 Range 1 Y:	0	0	0	0	0	0
S6 Range 2 Y:	0	0	0	0	0	0
S6 Range 3 Y:	0	0	0	0	0	0
S6 Range 4 Y:	0	0	0	0	0	0
S6 Range 5 Y:	0	0	0	0	0	0
S6 Range 6 Y:	0	0	1	0	1	1
S7 Range 1 Y:	0	0	0	0	0	0
S7 Range 2 Y:	0	0	0	0	0	0
S7 Range 3 Y:	0	0	0	0	0	0
S7 Range 4 Y:	1	0	1	0	0	0
S8 Range 1 Y:	0	0	0	0	0	0
S8 Range 2 Y:	0	0	0	0	0	0
S8 Range 3 Y:	1	1	1	0	0	0
S9 Range 1 Y:	0	0	0	0	0	0
S9 Range 2 Y:	0	0	0	0	0	0
S9 Range 3 Y:	0	0	0	0	0	0
S9 Range 4 Y:	1	0	1	1	1	0
Inventory Q:	802	0	0	0	0	0
Shortage Q:	0	-4023	-81	-2148	-33	0
Inventory Y:	1	0	0	0	0	0
Shortage Y:	0	1	1	1	1	0

## Sheet: Value - Single Obj Solution
	Period 1	Period 2	Period 3	Period 4	Period 5	Period 6
S1 Range 1 Q:	0	0	0	0	0	0
S1 Range 2 Q:	599	0	599	0	0	599
S2 Range 1 Q:	0	0	138	0	0	0
S2 Range 2 Q:	0	0	0	0	0	0
S2 Range 3 Q:	0	0	0	0	0	0
S2 Range 4 Q:	0	0	0	0	0	0
S2 Range 5 Q:	0	0	0	0	0	0
S2 Range 6 Q:	0	0	0	0	0	1679
S3 Range 1 Q:	0	0	0	0	0	0
S3 Range 2 Q:	0	0	0	0	0	0
S3 Range 3 Q:	0	0	425	0	0	425
S4 Range 1 Q:	0	0	0	0	0	0
S4 Range 2 Q:	0	0	0	0	0	0
S4 Range 3 Q:	0	0	0	0	0	0
S4 Range 4 Q:	0	0	0	0	0	0
S4 Range 5 Q:	1169	0	1169	0	0	1169
S5 Range 1 Q:	0	0	0	0	0	0
S5 Range 2 Q:	0	0	0	0	0	0
S5 Range 3 Q:	0	0	0	0	0	0
S5 Range 4 Q:	0	0	0	0	0	0
S5 Range 5 Q:	0	0	0	0	0	0
S5 Range 6 Q:	0	0	1463	1463	1463	1463
S6 Range 1 Q:	0	0	0	0	0	0
S6 Range 2 Q:	0	0	0	0	0	0
S6 Range 3 Q:	0	0	0	0	0	0
S6 Range 4 Q:	0	0	0	0	0	0
S6 Range 5 Q:	0	0	0	0	0	0
S6 Range 6 Q:	0	0	1529	0	1529	1529
S7 Range 1 Q:	0	0	0	0	0	0
S7 Range 2 Q:	0	0	0	0	0	0
S7 Range 3 Q:	0	0	0	0	0	0
S7 Range 4 Q:	0	0	0	0	0	0
S8 Range 1 Q:	0	0	0	0	0	0
S8 Range 2 Q:	0	0	0	0	0	0
S8 Range 3 Q:	482	482	482	0	0	482
S9 Range 1 Q:	0	0	0	0	0	0
S9 Range 2 Q:	0	0	0	0	0	0
S9 Range 3 Q:	0	0	0	0	0	0
S9 Range 4 Q:	767	0	767	767	767	767
S1 Range 1 Y:	0	0	0	0	0	0
S1 Range 2 Y:	1	0	1	0	0	1
S2 Range 1 Y:	0	0	1	0	0	0
S2 Range 2 Y:	0	0	0	0	0	0
S2 Range 3 Y:	0	0	0	0	0	0
S2 Range 4 Y:	0	0	0	0	0	0
S2 Range 5 Y:	0	0	0	0	0	0
S2 Range 6 Y:	0	0	0	0	0	1
S3 Range 1 Y:	0	0	0	0	0	0
S3 Range 2 Y:	0	0	0	0	0	0
S3 Range 3 Y:	0	0	1	0	0	1
S4 Range 1 Y:	0	0	0	0	0	0
S4 Range 2 Y:	0	0	0	0	0	0
S4 Range 3 Y:	0	0	0	0	0	0
S4 Range 4 Y:	0	0	0	0	0	0
S4 Range 5 Y:	1	0	1	0	0	1
S5 Range 1 Y:	0	0	0	0	0	0
S5 Range 2 Y:	0	0	0	0	0	0
S5 Range 3 Y:	0	0	0	0	0	0
S5 Range 4 Y:	0	0	0	0	0	0
S5 Range 5 Y:	0	0	0	0	0	0
S5 Range 6 Y:	0	0	1	1	1	1
S6 Range 1 Y:	0	0	0	0	0	0
S6 Range 2 Y:	0	0	0	0	0	0
S6 Range 3 Y:	0	0	0	0	0	0
S6 Range 4 Y:	0	0	0	0	0	0
S6 Range 5 Y:	0	0	0	0	0	0
S6 Range 6 Y:	0	0	1	0	1	1
S7 Range 1 Y:	0	0	0	0	0	0
S7 Range 2 Y:	0	0	0	0	0	0
S7 Range 3 Y:	0	0	0	0	0	0
S7 Range 4 Y:	0	0	0	0	0	0
S8 Range 1 Y:	0	0	0	0	0	0
S8 Range 2 Y:	0	0	0	0	0	0
S8 Range 3 Y:	1	1	1	0	0	1
S9 Range 1 Y:	0	0	0	0	0	0
S9 Range 2 Y:	0	0	0	0	0	0
S9 Range 3 Y:	0	0	0	0	0	0
S9 Range 4 Y:	1	0	1	1	1	1
Inventory Q:	0	0	0	0	0	0
Shortage Q:	-209	-5034	-3644	-5711	-4938	0
Inventory Y:	0	0	0	0	5.07095e-12	0
Shortage Y:	1	1	1	1	1	0

## Sheet: Bi-Obj Solution
	Period 1	Period 2	Period 3	Period 4	Period 5	Period 6
S1 Range 1 Q:	0	0	0	0	0	0
S1 Range 2 Q:	599	0	599	0	0	0
S2 Range 1 Q:	0	0	0	0	0	0
S2 Range 2 Q:	0	0	0	0	0	0
S2 Range 3 Q:	0	0	0	0	0	0
S2 Range 4 Q:	0	0	0	0	0	0
S2 Range 5 Q:	0	0	0	0	0	0
S2 Range 6 Q:	0	0	1679	0	1400	0
S3 Range 1 Q:	0	0	0	0	0	0
S3 Range 2 Q:	0	0	0	0	0	0
S3 Range 3 Q:	0	0	425	0	0	0
S4 Range 1 Q:	0	0	0	0	0	0
S4 Range 2 Q:	0	0	0	0	0	0
S4 Range 3 Q:	0	0	0	0	0	0
S4 Range 4 Q:	0	0	0	0	0	0
S4 Range 5 Q:	1169	0	1169	0	0	1169
S5 Range 1 Q:	0	0	0	0	0	0
S5 Range 2 Q:	0	0	0	0	0	0
S5 Range 3 Q:	0	0	0	0	0	0
S5 Range 4 Q:	0	0	0	0	0	0
S5 Range 5 Q:	0	0	0	0	0	0
S5 Range 6 Q:	0	0	1463	1463	1463	1463
S6 Range 1 Q:	0	0	0	0	0	0
S6 Range 2 Q:	0	0	0	0	0	0
S6 Range 3 Q:	0	0	0	0	0	0
S6 Range 4 Q:	0	0	0	0	0	0
S6 Range 5 Q:	0	0	0	0	0	0
S6 Range 6 Q:	0	0	1529	0	1529	1529
S7 Range 1 Q:	0	0	0	0	0	0
S7 Range 2 Q:	0	0	0	0	0	0
S7 Range 3 Q:	0	0	0	0	0	0
S7 Range 4 Q:	1011	0	0	0	0	0
S8 Range 1 Q:	0	0	0	0	0	0
S8 Range 2 Q:	0	0	0	0	0	0
S8 Range 3 Q:	482	482	482	0	0	0
S9 Range 1 Q:	0	0	0	0	0	0
S9 Range 2 Q:	0	0	0	0	0	0
S9 Range 3 Q:	0	0	0	0	0	0
S9 Range 4 Q:	767	0	767	767	767	0
S1 Range 1 Y:	0	0	0	0	0	0
S1 Range 2 Y:	1	0	1	0	0	0
S2 Range 1 Y:	0	0	0	0	0	0
S2 Range 2 Y:	0	0	0	0	0	0
S2 Range 3 Y:	0	0	0	0	0	0
S2 Range 4 Y:	0	0	0	0	0	0
S2 Range 5 Y:	0	0	0	0	0	0
S2 Range 6 Y:	0	0	1	0	1	0
S3 Range 1 Y:	0	0	0	0	0	0
S3 Range 2 Y:	0	0	0	0	0	0
S3 Range 3 Y:	0	0	1	0	0	0
S4 Range 1 Y:	0	0	0	0	0	0
S4 Range 2 Y:	0	0	0	0	0	0
S4 Range 3 Y:	0	0	0	0	0	0
S4 Range 4 Y:	0	0	0	0	0	0
S4 Range 5 Y:	1	0	1	0	0	1
S5 Range 1 Y:	0	0	0	0	0	0
S5 Range 2 Y:	0	0	0	0	0	0
S5 Range 3 Y:	0	0	0	0	0	0
S5 Range 4 Y:	0	0	0	0	0	0
S5 Range 5 Y:	0	0	0	0	0	0
S5 Range 6 Y:	0	0	1	1	1	1
S6 Range 1 Y:	0	0	0	0	0	0
S6 Range 2 Y:	0	0	0	0	0	0
S6 Range 3 Y:	0	0	0	0	0	0
S6 Range 4 Y:	0	0	0	0	0	0
S6 Range 5 Y:	0	0	0	0	0	0
S6 Range 6 Y:	0	0	1	0	1	1
S7 Range 1 Y:	0	0	0	0	0	0
S7 Range 2 Y:	0	0	0	0	0	0
S7 Range 3 Y:	0	0	0	0	0	0
S7 Range 4 Y:	1	0	0	0	0	0
S8 Range 1 Y:	0	0	0	0	0	0
S8 Range 2 Y:	0	0	0	0	0	0
S8 Range 3 Y:	1	1	1	0	0	0
S9 Range 1 Y:	0	0	0	0	0	0
S9 Range 2 Y:	0	0	0	0	0	0
S9 Range 3 Y:	0	0	0	0	0	0
S9 Range 4 Y:	1	0	1	1	1	0
Inventory Q:	802	0	0	0	0	0
Shortage Q:	0	-4023	-1092	-3159	-986	0
Inventory Y:	1	0	0	0	0	0
Shortage Y:	0	1	1	1	1	0

## Sheet: Optimal Values
TCP:	793378
TVP:	-15204.1
% variation (bi-obj using WCCM):	0.113642

## Sheet: Exit Flags
Cost Obj:	1
Value Obj:	1
Bi-Obj:	1

## Sheet: Time & Size
CPU running time (sec):	0.811205
elapsed time (sec):	5.37953
No. of decision variables:	286
No. of constraints:	336
