# Supplementary material for: Datasets for supplier selection and order allocation with green criteria, all-unit quantity discounts and varying number of suppliers
Source: Data Brief. 2017 Jun 9;13:444–52. doi: 10.1016/j.dib.2017.06.018 (PMC5485863; doi:10.1016/j.dib.2017.06.018)
Supplement: Supplementary file 5 — Supplementary material Time analysis data [file mmc5.zip › Data_In_Brief/4.Time Analysis/101 R.xlsx]

## Sheet: Cost - Single Obj Solution
	Period 1	Period 2	Period 3	Period 4	Period 5	Period 6	Period 7
S1 Range 1 Q:	0	0	0	0	0	0	0
S1 Range 2 Q:	0	0	0	0	0	0	0
S1 Range 3 Q:	710	0	710	0	0	0	0
S2 Range 1 Q:	0	0	0	0	0	0	0
S2 Range 2 Q:	0	0	0	0	0	0	0
S2 Range 3 Q:	0	0	836	836	836	836	836
S3 Range 1 Q:	0	0	0	0	0	0	0
S3 Range 2 Q:	0	0	0	0	0	0	0
S3 Range 3 Q:	806	806	806	0	806	0	771
S4 Range 1 Q:	0	0	0	0	0	0	0
S4 Range 2 Q:	0	0	0	0	0	0	0
S4 Range 3 Q:	0	0	0	0	518	0	0
S4 Range 4 Q:	0	0	0	0	0	0	777
S4 Range 5 Q:	0	1294	1294	1294	0	0	0
S5 Range 1 Q:	0	0	0	0	0	0	0
S5 Range 2 Q:	0	0	0	0	0	0	0
S5 Range 3 Q:	0	0	0	0	0	0	0
S5 Range 4 Q:	0	0	0	0	0	0	0
S5 Range 5 Q:	0	0	0	0	0	0	0
S5 Range 6 Q:	983	983	983	0	0	983	983
S6 Range 1 Q:	0	0	0	0	0	0	0
S6 Range 2 Q:	0	0	0	0	0	0	0
S6 Range 3 Q:	0	0	0	0	0	0	0
S6 Range 4 Q:	0	0	0	0	0	0	0
S6 Range 5 Q:	0	0	0	0	0	0	0
S6 Range 6 Q:	0	1409	1409	1409	1310	0	1175
S7 Range 1 Q:	0	0	0	0	0	0	0
S7 Range 2 Q:	0	0	0	0	0	0	0
S7 Range 3 Q:	0	0	0	0	0	0	0
S7 Range 4 Q:	0	0	0	0	0	0	0
S7 Range 5 Q:	0	1249	1249	1249	0	1249	1249
S8 Range 1 Q:	0	0	0	0	0	0	0
S8 Range 2 Q:	0	0	0	0	0	0	0
S8 Range 3 Q:	0	0	0	0	0	0	0
S8 Range 4 Q:	0	703	703	703	703	703	703
S9 Range 1 Q:	0	0	0	0	0	0	0
S9 Range 2 Q:	0	0	0	0	0	0	0
S9 Range 3 Q:	0	0	0	0	0	0	0
S9 Range 4 Q:	0	415	415	415	415	415	415
S1 Range 1 Y:	0	0	0	0	0	0	0
S1 Range 2 Y:	0	0	0	0	0	0	0
S1 Range 3 Y:	1	0	1	0	0	0	0
S2 Range 1 Y:	0	0	0	0	0	0	0
S2 Range 2 Y:	0	0	0	0	0	0	0
S2 Range 3 Y:	0	0	1	1	1	1	1
S3 Range 1 Y:	0	0	0	0	0	0	0
S3 Range 2 Y:	0	0	0	0	0	0	0
S3 Range 3 Y:	1	1	1	0	1	0	1
S4 Range 1 Y:	0	0	0	0	0	0	0
S4 Range 2 Y:	0	0	0	0	0	0	0
S4 Range 3 Y:	0	0	0	0	1	0	0
S4 Range 4 Y:	0	0	0	0	0	0	1
S4 Range 5 Y:	0	1	1	1	0	0	0
S5 Range 1 Y:	0	0	0	0	0	0	0
S5 Range 2 Y:	0	0	0	0	0	0	0
S5 Range 3 Y:	0	0	0	0	0	0	0
S5 Range 4 Y:	0	0	0	0	0	0	0
S5 Range 5 Y:	0	0	0	0	0	0	0
S5 Range 6 Y:	1	1	1	0	0	1	1
S6 Range 1 Y:	0	0	0	0	0	0	0
S6 Range 2 Y:	0	0	0	0	0	0	0
S6 Range 3 Y:	0	0	0	0	0	0	0
S6 Range 4 Y:	0	0	0	0	0	0	0
S6 Range 5 Y:	0	0	0	0	0	0	0
S6 Range 6 Y:	0	1	1	1	1	0	1
S7 Range 1 Y:	0	0	0	0	0	0	0
S7 Range 2 Y:	0	0	0	0	0	0	0
S7 Range 3 Y:	0	0	0	0	0	0	0
S7 Range 4 Y:	0	0	0	0	0	0	0
S7 Range 5 Y:	0	1	1	1	0	1	1
S8 Range 1 Y:	0	0	0	0	0	0	0
S8 Range 2 Y:	0	0	0	0	0	0	0
S8 Range 3 Y:	0	0	0	0	0	0	0
S8 Range 4 Y:	0	1	1	1	1	1	1
S9 Range 1 Y:	0	0	0	0	0	0	0
S9 Range 2 Y:	0	0	0	0	0	0	0
S9 Range 3 Y:	0	0	0	0	0	0	0
S9 Range 4 Y:	0	1	1	1	1	1	1
Inventory Q:	0	0	0	0	4	-6.36181e-10	0
Shortage Q:	-3653	-339	-70	-748	0	0	0
Inventory Y:	0	0	0	0	1	0	0
Shortage Y:	1	1	1	1	0	0	0

## Sheet: Value - Single Obj Solution
	Period 1	Period 2	Period 3	Period 4	Period 5	Period 6	Period 7
S1 Range 1 Q:	0	0	0	0	0	0	0
S1 Range 2 Q:	0	0	0	0	0	0	0
S1 Range 3 Q:	710	0	710	0	710	710	710
S2 Range 1 Q:	0	0	0	0	0	0	0
S2 Range 2 Q:	0	0	0	0	0	0	0
S2 Range 3 Q:	0	0	836	836	836	836	836
S3 Range 1 Q:	142	0	0	0	0	0	0
S3 Range 2 Q:	0	0	0	0	0	0	-1.04639e-07
S3 Range 3 Q:	0	0	806	0	0	0	806
S4 Range 1 Q:	0	0	0	0	0	0	0
S4 Range 2 Q:	0	0	0	0	0	0	0
S4 Range 3 Q:	0	0	0	0	0	0	0
S4 Range 4 Q:	0	0	0	0	0	0	0
S4 Range 5 Q:	0	1294	1294	1294	1294	1294	1294
S5 Range 1 Q:	0	0	0	0	0	0	0
S5 Range 2 Q:	0	0	0	0	0	0	0
S5 Range 3 Q:	0	0	0	0	0	0	0
S5 Range 4 Q:	0	0	0	0	0	0	0
S5 Range 5 Q:	0	0	0	0	0	0	0
S5 Range 6 Q:	983	983	983	0	0	983	983
S6 Range 1 Q:	0	0	0	0	0	0	0
S6 Range 2 Q:	0	0	0	0	0	0	0
S6 Range 3 Q:	0	0	0	0	0	0	0
S6 Range 4 Q:	0	0	0	0	0	0	0
S6 Range 5 Q:	0	0	0	0	0	0	0
S6 Range 6 Q:	0	1409	1409	1409	1409	1409	1409
S7 Range 1 Q:	0	0	0	0	0	0	0
S7 Range 2 Q:	0	0	0	0	0	0	0
S7 Range 3 Q:	0	0	0	0	0	0	0
S7 Range 4 Q:	0	0	0	0	0	0	0
S7 Range 5 Q:	0	1249	1249	1249	0	1249	1249
S8 Range 1 Q:	0	0	0	0	0	0	0
S8 Range 2 Q:	0	0	0	0	0	0	0
S8 Range 3 Q:	0	0	0	0	0	0	0
S8 Range 4 Q:	0	0	0	0	0	0	0
S9 Range 1 Q:	0	0	0	0	0	0	0
S9 Range 2 Q:	0	0	0	0	0	0	0
S9 Range 3 Q:	0	0	0	0	0	0	0
S9 Range 4 Q:	0	415	415	415	415	415	415
S1 Range 1 Y:	0	0	0	0	0	0	0
S1 Range 2 Y:	0	0	0	0	0	0	0
S1 Range 3 Y:	1	0	1	0	1	1	1
S2 Range 1 Y:	0	0	0	0	0	0	0
S2 Range 2 Y:	0	0	0	0	0	0	0
S2 Range 3 Y:	0	0	1	1	1	1	1
S3 Range 1 Y:	1	0	0	0	0	0	0
S3 Range 2 Y:	0	0	0	0	0	0	-1.94859e-10
S3 Range 3 Y:	0	0	1	0	0	0	1
S4 Range 1 Y:	0	0	0	0	0	0	0
S4 Range 2 Y:	0	0	0	0	0	0	0
S4 Range 3 Y:	0	0	0	0	0	0	0
S4 Range 4 Y:	0	0	0	0	0	0	0
S4 Range 5 Y:	0	1	1	1	1	1	1
S5 Range 1 Y:	0	0	0	0	0	0	0
S5 Range 2 Y:	0	0	0	0	0	0	0
S5 Range 3 Y:	0	0	0	0	0	0	0
S5 Range 4 Y:	0	0	0	0	0	0	0
S5 Range 5 Y:	0	0	0	0	0	0	0
S5 Range 6 Y:	1	1	1	0	0	1	1
S6 Range 1 Y:	0	0	0	0	0	0	0
S6 Range 2 Y:	0	0	0	0	0	0	0
S6 Range 3 Y:	0	0	0	0	0	0	0
S6 Range 4 Y:	0	0	0	0	0	0	0
S6 Range 5 Y:	0	0	0	0	0	0	0
S6 Range 6 Y:	0	1	1	1	1	1	1
S7 Range 1 Y:	0	0	0	0	0	0	0
S7 Range 2 Y:	0	0	0	0	0	0	0
S7 Range 3 Y:	0	0	0	0	0	0	0
S7 Range 4 Y:	0	0	0	0	0	0	0
S7 Range 5 Y:	0	1	1	1	0	1	1
S8 Range 1 Y:	0	0	0	0	0	0	1
S8 Range 2 Y:	0	0	0	0	0	0	0
S8 Range 3 Y:	0	0	0	0	0	0	0
S8 Range 4 Y:	0	0	0	0	0	0	0
S9 Range 1 Y:	0	0	0	0	0	0	0
S9 Range 2 Y:	0	0	0	0	0	0	0
S9 Range 3 Y:	0	0	0	0	0	0	0
S9 Range 4 Y:	0	1	1	1	1	1	1
Inventory Q:	0	0	0	1.15015e-06	0	0	0
Shortage Q:	-4317	-2512	-2946	-4327	-3499	-793	-1.03717e-07
Inventory Y:	0	0	0	2.92273e-11	2.33733e-11	0	0
Shortage Y:	1	1	1	1	1	1	0

## Sheet: Bi-Obj Solution
	Period 1	Period 2	Period 3	Period 4	Period 5	Period 6	Period 7
S1 Range 1 Q:	0	0	0	0	0	0	0
S1 Range 2 Q:	0	0	0	0	0	0	0
S1 Range 3 Q:	710	0	710	0	710	710	710
S2 Range 1 Q:	0	0	0	0	0	0	0
S2 Range 2 Q:	0	0	0	0	0	0	0
S2 Range 3 Q:	0	0	836	836	836	836	836
S3 Range 1 Q:	0	0	0	0	0	0	0
S3 Range 2 Q:	0	0	0	0	0	0	0
S3 Range 3 Q:	806	806	806	0	0	0	0
S4 Range 1 Q:	0	0	0	0	0	0	0
S4 Range 2 Q:	0	0	0	0	0	0	0
S4 Range 3 Q:	0	0	0	0	0	0	0
S4 Range 4 Q:	0	0	0	0	0	0	0
S4 Range 5 Q:	0	1294	1294	1294	1214	1099	1294
S5 Range 1 Q:	0	0	0	0	0	0	0
S5 Range 2 Q:	0	0	0	0	0	0	0
S5 Range 3 Q:	0	0	0	0	0	0	0
S5 Range 4 Q:	0	0	0	0	0	0	0
S5 Range 5 Q:	0	0	0	0	0	0	0
S5 Range 6 Q:	983	983	983	0	0	983	983
S6 Range 1 Q:	0	0	0	0	0	0	0
S6 Range 2 Q:	0	0	0	0	0	0	0
S6 Range 3 Q:	0	0	0	0	0	0	0
S6 Range 4 Q:	0	0	0	0	0	0	0
S6 Range 5 Q:	0	0	0	0	0	0	0
S6 Range 6 Q:	0	1409	1409	1409	1409	1409	1409
S7 Range 1 Q:	0	0	0	0	0	0	0
S7 Range 2 Q:	0	0	0	0	0	0	0
S7 Range 3 Q:	0	0	0	0	0	0	0
S7 Range 4 Q:	0	0	0	0	0	0	0
S7 Range 5 Q:	0	1249	1249	1249	0	0	0
S8 Range 1 Q:	0	0	0	0	0	0	0
S8 Range 2 Q:	0	0	0	0	0	0	0
S8 Range 3 Q:	0	0	0	0	0	0	0
S8 Range 4 Q:	0	703	703	703	0	0	0
S9 Range 1 Q:	0	0	0	0	0	0	0
S9 Range 2 Q:	0	0	0	0	0	0	0
S9 Range 3 Q:	0	0	0	0	0	0	0
S9 Range 4 Q:	0	415	415	415	415	415	415
S1 Range 1 Y:	0	0	0	0	0	0	0
S1 Range 2 Y:	0	0	0	0	0	0	0
S1 Range 3 Y:	1	0	1	0	1	1	1
S2 Range 1 Y:	0	0	0	0	0	0	0
S2 Range 2 Y:	0	0	0	0	0	0	0
S2 Range 3 Y:	0	0	1	1	1	1	1
S3 Range 1 Y:	0	0	0	0	0	0	0
S3 Range 2 Y:	0	0	0	0	0	0	0
S3 Range 3 Y:	1	1	1	0	0	0	0
S4 Range 1 Y:	0	0	0	0	0	0	0
S4 Range 2 Y:	0	0	0	0	0	0	0
S4 Range 3 Y:	0	0	0	0	0	0	0
S4 Range 4 Y:	0	0	0	0	0	0	0
S4 Range 5 Y:	0	1	1	1	1	1	1
S5 Range 1 Y:	0	0	0	0	0	0	0
S5 Range 2 Y:	0	0	0	0	0	0	0
S5 Range 3 Y:	0	0	0	0	0	0	0
S5 Range 4 Y:	0	0	0	0	0	0	0
S5 Range 5 Y:	0	0	0	0	0	0	0
S5 Range 6 Y:	1	1	1	0	0	1	1
S6 Range 1 Y:	0	0	0	0	0	0	0
S6 Range 2 Y:	0	0	0	0	0	0	0
S6 Range 3 Y:	0	0	0	0	0	0	0
S6 Range 4 Y:	0	0	0	0	0	0	0
S6 Range 5 Y:	0	0	0	0	0	0	0
S6 Range 6 Y:	0	1	1	1	1	1	1
S7 Range 1 Y:	0	0	0	0	0	0	0
S7 Range 2 Y:	0	0	0	0	0	0	0
S7 Range 3 Y:	0	0	0	0	0	0	0
S7 Range 4 Y:	0	0	0	0	0	0	0
S7 Range 5 Y:	0	1	1	1	0	0	0
S8 Range 1 Y:	0	0	0	0	0	0	0
S8 Range 2 Y:	0	0	0	0	0	0	0
S8 Range 3 Y:	0	0	0	0	0	0	0
S8 Range 4 Y:	0	1	1	1	0	0	0
S9 Range 1 Y:	0	0	0	0	0	0	0
S9 Range 2 Y:	0	0	0	0	0	0	0
S9 Range 3 Y:	0	0	0	0	0	0	0
S9 Range 4 Y:	0	1	1	1	1	1	1
Inventory Q:	0	0	0	0	0	1262	0
Shortage Q:	-3653	-339	-70	-748	0	0	0
Inventory Y:	0	0	0	0	0	1	0
Shortage Y:	1	1	1	1	0	0	0

## Sheet: Optimal Values
TCP:	1.42063e+06
TVP:	-19328.2
% variation (bi-obj using WCCM):	0.0448541

## Sheet: Exit Flags
Cost Obj:	1
Value Obj:	1
Bi-Obj:	1

## Sheet: Time & Size
CPU running time (sec):	1.09201
elapsed time (sec):	5.68954
No. of decision variables:	456
No. of constraints:	528
