# Supplementary material for: Datasets for supplier selection and order allocation with green criteria, all-unit quantity discounts and varying number of suppliers
Source: Data Brief. 2017 Jun 9;13:444–52. doi: 10.1016/j.dib.2017.06.018 (PMC5485863; doi:10.1016/j.dib.2017.06.018)
Supplement: Supplementary file 5 — Supplementary material Time analysis data [file mmc5.zip › Data_In_Brief/4.Time Analysis/104 R.xlsx]

## Sheet: Cost - Single Obj Solution
	Period 1	Period 2	Period 3
S1 Range 1 Q:	0	0	0
S1 Range 2 Q:	0	0	0
S1 Range 3 Q:	0	0	0
S1 Range 4 Q:	0	0	0
S1 Range 5 Q:	0	0	0
S1 Range 6 Q:	1433	1433	1433
S2 Range 1 Q:	0	0	0
S2 Range 2 Q:	0	0	0
S2 Range 3 Q:	0	0	0
S2 Range 4 Q:	0	931	931
S3 Range 1 Q:	0	0	0
S3 Range 2 Q:	0	0	0
S3 Range 3 Q:	0	0	0
S3 Range 4 Q:	0	891	891
S4 Range 1 Q:	0	0	0
S4 Range 2 Q:	0	0	0
S4 Range 3 Q:	0	0	0
S4 Range 4 Q:	883	883	883
S5 Range 1 Q:	0	0	0
S5 Range 2 Q:	0	427	258
S6 Range 1 Q:	0	0	0
S6 Range 2 Q:	0	0	0
S6 Range 3 Q:	0	411	0
S7 Range 1 Q:	0	0	0
S7 Range 2 Q:	0	0	0
S7 Range 3 Q:	0	0	0
S7 Range 4 Q:	0	451	451
S8 Range 1 Q:	0	0	0
S8 Range 2 Q:	0	0	0
S8 Range 3 Q:	0	0	0
S8 Range 4 Q:	415	0	0
S9 Range 1 Q:	0	0	0
S9 Range 2 Q:	0	0	0
S9 Range 3 Q:	0	0	0
S9 Range 4 Q:	0	0	0
S9 Range 5 Q:	0	679	679
S10 Range 1 Q:	0	0	0
S10 Range 2 Q:	0	0	0
S10 Range 3 Q:	0	0	0
S10 Range 4 Q:	0	0	0
S10 Range 5 Q:	0	1014	1014
S11 Range 1 Q:	0	0	0
S11 Range 2 Q:	491	491	0
S12 Range 1 Q:	0	0	0
S12 Range 2 Q:	0	0	0
S12 Range 3 Q:	0	467	312
S13 Range 1 Q:	0	0	0
S13 Range 2 Q:	0	0	0
S13 Range 3 Q:	0	0	0
S13 Range 4 Q:	0	0	0
S13 Range 5 Q:	0	754	754
S1 Range 1 Y:	0	0	0
S1 Range 2 Y:	0	0	0
S1 Range 3 Y:	0	0	0
S1 Range 4 Y:	0	0	0
S1 Range 5 Y:	0	0	0
S1 Range 6 Y:	1	1	1
S2 Range 1 Y:	0	0	0
S2 Range 2 Y:	0	0	0
S2 Range 3 Y:	0	0	0
S2 Range 4 Y:	0	1	1
S3 Range 1 Y:	0	0	0
S3 Range 2 Y:	0	0	0
S3 Range 3 Y:	0	0	0
S3 Range 4 Y:	0	1	1
S4 Range 1 Y:	0	0	0
S4 Range 2 Y:	0	0	0
S4 Range 3 Y:	0	0	0
S4 Range 4 Y:	1	1	1
S5 Range 1 Y:	0	0	0
S5 Range 2 Y:	0	1	1
S6 Range 1 Y:	0	0	0
S6 Range 2 Y:	0	0	0
S6 Range 3 Y:	0	1	0
S7 Range 1 Y:	0	0	0
S7 Range 2 Y:	0	0	0
S7 Range 3 Y:	0	0	0
S7 Range 4 Y:	0	1	1
S8 Range 1 Y:	0	0	0
S8 Range 2 Y:	0	0	0
S8 Range 3 Y:	0	0	0
S8 Range 4 Y:	1	0	0
S9 Range 1 Y:	0	0	0
S9 Range 2 Y:	0	0	0
S9 Range 3 Y:	0	0	0
S9 Range 4 Y:	0	0	0
S9 Range 5 Y:	0	1	1
S10 Range 1 Y:	0	0	0
S10 Range 2 Y:	0	0	0
S10 Range 3 Y:	0	0	0
S10 Range 4 Y:	0	0	0
S10 Range 5 Y:	0	1	1
S11 Range 1 Y:	0	0	0
S11 Range 2 Y:	1	1	0
S12 Range 1 Y:	0	0	0
S12 Range 2 Y:	0	0	0
S12 Range 3 Y:	0	1	1
S13 Range 1 Y:	0	0	0
S13 Range 2 Y:	0	0	0
S13 Range 3 Y:	0	0	0
S13 Range 4 Y:	0	0	0
S13 Range 5 Y:	0	1	1
Inventory Q:	0	0	0
Shortage Q:	-1781	0	0
Inventory Y:	0	0	0
Shortage Y:	1	0	0

## Sheet: Value - Single Obj Solution
	Period 1	Period 2	Period 3
S1 Range 1 Q:	0	0	0
S1 Range 2 Q:	0	0	0
S1 Range 3 Q:	0	0	0
S1 Range 4 Q:	0	0	955
S1 Range 5 Q:	1116	0	0
S1 Range 6 Q:	0	0	0
S2 Range 1 Q:	0	0	0
S2 Range 2 Q:	0	0	0
S2 Range 3 Q:	0	0	0
S2 Range 4 Q:	0	931	931
S3 Range 1 Q:	0	0	0
S3 Range 2 Q:	0	0	0
S3 Range 3 Q:	0	0	0
S3 Range 4 Q:	0	891	891
S4 Range 1 Q:	0	0	0
S4 Range 2 Q:	0	0	0
S4 Range 3 Q:	0	0	0
S4 Range 4 Q:	883	883	883
S5 Range 1 Q:	0	0	0
S5 Range 2 Q:	0	427	427
S6 Range 1 Q:	0	0	0
S6 Range 2 Q:	0	0	0
S6 Range 3 Q:	0	497	497
S7 Range 1 Q:	0	0	0
S7 Range 2 Q:	0	0	0
S7 Range 3 Q:	0	0	0
S7 Range 4 Q:	0	451	451
S8 Range 1 Q:	0	0	0
S8 Range 2 Q:	0	0	0
S8 Range 3 Q:	0	0	0
S8 Range 4 Q:	415	415	415
S9 Range 1 Q:	0	0	0
S9 Range 2 Q:	0	0	0
S9 Range 3 Q:	0	0	0
S9 Range 4 Q:	0	0	0
S9 Range 5 Q:	0	679	679
S10 Range 1 Q:	0	0	0
S10 Range 2 Q:	0	0	0
S10 Range 3 Q:	0	0	0
S10 Range 4 Q:	0	0	0
S10 Range 5 Q:	0	1014	1014
S11 Range 1 Q:	0	0	0
S11 Range 2 Q:	491	491	491
S12 Range 1 Q:	0	0	0
S12 Range 2 Q:	0	0	0
S12 Range 3 Q:	0	467	467
S13 Range 1 Q:	0	0	0
S13 Range 2 Q:	0	0	0
S13 Range 3 Q:	0	0	0
S13 Range 4 Q:	0	0	0
S13 Range 5 Q:	0	754	754
S1 Range 1 Y:	0	0	0
S1 Range 2 Y:	0	0	0
S1 Range 3 Y:	0	0	0
S1 Range 4 Y:	0	0	1
S1 Range 5 Y:	1	0	0
S1 Range 6 Y:	0	0	0
S2 Range 1 Y:	0	0	0
S2 Range 2 Y:	0	0	0
S2 Range 3 Y:	0	0	0
S2 Range 4 Y:	0	1	1
S3 Range 1 Y:	0	0	0
S3 Range 2 Y:	0	0	0
S3 Range 3 Y:	0	0	0
S3 Range 4 Y:	0	1	1
S4 Range 1 Y:	0	0	0
S4 Range 2 Y:	0	0	0
S4 Range 3 Y:	0	0	0
S4 Range 4 Y:	1	1	1
S5 Range 1 Y:	0	0	0
S5 Range 2 Y:	0	1	1
S6 Range 1 Y:	0	0	0
S6 Range 2 Y:	0	0	0
S6 Range 3 Y:	0	1	1
S7 Range 1 Y:	0	0	0
S7 Range 2 Y:	0	0	0
S7 Range 3 Y:	0	0	0
S7 Range 4 Y:	0	1	1
S8 Range 1 Y:	0	0	0
S8 Range 2 Y:	0	0	0
S8 Range 3 Y:	0	0	0
S8 Range 4 Y:	1	1	1
S9 Range 1 Y:	0	0	0
S9 Range 2 Y:	0	0	0
S9 Range 3 Y:	0	0	0
S9 Range 4 Y:	0	0	0
S9 Range 5 Y:	0	1	1
S10 Range 1 Y:	0	0	0
S10 Range 2 Y:	0	0	0
S10 Range 3 Y:	0	0	0
S10 Range 4 Y:	0	0	0
S10 Range 5 Y:	0	1	1
S11 Range 1 Y:	0	0	0
S11 Range 2 Y:	1	1	1
S12 Range 1 Y:	0	0	0
S12 Range 2 Y:	0	0	0
S12 Range 3 Y:	0	1	1
S13 Range 1 Y:	0	0	0
S13 Range 2 Y:	0	0	0
S13 Range 3 Y:	0	0	0
S13 Range 4 Y:	0	0	0
S13 Range 5 Y:	0	1	1
Inventory Q:	0	0	0
Shortage Q:	-2098	-1249	0
Inventory Y:	0	0	0
Shortage Y:	1	1	0

## Sheet: Bi-Obj Solution
	Period 1	Period 2	Period 3
S1 Range 1 Q:	0	0	0
S1 Range 2 Q:	0	0	0
S1 Range 3 Q:	0	0	0
S1 Range 4 Q:	0	0	0
S1 Range 5 Q:	0	0	0
S1 Range 6 Q:	1433	1433	1195
S2 Range 1 Q:	0	0	0
S2 Range 2 Q:	0	0	0
S2 Range 3 Q:	0	0	0
S2 Range 4 Q:	0	931	931
S3 Range 1 Q:	0	0	0
S3 Range 2 Q:	0	0	0
S3 Range 3 Q:	0	0	0
S3 Range 4 Q:	0	891	891
S4 Range 1 Q:	0	0	0
S4 Range 2 Q:	0	0	0
S4 Range 3 Q:	0	0	0
S4 Range 4 Q:	883	879	0
S5 Range 1 Q:	0	0	0
S5 Range 2 Q:	0	427	427
S6 Range 1 Q:	0	0	0
S6 Range 2 Q:	0	0	0
S6 Range 3 Q:	0	0	0
S7 Range 1 Q:	0	0	0
S7 Range 2 Q:	0	0	0
S7 Range 3 Q:	0	0	0
S7 Range 4 Q:	0	451	451
S8 Range 1 Q:	0	0	0
S8 Range 2 Q:	0	0	0
S8 Range 3 Q:	0	0	0
S8 Range 4 Q:	415	415	415
S9 Range 1 Q:	0	0	0
S9 Range 2 Q:	0	0	0
S9 Range 3 Q:	0	0	0
S9 Range 4 Q:	0	0	0
S9 Range 5 Q:	0	679	679
S10 Range 1 Q:	0	0	0
S10 Range 2 Q:	0	0	0
S10 Range 3 Q:	0	0	0
S10 Range 4 Q:	0	0	0
S10 Range 5 Q:	0	1014	1014
S11 Range 1 Q:	0	0	0
S11 Range 2 Q:	491	491	382
S12 Range 1 Q:	0	0	0
S12 Range 2 Q:	0	0	0
S12 Range 3 Q:	0	467	467
S13 Range 1 Q:	0	0	0
S13 Range 2 Q:	0	0	0
S13 Range 3 Q:	0	0	0
S13 Range 4 Q:	0	0	0
S13 Range 5 Q:	0	754	754
S1 Range 1 Y:	0	0	0
S1 Range 2 Y:	0	0	0
S1 Range 3 Y:	0	0	0
S1 Range 4 Y:	0	0	0
S1 Range 5 Y:	0	0	0
S1 Range 6 Y:	1	1	1
S2 Range 1 Y:	0	0	0
S2 Range 2 Y:	0	0	0
S2 Range 3 Y:	0	0	0
S2 Range 4 Y:	0	1	1
S3 Range 1 Y:	0	0	0
S3 Range 2 Y:	0	0	0
S3 Range 3 Y:	0	0	0
S3 Range 4 Y:	0	1	1
S4 Range 1 Y:	0	0	0
S4 Range 2 Y:	0	0	0
S4 Range 3 Y:	0	0	0
S4 Range 4 Y:	1	1	0
S5 Range 1 Y:	0	0	0
S5 Range 2 Y:	0	1	1
S6 Range 1 Y:	0	0	0
S6 Range 2 Y:	0	0	0
S6 Range 3 Y:	0	0	0
S7 Range 1 Y:	0	0	0
S7 Range 2 Y:	0	0	0
S7 Range 3 Y:	0	0	0
S7 Range 4 Y:	0	1	1
S8 Range 1 Y:	0	0	0
S8 Range 2 Y:	0	0	0
S8 Range 3 Y:	0	0	0
S8 Range 4 Y:	1	1	1
S9 Range 1 Y:	0	0	0
S9 Range 2 Y:	0	0	0
S9 Range 3 Y:	0	0	0
S9 Range 4 Y:	0	0	0
S9 Range 5 Y:	0	1	1
S10 Range 1 Y:	0	0	0
S10 Range 2 Y:	0	0	0
S10 Range 3 Y:	0	0	0
S10 Range 4 Y:	0	0	0
S10 Range 5 Y:	0	1	1
S11 Range 1 Y:	0	0	0
S11 Range 2 Y:	1	1	1
S12 Range 1 Y:	0	0	0
S12 Range 2 Y:	0	0	0
S12 Range 3 Y:	0	1	1
S13 Range 1 Y:	0	0	0
S13 Range 2 Y:	0	0	0
S13 Range 3 Y:	0	0	0
S13 Range 4 Y:	0	0	0
S13 Range 5 Y:	0	1	1
Inventory Q:	0	0	0
Shortage Q:	-1781	0	0
Inventory Y:	0	0	0
Shortage Y:	1	0	0

## Sheet: Optimal Values
TCP:	663941
TVP:	-11783
% variation (bi-obj using WCCM):	0.0395639

## Sheet: Exit Flags
Cost Obj:	1
Value Obj:	1
Bi-Obj:	1

## Sheet: Time & Size
CPU running time (sec):	0.826805
elapsed time (sec):	6.60271
No. of decision variables:	248
No. of constraints:	289
