# Supplementary material for: Datasets for supplier selection and order allocation with green criteria, all-unit quantity discounts and varying number of suppliers
Source: Data Brief. 2017 Jun 9;13:444–52. doi: 10.1016/j.dib.2017.06.018 (PMC5485863; doi:10.1016/j.dib.2017.06.018)
Supplement: Supplementary file 5 — Supplementary material Time analysis data [file mmc5.zip › Data_In_Brief/4.Time Analysis/105 R.xlsx]

## Sheet: Cost - Single Obj Solution
	Period 1	Period 2	Period 3	Period 4	Period 5	Period 6	Period 7
S1 Range 1 Q:	0	0	0	0	0	0	0
S1 Range 2 Q:	0	0	0	0	0	0	0
S1 Range 3 Q:	0	0	0	0	0	0	0
S1 Range 4 Q:	939	0	939	939	0	939	0
S2 Range 1 Q:	0	0	0	0	0	0	0
S2 Range 2 Q:	0	0	0	0	0	0	0
S2 Range 3 Q:	0	0	0	0	0	0	0
S2 Range 4 Q:	0	0	0	0	0	0	0
S2 Range 5 Q:	0	0	0	0	0	0	0
S2 Range 6 Q:	1751	1751	1751	1751	1751	0	1460
S3 Range 1 Q:	0	0	0	0	0	0	0
S3 Range 2 Q:	0	455	455	0	455	0	0
S4 Range 1 Q:	0	0	0	0	0	0	0
S4 Range 2 Q:	0	0	0	0	0	0	0
S4 Range 3 Q:	0	0	0	0	0	0	0
S4 Range 4 Q:	1011	0	1011	0	1011	0	0
S5 Range 1 Q:	0	0	0	0	0	0	0
S5 Range 2 Q:	0	0	0	0	0	0	0
S5 Range 3 Q:	0	0	0	0	0	0	0
S5 Range 4 Q:	0	0	0	0	0	0	0
S5 Range 5 Q:	759	0	759	759	759	759	679
S6 Range 1 Q:	0	0	0	0	0	0	0
S6 Range 2 Q:	0	0	0	0	0	0	0
S6 Range 3 Q:	0	0	0	0	0	0	0
S6 Range 4 Q:	0	0	0	0	0	0	0
S6 Range 5 Q:	874	0	874	874	0	874	0
S7 Range 1 Q:	0	0	0	0	0	0	0
S7 Range 2 Q:	0	0	0	0	0	0	0
S7 Range 3 Q:	0	0	0	0	0	0	0
S7 Range 4 Q:	0	0	0	0	0	0	0
S7 Range 5 Q:	0	0	0	0	0	0	0
S7 Range 6 Q:	1619	0	1619	0	1619	1619	1619
S1 Range 1 Y:	0	0	0	0	0	0	0
S1 Range 2 Y:	0	0	0	0	0	0	0
S1 Range 3 Y:	0	0	0	0	0	0	0
S1 Range 4 Y:	1	0	1	1	0	1	0
S2 Range 1 Y:	0	0	0	0	0	0	0
S2 Range 2 Y:	0	0	0	0	0	0	0
S2 Range 3 Y:	0	0	0	0	0	0	0
S2 Range 4 Y:	0	0	0	0	0	0	0
S2 Range 5 Y:	0	0	0	0	0	0	0
S2 Range 6 Y:	1	1	1	1	1	0	1
S3 Range 1 Y:	0	0	0	0	0	0	0
S3 Range 2 Y:	0	1	1	0	1	0	0
S4 Range 1 Y:	0	0	0	0	0	0	0
S4 Range 2 Y:	0	0	0	0	0	0	0
S4 Range 3 Y:	0	0	0	0	0	0	0
S4 Range 4 Y:	1	0	1	0	1	0	0
S5 Range 1 Y:	0	0	0	0	0	0	0
S5 Range 2 Y:	0	0	0	0	0	0	0
S5 Range 3 Y:	0	0	0	0	0	0	0
S5 Range 4 Y:	0	0	0	0	0	0	0
S5 Range 5 Y:	1	0	1	1	1	1	1
S6 Range 1 Y:	0	0	0	0	0	0	0
S6 Range 2 Y:	0	0	0	0	0	0	0
S6 Range 3 Y:	0	0	0	0	0	0	0
S6 Range 4 Y:	0	0	0	0	0	0	0
S6 Range 5 Y:	1	0	1	1	0	1	0
S7 Range 1 Y:	0	0	0	0	0	0	0
S7 Range 2 Y:	0	0	0	0	0	0	0
S7 Range 3 Y:	0	0	0	0	0	0	0
S7 Range 4 Y:	0	0	0	0	0	0	0
S7 Range 5 Y:	0	0	0	0	0	0	0
S7 Range 6 Y:	1	0	1	0	1	1	1
Inventory Q:	457	0	330	0	980	0	0
Shortage Q:	0	-3123	0	-1428	0	-334	0
Inventory Y:	1	0	1	0	1	0	0
Shortage Y:	0	1	0	1	0	1	0

## Sheet: Value - Single Obj Solution
	Period 1	Period 2	Period 3	Period 4	Period 5	Period 6	Period 7
S1 Range 1 Q:	0	0	0	0	0	0	0
S1 Range 2 Q:	0	0	0	0	0	0	0
S1 Range 3 Q:	0	0	0	0	0	0	0
S1 Range 4 Q:	939	0	939	939	0	939	939
S2 Range 1 Q:	0	0	0	0	0	0	0
S2 Range 2 Q:	0	0	0	0	0	0	0
S2 Range 3 Q:	0	0	0	0	0	0	0
S2 Range 4 Q:	0	0	0	0	0	0	0
S2 Range 5 Q:	0	0	0	0	0	0	0
S2 Range 6 Q:	1751	1751	1751	1751	1751	0	1751
S3 Range 1 Q:	0	0	0	0	0	0	0
S3 Range 2 Q:	0	455	455	0	455	0	455
S4 Range 1 Q:	0	0	0	0	0	0	0
S4 Range 2 Q:	0	0	0	0	0	0	0
S4 Range 3 Q:	0	0	0	0	0	0	0
S4 Range 4 Q:	1011	0	1011	0	1011	0	1011
S5 Range 1 Q:	0	0	0	0	0	0	0
S5 Range 2 Q:	0	0	0	0	0	0	0
S5 Range 3 Q:	0	0	0	0	0	0	0
S5 Range 4 Q:	0	0	0	0	0	0	0
S5 Range 5 Q:	759	0	759	759	759	759	759
S6 Range 1 Q:	0	0	0	0	0	0	0
S6 Range 2 Q:	0	0	0	0	0	0	0
S6 Range 3 Q:	0	0	0	0	0	0	0
S6 Range 4 Q:	0	0	0	0	0	0	0
S6 Range 5 Q:	874	0	874	874	0	874	874
S7 Range 1 Q:	0	0	0	0	0	0	0
S7 Range 2 Q:	0	0	0	0	0	0	0
S7 Range 3 Q:	0	0	0	0	0	0	0
S7 Range 4 Q:	0	0	0	0	0	1079	855
S7 Range 5 Q:	1162	0	1349	0	0	0	0
S7 Range 6 Q:	0	0	0	0	0	0	0
S1 Range 1 Y:	0	0	0	0	0	0	0
S1 Range 2 Y:	0	0	0	0	0	0	0
S1 Range 3 Y:	0	0	0	0	0	0	0
S1 Range 4 Y:	1	0	1	1	0	1	1
S2 Range 1 Y:	0	0	0	0	0	0	0
S2 Range 2 Y:	0	0	0	0	0	0	0
S2 Range 3 Y:	0	0	0	0	0	0	0
S2 Range 4 Y:	0	0	0	0	0	0	0
S2 Range 5 Y:	0	0	0	0	0	0	0
S2 Range 6 Y:	1	1	1	1	1	0	1
S3 Range 1 Y:	0	0	0	0	0	0	0
S3 Range 2 Y:	0	1	1	0	1	0	1
S4 Range 1 Y:	0	0	0	0	0	0	0
S4 Range 2 Y:	0	0	0	0	0	0	0
S4 Range 3 Y:	0	0	0	0	0	0	0
S4 Range 4 Y:	1	0	1	0	1	0	1
S5 Range 1 Y:	0	0	0	0	0	0	0
S5 Range 2 Y:	0	0	0	0	0	0	0
S5 Range 3 Y:	0	0	0	0	0	0	0
S5 Range 4 Y:	0	0	0	0	0	0	0
S5 Range 5 Y:	1	0	1	1	1	1	1
S6 Range 1 Y:	0	0	0	0	0	0	0
S6 Range 2 Y:	0	0	0	0	0	0	0
S6 Range 3 Y:	0	0	0	0	0	0	0
S6 Range 4 Y:	0	0	0	0	0	0	0
S6 Range 5 Y:	1	0	1	1	0	1	1
S7 Range 1 Y:	0	0	0	0	0	0	0
S7 Range 2 Y:	0	0	0	0	0	0	0
S7 Range 3 Y:	0	0	0	0	0	0	0
S7 Range 4 Y:	0	0	0	0	0	1	1
S7 Range 5 Y:	1	0	1	0	0	0	0
S7 Range 6 Y:	0	0	0	0	0	0	0
Inventory Q:	0	0	0	0	0	0	7.41981e-08
Shortage Q:	0	-3580	-397	-2155	-1366	-3220	0
Inventory Y:	0	0	0	0	0	0	0
Shortage Y:	0	1	1	1	1	1	0

## Sheet: Bi-Obj Solution
	Period 1	Period 2	Period 3	Period 4	Period 5	Period 6	Period 7
S1 Range 1 Q:	0	0	0	0	0	0	0
S1 Range 2 Q:	0	0	0	0	0	0	0
S1 Range 3 Q:	0	0	0	0	0	0	0
S1 Range 4 Q:	939	0	939	939	0	939	939
S2 Range 1 Q:	0	0	0	0	0	0	0
S2 Range 2 Q:	0	0	0	0	0	0	0
S2 Range 3 Q:	0	0	0	0	0	0	0
S2 Range 4 Q:	0	0	0	0	0	0	0
S2 Range 5 Q:	0	0	0	0	0	0	0
S2 Range 6 Q:	1751	1751	1751	1751	1751	0	1751
S3 Range 1 Q:	0	0	0	0	0	0	0
S3 Range 2 Q:	0	455	455	0	455	0	309
S4 Range 1 Q:	0	0	0	0	0	0	0
S4 Range 2 Q:	0	0	0	0	0	0	0
S4 Range 3 Q:	0	0	0	0	0	0	0
S4 Range 4 Q:	1011	0	1011	0	1011	0	0
S5 Range 1 Q:	0	0	0	0	0	0	0
S5 Range 2 Q:	0	0	0	0	0	0	0
S5 Range 3 Q:	0	0	0	0	0	0	0
S5 Range 4 Q:	0	0	0	0	0	0	0
S5 Range 5 Q:	759	0	759	759	759	759	759
S6 Range 1 Q:	0	0	0	0	0	0	0
S6 Range 2 Q:	0	0	0	0	0	0	0
S6 Range 3 Q:	0	0	0	0	0	0	0
S6 Range 4 Q:	0	0	0	0	0	0	0
S6 Range 5 Q:	874	0	874	874	0	874	0
S7 Range 1 Q:	0	0	0	0	0	0	0
S7 Range 2 Q:	0	0	0	0	0	0	0
S7 Range 3 Q:	0	0	0	0	0	0	0
S7 Range 4 Q:	0	0	0	0	0	0	0
S7 Range 5 Q:	0	0	0	0	0	0	0
S7 Range 6 Q:	1619	0	1619	0	1619	1619	0
S1 Range 1 Y:	0	0	0	0	0	0	0
S1 Range 2 Y:	0	0	0	0	0	0	0
S1 Range 3 Y:	0	0	0	0	0	0	0
S1 Range 4 Y:	1	0	1	1	0	1	1
S2 Range 1 Y:	0	0	0	0	0	0	0
S2 Range 2 Y:	0	0	0	0	0	0	0
S2 Range 3 Y:	0	0	0	0	0	0	0
S2 Range 4 Y:	0	0	0	0	0	0	0
S2 Range 5 Y:	0	0	0	0	0	0	0
S2 Range 6 Y:	1	1	1	1	1	0	1
S3 Range 1 Y:	0	0	0	0	0	0	0
S3 Range 2 Y:	0	1	1	0	1	0	1
S4 Range 1 Y:	0	0	0	0	0	0	0
S4 Range 2 Y:	0	0	0	0	0	0	0
S4 Range 3 Y:	0	0	0	0	0	0	0
S4 Range 4 Y:	1	0	1	0	1	0	0
S5 Range 1 Y:	0	0	0	0	0	0	0
S5 Range 2 Y:	0	0	0	0	0	0	0
S5 Range 3 Y:	0	0	0	0	0	0	0
S5 Range 4 Y:	0	0	0	0	0	0	0
S5 Range 5 Y:	1	0	1	1	1	1	1
S6 Range 1 Y:	0	0	0	0	0	0	0
S6 Range 2 Y:	0	0	0	0	0	0	0
S6 Range 3 Y:	0	0	0	0	0	0	0
S6 Range 4 Y:	0	0	0	0	0	0	0
S6 Range 5 Y:	1	0	1	1	0	1	0
S7 Range 1 Y:	0	0	0	0	0	0	0
S7 Range 2 Y:	0	0	0	0	0	0	0
S7 Range 3 Y:	0	0	0	0	0	0	0
S7 Range 4 Y:	0	0	0	0	0	0	0
S7 Range 5 Y:	0	0	0	0	0	0	0
S7 Range 6 Y:	1	0	1	0	1	1	0
Inventory Q:	457	0	330	0	980	0	0
Shortage Q:	0	-3123	0	-1428	0	-334	0
Inventory Y:	1	0	1	0	1	0	0
Shortage Y:	0	1	0	1	0	1	0

## Sheet: Optimal Values
TCP:	1.12237e+06
TVP:	-20897.5
% variation (bi-obj using WCCM):	0.0487274

## Sheet: Exit Flags
Cost Obj:	1
Value Obj:	1
Bi-Obj:	1

## Sheet: Time & Size
CPU running time (sec):	0.670804
elapsed time (sec):	4.97655
No. of decision variables:	358
No. of constraints:	416
