# Supplementary material for: Datasets for supplier selection and order allocation with green criteria, all-unit quantity discounts and varying number of suppliers
Source: Data Brief. 2017 Jun 9;13:444–52. doi: 10.1016/j.dib.2017.06.018 (PMC5485863; doi:10.1016/j.dib.2017.06.018)
Supplement: Supplementary file 5 — Supplementary material Time analysis data [file mmc5.zip › Data_In_Brief/4.Time Analysis/106 R.xlsx]

## Sheet: Cost - Single Obj Solution
	Period 1	Period 2	Period 3	Period 4	Period 5	Period 6	Period 7	Period 8	Period 9	Period 10	Period 11	Period 12	Period 13	Period 14	Period 15	Period 16	Period 17
S1 Range 1 Q:	0	0	0	0	0	0	0	0	0	0	0	0	0	0	0	0	0
S1 Range 2 Q:	0	0	0	0	0	0	0	0	0	0	0	0	0	0	0	0	0
S1 Range 3 Q:	0	0	0	0	0	0	0	0	0	0	0	0	0	0	0	0	0
S1 Range 4 Q:	0	0	0	0	0	0	0	0	0	0	0	0	0	0	0	0	0
S1 Range 5 Q:	839	0	0	0	0	0	0	0	0	0	0	0	0	0	0	0	0
S2 Range 1 Q:	0	0	0	0	0	0	0	0	0	0	0	0	0	0	0	0	0
S2 Range 2 Q:	0	0	0	0	0	0	0	0	0	0	0	0	0	0	0	0	0
S2 Range 3 Q:	0	0	0	0	0	0	0	0	0	0	0	0	0	0	0	0	0
S2 Range 4 Q:	0	0	0	0	0	0	0	0	0	0	0	0	0	0	0	0	0
S2 Range 5 Q:	0	924	836	924	0	0	924	924	0	0	921	0	924	0	924	924	0
S3 Range 1 Q:	0	0	0	0	0	0	0	0	0	0	0	0	0	0	0	0	0
S3 Range 2 Q:	0	0	0	0	0	0	0	0	0	0	0	0	0	0	0	0	0
S3 Range 3 Q:	0	0	0	0	0	0	0	0	-5.05693e-10	0	0	0	0	0	0	0	0
S3 Range 4 Q:	0	0	0	0	0	0	0	0	0	0	0	0	0	0	0	0	0
S3 Range 5 Q:	1144	1144	916	0	0	916	1113	1144	0	0	0	0	1144	0	1144	1144	1144
S4 Range 1 Q:	0	0	0	0	0	0	0	0	0	0	0	0	0	0	0	0	0
S4 Range 2 Q:	0	0	0	0	0	0	0	0	0	0	0	0	0	0	0	0	0
S4 Range 3 Q:	0	0	0	0	0	0	0	0	0	0	0	0	0	0	0	0	0
S4 Range 4 Q:	0	0	0	0	0	0	0	0	0	0	0	0	0	0	0	0	0
S4 Range 5 Q:	0	0	0	0	0	0	0	-1.97345e-10	0	0	0	0	0	0	0	0	0
S4 Range 6 Q:	0	1679	1679	0	1400	1400	0	1679	1679	1679	1679	1513	1679	1679	1679	0	0
S1 Range 1 Y:	0	0	0	0	0	0	0	0	0	0	0	0	0	0	0	0	0
S1 Range 2 Y:	0	0	0	0	0	0	0	0	0	0	0	0	0	0	0	0	0
S1 Range 3 Y:	0	0	0	0	0	0	0	0	0	0	0	0	0	0	0	0	0
S1 Range 4 Y:	0	0	0	0	0	0	0	0	0	0	0	0	0	0	0	0	0
S1 Range 5 Y:	1	0	0	0	0	0	0	0	0	0	0	0	0	0	0	0	0
S2 Range 1 Y:	0	0	0	0	0	0	0	0	0	0	0	0	0	0	0	0	0
S2 Range 2 Y:	0	0	0	0	0	0	0	0	0	0	0	0	0	0	0	0	0
S2 Range 3 Y:	0	0	0	0	0	0	0	0	0	0	0	0	0	0	0	0	0
S2 Range 4 Y:	0	0	0	0	0	0	0	0	0	0	0	0	0	0	0	0	0
S2 Range 5 Y:	0	1	1	1	0	0	1	1	0	0	1	0	1	0	1	1	0
S3 Range 1 Y:	0	0	0	0	0	0	0	0	0	0	0	0	0	0	0	0	0
S3 Range 2 Y:	0	0	0	0	0	0	0	0	0	0	0	0	0	0	0	0	0
S3 Range 3 Y:	0	0	0	0	0	0	0	0	-7.37162e-13	0	0	0	0	0	0	0	0
S3 Range 4 Y:	0	0	0	0	0	0	0	0	0	0	0	0	0	0	0	0	0
S3 Range 5 Y:	1	1	1	0	0	1	1	1	0	0	0	0	1	0	1	1	1
S4 Range 1 Y:	0	0	0	0	0	0	0	0	0	0	0	0	0	0	0	0	0
S4 Range 2 Y:	0	0	0	0	0	0	0	0	0	0	0	0	0	0	0	0	0
S4 Range 3 Y:	0	0	0	0	0	0	0	0	0	0	0	0	0	0	0	0	0
S4 Range 4 Y:	0	0	0	0	0	0	0	0	0	0	0	0	0	0	0	0	0
S4 Range 5 Y:	0	0	0	0	0	0	0	0	0	0	0	0	0	0	0	0	0
S4 Range 6 Y:	0	1	1	0	1	1	0	1	1	1	1	1	1	1	1	0	0
Inventory Q:	0	0	1503	0	-2.18869e-09	847	0	148	90	0	0	137	73	59	1695	1143	0
Shortage Q:	-774	-624	0	-189	0	0	0	0	0	-90	0	0	0	0	0	0	0
Inventory Y:	0	0	1	0	0	1	0	1	1	0	0	1	1	1	1	1	0
Shortage Y:	1	1	0	1	0	0	0	0	0	1	0	0	0	0	0	0	0

## Sheet: Value - Single Obj Solution
	Period 1	Period 2	Period 3	Period 4	Period 5	Period 6	Period 7	Period 8	Period 9	Period 10	Period 11	Period 12	Period 13	Period 14	Period 15	Period 16	Period 17
S1 Range 1 Q:	0	0	0	0	0	0	0	0	0	0	0	0	0	0	0	0	0
S1 Range 2 Q:	0	0	0	0	0	0	0	0	0	0	0	0	0	0	0	0	0
S1 Range 3 Q:	0	0	0	0	0	0	0	0	0	0	0	0	0	0	0	0	0
S1 Range 4 Q:	0	0	0	0	0	0	0	0	0	0	0	0	0	0	0	0	0
S1 Range 5 Q:	839	839	839	0	0	839	0	839	839	839	839	839	839	839	839	0	0
S2 Range 1 Q:	0	0	0	0	0	0	0	0	0	0	0	0	0	0	0	0	0
S2 Range 2 Q:	0	0	0	0	0	0	0	0	0	0	0	0	0	0	0	0	0
S2 Range 3 Q:	0	0	0	0	0	0	0	0	0	0	0	0	0	0	0	0	0
S2 Range 4 Q:	0	0	0	0	0	0	0	0	0	0	0	0	0	0	0	0	0
S2 Range 5 Q:	0	924	924	924	924	0	924	924	0	0	924	0	924	924	924	924	0
S3 Range 1 Q:	0	0	0	0	0	0	0	0	0	0	0	0	0	0	0	0	0
S3 Range 2 Q:	0	0	0	0	0	0	0	0	0	0	0	0	0	0	0	0	0
S3 Range 3 Q:	0	0	0	0	0	0	0	0	0	0	0	0	0	0	0	0	0
S3 Range 4 Q:	0	0	0	0	0	0	0	0	0	0	0	0	0	0	0	0	0
S3 Range 5 Q:	1144	1144	1144	0	1144	1144	1144	1144	1144	0	1144	1144	1144	1144	1144	1144	1144
S4 Range 1 Q:	0	0	0	0	0	0	0	0	0	0	0	0	0	0	0	0	0
S4 Range 2 Q:	0	0	0	0	0	0	0	280	0	0	0	0	0	0	0	0	0
S4 Range 3 Q:	0	0	0	0	0	0	0	0	0	0	0	0	0	771	0	0	0
S4 Range 4 Q:	0	0	0	0	0	998	0	0	0	0	0	0	0	0	0	0	0
S4 Range 5 Q:	0	0	0	0	0	0	0	0	0	0	0	0	0	0	0	0	0
S4 Range 6 Q:	0	0	0	0	0	0	0	0	0	0	0	0	0	0	0	0	0
S1 Range 1 Y:	0	0	0	0	0	0	0	0	0	0	0	0	0	0	0	0	0
S1 Range 2 Y:	0	0	0	0	0	0	0	0	0	0	0	0	0	0	0	0	0
S1 Range 3 Y:	0	0	0	0	0	0	0	0	0	0	0	0	0	0	0	0	0
S1 Range 4 Y:	0	0	0	0	0	0	0	0	0	0	0	0	0	0	0	0	0
S1 Range 5 Y:	1	1	1	0	0	1	0	1	1	1	1	1	1	1	1	0	0
S2 Range 1 Y:	0	0	0	0	0	0	0	0	0	0	0	0	0	0	0	0	0
S2 Range 2 Y:	0	0	0	0	0	0	0	0	0	0	0	0	0	0	0	0	0
S2 Range 3 Y:	0	0	0	0	0	0	0	0	0	0	0	0	0	0	0	0	0
S2 Range 4 Y:	0	0	0	0	0	0	0	0	0	0	0	0	0	0	0	0	0
S2 Range 5 Y:	0	1	1	1	1	0	1	1	0	0	1	0	1	1	1	1	0
S3 Range 1 Y:	0	0	0	0	0	0	0	0	0	0	0	0	0	0	0	0	0
S3 Range 2 Y:	0	0	0	0	0	0	0	0	0	0	0	0	0	0	0	0	0
S3 Range 3 Y:	0	0	0	0	0	0	0	0	0	0	0	0	0	0	0	0	0
S3 Range 4 Y:	0	0	0	0	0	0	0	0	0	0	0	0	0	0	0	0	0
S3 Range 5 Y:	1	1	1	0	1	1	1	1	1	0	1	1	1	1	1	1	1
S4 Range 1 Y:	0	0	0	0	0	0	0	0	0	0	0	0	0	0	0	0	0
S4 Range 2 Y:	0	0	0	0	0	0	0	1	0	0	0	0	0	0	0	0	0
S4 Range 3 Y:	0	0	0	0	0	0	0	0	0	0	0	0	0	1	0	0	0
S4 Range 4 Y:	0	0	0	0	0	1	0	0	0	0	0	0	0	0	0	0	0
S4 Range 5 Y:	0	0	0	0	0	0	0	0	0	0	0	0	0	0	0	0	0
S4 Range 6 Y:	0	0	0	0	0	0	0	0	0	0	0	0	0	0	0	0	0
Inventory Q:	0	0	139	0	0	816	0	0	0	0	0	0	0	899	1695	1143	0
Shortage Q:	-774	-1464	0	-1553	-696	0	0	-412	-166	-1186	-789	-182	-1086	-7.82643e-09	0	0	0
Inventory Y:	0	0	1	0	0	1	0	0	0	0	0	0	0	1	1	1	0
Shortage Y:	1	1	0	1	1	0	0	1	1	1	1	1	1	1.98434e-13	0	0	0

## Sheet: Bi-Obj Solution
	Period 1	Period 2	Period 3	Period 4	Period 5	Period 6	Period 7	Period 8	Period 9	Period 10	Period 11	Period 12	Period 13	Period 14	Period 15	Period 16	Period 17
S1 Range 1 Q:	0	0	0	0	0	0	0	0	0	0	0	0	0	-1.31993e-10	0	0	0
S1 Range 2 Q:	0	0	0	0	0	0	0	0	0	0	0	0	0	0	0	0	0
S1 Range 3 Q:	0	0	0	0	0	0	0	0	0	0	0	0	0	0	0	0	0
S1 Range 4 Q:	0	0	0	0	0	0	0	0	0	0	0	0	0	0	0	0	0
S1 Range 5 Q:	839	839	839	0	0	839	0	839	839	839	839	839	839	752	839	0	0
S2 Range 1 Q:	0	0	0	0	0	0	0	0	0	0	0	0	0	0	0	0	0
S2 Range 2 Q:	0	0	0	0	0	0	0	0	0	0	0	0	0	0	0	0	0
S2 Range 3 Q:	0	0	0	0	0	0	0	0	0	0	0	0	0	0	0	0	0
S2 Range 4 Q:	0	0	0	0	0	0	0	0	0	0	0	0	0	0	0	0	0
S2 Range 5 Q:	0	924	924	924	924	0	924	924	0	0	924	0	924	924	924	924	0
S3 Range 1 Q:	0	0	0	0	0	0	0	0	0	0	0	0	0	0	0	0	0
S3 Range 2 Q:	0	0	0	0	0	0	0	0	0	0	0	0	0	0	0	0	0
S3 Range 3 Q:	0	0	0	0	0	0	0	0	0	0	0	0	0	0	0	0	0
S3 Range 4 Q:	0	0	0	0	687	0	0	0	0	0	0	0	0	0	0	0	0
S3 Range 5 Q:	1144	1144	1144	0	0	1135	1144	1144	1144	0	1110	1144	1144	916	1144	1144	1144
S4 Range 1 Q:	0	0	0	0	0	0	0	0	0	0	0	0	0	0	0	0	0
S4 Range 2 Q:	0	0	0	0	0	0	0	0	0	0	0	0	0	0	0	0	0
S4 Range 3 Q:	0	0	0	0	0	0	0	0	0	0	0	0	0	0	0	0	0
S4 Range 4 Q:	0	0	0	0	0	0	0	0	0	0	0	0	0	0	0	0	0
S4 Range 5 Q:	0	0	0	0	0	0	0	0	0	0	0	0	0	0	0	0	0
S4 Range 6 Q:	0	1464	0	0	0	0	0	1400	0	0	0	0	0	0	0	0	0
S1 Range 1 Y:	0	0	0	0	0	0	0	0	0	0	0	0	0	0	0	0	0
S1 Range 2 Y:	0	0	0	0	0	0	0	0	0	0	0	0	0	0	0	0	0
S1 Range 3 Y:	0	0	0	0	0	0	0	0	0	0	0	0	0	0	0	0	0
S1 Range 4 Y:	0	0	0	0	0	0	0	0	0	0	0	0	0	0	0	0	0
S1 Range 5 Y:	1	1	1	0	0	1	0	1	1	1	1	1	1	1	1	0	0
S2 Range 1 Y:	0	0	0	0	0	0	0	0	0	0	0	0	0	0	0	0	0
S2 Range 2 Y:	0	0	0	0	0	0	0	0	0	0	0	0	0	0	0	0	0
S2 Range 3 Y:	0	0	0	0	0	0	0	0	0	0	0	0	0	0	0	0	0
S2 Range 4 Y:	0	0	0	0	0	0	0	0	0	0	0	0	0	0	0	0	0
S2 Range 5 Y:	0	1	1	1	1	0	1	1	0	0	1	0	1	1	1	1	0
S3 Range 1 Y:	0	0	0	0	0	0	0	0	0	0	0	0	0	0	0	0	0
S3 Range 2 Y:	0	0	0	0	0	0	0	0	0	0	0	0	0	0	0	0	0
S3 Range 3 Y:	0	0	0	0	0	0	0	0	-6.03829e-14	0	0	0	0	0	0	0	0
S3 Range 4 Y:	0	0	0	0	1	0	0	0	0	0	0	0	0	0	0	0	0
S3 Range 5 Y:	1	1	1	0	0	1	1	1	1	0	1	1	1	1	1	1	1
S4 Range 1 Y:	0	0	0	0	0	0	0	0	0	0	0	0	0	0	0	0	0
S4 Range 2 Y:	0	0	0	0	0	0	0	0	0	0	0	0	0	0	0	0	0
S4 Range 3 Y:	0	0	0	0	0	0	0	0	0	0	0	0	0	0	0	0	0
S4 Range 4 Y:	0	0	0	0	0	0	0	0	0	0	0	0	0	0	0	0	0
S4 Range 5 Y:	0	0	0	0	0	0	0	0	0	0	0	0	0	0	0	0	0
S4 Range 6 Y:	0	1	0	0	0	0	0	1	0	0	0	0	0	0	0	0	0
Inventory Q:	0	0	1603	0	311	816	-1.26492e-09	708	954	0	297	904	0	899	1695	1143	0
Shortage Q:	-774	0	0	-89	0	0	0	0	0	-66	0	0	-1.47842e-10	0	0	0	0
Inventory Y:	0	0	1	0	1	1	-1.37626e-13	1	1	0	1	1	0	1	1	1	0
Shortage Y:	1	0	0	1	0	0	0	0	0	1	0	0	0	0	0	0	0

## Sheet: Optimal Values
TCP:	1.13123e+06
TVP:	-23897
% variation (bi-obj using WCCM):	0.156352

## Sheet: Exit Flags
Cost Obj:	1
Value Obj:	1
Bi-Obj:	1

## Sheet: Time & Size
CPU running time (sec):	1.13881
elapsed time (sec):	5.73143
No. of decision variables:	592
No. of constraints:	695
