# Supplementary material for: Datasets for supplier selection and order allocation with green criteria, all-unit quantity discounts and varying number of suppliers
Source: Data Brief. 2017 Jun 9;13:444–52. doi: 10.1016/j.dib.2017.06.018 (PMC5485863; doi:10.1016/j.dib.2017.06.018)
Supplement: Supplementary file 5 — Supplementary material Time analysis data [file mmc5.zip › Data_In_Brief/4.Time Analysis/107 R.xlsx]

## Sheet: Cost - Single Obj Solution
	Period 1	Period 2	Period 3	Period 4	Period 5	Period 6	Period 7	Period 8	Period 9	Period 10	Period 11	Period 12	Period 13	Period 14	Period 15
S1 Range 1 Q:	0	0	0	0	0	0	0	0	0	0	0	0	0	0	0
S1 Range 2 Q:	0	0	0	0	0	0	0	0	0	0	0	0	0	0	0
S1 Range 3 Q:	0	0	0	0	0	0	0	0	0	0	0	0	0	0	0
S1 Range 4 Q:	0	0	0	0	0	0	0	0	0	0	0	0	0	0	0
S1 Range 5 Q:	0	0	0	0	0	0	0	0	0	0	0	0	0	0	0
S1 Range 6 Q:	1787	1787	1787	1787	1787	0	0	1787	1787	1787	1787	0	1787	1787	1787
S2 Range 1 Q:	0	0	0	0	0	0	0	0	0	0	0	0	0	0	0
S2 Range 2 Q:	0	0	0	0	0	0	0	0	0	0	0	0	0	0	0
S2 Range 3 Q:	0	0	0	0	0	0	0	0	0	0	0	0	0	0	0
S2 Range 4 Q:	659	0	659	659	0	659	571	659	659	659	659	659	659	659	0
S3 Range 1 Q:	0	0	0	0	0	0	0	0	0	0	0	0	0	0	0
S3 Range 2 Q:	0	0	0	0	0	0	0	0	0	0	0	0	0	0	0
S3 Range 3 Q:	0	0	0	0	0	0	0	0	0	0	0	0	0	0	0
S3 Range 4 Q:	1155	0	1155	1155	1155	1155	1155	1155	1155	1155	0	0	1155	0	0
S4 Range 1 Q:	0	0	0	0	0	0	0	0	0	0	0	0	0	0	0
S4 Range 2 Q:	0	0	0	0	0	0	0	0	0	0	0	0	0	0	0
S4 Range 3 Q:	0	0	0	0	0	0	0	0	0	0	0	0	0	0	0
S4 Range 4 Q:	615	0	615	615	571	615	0	615	0	0	615	0	615	615	615
S5 Range 1 Q:	0	0	0	0	0	0	0	0	0	0	0	0	0	0	0
S5 Range 2 Q:	549	0	0	549	549	0	549	549	549	549	549	0	549	549	0
S6 Range 1 Q:	0	0	0	0	0	0	0	0	0	0	0	0	0	0	0
S6 Range 2 Q:	0	579	579	0	0	579	0	498	579	0	579	0	579	0	579
S1 Range 1 Y:	0	0	0	0	0	0	0	0	0	0	0	0	0	0	0
S1 Range 2 Y:	0	0	0	0	0	0	0	0	0	0	0	0	0	0	0
S1 Range 3 Y:	0	0	0	0	0	0	0	0	0	0	0	0	0	0	0
S1 Range 4 Y:	0	0	0	0	0	0	0	0	0	0	0	0	0	0	0
S1 Range 5 Y:	0	0	0	0	0	0	0	0	0	0	0	0	0	0	0
S1 Range 6 Y:	1	1	1	1	1	0	0	1	1	1	1	0	1	1	1
S2 Range 1 Y:	0	0	0	0	0	0	0	0	0	0	0	0	0	0	0
S2 Range 2 Y:	0	0	0	0	0	0	0	0	0	0	0	0	0	0	0
S2 Range 3 Y:	0	0	0	0	0	0	0	0	0	0	0	0	0	0	0
S2 Range 4 Y:	1	0	1	1	0	1	1	1	1	1	1	1	1	1	0
S3 Range 1 Y:	0	0	0	0	0	0	0	0	0	0	0	0	0	0	0
S3 Range 2 Y:	0	0	0	0	0	0	0	0	0	0	0	0	0	0	0
S3 Range 3 Y:	0	0	0	0	0	0	0	0	0	0	0	0	0	0	0
S3 Range 4 Y:	1	0	1	1	1	1	1	1	1	1	0	0	1	0	0
S4 Range 1 Y:	0	0	0	0	0	0	0	0	0	0	0	0	0	0	0
S4 Range 2 Y:	0	0	0	0	0	0	0	0	0	0	0	0	0	0	0
S4 Range 3 Y:	0	0	0	0	0	0	0	0	0	0	0	0	0	0	0
S4 Range 4 Y:	1	0	1	1	1	1	0	1	0	0	1	0	1	1	1
S5 Range 1 Y:	0	0	0	0	0	0	0	0	0	0	0	0	0	0	0
S5 Range 2 Y:	1	0	0	1	1	0	1	1	1	1	1	0	1	1	0
S6 Range 1 Y:	0	0	0	0	0	0	0	0	0	0	0	0	0	0	0
S6 Range 2 Y:	0	1	1	0	0	1	0	1	1	0	1	0	1	0	1
Inventory Q:	1170	0	713	0	17	0	-4.24836e-10	57	1608	2729	2206	777	2301	1310	0
Shortage Q:	0	-900	0	-407	0	0	0	0	0	0	0	0	0	0	0
Inventory Y:	1	0	1	0	1	0	0	1	1	1	1	1	1	1	0
Shortage Y:	0	1	0	1	0	0	0	0	0	0	0	0	0	0	0

## Sheet: Value - Single Obj Solution
	Period 1	Period 2	Period 3	Period 4	Period 5	Period 6	Period 7	Period 8	Period 9	Period 10	Period 11	Period 12	Period 13	Period 14	Period 15
S1 Range 1 Q:	0	0	0	0	0	0	0	0	0	0	0	0	0	0	0
S1 Range 2 Q:	0	0	0	0	0	0	0	0	0	0	0	0	0	0	0
S1 Range 3 Q:	0	0	0	0	0	0	0	0	0	0	0	0	0	0	0
S1 Range 4 Q:	0	0	0	0	0	0	0	0	0	0	0	0	0	0	0
S1 Range 5 Q:	0	0	0	0	0	0	0	0	0	0	0	0	0	0	0
S1 Range 6 Q:	1787	1787	1787	1787	1787	0	0	1787	1787	1787	1787	0	1787	1787	1787
S2 Range 1 Q:	0	0	0	0	0	0	0	0	0	0	0	0	0	0	0
S2 Range 2 Q:	0	0	0	0	0	0	0	0	0	0	0	0	0	0	0
S2 Range 3 Q:	0	0	0	0	0	0	0	0	0	0	0	0	0	0	0
S2 Range 4 Q:	659	0	659	659	0	659	659	659	659	659	659	659	659	659	0
S3 Range 1 Q:	0	0	0	0	0	0	0	0	0	0	0	0	0	0	0
S3 Range 2 Q:	0	0	0	0	0	0	0	0	0	0	0	0	0	0	0
S3 Range 3 Q:	0	0	0	0	0	0	0	0	0	0	0	0	0	0	0
S3 Range 4 Q:	1155	0	1155	1155	1155	1155	1155	1155	1155	1155	0	0	1155	0	0
S4 Range 1 Q:	0	0	0	0	0	0	0	0	0	0	0	0	0	0	0
S4 Range 2 Q:	0	0	0	0	0	0	0	0	0	0	0	0	0	0	0
S4 Range 3 Q:	0	0	0	0	0	0	0	0	0	0	0	0	0	0	0
S4 Range 4 Q:	615	0	615	615	615	615	0	615	0	0	615	0	615	615	615
S5 Range 1 Q:	0	0	0	0	2	0	0	0	274	0	0	0	0	0	0
S5 Range 2 Q:	549	0	0	549	0	0	0	549	0	549	549	0	549	549	0
S6 Range 1 Q:	0	0	0	0	0	0	0	0	0	0	0	0	0	0	0
S6 Range 2 Q:	0	579	579	0	579	579	579	579	579	0	579	0	579	0	579
S1 Range 1 Y:	0	0	0	0	0	0	0	0	0	0	0	0	0	0	0
S1 Range 2 Y:	0	0	0	0	0	0	0	0	0	0	0	0	0	0	0
S1 Range 3 Y:	0	0	0	0	0	0	0	0	0	0	0	0	0	0	0
S1 Range 4 Y:	0	0	0	0	0	0	0	0	0	0	0	0	0	0	0
S1 Range 5 Y:	0	0	0	0	0	0	0	0	0	0	0	0	0	0	0
S1 Range 6 Y:	1	1	1	1	1	0	0	1	1	1	1	0	1	1	1
S2 Range 1 Y:	0	0	0	0	0	0	0	0	0	0	0	0	0	0	0
S2 Range 2 Y:	0	0	0	0	0	0	0	0	0	0	0	0	0	0	0
S2 Range 3 Y:	0	0	0	0	0	0	0	0	0	0	0	0	0	0	0
S2 Range 4 Y:	1	0	1	1	0	1	1	1	1	1	1	1	1	1	0
S3 Range 1 Y:	0	0	0	0	0	0	0	0	0	0	0	0	0	0	0
S3 Range 2 Y:	0	0	0	0	0	0	0	0	0	0	0	0	0	0	0
S3 Range 3 Y:	0	0	0	0	0	0	0	0	0	0	0	0	0	0	0
S3 Range 4 Y:	1	0	1	1	1	1	1	1	1	1	0	0	1	0	0
S4 Range 1 Y:	0	0	0	0	0	0	0	0	0	0	0	0	0	0	0
S4 Range 2 Y:	0	0	0	0	0	0	0	0	0	0	0	0	0	0	0
S4 Range 3 Y:	0	0	0	0	0	0	0	0	0	0	0	0	0	0	0
S4 Range 4 Y:	1	0	1	1	1	1	0	1	0	0	1	0	1	1	1
S5 Range 1 Y:	0	0	0	0	1	0	0	0	1	0	0	0	0	0	0
S5 Range 2 Y:	1	0	0	1	0	0	0	1	0	1	1	0	1	1	0
S6 Range 1 Y:	0	0	0	0	0	0	0	0	0	0	0	0	0	0	0
S6 Range 2 Y:	0	1	1	0	1	1	1	1	1	0	1	0	1	0	1
Inventory Q:	1170	0	713	0	93	76	194	332	1608	2729	2206	777	2301	1310	0
Shortage Q:	0	-900	0	-407	0	0	0	0	0	0	0	0	0	0	0
Inventory Y:	1	0	1	0	1	1	1	1	1	1	1	1	1	1	0
Shortage Y:	0	1	0	1	0	0	0	0	0	0	0	0	0	0	0

## Sheet: Bi-Obj Solution
	Period 1	Period 2	Period 3	Period 4	Period 5	Period 6	Period 7	Period 8	Period 9	Period 10	Period 11	Period 12	Period 13	Period 14	Period 15
S1 Range 1 Q:	0	0	0	0	0	0	0	0	0	0	0	0	0	0	0
S1 Range 2 Q:	0	0	0	0	0	0	0	0	0	0	0	0	0	0	0
S1 Range 3 Q:	0	0	0	0	0	0	0	0	0	0	0	0	0	0	0
S1 Range 4 Q:	0	0	0	0	0	0	0	0	0	0	0	0	0	0	0
S1 Range 5 Q:	0	0	0	0	0	0	0	0	0	0	0	0	0	0	0
S1 Range 6 Q:	1787	1787	1787	1787	1787	0	0	1787	1787	1787	1787	0	1787	1787	1787
S2 Range 1 Q:	0	0	0	0	0	0	0	0	0	0	0	0	0	0	0
S2 Range 2 Q:	0	0	0	0	0	0	0	0	0	0	0	0	0	0	0
S2 Range 3 Q:	0	0	0	0	0	0	0	0	0	0	0	0	0	0	0
S2 Range 4 Q:	659	0	659	659	0	659	659	659	659	659	659	659	659	659	0
S3 Range 1 Q:	0	0	0	0	0	0	0	0	0	0	0	0	0	0	0
S3 Range 2 Q:	0	0	0	0	0	0	0	0	0	0	0	0	0	0	0
S3 Range 3 Q:	0	0	0	0	0	0	0	0	0	0	0	0	0	0	0
S3 Range 4 Q:	1155	0	1155	1155	1155	1155	1155	1155	1155	1155	0	0	1155	0	0
S4 Range 1 Q:	0	0	0	0	0	0	0	0	0	0	0	0	0	0	0
S4 Range 2 Q:	0	0	0	0	0	0	0	0	0	0	0	0	0	0	0
S4 Range 3 Q:	0	0	0	0	0	0	0	0	0	0	0	0	0	0	0
S4 Range 4 Q:	615	0	615	615	615	615	0	615	0	0	615	0	615	615	615
S5 Range 1 Q:	0	0	0	0	0	0	0	0	0	0	0	0	0	0	0
S5 Range 2 Q:	549	0	0	549	-1.37475e-10	0	0	350	549	549	549	0	549	549	0
S6 Range 1 Q:	0	0	0	0	0	0	0	0	0	0	0	0	0	0	0
S6 Range 2 Q:	0	579	579	0	505	579	579	579	579	0	579	0	579	0	579
S1 Range 1 Y:	0	0	0	0	0	0	0	0	0	0	0	0	0	0	0
S1 Range 2 Y:	0	0	0	0	0	0	0	0	0	0	0	0	0	0	0
S1 Range 3 Y:	0	0	0	0	0	0	0	0	0	0	0	0	0	0	0
S1 Range 4 Y:	0	0	0	0	0	0	0	0	0	0	0	0	0	0	0
S1 Range 5 Y:	0	0	0	0	0	0	0	0	0	0	0	0	0	0	0
S1 Range 6 Y:	1	1	1	1	1	0	0	1	1	1	1	0	1	1	1
S2 Range 1 Y:	0	0	0	0	0	0	0	0	0	0	0	0	0	0	0
S2 Range 2 Y:	0	0	0	0	0	0	0	0	0	0	0	0	0	0	0
S2 Range 3 Y:	0	0	0	0	0	0	0	0	0	0	0	0	0	0	0
S2 Range 4 Y:	1	0	1	1	0	1	1	1	1	1	1	1	1	1	0
S3 Range 1 Y:	0	0	0	0	0	0	0	0	0	0	0	0	0	0	0
S3 Range 2 Y:	0	0	0	0	0	0	0	0	0	0	0	0	0	0	0
S3 Range 3 Y:	0	0	0	0	0	0	0	0	0	0	0	0	0	0	0
S3 Range 4 Y:	1	0	1	1	1	1	1	1	1	1	0	0	1	0	0
S4 Range 1 Y:	0	0	0	0	0	0	0	0	0	0	0	0	0	0	0
S4 Range 2 Y:	0	0	0	0	0	0	0	0	0	0	0	0	0	0	0
S4 Range 3 Y:	0	0	0	0	0	0	0	0	0	0	0	0	0	0	0
S4 Range 4 Y:	1	0	1	1	1	1	0	1	0	0	1	0	1	1	1
S5 Range 1 Y:	0	0	0	0	0	0	0	0	0	0	0	0	0	0	0
S5 Range 2 Y:	1	0	0	1	-2.50411e-13	0	0	1	1	1	1	0	1	1	0
S6 Range 1 Y:	0	0	0	0	0	0	0	0	0	0	0	0	0	0	0
S6 Range 2 Y:	0	1	1	0	1	1	1	1	1	0	1	0	1	0	1
Inventory Q:	1170	0	713	0	17	0	118	57	1608	2729	2206	777	2301	1310	0
Shortage Q:	0	-900	0	-407	0	0	0	0	0	0	0	0	0	0	0
Inventory Y:	1	0	1	0	1	0	1	1	1	1	1	1	1	1	0
Shortage Y:	0	1	0	1	0	0	0	0	0	0	0	0	0	0	0

## Sheet: Optimal Values
TCP:	1.86103e+06
TVP:	-21048.3
% variation (bi-obj using WCCM):	0.00398217

## Sheet: Exit Flags
Cost Obj:	1
Value Obj:	1
Bi-Obj:	1

## Sheet: Time & Size
CPU running time (sec):	0.826805
elapsed time (sec):	5.56316
No. of decision variables:	540
No. of constraints:	651
