# Supplementary material for: Datasets for supplier selection and order allocation with green criteria, all-unit quantity discounts and varying number of suppliers
Source: Data Brief. 2017 Jun 9;13:444–52. doi: 10.1016/j.dib.2017.06.018 (PMC5485863; doi:10.1016/j.dib.2017.06.018)
Supplement: Supplementary file 5 — Supplementary material Time analysis data [file mmc5.zip › Data_In_Brief/4.Time Analysis/109 R.xlsx]

## Sheet: Cost - Single Obj Solution
	Period 1	Period 2
S1 Range 1 Q:	0	0
S1 Range 2 Q:	0	0
S1 Range 3 Q:	0	0
S1 Range 4 Q:	0	0
S1 Range 5 Q:	2.30654e-10	0
S1 Range 6 Q:	1007	1007
S2 Range 1 Q:	0	0
S2 Range 2 Q:	0	0
S2 Range 3 Q:	0	0
S2 Range 4 Q:	0	0
S2 Range 5 Q:	0	0
S2 Range 6 Q:	1235	0
S3 Range 1 Q:	0	0
S3 Range 2 Q:	0	0
S4 Range 1 Q:	0	0
S4 Range 2 Q:	0	0
S4 Range 3 Q:	0	0
S4 Range 4 Q:	0	0
S4 Range 5 Q:	0	0
S4 Range 6 Q:	1409	1409
S5 Range 1 Q:	0	0
S5 Range 2 Q:	0	0
S5 Range 3 Q:	0	0
S5 Range 4 Q:	539	539
S6 Range 1 Q:	0	0
S6 Range 2 Q:	0	0
S6 Range 3 Q:	857	0
S7 Range 1 Q:	0	0
S7 Range 2 Q:	0	0
S7 Range 3 Q:	0	0
S8 Range 1 Q:	0	0
S8 Range 2 Q:	0	0
S8 Range 3 Q:	0	0
S8 Range 4 Q:	0	0
S8 Range 5 Q:	0	0
S8 Range 6 Q:	0	875
S9 Range 1 Q:	0	0
S9 Range 2 Q:	0	0
S10 Range 1 Q:	0	0
S10 Range 2 Q:	0	0
S10 Range 3 Q:	878	878
S11 Range 1 Q:	0	0
S11 Range 2 Q:	0	0
S11 Range 3 Q:	0	0
S11 Range 4 Q:	-1.91358e-10	0
S11 Range 5 Q:	0	0
S11 Range 6 Q:	0	671
S12 Range 1 Q:	0	0
S12 Range 2 Q:	0	0
S12 Range 3 Q:	0	0
S12 Range 4 Q:	1087	1087
S13 Range 1 Q:	0	0
S13 Range 2 Q:	0	0
S13 Range 3 Q:	0	0
S13 Range 4 Q:	0	0
S13 Range 5 Q:	0	0
S13 Range 6 Q:	821	0
S14 Range 1 Q:	0	0
S14 Range 2 Q:	0	0
S14 Range 3 Q:	0	0
S14 Range 4 Q:	0	0
S14 Range 5 Q:	500	534
S1 Range 1 Y:	0	0
S1 Range 2 Y:	0	0
S1 Range 3 Y:	0	0
S1 Range 4 Y:	0	0
S1 Range 5 Y:	2.74916e-13	0
S1 Range 6 Y:	1	1
S2 Range 1 Y:	0	0
S2 Range 2 Y:	0	0
S2 Range 3 Y:	0	0
S2 Range 4 Y:	0	0
S2 Range 5 Y:	0	0
S2 Range 6 Y:	1	0
S3 Range 1 Y:	0	0
S3 Range 2 Y:	0	0
S4 Range 1 Y:	0	0
S4 Range 2 Y:	0	0
S4 Range 3 Y:	0	0
S4 Range 4 Y:	0	0
S4 Range 5 Y:	0	0
S4 Range 6 Y:	1	1
S5 Range 1 Y:	0	0
S5 Range 2 Y:	0	0
S5 Range 3 Y:	0	0
S5 Range 4 Y:	1	1
S6 Range 1 Y:	0	0
S6 Range 2 Y:	0	0
S6 Range 3 Y:	1	0
S7 Range 1 Y:	0	0
S7 Range 2 Y:	0	0
S7 Range 3 Y:	0	0
S8 Range 1 Y:	0	0
S8 Range 2 Y:	0	0
S8 Range 3 Y:	0	0
S8 Range 4 Y:	0	0
S8 Range 5 Y:	0	0
S8 Range 6 Y:	0	1
S9 Range 1 Y:	0	0
S9 Range 2 Y:	0	0
S10 Range 1 Y:	0	0
S10 Range 2 Y:	0	0
S10 Range 3 Y:	1	1
S11 Range 1 Y:	0	0
S11 Range 2 Y:	0	0
S11 Range 3 Y:	0	0
S11 Range 4 Y:	0	0
S11 Range 5 Y:	0	0
S11 Range 6 Y:	0	1
S12 Range 1 Y:	0	0
S12 Range 2 Y:	0	0
S12 Range 3 Y:	0	0
S12 Range 4 Y:	1	1
S13 Range 1 Y:	0	0
S13 Range 2 Y:	0	0
S13 Range 3 Y:	0	0
S13 Range 4 Y:	0	0
S13 Range 5 Y:	0	0
S13 Range 6 Y:	1	0
S14 Range 1 Y:	0	0
S14 Range 2 Y:	0	0
S14 Range 3 Y:	0	0
S14 Range 4 Y:	0	0
S14 Range 5 Y:	1	1
Inventory Q:	1527	0
Shortage Q:	0	0
Inventory Y:	1	0
Shortage Y:	0	0

## Sheet: Value - Single Obj Solution
	Period 1	Period 2
S1 Range 1 Q:	0	0
S1 Range 2 Q:	334	0
S1 Range 3 Q:	0	0
S1 Range 4 Q:	0	0
S1 Range 5 Q:	0	0
S1 Range 6 Q:	0	0
S2 Range 1 Q:	0	0
S2 Range 2 Q:	0	0
S2 Range 3 Q:	0	0
S2 Range 4 Q:	0	0
S2 Range 5 Q:	0	0
S2 Range 6 Q:	1235	0
S3 Range 1 Q:	0	0
S3 Range 2 Q:	0	0
S4 Range 1 Q:	0	0
S4 Range 2 Q:	0	0
S4 Range 3 Q:	0	0
S4 Range 4 Q:	0	0
S4 Range 5 Q:	0	0
S4 Range 6 Q:	1409	1409
S5 Range 1 Q:	0	0
S5 Range 2 Q:	0	0
S5 Range 3 Q:	0	0
S5 Range 4 Q:	539	539
S6 Range 1 Q:	0	0
S6 Range 2 Q:	0	0
S6 Range 3 Q:	857	0
S7 Range 1 Q:	0	0
S7 Range 2 Q:	0	0
S7 Range 3 Q:	305	0
S8 Range 1 Q:	0	0
S8 Range 2 Q:	0	0
S8 Range 3 Q:	0	0
S8 Range 4 Q:	0	0
S8 Range 5 Q:	0	0
S8 Range 6 Q:	0	875
S9 Range 1 Q:	0	0
S9 Range 2 Q:	335	335
S10 Range 1 Q:	0	0
S10 Range 2 Q:	0	0
S10 Range 3 Q:	878	878
S11 Range 1 Q:	0	0
S11 Range 2 Q:	0	0
S11 Range 3 Q:	0	0
S11 Range 4 Q:	0	0
S11 Range 5 Q:	0	0
S11 Range 6 Q:	671	671
S12 Range 1 Q:	0	0
S12 Range 2 Q:	0	0
S12 Range 3 Q:	0	0
S12 Range 4 Q:	1087	1087
S13 Range 1 Q:	0	0
S13 Range 2 Q:	0	0
S13 Range 3 Q:	0	0
S13 Range 4 Q:	0	0
S13 Range 5 Q:	0	0
S13 Range 6 Q:	821	0
S14 Range 1 Q:	0	0
S14 Range 2 Q:	0	0
S14 Range 3 Q:	0	0
S14 Range 4 Q:	0	0
S14 Range 5 Q:	534	534
S1 Range 1 Y:	0	0
S1 Range 2 Y:	1	0
S1 Range 3 Y:	0	0
S1 Range 4 Y:	0	0
S1 Range 5 Y:	0	0
S1 Range 6 Y:	0	0
S2 Range 1 Y:	0	0
S2 Range 2 Y:	0	0
S2 Range 3 Y:	0	0
S2 Range 4 Y:	0	0
S2 Range 5 Y:	0	0
S2 Range 6 Y:	1	0
S3 Range 1 Y:	0	0
S3 Range 2 Y:	0	0
S4 Range 1 Y:	0	0
S4 Range 2 Y:	0	0
S4 Range 3 Y:	0	0
S4 Range 4 Y:	0	0
S4 Range 5 Y:	0	0
S4 Range 6 Y:	1	1
S5 Range 1 Y:	0	0
S5 Range 2 Y:	0	0
S5 Range 3 Y:	0	0
S5 Range 4 Y:	1	1
S6 Range 1 Y:	0	0
S6 Range 2 Y:	0	0
S6 Range 3 Y:	1	0
S7 Range 1 Y:	0	0
S7 Range 2 Y:	0	0
S7 Range 3 Y:	1	0
S8 Range 1 Y:	0	0
S8 Range 2 Y:	0	0
S8 Range 3 Y:	0	0
S8 Range 4 Y:	0	0
S8 Range 5 Y:	0	0
S8 Range 6 Y:	0	1
S9 Range 1 Y:	0	0
S9 Range 2 Y:	1	1
S10 Range 1 Y:	0	0
S10 Range 2 Y:	0	0
S10 Range 3 Y:	1	1
S11 Range 1 Y:	0	0
S11 Range 2 Y:	0	0
S11 Range 3 Y:	0	0
S11 Range 4 Y:	0	0
S11 Range 5 Y:	0	0
S11 Range 6 Y:	1	1
S12 Range 1 Y:	0	0
S12 Range 2 Y:	0	0
S12 Range 3 Y:	0	0
S12 Range 4 Y:	1	1
S13 Range 1 Y:	0	0
S13 Range 2 Y:	0	0
S13 Range 3 Y:	0	0
S13 Range 4 Y:	0	0
S13 Range 5 Y:	0	0
S13 Range 6 Y:	1	0
S14 Range 1 Y:	0	0
S14 Range 2 Y:	0	0
S14 Range 3 Y:	0	0
S14 Range 4 Y:	0	0
S14 Range 5 Y:	1	1
Inventory Q:	2199	0
Shortage Q:	0	0
Inventory Y:	1	0
Shortage Y:	0	0

## Sheet: Bi-Obj Solution
	Period 1	Period 2
S1 Range 1 Q:	0	0
S1 Range 2 Q:	0	0
S1 Range 3 Q:	0	336
S1 Range 4 Q:	0	0
S1 Range 5 Q:	0	0
S1 Range 6 Q:	0	0
S2 Range 1 Q:	0	0
S2 Range 2 Q:	0	0
S2 Range 3 Q:	0	0
S2 Range 4 Q:	0	0
S2 Range 5 Q:	0	0
S2 Range 6 Q:	1235	0
S3 Range 1 Q:	0	0
S3 Range 2 Q:	0	0
S4 Range 1 Q:	0	0
S4 Range 2 Q:	0	0
S4 Range 3 Q:	0	0
S4 Range 4 Q:	0	0
S4 Range 5 Q:	0	0
S4 Range 6 Q:	1407	1409
S5 Range 1 Q:	0	0
S5 Range 2 Q:	0	0
S5 Range 3 Q:	0	0
S5 Range 4 Q:	539	539
S6 Range 1 Q:	0	0
S6 Range 2 Q:	0	0
S6 Range 3 Q:	857	0
S7 Range 1 Q:	0	0
S7 Range 2 Q:	0	0
S7 Range 3 Q:	305	0
S8 Range 1 Q:	0	0
S8 Range 2 Q:	0	0
S8 Range 3 Q:	0	0
S8 Range 4 Q:	0	0
S8 Range 5 Q:	0	0
S8 Range 6 Q:	0	875
S9 Range 1 Q:	0	0
S9 Range 2 Q:	335	335
S10 Range 1 Q:	0	0
S10 Range 2 Q:	0	0
S10 Range 3 Q:	878	878
S11 Range 1 Q:	0	0
S11 Range 2 Q:	0	0
S11 Range 3 Q:	0	0
S11 Range 4 Q:	0	0
S11 Range 5 Q:	0	0
S11 Range 6 Q:	671	671
S12 Range 1 Q:	0	0
S12 Range 2 Q:	0	0
S12 Range 3 Q:	0	0
S12 Range 4 Q:	1087	1087
S13 Range 1 Q:	0	0
S13 Range 2 Q:	0	0
S13 Range 3 Q:	0	0
S13 Range 4 Q:	0	0
S13 Range 5 Q:	0	0
S13 Range 6 Q:	821	0
S14 Range 1 Q:	0	0
S14 Range 2 Q:	0	0
S14 Range 3 Q:	0	0
S14 Range 4 Q:	0	0
S14 Range 5 Q:	534	534
S1 Range 1 Y:	0	0
S1 Range 2 Y:	0	0
S1 Range 3 Y:	0	1
S1 Range 4 Y:	0	0
S1 Range 5 Y:	0	0
S1 Range 6 Y:	0	0
S2 Range 1 Y:	0	0
S2 Range 2 Y:	0	0
S2 Range 3 Y:	0	0
S2 Range 4 Y:	0	0
S2 Range 5 Y:	0	0
S2 Range 6 Y:	1	0
S3 Range 1 Y:	0	0
S3 Range 2 Y:	0	0
S4 Range 1 Y:	0	0
S4 Range 2 Y:	0	0
S4 Range 3 Y:	0	0
S4 Range 4 Y:	0	0
S4 Range 5 Y:	0	0
S4 Range 6 Y:	1	1
S5 Range 1 Y:	0	0
S5 Range 2 Y:	0	0
S5 Range 3 Y:	0	0
S5 Range 4 Y:	1	1
S6 Range 1 Y:	0	0
S6 Range 2 Y:	0	0
S6 Range 3 Y:	1	0
S7 Range 1 Y:	0	0
S7 Range 2 Y:	0	0
S7 Range 3 Y:	1	0
S8 Range 1 Y:	0	0
S8 Range 2 Y:	0	0
S8 Range 3 Y:	0	0
S8 Range 4 Y:	0	0
S8 Range 5 Y:	0	0
S8 Range 6 Y:	0	1
S9 Range 1 Y:	0	0
S9 Range 2 Y:	1	1
S10 Range 1 Y:	0	0
S10 Range 2 Y:	0	0
S10 Range 3 Y:	1	1
S11 Range 1 Y:	0	0
S11 Range 2 Y:	0	0
S11 Range 3 Y:	0	0
S11 Range 4 Y:	0	0
S11 Range 5 Y:	0	0
S11 Range 6 Y:	1	1
S12 Range 1 Y:	0	0
S12 Range 2 Y:	0	0
S12 Range 3 Y:	0	0
S12 Range 4 Y:	1	1
S13 Range 1 Y:	0	0
S13 Range 2 Y:	0	0
S13 Range 3 Y:	0	0
S13 Range 4 Y:	0	0
S13 Range 5 Y:	0	0
S13 Range 6 Y:	1	0
S14 Range 1 Y:	0	0
S14 Range 2 Y:	0	0
S14 Range 3 Y:	0	0
S14 Range 4 Y:	0	0
S14 Range 5 Y:	1	1
Inventory Q:	1863	0
Shortage Q:	0	0
Inventory Y:	1	0
Shortage Y:	0	0

## Sheet: Optimal Values
TCP:	553352
TVP:	-9526.81
% variation (bi-obj using WCCM):	0.0365032

## Sheet: Exit Flags
Cost Obj:	1
Value Obj:	1
Bi-Obj:	1

## Sheet: Time & Size
CPU running time (sec):	0.748805
elapsed time (sec):	5.12111
No. of decision variables:	208
No. of constraints:	239
