# Supplementary material for: Datasets for supplier selection and order allocation with green criteria, all-unit quantity discounts and varying number of suppliers
Source: Data Brief. 2017 Jun 9;13:444–52. doi: 10.1016/j.dib.2017.06.018 (PMC5485863; doi:10.1016/j.dib.2017.06.018)
Supplement: Supplementary file 5 — Supplementary material Time analysis data [file mmc5.zip › Data_In_Brief/4.Time Analysis/11 R.xlsx]

## Sheet: Cost - Single Obj Solution
	Period 1	Period 2	Period 3	Period 4	Period 5	Period 6	Period 7	Period 8	Period 9	Period 10	Period 11	Period 12	Period 13	Period 14	Period 15	Period 16	Period 17	Period 18	Period 19	Period 20
S1 Range 1 Q:	0	0	0	0	0	0	0	0	0	0	0	0	0	0	0	0	0	0	0	0
S1 Range 2 Q:	0	0	0	0	477	0	477	477	0	477	0	477	477	477	0	0	0	477	477	0
S2 Range 1 Q:	0	0	0	0	0	0	0	0	0	0	0	0	0	0	0	0	0	0	0	0
S2 Range 2 Q:	0	0	0	0	0	0	0	0	0	0	0	0	0	0	0	0	0	0	0	0
S2 Range 3 Q:	0	0	0	0	0	0	0	0	0	0	0	0	0	0	0	0	0	0	0	0
S2 Range 4 Q:	0	0	0	0	0	0	0	0	0	0	0	0	0	0	0	0	0	0	0	0
S2 Range 5 Q:	0	0	0	1444	1444	1444	1444	1444	1444	0	0	1444	1444	0	0	0	0	1444	1444	1444
S3 Range 1 Q:	0	0	0	0	0	0	0	0	0	0	0	0	0	0	0	0	0	0	0	0
S3 Range 2 Q:	0	0	0	0	0	0	0	0	0	0	0	0	0	0	0	0	0	0	0	0
S3 Range 3 Q:	0	0	0	0	0	0	0	0	0	0	0	0	0	0	0	0	0	0	0	0
S3 Range 4 Q:	0	0	0	0	0	0	0	0	0	0	0	0	0	0	0	0	0	0	0	0
S3 Range 5 Q:	814	0	0	814	814	814	814	814	814	0	814	814	814	0	0	0	814	814	814	0
S4 Range 1 Q:	0	0	0	0	0	0	0	0	0	0	0	0	0	0	0	0	0	0	0	0
S4 Range 2 Q:	0	0	0	0	0	0	0	0	0	0	0	0	0	0	0	0	0	0	0	0
S4 Range 3 Q:	0	0	0	0	0	0	0	0	0	0	0	0	0	0	0	0	0	0	0	0
S4 Range 4 Q:	0	0	0	0	0	0	0	0	0	0	0	0	0	0	0	0	0	0	0	0
S4 Range 5 Q:	0	0	1384	0	1384	0	1384	1384	1384	1384	1384	1384	1384	0	1384	1384	0	1384	1384	1384
S5 Range 1 Q:	0	0	0	0	0	0	0	0	0	0	0	0	0	0	0	0	0	0	0	0
S5 Range 2 Q:	0	0	0	0	0	0	0	0	0	0	0	0	0	0	0	0	0	0	0	0
S5 Range 3 Q:	0	0	0	0	0	0	0	0	0	0	0	0	0	0	0	0	0	0	0	0
S5 Range 4 Q:	0	0	0	0	0	0	0	0	0	0	0	0	0	0	0	0	0	0	0	0
S5 Range 5 Q:	0	0	0	0	0	0	0	-9.69399e-11	0	0	0	0	0	0	0	0	0	0	0	0
S5 Range 6 Q:	1025	1025	1025	0	1025	1025	1025	1025	1025	0	1025	1025	1025	1025	1025	1025	1025	0	0	-2.38797e-08
S6 Range 1 Q:	0	0	0	0	0	0	0	0	0	0	0	0	0	0	0	0	0	0	0	0
S6 Range 2 Q:	0	0	0	0	0	0	0	0	0	0	0	0	0	0	0	0	0	0	0	0
S6 Range 3 Q:	542	542	0	0	542	542	542	542	542	542	0	542	542	542	0	542	0	542	542	0
S7 Range 1 Q:	0	0	0	0	0	0	0	0	0	0	0	0	0	0	0	0	0	0	0	0
S7 Range 2 Q:	0	0	0	0	0	0	0	0	0	0	0	0	0	0	0	0	0	0	0	0
S7 Range 3 Q:	515	515	515	0	515	515	515	515	515	0	515	515	0	0	515	0	0	0	344	0
S8 Range 1 Q:	0	0	0	0	0	0	0	0	0	0	0	0	0	0	0	0	0	0	0	0
S8 Range 2 Q:	0	0	0	0	0	0	0	0	0	0	0	0	0	0	0	0	0	0	0	0
S8 Range 3 Q:	0	0	0	0	0	0	0	0	0	0	0	0	0	0	0	0	0	0	0	0
S8 Range 4 Q:	0	0	0	0	0	0	0	0	0	0	0	0	0	0	0	0	0	0	0	0
S8 Range 5 Q:	0	0	0	0	0	0	0	0	0	0	0	0	0	0	0	0	0	0	0	0
S8 Range 6 Q:	0	0	1583	0	1583	0	1583	1583	1583	1583	0	1583	1583	1583	1583	0	0	1583	1583	1583
S9 Range 1 Q:	0	0	0	0	0	0	0	0	0	0	0	0	0	0	0	0	0	0	0	0
S9 Range 2 Q:	0	0	0	0	0	0	0	0	0	0	0	0	0	0	0	0	0	0	0	0
S9 Range 3 Q:	0	0	0	0	0	0	0	0	0	0	0	0	0	0	0	0	0	0	0	0
S9 Range 4 Q:	0	0	0	0	0	0	0	0	0	0	0	0	0	0	0	0	0	0	0	0
S9 Range 5 Q:	1104	1104	1104	0	1104	1104	1104	1104	1104	0	0	1104	1104	0	0	1104	1104	0	1033	0
S1 Range 1 Y:	0	0	0	0	0	0	0	0	0	0	0	0	0	0	0	0	0	0	0	0
S1 Range 2 Y:	0	0	0	0	1	0	1	1	0	1	0	1	1	1	0	0	0	1	1	0
S2 Range 1 Y:	0	0	0	0	0	0	0	0	0	0	0	0	0	0	0	0	0	0	0	0
S2 Range 2 Y:	0	0	0	0	0	0	0	0	0	0	0	0	0	0	0	0	0	0	0	0
S2 Range 3 Y:	0	0	0	0	0	0	0	0	0	0	0	0	0	0	0	0	0	0	0	0
S2 Range 4 Y:	0	0	0	0	0	0	0	0	0	0	0	0	0	0	0	0	0	0	0	0
S2 Range 5 Y:	0	0	0	1	1	1	1	1	1	0	0	1	1	0	0	0	0	1	1	1
S3 Range 1 Y:	0	0	0	0	0	0	0	0	0	0	0	0	0	0	0	0	0	0	0	0
S3 Range 2 Y:	0	0	0	0	0	0	0	0	0	0	0	0	0	0	0	0	0	0	0	0
S3 Range 3 Y:	0	0	0	0	0	0	0	0	0	0	0	0	0	0	0	0	0	0	0	0
S3 Range 4 Y:	0	0	0	0	0	0	0	0	0	0	0	0	0	0	0	0	0	0	0	0
S3 Range 5 Y:	1	0	0	1	1	1	1	1	1	0	1	1	1	0	0	0	1	1	1	0
S4 Range 1 Y:	0	0	0	0	0	0	0	0	0	0	0	0	0	0	0	0	0	0	0	0
S4 Range 2 Y:	0	0	0	0	0	0	0	0	0	0	0	0	0	0	0	0	0	0	0	0
S4 Range 3 Y:	0	0	0	0	0	0	0	0	0	0	0	0	0	0	0	0	0	0	0	0
S4 Range 4 Y:	0	0	0	0	0	0	0	0	0	0	0	0	0	0	0	0	0	0	0	0
S4 Range 5 Y:	0	0	1	0	1	0	1	1	1	1	1	1	1	0	1	1	0	1	1	1
S5 Range 1 Y:	0	0	0	0	0	0	0	0	0	0	0	0	0	0	0	0	0	0	0	0
S5 Range 2 Y:	0	0	0	0	0	0	0	0	0	0	0	0	0	0	0	0	0	0	0	0
S5 Range 3 Y:	0	0	0	0	0	0	0	0	0	0	0	0	0	0	0	0	0	0	0	0
S5 Range 4 Y:	0	0	0	0	0	0	0	0	0	0	0	0	0	0	0	0	0	0	0	0
S5 Range 5 Y:	0	0	0	0	0	0	0	-1.13513e-13	0	0	0	0	0	0	0	0	0	0	0	0
S5 Range 6 Y:	1	1	1	0	1	1	1	1	1	0	1	1	1	1	1	1	1	0	0	-2.79295e-11
S6 Range 1 Y:	0	0	0	0	0	0	0	0	0	0	0	0	0	0	0	0	0	0	0	0
S6 Range 2 Y:	0	0	0	0	0	0	0	0	0	0	0	0	0	0	0	0	0	0	0	0
S6 Range 3 Y:	1	1	0	0	1	1	1	1	1	1	0	1	1	1	0	1	0	1	1	0
S7 Range 1 Y:	0	0	0	0	0	0	0	0	0	0	0	0	0	0	0	0	0	0	0	0
S7 Range 2 Y:	0	0	0	0	0	0	0	0	0	0	0	0	0	0	0	0	0	0	0	0
S7 Range 3 Y:	1	1	1	0	1	1	1	1	1	0	1	1	0	0	1	0	0	0	1	0
S8 Range 1 Y:	0	0	0	0	0	0	0	0	0	0	0	0	0	0	0	0	0	0	0	0
S8 Range 2 Y:	0	0	0	0	0	0	0	0	0	0	0	0	0	0	0	0	0	0	0	0
S8 Range 3 Y:	0	0	0	0	0	0	0	0	0	0	0	0	0	0	0	0	0	0	0	0
S8 Range 4 Y:	0	0	0	0	0	0	0	0	0	0	0	0	0	0	0	0	0	0	0	0
S8 Range 5 Y:	0	0	0	0	0	0	0	0	0	0	0	0	0	0	0	0	0	0	0	0
S8 Range 6 Y:	0	0	1	0	1	0	1	1	1	1	0	1	1	1	1	0	0	1	1	1
S9 Range 1 Y:	0	0	0	0	0	0	0	0	0	0	0	0	0	0	0	0	0	0	0	0
S9 Range 2 Y:	0	0	0	0	0	0	0	0	0	0	0	0	0	0	0	0	0	0	0	0
S9 Range 3 Y:	0	0	0	0	0	0	0	0	0	0	0	0	0	0	0	0	0	0	0	0
S9 Range 4 Y:	0	0	0	0	0	0	0	0	0	0	0	0	0	0	0	0	0	0	0	0
S9 Range 5 Y:	1	1	1	0	1	1	1	1	1	0	0	1	1	0	0	1	1	0	1	0
Inventory Q:	0	0	0	0	0	0	0	1800	6098	4222	878	7027	10199	6997	3083	0	0	0	744	0
Shortage Q:	-4658	-7693	-6036	-11396	-6113	-7126	-3858	0	0	0	0	0	0	0	0	-184	-5873	-3976	0	0
Inventory Y:	0	0	0	0	0	0	0	1	1	1	1	1	1	1	1	0	0	0	1	0
Shortage Y:	1	1	1	1	1	1	1	0	0	0	0	0	0	0	0	1	1	1	0	0

## Sheet: Value - Single Obj Solution
	Period 1	Period 2	Period 3	Period 4	Period 5	Period 6	Period 7	Period 8	Period 9	Period 10	Period 11	Period 12	Period 13	Period 14	Period 15	Period 16	Period 17	Period 18	Period 19	Period 20
S1 Range 1 Q:	0	0	0	0	0	0	0	0	0	0	0	0	0	0	0	0	0	0	0	0
S1 Range 2 Q:	0	0	0	0	477	0	477	477	0	477	0	477	477	477	0	0	0	477	477	0
S2 Range 1 Q:	0	0	0	0	0	0	0	0	0	0	0	0	0	0	0	0	0	0	0	0
S2 Range 2 Q:	0	0	0	0	0	0	0	0	0	0	0	0	0	0	0	0	0	0	0	0
S2 Range 3 Q:	0	0	0	0	0	0	0	0	0	0	0	0	0	0	0	0	0	0	0	0
S2 Range 4 Q:	0	0	0	0	0	0	0	0	0	0	0	0	0	0	0	0	0	0	0	0
S2 Range 5 Q:	0	0	0	1444	1444	1444	1444	1444	1444	0	0	1444	1444	0	0	0	0	1444	1444	1444
S3 Range 1 Q:	0	0	0	0	0	0	0	0	0	0	0	0	0	0	0	0	0	0	0	0
S3 Range 2 Q:	0	0	0	325	325	0	0	0	0	0	0	0	0	0	0	0	0	0	0	0
S3 Range 3 Q:	0	0	0	0	0	0	488	0	0	0	0	0	0	0	0	0	0	0	0	0
S3 Range 4 Q:	651	0	0	0	0	651	0	0	0	0	489	651	0	0	0	0	651	0	0	0
S3 Range 5 Q:	0	0	0	0	0	0	0	814	814	0	0	0	803	0	0	0	0	814	814	0
S4 Range 1 Q:	0	0	0	0	0	0	0	0	0	0	0	0	0	0	0	0	0	0	0	0
S4 Range 2 Q:	0	0	0	0	0	0	0	0	0	0	0	0	0	0	0	0	0	0	0	0
S4 Range 3 Q:	0	0	0	0	0	0	0	0	0	0	0	0	0	0	0	0	0	0	0	0
S4 Range 4 Q:	0	0	0	0	0	0	0	0	0	0	0	0	0	0	0	0	0	0	0	0
S4 Range 5 Q:	0	0	1384	0	1384	0	1384	1384	1384	1384	1384	1384	1384	0	1384	1384	0	1384	1384	1384
S5 Range 1 Q:	0	0	0	0	0	0	0	0	0	0	0	0	0	0	0	0	0	0	0	0
S5 Range 2 Q:	0	0	0	0	0	0	0	0	0	0	0	0	0	0	0	0	0	0	0	0
S5 Range 3 Q:	0	0	0	0	0	0	0	0	0	0	0	0	0	0	0	0	0	0	0	0
S5 Range 4 Q:	0	0	0	0	0	0	0	0	0	0	0	0	0	0	0	0	0	0	0	0
S5 Range 5 Q:	0	0	0	0	0	0	0	0	0	0	0	0	0	0	0	0	0	0	0	0
S5 Range 6 Q:	1025	1025	1025	0	1025	1025	1025	1025	1025	0	1025	1025	1025	1025	1025	1025	1025	0	1025	1025
S6 Range 1 Q:	0	0	0	0	0	0	0	0	0	0	0	0	0	0	0	0	0	0	0	0
S6 Range 2 Q:	0	0	0	0	0	0	0	0	0	0	0	0	0	0	0	0	0	0	0	0
S6 Range 3 Q:	542	542	0	0	542	542	542	542	542	542	0	542	542	542	0	542	0	542	542	0
S7 Range 1 Q:	0	0	0	0	0	0	0	0	0	0	0	0	0	0	0	0	0	0	0	0
S7 Range 2 Q:	0	0	0	0	0	0	0	0	0	0	0	0	0	0	0	0	0	0	0	0
S7 Range 3 Q:	515	515	515	0	515	515	515	515	515	0	515	515	0	0	515	0	0	0	515	0
S8 Range 1 Q:	0	0	0	0	0	0	0	0	0	0	0	0	0	0	0	0	0	0	0	0
S8 Range 2 Q:	0	0	0	0	0	0	0	0	0	0	0	0	0	0	0	0	0	0	0	0
S8 Range 3 Q:	0	0	0	0	0	0	0	0	0	0	0	0	0	0	0	0	0	0	0	0
S8 Range 4 Q:	0	0	0	0	0	0	0	0	0	0	0	0	0	0	0	0	0	0	0	0
S8 Range 5 Q:	0	0	0	0	0	0	0	0	0	0	0	0	0	0	0	0	0	0	0	0
S8 Range 6 Q:	0	0	1583	0	1583	0	1583	1583	1583	1583	0	1583	1583	1583	1583	0	0	1583	1583	1583
S9 Range 1 Q:	0	0	0	0	0	0	0	0	0	0	0	0	0	0	0	0	0	0	0	0
S9 Range 2 Q:	0	0	0	0	0	0	0	0	0	0	0	0	0	0	0	0	0	0	0	0
S9 Range 3 Q:	0	0	0	0	0	0	0	0	0	0	0	0	0	0	0	0	0	0	0	0
S9 Range 4 Q:	0	0	0	0	0	0	0	0	0	0	0	0	0	0	0	0	0	0	0	0
S9 Range 5 Q:	1104	1104	1104	0	1104	1104	1104	1104	1104	0	0	1104	1104	0	0	1104	1104	0	1104	0
S1 Range 1 Y:	0	0	0	0	0	0	0	0	0	0	0	0	0	0	0	0	0	0	0	0
S1 Range 2 Y:	0	0	0	0	1	0	1	1	0	1	0	1	1	1	0	0	0	1	1	0
S2 Range 1 Y:	0	0	0	0	0	0	0	0	0	0	0	0	0	0	0	0	0	0	0	0
S2 Range 2 Y:	0	0	0	0	0	0	0	0	0	0	0	0	0	0	0	0	0	0	0	0
S2 Range 3 Y:	0	0	0	0	0	0	0	0	0	0	0	0	0	0	0	0	0	0	0	0
S2 Range 4 Y:	0	0	0	0	0	0	0	0	0	0	0	0	0	0	0	0	0	0	0	0
S2 Range 5 Y:	0	0	0	1	1	1	1	1	1	0	0	1	1	0	0	0	0	1	1	1
S3 Range 1 Y:	0	0	0	0	0	0	0	0	0	0	0	0	0	0	0	0	0	0	0	0
S3 Range 2 Y:	0	0	0	1	1	0	0	0	0	0	0	0	0	0	0	0	0	0	0	0
S3 Range 3 Y:	0	0	0	0	0	0	1	0	0	0	0	0	0	0	0	0	0	0	0	0
S3 Range 4 Y:	1	0	0	0	0	1	0	0	0	0	1	1	0	0	0	0	1	0	0	0
S3 Range 5 Y:	0	0	0	0	0	0	0	1	1	0	0	0	1	0	0	0	0	1	1	0
S4 Range 1 Y:	0	0	0	0	0	0	0	0	0	0	0	0	0	0	0	0	0	0	0	0
S4 Range 2 Y:	0	0	0	0	0	0	0	0	0	0	0	0	0	0	0	0	0	0	0	0
S4 Range 3 Y:	0	0	0	0	0	0	0	0	0	0	0	0	0	0	0	0	0	0	0	0
S4 Range 4 Y:	0	0	0	0	0	0	0	0	0	0	0	0	0	0	0	0	0	0	0	0
S4 Range 5 Y:	0	0	1	0	1	0	1	1	1	1	1	1	1	0	1	1	0	1	1	1
S5 Range 1 Y:	0	0	0	0	0	0	0	0	0	0	0	0	0	0	0	0	0	0	0	0
S5 Range 2 Y:	0	0	0	0	0	0	0	0	0	0	0	0	0	0	0	0	0	0	0	0
S5 Range 3 Y:	0	0	0	0	0	0	0	0	0	0	0	0	0	0	0	0	0	0	0	0
S5 Range 4 Y:	0	0	0	0	0	0	0	0	0	0	0	0	0	0	0	0	0	0	0	0
S5 Range 5 Y:	0	0	0	0	0	0	0	0	0	0	0	0	0	0	0	0	0	0	0	0
S5 Range 6 Y:	1	1	1	0	1	1	1	1	1	0	1	1	1	1	1	1	1	0	1	1
S6 Range 1 Y:	0	0	0	0	0	0	0	0	0	0	0	0	0	0	0	0	0	0	0	0
S6 Range 2 Y:	0	0	0	0	0	0	0	0	0	0	0	0	0	0	0	0	0	0	0	0
S6 Range 3 Y:	1	1	0	0	1	1	1	1	1	1	0	1	1	1	0	1	0	1	1	0
S7 Range 1 Y:	0	0	0	0	0	0	0	0	0	0	0	0	0	0	0	0	0	0	0	0
S7 Range 2 Y:	0	0	0	0	0	0	0	0	0	0	0	0	0	0	0	0	0	0	0	0
S7 Range 3 Y:	1	1	1	0	1	1	1	1	1	0	1	1	0	0	1	0	0	0	1	0
S8 Range 1 Y:	0	0	0	0	0	0	0	0	0	0	0	0	0	0	0	0	0	0	0	0
S8 Range 2 Y:	0	0	0	0	0	0	0	0	0	0	0	0	0	0	0	0	0	0	0	0
S8 Range 3 Y:	0	0	0	0	0	0	0	0	0	0	0	0	0	0	0	0	0	0	0	0
S8 Range 4 Y:	0	0	0	0	0	0	0	0	0	0	0	0	0	0	0	0	0	0	0	0
S8 Range 5 Y:	0	0	0	0	0	0	0	0	0	0	0	0	0	0	0	0	0	0	0	0
S8 Range 6 Y:	0	0	1	0	1	0	1	1	1	1	0	1	1	1	1	0	0	1	1	1
S9 Range 1 Y:	0	0	0	0	0	0	0	0	0	0	0	0	0	0	0	0	0	0	0	0
S9 Range 2 Y:	0	0	0	0	0	0	0	0	0	0	0	0	0	0	0	0	0	0	0	0
S9 Range 3 Y:	0	0	0	0	0	0	0	0	0	0	0	0	0	0	0	0	0	0	0	0
S9 Range 4 Y:	0	0	0	0	0	0	0	0	0	0	0	0	0	0	0	0	0	0	0	0
S9 Range 5 Y:	1	1	1	0	1	1	1	1	1	0	0	1	1	0	0	1	1	0	1	0
Inventory Q:	0	0	0	0	0	0	0	170	4468	2592	0	4909	8070	4868	954	0	0	0	0	0
Shortage Q:	-4821	-7856	-6199	-12048	-7254	-8430	-5488	0	0	0	-1077	0	0	0	0	-2313	-8165	-6268	-281	0
Inventory Y:	0	0	0	0	0	0	0	1	1	1	0	1	1	1	1	0	0	0	0	0
Shortage Y:	1	1	1	1	1	1	1	0	0	0	1	0	0	0	0	1	1	1	1	0

## Sheet: Bi-Obj Solution
	Period 1	Period 2	Period 3	Period 4	Period 5	Period 6	Period 7	Period 8	Period 9	Period 10	Period 11	Period 12	Period 13	Period 14	Period 15	Period 16	Period 17	Period 18	Period 19	Period 20
S1 Range 1 Q:	0	0	0	0	0	0	0	0	0	0	0	0	0	0	0	0	0	0	0	0
S1 Range 2 Q:	0	0	0	0	477	0	477	477	0	477	0	477	477	477	0	0	0	477	477	0
S2 Range 1 Q:	0	0	0	0	0	0	0	0	0	0	0	0	0	0	0	0	0	0	0	0
S2 Range 2 Q:	0	0	0	0	0	0	0	0	0	0	0	0	0	0	0	0	0	0	0	0
S2 Range 3 Q:	0	0	0	0	0	0	0	0	0	0	0	0	0	0	0	0	0	0	0	0
S2 Range 4 Q:	0	0	0	0	0	0	0	0	0	0	0	0	0	0	0	0	0	0	0	0
S2 Range 5 Q:	0	0	0	1444	1444	1444	1444	1444	1444	0	0	1444	1444	0	0	0	0	1444	1444	1444
S3 Range 1 Q:	0	0	0	0	0	0	0	0	0	0	0	0	0	0	0	0	0	0	0	0
S3 Range 2 Q:	0	0	0	0	0	0	0	0	0	0	0	0	0	0	0	0	0	0	0	0
S3 Range 3 Q:	0	0	0	0	0	0	0	0	0	0	0	0	0	0	0	0	0	0	0	0
S3 Range 4 Q:	0	0	0	0	0	0	0	0	0	0	0	0	0	0	0	0	0	0	0	0
S3 Range 5 Q:	814	0	0	814	814	814	814	0	814	0	814	814	814	0	0	0	814	814	0	0
S4 Range 1 Q:	0	0	0	0	0	0	0	0	0	0	0	0	0	0	0	0	0	0	0	0
S4 Range 2 Q:	0	0	0	0	0	0	0	0	0	0	0	0	0	0	0	0	0	0	0	0
S4 Range 3 Q:	0	0	0	0	0	0	0	0	0	0	0	0	0	0	0	0	0	0	0	0
S4 Range 4 Q:	0	0	0	0	0	0	0	0	0	0	0	0	0	0	0	0	0	0	0	0
S4 Range 5 Q:	0	0	1384	0	1384	0	1384	1384	1384	1384	1384	1384	1384	0	1384	1384	0	1384	1384	1384
S5 Range 1 Q:	0	0	0	0	0	0	0	0	0	0	0	0	0	0	0	0	0	0	0	0
S5 Range 2 Q:	0	0	0	0	0	0	0	0	0	0	0	0	0	0	0	0	0	0	0	0
S5 Range 3 Q:	0	0	0	0	0	0	0	0	0	0	0	0	0	0	0	0	0	0	0	0
S5 Range 4 Q:	0	0	0	0	0	0	0	0	0	0	0	0	0	0	0	0	0	0	0	0
S5 Range 5 Q:	0	0	0	0	0	0	0	0	0	0	0	0	0	0	0	0	0	0	0	0
S5 Range 6 Q:	1025	1025	1025	0	1025	1025	1025	1025	1025	0	1025	1025	1025	1025	1025	1025	1025	0	855	855
S6 Range 1 Q:	0	0	0	0	0	0	0	0	0	0	0	0	0	0	0	0	0	0	0	0
S6 Range 2 Q:	0	0	0	0	0	0	0	0	0	0	0	0	0	0	0	0	0	0	0	0
S6 Range 3 Q:	542	542	0	0	542	542	542	542	542	542	0	542	542	542	0	542	0	542	542	0
S7 Range 1 Q:	0	0	0	0	0	0	0	0	0	0	0	0	0	0	0	0	0	0	0	0
S7 Range 2 Q:	0	0	0	0	0	0	0	0	0	0	0	0	0	0	0	0	0	0	0	0
S7 Range 3 Q:	515	515	515	0	515	515	515	515	515	0	515	515	0	0	515	0	0	0	515	0
S8 Range 1 Q:	0	0	0	0	0	0	0	0	0	0	0	0	0	0	0	0	0	0	0	0
S8 Range 2 Q:	0	0	0	0	0	0	0	0	0	0	0	0	0	0	0	0	0	0	0	0
S8 Range 3 Q:	0	0	0	0	0	0	0	0	0	0	0	0	0	0	0	0	0	0	0	0
S8 Range 4 Q:	0	0	0	0	0	0	0	0	0	0	0	0	0	0	0	0	0	0	0	0
S8 Range 5 Q:	0	0	0	0	0	0	0	0	0	0	0	0	0	0	0	0	0	0	0	0
S8 Range 6 Q:	0	0	1583	0	1583	0	1583	1583	1583	1583	0	1583	1583	1583	1583	0	0	1583	1370	1472
S9 Range 1 Q:	0	0	0	0	0	0	0	0	0	0	0	0	0	0	0	0	0	0	0	0
S9 Range 2 Q:	0	0	0	0	0	0	0	0	0	0	0	0	0	0	0	0	0	0	0	0
S9 Range 3 Q:	0	0	0	0	0	0	0	0	0	0	0	0	0	0	0	0	0	0	0	0
S9 Range 4 Q:	0	0	0	0	0	0	0	0	0	0	0	0	0	0	0	0	0	0	0	0
S9 Range 5 Q:	1104	1104	1104	0	1104	1104	1104	1104	1104	0	0	1104	1104	0	0	1104	1104	0	1104	0
S1 Range 1 Y:	0	0	0	0	0	0	0	0	0	0	0	0	0	0	0	0	0	0	0	0
S1 Range 2 Y:	0	0	0	0	1	0	1	1	0	1	0	1	1	1	0	0	0	1	1	0
S2 Range 1 Y:	0	0	0	0	0	0	0	0	0	0	0	0	0	0	0	0	0	0	0	0
S2 Range 2 Y:	0	0	0	0	0	0	0	0	0	0	0	0	0	0	0	0	0	0	0	0
S2 Range 3 Y:	0	0	0	0	0	0	0	0	0	0	0	0	0	0	0	0	0	0	0	0
S2 Range 4 Y:	0	0	0	0	0	0	0	0	0	0	0	0	0	0	0	0	0	0	0	0
S2 Range 5 Y:	0	0	0	1	1	1	1	1	1	0	0	1	1	0	0	0	0	1	1	1
S3 Range 1 Y:	0	0	0	0	0	0	0	0	0	0	0	0	0	0	0	0	0	0	0	0
S3 Range 2 Y:	0	0	0	0	0	0	0	0	0	0	0	0	0	0	0	0	0	0	0	0
S3 Range 3 Y:	0	0	0	0	0	0	0	0	0	0	0	0	0	0	0	0	0	0	0	0
S3 Range 4 Y:	0	0	0	0	0	0	0	0	0	0	0	0	0	0	0	0	0	0	0	0
S3 Range 5 Y:	1	0	0	1	1	1	1	0	1	0	1	1	1	0	0	0	1	1	0	0
S4 Range 1 Y:	0	0	0	0	0	0	0	0	0	0	0	0	0	0	0	0	0	0	0	0
S4 Range 2 Y:	0	0	0	0	0	0	0	0	0	0	0	0	0	0	0	0	0	0	0	0
S4 Range 3 Y:	0	0	0	0	0	0	0	0	0	0	0	0	0	0	0	0	0	0	0	0
S4 Range 4 Y:	0	0	0	0	0	0	0	0	0	0	0	0	0	0	0	0	0	0	0	0
S4 Range 5 Y:	0	0	1	0	1	0	1	1	1	1	1	1	1	0	1	1	0	1	1	1
S5 Range 1 Y:	0	0	0	0	0	0	0	0	0	0	0	0	0	0	0	0	0	0	0	0
S5 Range 2 Y:	0	0	0	0	0	0	0	0	0	0	0	0	0	0	0	0	0	0	0	0
S5 Range 3 Y:	0	0	0	0	0	0	0	0	0	0	0	0	0	0	0	0	0	0	0	0
S5 Range 4 Y:	0	0	0	0	0	0	0	0	0	0	0	0	0	0	0	0	0	0	0	0
S5 Range 5 Y:	0	0	0	0	0	0	0	0	0	0	0	0	0	0	0	0	0	0	0	0
S5 Range 6 Y:	1	1	1	0	1	1	1	1	1	0	1	1	1	1	1	1	1	0	1	1
S6 Range 1 Y:	0	0	0	0	0	0	0	0	0	0	0	0	0	0	0	0	0	0	0	0
S6 Range 2 Y:	0	0	0	0	0	0	0	0	0	0	0	0	0	0	0	0	0	0	0	0
S6 Range 3 Y:	1	1	0	0	1	1	1	1	1	1	0	1	1	1	0	1	0	1	1	0
S7 Range 1 Y:	0	0	0	0	0	0	0	0	0	0	0	0	0	0	0	0	0	0	0	0
S7 Range 2 Y:	0	0	0	0	0	0	0	0	0	0	0	0	0	0	0	0	0	0	0	0
S7 Range 3 Y:	1	1	1	0	1	1	1	1	1	0	1	1	0	0	1	0	0	0	1	0
S8 Range 1 Y:	0	0	0	0	0	0	0	0	0	0	0	0	0	0	0	0	0	0	0	0
S8 Range 2 Y:	0	0	0	0	0	0	0	0	0	0	0	0	0	0	0	0	0	0	0	0
S8 Range 3 Y:	0	0	0	0	0	0	0	0	0	0	0	0	0	0	0	0	0	0	0	0
S8 Range 4 Y:	0	0	0	0	0	0	0	0	0	0	0	0	0	0	0	0	0	0	0	0
S8 Range 5 Y:	0	0	0	0	0	0	0	0	0	0	0	0	0	0	0	0	0	0	0	0
S8 Range 6 Y:	0	0	1	0	1	0	1	1	1	1	0	1	1	1	1	0	0	1	1	1
S9 Range 1 Y:	0	0	0	0	0	0	0	0	0	0	0	0	0	0	0	0	0	0	0	0
S9 Range 2 Y:	0	0	0	0	0	0	0	0	0	0	0	0	0	0	0	0	0	0	0	0
S9 Range 3 Y:	0	0	0	0	0	0	0	0	0	0	0	0	0	0	0	0	0	0	0	0
S9 Range 4 Y:	0	0	0	0	0	0	0	0	0	0	0	0	0	0	0	0	0	0	0	0
S9 Range 5 Y:	1	1	1	0	1	1	1	1	1	0	0	1	1	0	0	1	1	0	1	0
Inventory Q:	0	0	0	0	0	0	0	986	5284	3408	64	6213	9385	6183	2269	0	0	0	0	0
Shortage Q:	-4658	-7693	-6036	-11396	-6113	-7126	-3858	0	0	0	0	0	0	0	0	-998	-6687	-4790	0	0
Inventory Y:	0	0	0	0	0	0	0	1	1	1	1	1	1	1	1	0	0	0	0	0
Shortage Y:	1	1	1	1	1	1	1	0	0	0	0	0	0	0	0	1	1	1	0	0

## Sheet: Optimal Values
TCP:	5.28597e+06
TVP:	-51318
% variation (bi-obj using WCCM):	0.00710144

## Sheet: Exit Flags
Cost Obj:	1
Value Obj:	1
Bi-Obj:	1

## Sheet: Time & Size
CPU running time (sec):	3.47882
elapsed time (sec):	7.44142
No. of decision variables:	1142
No. of constraints:	1320
