# Supplementary material for: Datasets for supplier selection and order allocation with green criteria, all-unit quantity discounts and varying number of suppliers
Source: Data Brief. 2017 Jun 9;13:444–52. doi: 10.1016/j.dib.2017.06.018 (PMC5485863; doi:10.1016/j.dib.2017.06.018)
Supplement: Supplementary file 5 — Supplementary material Time analysis data [file mmc5.zip › Data_In_Brief/4.Time Analysis/110 R.xlsx]

## Sheet: Cost - Single Obj Solution
	Period 1	Period 2	Period 3	Period 4	Period 5	Period 6
S1 Range 1 Q:	0	0	0	0	0	0
S1 Range 2 Q:	0	0	0	0	0	0
S1 Range 3 Q:	0	0	0	0	0	0
S1 Range 4 Q:	0	0	0	0	0	-1.13086e-09
S1 Range 5 Q:	0	744	744	0	744	0
S2 Range 1 Q:	0	0	0	0	0	0
S2 Range 2 Q:	0	0	0	0	0	0
S2 Range 3 Q:	0	0	0	362	0	0
S3 Range 1 Q:	0	0	0	0	0	0
S3 Range 2 Q:	0	0	0	0	0	0
S3 Range 3 Q:	0	590	590	590	590	394
S4 Range 1 Q:	0	0	0	0	0	0
S4 Range 2 Q:	0	0	0	0	0	0
S4 Range 3 Q:	0	0	0	0	0	0
S4 Range 4 Q:	0	0	0	0	0	0
S4 Range 5 Q:	1169	1169	1169	1169	0	1132
S5 Range 1 Q:	0	0	0	0	0	0
S5 Range 2 Q:	0	0	0	0	0	0
S5 Range 3 Q:	0	0	0	0	0	0
S5 Range 4 Q:	0	0	0	0	0	0
S5 Range 5 Q:	0	0	0	0	0	0
S5 Range 6 Q:	1511	1511	1511	1511	1511	1260
S1 Range 1 Y:	0	0	0	0	0	0
S1 Range 2 Y:	0	0	0	0	0	0
S1 Range 3 Y:	0	0	0	0	0	0
S1 Range 4 Y:	0	0	0	0	0	-1.90061e-12
S1 Range 5 Y:	0	1	1	0	1	0
S2 Range 1 Y:	0	0	0	0	0	0
S2 Range 2 Y:	0	0	0	0	0	0
S2 Range 3 Y:	0	0	0	1	0	0
S3 Range 1 Y:	0	0	0	0	0	0
S3 Range 2 Y:	0	0	0	0	0	0
S3 Range 3 Y:	0	1	1	1	1	1
S4 Range 1 Y:	0	0	0	0	0	0
S4 Range 2 Y:	0	0	0	0	0	0
S4 Range 3 Y:	0	0	0	0	0	0
S4 Range 4 Y:	0	0	0	0	0	0
S4 Range 5 Y:	1	1	1	1	0	1
S5 Range 1 Y:	0	0	0	0	0	0
S5 Range 2 Y:	0	0	0	0	0	0
S5 Range 3 Y:	0	0	0	0	0	0
S5 Range 4 Y:	0	0	0	0	0	0
S5 Range 5 Y:	0	0	0	0	0	0
S5 Range 6 Y:	1	1	1	1	1	1
Inventory Q:	0	0	0	0	0	0
Shortage Q:	-1209	-495	-434	-1119	-340	0
Inventory Y:	0	0	0	0	0	0
Shortage Y:	1	1	1	1	1	0

## Sheet: Value - Single Obj Solution
	Period 1	Period 2	Period 3	Period 4	Period 5	Period 6
S1 Range 1 Q:	0	0	0	0	0	0
S1 Range 2 Q:	0	0	0	0	0	0
S1 Range 3 Q:	0	0	0	0	0	0
S1 Range 4 Q:	0	0	0	0	0	0
S1 Range 5 Q:	0	744	744	0	744	744
S2 Range 1 Q:	0	0	0	0	0	0
S2 Range 2 Q:	0	0	0	0	0	0
S2 Range 3 Q:	0	0	0	0	0	0
S3 Range 1 Q:	0	0	0	0	0	0
S3 Range 2 Q:	0	0	0	0	0	0
S3 Range 3 Q:	0	590	590	590	590	590
S4 Range 1 Q:	0	0	0	0	0	0
S4 Range 2 Q:	0	0	0	0	0	0
S4 Range 3 Q:	0	0	0	0	0	0
S4 Range 4 Q:	0	0	0	0	0	0
S4 Range 5 Q:	1169	1169	1169	1169	0	1169
S5 Range 1 Q:	0	0	0	0	0	0
S5 Range 2 Q:	0	0	0	0	0	0
S5 Range 3 Q:	0	0	0	0	0	0
S5 Range 4 Q:	0	0	0	0	0	0
S5 Range 5 Q:	0	1259	1149	0	1259	0
S5 Range 6 Q:	1511	0	0	1511	0	1511
S1 Range 1 Y:	0	0	0	0	0	0
S1 Range 2 Y:	0	0	0	0	0	0
S1 Range 3 Y:	0	0	0	0	0	0
S1 Range 4 Y:	0	0	0	0	0	0
S1 Range 5 Y:	0	1	1	0	1	1
S2 Range 1 Y:	0	0	0	0	0	0
S2 Range 2 Y:	0	0	0	0	0	0
S2 Range 3 Y:	0	0	0	0	0	0
S3 Range 1 Y:	0	0	0	0	0	0
S3 Range 2 Y:	0	0	0	0	0	0
S3 Range 3 Y:	0	1	1	1	1	1
S4 Range 1 Y:	0	0	0	0	0	0
S4 Range 2 Y:	0	0	0	0	0	0
S4 Range 3 Y:	0	0	0	0	0	0
S4 Range 4 Y:	0	0	0	0	0	0
S4 Range 5 Y:	1	1	1	1	0	1
S5 Range 1 Y:	0	0	0	0	0	0
S5 Range 2 Y:	0	0	0	0	0	0
S5 Range 3 Y:	0	0	0	0	0	0
S5 Range 4 Y:	0	0	0	0	0	0
S5 Range 5 Y:	0	1	1	0	1	0
S5 Range 6 Y:	1	0	0	1	0	1
Inventory Q:	0	8.34676e-09	0	0	0	0
Shortage Q:	-1209	-747	-1048	-2095	-1568	0
Inventory Y:	0	4.17944e-13	0	0	0	0
Shortage Y:	1	1	1	1	1	0

## Sheet: Bi-Obj Solution
	Period 1	Period 2	Period 3	Period 4	Period 5	Period 6
S1 Range 1 Q:	0	0	0	0	0	0
S1 Range 2 Q:	0	0	0	0	0	0
S1 Range 3 Q:	0	0	0	0	0	0
S1 Range 4 Q:	0	0	0	0	0	1.73094e-09
S1 Range 5 Q:	0	744	744	0	744	744
S2 Range 1 Q:	0	0	0	0	0	0
S2 Range 2 Q:	0	0	0	0	0	0
S2 Range 3 Q:	0	0	0	362	0	0
S3 Range 1 Q:	0	0	0	0	0	0
S3 Range 2 Q:	0	0	0	0	0	0
S3 Range 3 Q:	0	590	590	590	590	590
S4 Range 1 Q:	0	0	0	0	0	0
S4 Range 2 Q:	0	0	0	0	0	0
S4 Range 3 Q:	0	0	0	0	0	0
S4 Range 4 Q:	0	0	0	0	0	0
S4 Range 5 Q:	1169	1169	1169	1169	0	1169
S5 Range 1 Q:	0	0	0	0	0	0
S5 Range 2 Q:	0	0	0	0	0	283
S5 Range 3 Q:	0	0	0	0	0	0
S5 Range 4 Q:	0	0	0	0	0	-7.99268e-09
S5 Range 5 Q:	0	0	0	0	0	1.26181e-09
S5 Range 6 Q:	1511	1511	1511	1511	1511	8.08016e-09
S1 Range 1 Y:	0	0	0	0	0	0
S1 Range 2 Y:	0	0	0	0	0	0
S1 Range 3 Y:	0	0	0	0	0	0
S1 Range 4 Y:	0	0	0	0	0	2.90914e-12
S1 Range 5 Y:	0	1	1	0	1	1
S2 Range 1 Y:	0	0	0	0	0	0
S2 Range 2 Y:	0	0	0	0	0	0
S2 Range 3 Y:	0	0	0	1	0	0
S3 Range 1 Y:	0	0	0	0	0	0
S3 Range 2 Y:	0	0	0	0	0	0
S3 Range 3 Y:	0	1	1	1	1	1
S4 Range 1 Y:	0	0	0	0	0	0
S4 Range 2 Y:	0	0	0	0	0	0
S4 Range 3 Y:	0	0	0	0	0	0
S4 Range 4 Y:	0	0	0	0	0	0
S4 Range 5 Y:	1	1	1	1	0	1
S5 Range 1 Y:	0	0	0	0	0	0
S5 Range 2 Y:	0	0	0	0	0	1
S5 Range 3 Y:	0	0	0	0	0	0
S5 Range 4 Y:	0	0	0	0	0	-1.05723e-11
S5 Range 5 Y:	0	0	0	0	0	1.2518e-12
S5 Range 6 Y:	1	1	1	1	1	6.41282e-12
Inventory Q:	0	0	0	0	0	0
Shortage Q:	-1209	-495	-434	-1119	-340	0
Inventory Y:	0	0	0	0	0	0
Shortage Y:	1	1	1	1	1	0

## Sheet: Optimal Values
TCP:	616377
TVP:	-12437.6
% variation (bi-obj using WCCM):	0.00867767

## Sheet: Exit Flags
Cost Obj:	1
Value Obj:	1
Bi-Obj:	1

## Sheet: Time & Size
CPU running time (sec):	0.795605
elapsed time (sec):	4.78293
No. of decision variables:	228
No. of constraints:	270
