# Supplementary material for: Datasets for supplier selection and order allocation with green criteria, all-unit quantity discounts and varying number of suppliers
Source: Data Brief. 2017 Jun 9;13:444–52. doi: 10.1016/j.dib.2017.06.018 (PMC5485863; doi:10.1016/j.dib.2017.06.018)
Supplement: Supplementary file 5 — Supplementary material Time analysis data [file mmc5.zip › Data_In_Brief/4.Time Analysis/112 R.xlsx]

## Sheet: Cost - Single Obj Solution
	Period 1	Period 2	Period 3	Period 4	Period 5	Period 6	Period 7	Period 8	Period 9	Period 10	Period 11	Period 12	Period 13
S1 Range 1 Q:	0	0	0	0	0	0	0	0	0	0	0	0	0
S1 Range 2 Q:	0	0	0	0	0	0	0	0	0	0	0	0	0
S1 Range 3 Q:	0	0	0	0	0	0	0	0	0	0	0	0	0
S1 Range 4 Q:	0	0	0	0	0	0	0	0	0	0	0	0	0
S1 Range 5 Q:	0	0	0	0	0	0	0	0	0	0	0	0	0
S1 Range 6 Q:	1583	0	0	1583	0	1583	1583	0	1583	1583	1583	0	1583
S2 Range 1 Q:	0	0	0	0	0	0	0	0	0	0	0	0	0
S2 Range 2 Q:	0	0	0	0	0	0	0	0	0	0	0	0	0
S2 Range 3 Q:	0	0	0	0	0	0	0	0	0	0	0	0	0
S2 Range 4 Q:	0	0	0	0	0	0	0	0	0	0	0	0	0
S2 Range 5 Q:	0	0	0	0	0	0	0	0	0	0	0	0	0
S2 Range 6 Q:	1325	0	0	1325	0	0	0	1325	1325	1325	0	0	1325
S3 Range 1 Q:	0	0	0	0	0	0	0	0	0	0	0	0	0
S3 Range 2 Q:	0	0	0	0	0	0	0	0	0	0	0	0	250
S3 Range 3 Q:	0	0	0	0	0	0	0	0	0	0	0	0	0
S3 Range 4 Q:	855	0	0	855	855	855	0	855	855	855	855	855	0
S4 Range 1 Q:	0	0	0	0	0	0	0	0	0	0	0	0	0
S4 Range 2 Q:	0	0	0	0	0	0	0	0	0	0	0	0	0
S4 Range 3 Q:	0	0	0	0	0	0	0	0	0	0	0	0	0
S4 Range 4 Q:	0	0	0	0	0	0	0	0	0	0	0	0	0
S4 Range 5 Q:	0	509	509	509	509	509	509	509	509	0	0	509	509
S1 Range 1 Y:	0	0	0	0	0	0	0	0	0	0	0	0	0
S1 Range 2 Y:	0	0	0	0	0	0	0	0	0	0	0	0	0
S1 Range 3 Y:	0	0	0	0	0	0	0	0	0	0	0	0	0
S1 Range 4 Y:	0	0	0	0	0	0	0	0	0	0	0	0	0
S1 Range 5 Y:	0	0	0	0	0	0	0	0	0	0	0	0	0
S1 Range 6 Y:	1	0	0	1	0	1	1	0	1	1	1	0	1
S2 Range 1 Y:	0	0	0	0	0	0	0	0	0	0	0	0	0
S2 Range 2 Y:	0	0	0	0	0	0	0	0	0	0	0	0	0
S2 Range 3 Y:	0	0	0	0	0	0	0	0	0	0	0	0	0
S2 Range 4 Y:	0	0	0	0	0	0	0	0	0	0	0	0	0
S2 Range 5 Y:	0	0	0	0	0	0	0	0	0	0	0	0	0
S2 Range 6 Y:	1	0	0	1	0	0	0	1	1	1	0	0	1
S3 Range 1 Y:	0	0	0	0	0	0	0	0	0	0	0	0	0
S3 Range 2 Y:	0	0	0	0	0	0	0	0	0	0	0	0	1
S3 Range 3 Y:	0	0	0	0	0	0	0	0	0	0	0	0	0
S3 Range 4 Y:	1	0	0	1	1	1	0	1	1	1	1	1	0
S4 Range 1 Y:	0	0	0	0	0	0	0	0	0	0	0	0	0
S4 Range 2 Y:	0	0	0	0	0	0	0	0	0	0	0	0	0
S4 Range 3 Y:	0	0	0	0	0	0	0	0	0	0	0	0	0
S4 Range 4 Y:	0	0	0	0	0	0	0	0	0	0	0	0	0
S4 Range 5 Y:	0	1	1	1	1	1	1	1	1	0	0	1	1
Inventory Q:	76	0	0	0	0	0	0	0	0	0	0	0	0
Shortage Q:	0	-1768	-4778	-4281	-6649	-5163	-5119	-4449	-2052	-17	-888	-2202	0
Inventory Y:	1	0	0	0	0	0	0	0	0	0	0	0	0
Shortage Y:	0	1	1	1	1	1	1	1	1	1	1	1	0

## Sheet: Value - Single Obj Solution
	Period 1	Period 2	Period 3	Period 4	Period 5	Period 6	Period 7	Period 8	Period 9	Period 10	Period 11	Period 12	Period 13
S1 Range 1 Q:	0	0	0	0	0	0	0	0	0	0	0	0	0
S1 Range 2 Q:	0	0	0	0	0	0	0	0	0	0	0	0	0
S1 Range 3 Q:	0	0	0	0	0	0	0	0	0	0	0	0	0
S1 Range 4 Q:	0	0	0	0	0	0	0	0	0	0	0	0	0
S1 Range 5 Q:	0	0	0	0	0	0	0	0	0	0	0	0	0
S1 Range 6 Q:	1583	0	0	1583	0	1583	1583	0	1583	1583	1583	0	1583
S2 Range 1 Q:	0	0	0	0	0	0	0	0	0	0	0	0	0
S2 Range 2 Q:	0	0	0	0	0	0	0	0	0	0	0	0	0
S2 Range 3 Q:	0	0	0	0	0	0	0	0	0	0	0	0	0
S2 Range 4 Q:	0	0	0	0	0	0	0	0	0	0	0	0	0
S2 Range 5 Q:	0	0	0	0	0	0	0	0	0	0	0	0	0
S2 Range 6 Q:	1325	0	0	1325	0	0	0	1325	1325	1325	0	0	1325
S3 Range 1 Q:	0	0	0	0	0	0	0	0	0	0	0	0	0
S3 Range 2 Q:	0	0	0	0	0	0	0	0	0	0	0	0	0
S3 Range 3 Q:	0	0	0	0	0	0	0	0	0	0	641	0	540
S3 Range 4 Q:	779	0	0	855	855	855	0	855	855	855	0	855	0
S4 Range 1 Q:	0	0	0	0	0	0	0	0	0	0	0	0	0
S4 Range 2 Q:	0	0	0	0	0	0	0	0	0	0	0	0	0
S4 Range 3 Q:	0	0	0	0	0	0	0	0	0	0	0	0	0
S4 Range 4 Q:	0	0	0	0	0	0	0	0	0	0	0	0	0
S4 Range 5 Q:	0	509	509	509	509	509	509	509	509	0	0	509	509
S1 Range 1 Y:	0	0	0	0	0	0	0	0	0	0	0	0	0
S1 Range 2 Y:	0	0	0	0	0	0	0	0	0	0	0	0	0
S1 Range 3 Y:	0	0	0	0	0	0	0	0	0	0	0	0	0
S1 Range 4 Y:	0	0	0	0	0	0	0	0	0	0	0	0	0
S1 Range 5 Y:	0	0	0	0	0	0	0	0	0	0	0	0	0
S1 Range 6 Y:	1	0	0	1	0	1	1	0	1	1	1	0	1
S2 Range 1 Y:	0	0	0	0	0	0	0	0	0	0	0	0	0
S2 Range 2 Y:	0	0	0	0	0	0	0	0	0	0	0	0	0
S2 Range 3 Y:	0	0	0	0	0	0	0	0	0	0	0	0	0
S2 Range 4 Y:	0	0	0	0	0	0	0	0	0	0	0	0	0
S2 Range 5 Y:	0	0	0	0	0	0	0	0	0	0	0	0	0
S2 Range 6 Y:	1	0	0	1	0	0	0	1	1	1	0	0	1
S3 Range 1 Y:	0	0	0	0	0	0	0	0	0	0	0	0	0
S3 Range 2 Y:	0	0	0	0	0	0	0	0	0	0	0	0	0
S3 Range 3 Y:	0	0	0	0	0	0	0	0	0	0	1	0	1
S3 Range 4 Y:	1	0	0	1	1	1	0	1	1	1	0	1	0
S4 Range 1 Y:	0	0	0	0	0	0	0	0	0	0	0	0	0
S4 Range 2 Y:	0	0	0	0	0	0	0	0	0	0	0	0	0
S4 Range 3 Y:	0	0	0	0	0	0	0	0	0	0	0	0	0
S4 Range 4 Y:	0	0	0	0	0	0	0	0	0	0	0	0	0
S4 Range 5 Y:	0	1	1	1	1	1	1	1	1	0	0	1	1
Inventory Q:	0	0	0	0	0	2.98453e-08	0	7.96035e-08	0	0	0	0	4.74641e-08
Shortage Q:	0	-1844	-4854	-4357	-6725	-5239	-5195	-4525	-2128	-93	-1178	-2492	-4.74496e-08
Inventory Y:	0	0	0	-1.68426e-12	0	8.86959e-13	0	2.3657e-12	0	0	0	0	0
Shortage Y:	0	1	1	1	1	1	1	1	1	1	1	1	9.48992e-08

## Sheet: Bi-Obj Solution
	Period 1	Period 2	Period 3	Period 4	Period 5	Period 6	Period 7	Period 8	Period 9	Period 10	Period 11	Period 12	Period 13
S1 Range 1 Q:	0	0	0	0	0	0	0	0	0	0	0	0	0
S1 Range 2 Q:	0	0	0	0	0	0	0	0	0	0	0	0	0
S1 Range 3 Q:	0	0	0	0	0	0	0	0	0	0	0	0	0
S1 Range 4 Q:	0	0	0	0	0	0	0	0	0	0	0	0	0
S1 Range 5 Q:	0	0	0	0	0	0	0	0	0	0	0	0	0
S1 Range 6 Q:	1583	0	0	1583	0	1583	1583	0	1583	1583	1583	0	1583
S2 Range 1 Q:	0	0	0	0	0	0	0	0	0	0	0	0	0
S2 Range 2 Q:	0	0	0	0	0	0	0	0	0	0	0	0	0
S2 Range 3 Q:	0	0	0	0	0	0	0	0	0	0	0	0	0
S2 Range 4 Q:	0	0	0	0	0	0	0	0	0	0	0	0	0
S2 Range 5 Q:	0	0	0	0	0	0	0	0	0	0	0	0	0
S2 Range 6 Q:	1325	0	0	1325	0	0	0	1325	1325	1325	0	0	1325
S3 Range 1 Q:	0	0	0	0	0	0	0	0	0	0	0	0	0
S3 Range 2 Q:	0	0	0	0	0	0	0	0	0	0	0	0	250
S3 Range 3 Q:	0	0	0	0	0	0	0	0	0	0	0	1.6725e-10	-4.43314e-09
S3 Range 4 Q:	855	0	0	855	855	855	0	855	855	855	855	855	0
S4 Range 1 Q:	0	0	0	0	0	0	0	0	0	0	0	0	0
S4 Range 2 Q:	0	0	0	0	0	0	0	0	0	0	0	0	0
S4 Range 3 Q:	0	0	0	0	0	0	0	0	0	0	0	0	0
S4 Range 4 Q:	0	0	0	0	0	0	0	0	0	0	0	0	0
S4 Range 5 Q:	0	509	509	509	509	509	509	509	509	0	0	509	509
S1 Range 1 Y:	0	0	0	0	0	0	0	0	0	0	0	0	0
S1 Range 2 Y:	0	0	0	0	0	0	0	0	0	0	0	0	0
S1 Range 3 Y:	0	0	0	0	0	0	0	0	0	0	0	0	0
S1 Range 4 Y:	0	0	0	0	0	0	0	0	0	0	0	0	0
S1 Range 5 Y:	0	0	0	0	0	0	0	0	0	0	0	0	0
S1 Range 6 Y:	1	0	0	1	0	1	1	0	1	1	1	0	1
S2 Range 1 Y:	0	0	0	0	0	0	0	0	0	0	0	0	0
S2 Range 2 Y:	0	0	0	0	0	0	0	0	0	0	0	0	0
S2 Range 3 Y:	0	0	0	0	0	0	0	0	0	0	0	0	0
S2 Range 4 Y:	0	0	0	0	0	0	0	0	0	0	0	0	0
S2 Range 5 Y:	0	0	0	0	0	0	0	0	0	0	0	0	0
S2 Range 6 Y:	1	0	0	1	0	0	0	1	1	1	0	0	1
S3 Range 1 Y:	0	0	0	0	0	0	0	0	0	0	0	0	0
S3 Range 2 Y:	0	0	0	0	0	0	0	0	0	0	0	0	1
S3 Range 3 Y:	0	0	0	0	0	0	0	0	0	0	0	2.60921e-13	-6.91598e-12
S3 Range 4 Y:	1	0	0	1	1	1	0	1	1	1	1	1	0
S4 Range 1 Y:	0	0	0	0	0	0	0	0	0	0	0	0	0
S4 Range 2 Y:	0	0	0	0	0	0	0	0	0	0	0	0	0
S4 Range 3 Y:	0	0	0	0	0	0	0	0	0	0	0	0	0
S4 Range 4 Y:	0	0	0	0	0	0	0	0	0	0	0	0	0
S4 Range 5 Y:	0	1	1	1	1	1	1	1	1	0	0	1	1
Inventory Q:	76	0	0	0	0	0	0	0	0	0	0	0	0
Shortage Q:	0	-1768	-4778	-4281	-6649	-5163	-5119	-4449	-2052	-17	-888	-2202	0
Inventory Y:	1	0	0	0	0	0	0	0	0	0	0	0	0
Shortage Y:	0	1	1	1	1	1	1	1	1	1	1	1	0

## Sheet: Optimal Values
TCP:	1.39033e+06
TVP:	-15759.4
% variation (bi-obj using WCCM):	3.07004e-15

## Sheet: Exit Flags
Cost Obj:	1
Value Obj:	1
Bi-Obj:	1

## Sheet: Time & Size
CPU running time (sec):	0.811205
elapsed time (sec):	5.80553
No. of decision variables:	400
No. of constraints:	475
