# Supplementary material for: Datasets for supplier selection and order allocation with green criteria, all-unit quantity discounts and varying number of suppliers
Source: Data Brief. 2017 Jun 9;13:444–52. doi: 10.1016/j.dib.2017.06.018 (PMC5485863; doi:10.1016/j.dib.2017.06.018)
Supplement: Supplementary file 5 — Supplementary material Time analysis data [file mmc5.zip › Data_In_Brief/4.Time Analysis/113 R.xlsx]

## Sheet: Cost - Single Obj Solution
	Period 1	Period 2
S1 Range 1 Q:	0	0
S1 Range 2 Q:	0	0
S2 Range 1 Q:	0	0
S2 Range 2 Q:	0	0
S2 Range 3 Q:	0	0
S2 Range 4 Q:	0	0
S2 Range 5 Q:	1234	0
S3 Range 1 Q:	0	0
S3 Range 2 Q:	0	0
S3 Range 3 Q:	0	0
S3 Range 4 Q:	0	0
S3 Range 5 Q:	0	0
S4 Range 1 Q:	0	0
S4 Range 2 Q:	0	0
S4 Range 3 Q:	0	0
S5 Range 1 Q:	0	0
S5 Range 2 Q:	317	317
S6 Range 1 Q:	0	0
S6 Range 2 Q:	0	0
S6 Range 3 Q:	0	0
S6 Range 4 Q:	0	0
S6 Range 5 Q:	1099	0
S7 Range 1 Q:	0	0
S7 Range 2 Q:	0	0
S7 Range 3 Q:	0	0
S7 Range 4 Q:	0	0
S7 Range 5 Q:	0	0
S7 Range 6 Q:	1715	1715
S8 Range 1 Q:	0	0
S8 Range 2 Q:	0	0
S8 Range 3 Q:	0	0
S8 Range 4 Q:	0	0
S8 Range 5 Q:	0	0
S8 Range 6 Q:	1715	1715
S9 Range 1 Q:	0	0
S9 Range 2 Q:	0	0
S9 Range 3 Q:	521	0
S10 Range 1 Q:	0	0
S10 Range 2 Q:	0	0
S10 Range 3 Q:	0	0
S10 Range 4 Q:	0	735
S1 Range 1 Y:	0	0
S1 Range 2 Y:	0	0
S2 Range 1 Y:	0	0
S2 Range 2 Y:	0	0
S2 Range 3 Y:	0	0
S2 Range 4 Y:	0	0
S2 Range 5 Y:	1	0
S3 Range 1 Y:	0	0
S3 Range 2 Y:	0	0
S3 Range 3 Y:	0	0
S3 Range 4 Y:	0	0
S3 Range 5 Y:	0	0
S4 Range 1 Y:	0	0
S4 Range 2 Y:	0	0
S4 Range 3 Y:	0	0
S5 Range 1 Y:	0	0
S5 Range 2 Y:	1	1
S6 Range 1 Y:	0	0
S6 Range 2 Y:	0	0
S6 Range 3 Y:	0	0
S6 Range 4 Y:	0	0
S6 Range 5 Y:	1	0
S7 Range 1 Y:	0	0
S7 Range 2 Y:	0	0
S7 Range 3 Y:	0	0
S7 Range 4 Y:	0	0
S7 Range 5 Y:	0	0
S7 Range 6 Y:	1	1
S8 Range 1 Y:	0	0
S8 Range 2 Y:	0	0
S8 Range 3 Y:	0	0
S8 Range 4 Y:	0	0
S8 Range 5 Y:	0	0
S8 Range 6 Y:	1	1
S9 Range 1 Y:	0	0
S9 Range 2 Y:	0	0
S9 Range 3 Y:	1	0
S10 Range 1 Y:	0	0
S10 Range 2 Y:	0	0
S10 Range 3 Y:	0	0
S10 Range 4 Y:	0	1
Inventory Q:	40	0
Shortage Q:	0	0
Inventory Y:	1	0
Shortage Y:	0	0

## Sheet: Value - Single Obj Solution
	Period 1	Period 2
S1 Range 1 Q:	0	0
S1 Range 2 Q:	299	0
S2 Range 1 Q:	0	0
S2 Range 2 Q:	0	0
S2 Range 3 Q:	0	0
S2 Range 4 Q:	0	0
S2 Range 5 Q:	0	0
S3 Range 1 Q:	0	0
S3 Range 2 Q:	0	0
S3 Range 3 Q:	0	0
S3 Range 4 Q:	0	0
S3 Range 5 Q:	0	0
S4 Range 1 Q:	0	0
S4 Range 2 Q:	0	0
S4 Range 3 Q:	719	719
S5 Range 1 Q:	0	0
S5 Range 2 Q:	0	0
S6 Range 1 Q:	0	0
S6 Range 2 Q:	0	0
S6 Range 3 Q:	659	635
S6 Range 4 Q:	0	0
S6 Range 5 Q:	0	0
S7 Range 1 Q:	0	0
S7 Range 2 Q:	0	0
S7 Range 3 Q:	0	0
S7 Range 4 Q:	0	0
S7 Range 5 Q:	0	0
S7 Range 6 Q:	1715	1715
S8 Range 1 Q:	0	0
S8 Range 2 Q:	0	0
S8 Range 3 Q:	0	0
S8 Range 4 Q:	0	0
S8 Range 5 Q:	0	0
S8 Range 6 Q:	1715	1715
S9 Range 1 Q:	0	0
S9 Range 2 Q:	0	0
S9 Range 3 Q:	596	596
S10 Range 1 Q:	0	0
S10 Range 2 Q:	0	0
S10 Range 3 Q:	0	0
S10 Range 4 Q:	0	0
S1 Range 1 Y:	0	0
S1 Range 2 Y:	1	0
S2 Range 1 Y:	0	0
S2 Range 2 Y:	0	0
S2 Range 3 Y:	0	0
S2 Range 4 Y:	0	0
S2 Range 5 Y:	0	0
S3 Range 1 Y:	0	0
S3 Range 2 Y:	0	0
S3 Range 3 Y:	0	0
S3 Range 4 Y:	0	0
S3 Range 5 Y:	0	0
S4 Range 1 Y:	0	0
S4 Range 2 Y:	0	0
S4 Range 3 Y:	1	1
S5 Range 1 Y:	0	0
S5 Range 2 Y:	0	0
S6 Range 1 Y:	0	0
S6 Range 2 Y:	0	0
S6 Range 3 Y:	1	1
S6 Range 4 Y:	0	0
S6 Range 5 Y:	0	0
S7 Range 1 Y:	0	0
S7 Range 2 Y:	0	0
S7 Range 3 Y:	0	0
S7 Range 4 Y:	0	0
S7 Range 5 Y:	0	0
S7 Range 6 Y:	1	1
S8 Range 1 Y:	0	0
S8 Range 2 Y:	0	0
S8 Range 3 Y:	0	0
S8 Range 4 Y:	0	0
S8 Range 5 Y:	0	0
S8 Range 6 Y:	1	1
S9 Range 1 Y:	0	0
S9 Range 2 Y:	0	0
S9 Range 3 Y:	1	1
S10 Range 1 Y:	0	0
S10 Range 2 Y:	0	0
S10 Range 3 Y:	0	0
S10 Range 4 Y:	0	0
Inventory Q:	0	0
Shortage Q:	-858	0
Inventory Y:	0	0
Shortage Y:	1	0

## Sheet: Bi-Obj Solution
	Period 1	Period 2
S1 Range 1 Q:	0	0
S1 Range 2 Q:	299	0
S2 Range 1 Q:	0	0
S2 Range 2 Q:	0	0
S2 Range 3 Q:	0	0
S2 Range 4 Q:	0	0
S2 Range 5 Q:	0	0
S3 Range 1 Q:	0	0
S3 Range 2 Q:	0	0
S3 Range 3 Q:	0	0
S3 Range 4 Q:	0	0
S3 Range 5 Q:	0	0
S4 Range 1 Q:	0	0
S4 Range 2 Q:	0	0
S4 Range 3 Q:	719	480
S5 Range 1 Q:	0	0
S5 Range 2 Q:	317	0
S6 Range 1 Q:	0	0
S6 Range 2 Q:	0	0
S6 Range 3 Q:	0	5.37317e-10
S6 Range 4 Q:	0	0
S6 Range 5 Q:	1099	0
S7 Range 1 Q:	0	0
S7 Range 2 Q:	0	0
S7 Range 3 Q:	0	0
S7 Range 4 Q:	0	0
S7 Range 5 Q:	0	0
S7 Range 6 Q:	1715	1715
S8 Range 1 Q:	0	0
S8 Range 2 Q:	0	0
S8 Range 3 Q:	0	0
S8 Range 4 Q:	0	0
S8 Range 5 Q:	0	0
S8 Range 6 Q:	1715	1715
S9 Range 1 Q:	0	0
S9 Range 2 Q:	0	0
S9 Range 3 Q:	596	0
S10 Range 1 Q:	0	0
S10 Range 2 Q:	0	0
S10 Range 3 Q:	0	0
S10 Range 4 Q:	0	713
S1 Range 1 Y:	0	0
S1 Range 2 Y:	1	0
S2 Range 1 Y:	0	0
S2 Range 2 Y:	0	0
S2 Range 3 Y:	0	0
S2 Range 4 Y:	0	0
S2 Range 5 Y:	0	0
S3 Range 1 Y:	0	0
S3 Range 2 Y:	0	0
S3 Range 3 Y:	0	0
S3 Range 4 Y:	0	0
S3 Range 5 Y:	0	0
S4 Range 1 Y:	0	0
S4 Range 2 Y:	0	0
S4 Range 3 Y:	1	1
S5 Range 1 Y:	0	4.5502e-12
S5 Range 2 Y:	1	0
S6 Range 1 Y:	0	0
S6 Range 2 Y:	0	0
S6 Range 3 Y:	0	8.15352e-13
S6 Range 4 Y:	0	0
S6 Range 5 Y:	1	0
S7 Range 1 Y:	0	0
S7 Range 2 Y:	0	0
S7 Range 3 Y:	0	0
S7 Range 4 Y:	0	0
S7 Range 5 Y:	0	0
S7 Range 6 Y:	1	1
S8 Range 1 Y:	0	0
S8 Range 2 Y:	0	0
S8 Range 3 Y:	0	0
S8 Range 4 Y:	0	0
S8 Range 5 Y:	0	0
S8 Range 6 Y:	1	1
S9 Range 1 Y:	0	0
S9 Range 2 Y:	0	0
S9 Range 3 Y:	1	0
S10 Range 1 Y:	0	0
S10 Range 2 Y:	0	0
S10 Range 3 Y:	0	0
S10 Range 4 Y:	0	1
Inventory Q:	0	0
Shortage Q:	-101	0
Inventory Y:	0	0
Shortage Y:	1	0

## Sheet: Optimal Values
TCP:	278573
TVP:	-8653.32
% variation (bi-obj using WCCM):	0.0574597

## Sheet: Exit Flags
Cost Obj:	1
Value Obj:	1
Bi-Obj:	1

## Sheet: Time & Size
CPU running time (sec):	0.608404
elapsed time (sec):	5.32344
No. of decision variables:	140
No. of constraints:	164
