# Supplementary material for: Datasets for supplier selection and order allocation with green criteria, all-unit quantity discounts and varying number of suppliers
Source: Data Brief. 2017 Jun 9;13:444–52. doi: 10.1016/j.dib.2017.06.018 (PMC5485863; doi:10.1016/j.dib.2017.06.018)
Supplement: Supplementary file 5 — Supplementary material Time analysis data [file mmc5.zip › Data_In_Brief/4.Time Analysis/114 R.xlsx]

## Sheet: Cost - Single Obj Solution
	Period 1	Period 2	Period 3	Period 4	Period 5
S1 Range 1 Q:	0	0	0	0	0
S1 Range 2 Q:	0	0	0	0	0
S1 Range 3 Q:	0	0	0	0	0
S1 Range 4 Q:	775	0	0	0	0
S2 Range 1 Q:	0	0	0	0	0
S2 Range 2 Q:	0	0	0	0	0
S2 Range 3 Q:	0	701	693	701	0
S3 Range 1 Q:	0	0	0	0	0
S3 Range 2 Q:	0	0	0	0	0
S3 Range 3 Q:	488	326	0	0	0
S4 Range 1 Q:	0	0	0	0	0
S4 Range 2 Q:	0	0	0	0	0
S4 Range 3 Q:	0	0	0	0	0
S4 Range 4 Q:	0	0	0	0	0
S4 Range 5 Q:	0	829	664	0	0
S5 Range 1 Q:	0	0	0	0	0
S5 Range 2 Q:	0	0	0	0	0
S5 Range 3 Q:	0	0	0	0	0
S5 Range 4 Q:	0	0	0	0	0
S5 Range 5 Q:	0	0	0	0	0
S5 Range 6 Q:	1763	1763	1763	1763	0
S6 Range 1 Q:	0	0	0	0	0
S6 Range 2 Q:	0	0	0	0	0
S6 Range 3 Q:	0	0	0	0	0
S6 Range 4 Q:	1047	0	0	0	882
S7 Range 1 Q:	0	0	0	0	0
S7 Range 2 Q:	0	0	0	0	0
S7 Range 3 Q:	0	0	0	0	0
S7 Range 4 Q:	0	0	0	0	0
S7 Range 5 Q:	0	0	0	0	0
S7 Range 6 Q:	1259	1259	1259	0	1259
S1 Range 1 Y:	0	0	0	0	0
S1 Range 2 Y:	0	0	0	0	0
S1 Range 3 Y:	0	0	0	0	0
S1 Range 4 Y:	1	0	0	0	0
S2 Range 1 Y:	0	0	0	0	0
S2 Range 2 Y:	0	0	0	0	0
S2 Range 3 Y:	0	1	1	1	0
S3 Range 1 Y:	0	0	0	0	0
S3 Range 2 Y:	0	0	0	0	0
S3 Range 3 Y:	1	1	0	0	0
S4 Range 1 Y:	0	0	0	0	0
S4 Range 2 Y:	0	0	0	0	0
S4 Range 3 Y:	0	0	0	0	0
S4 Range 4 Y:	0	0	0	0	0
S4 Range 5 Y:	0	1	1	0	0
S5 Range 1 Y:	0	0	0	0	0
S5 Range 2 Y:	0	0	0	0	0
S5 Range 3 Y:	0	0	0	0	0
S5 Range 4 Y:	0	0	0	0	0
S5 Range 5 Y:	0	0	0	0	0
S5 Range 6 Y:	1	1	1	1	0
S6 Range 1 Y:	0	0	0	0	0
S6 Range 2 Y:	0	0	0	0	0
S6 Range 3 Y:	0	0	0	0	0
S6 Range 4 Y:	1	0	0	0	1
S7 Range 1 Y:	0	0	0	0	0
S7 Range 2 Y:	0	0	0	0	0
S7 Range 3 Y:	0	0	0	0	0
S7 Range 4 Y:	0	0	0	0	0
S7 Range 5 Y:	0	0	0	0	0
S7 Range 6 Y:	1	1	1	0	1
Inventory Q:	0	0	228	547	0
Shortage Q:	-669	0	0	0	0
Inventory Y:	0	0	1	1	0
Shortage Y:	1	0	0	0	0

## Sheet: Value - Single Obj Solution
	Period 1	Period 2	Period 3	Period 4	Period 5
S1 Range 1 Q:	0	0	0	0	0
S1 Range 2 Q:	0	0	0	0	0
S1 Range 3 Q:	0	0	0	0	0
S1 Range 4 Q:	775	0	775	0	0
S2 Range 1 Q:	0	0	0	0	0
S2 Range 2 Q:	0	0	0	0	0
S2 Range 3 Q:	0	701	701	701	0
S3 Range 1 Q:	0	0	0	0	0
S3 Range 2 Q:	0	0	0	0	0
S3 Range 3 Q:	0	0	0	0	0
S4 Range 1 Q:	0	0	0	0	0
S4 Range 2 Q:	0	0	0	0	0
S4 Range 3 Q:	0	0	0	0	0
S4 Range 4 Q:	0	0	0	0	0
S4 Range 5 Q:	0	829	829	0	0
S5 Range 1 Q:	0	0	0	0	0
S5 Range 2 Q:	0	0	0	0	0
S5 Range 3 Q:	0	0	0	588	0
S5 Range 4 Q:	1175	0	0	0	0
S5 Range 5 Q:	0	1209	0	0	0
S5 Range 6 Q:	0	0	0	0	0
S6 Range 1 Q:	0	0	0	0	0
S6 Range 2 Q:	0	0	0	0	0
S6 Range 3 Q:	0	0	0	0	0
S6 Range 4 Q:	1175	1175	1175	1175	1175
S7 Range 1 Q:	0	0	0	0	0
S7 Range 2 Q:	0	0	0	0	0
S7 Range 3 Q:	0	0	0	0	0
S7 Range 4 Q:	0	0	0	0	0
S7 Range 5 Q:	0	0	0	0	0
S7 Range 6 Q:	1259	1259	1259	0	1259
S1 Range 1 Y:	0	0	0	0	0
S1 Range 2 Y:	0	0	0	0	0
S1 Range 3 Y:	0	0	0	0	0
S1 Range 4 Y:	1	0	1	0	0
S2 Range 1 Y:	0	0	0	0	0
S2 Range 2 Y:	0	0	0	0	0
S2 Range 3 Y:	0	1	1	1	0
S3 Range 1 Y:	0	0	0	0	0
S3 Range 2 Y:	0	0	0	0	0
S3 Range 3 Y:	0	0	0	0	0
S4 Range 1 Y:	0	0	0	0	0
S4 Range 2 Y:	0	0	0	0	0
S4 Range 3 Y:	0	0	0	0	0
S4 Range 4 Y:	0	0	0	0	0
S4 Range 5 Y:	0	1	1	0	0
S5 Range 1 Y:	0	0	0	0	0
S5 Range 2 Y:	0	0	0	0	0
S5 Range 3 Y:	0	0	0	1	0
S5 Range 4 Y:	1	0	0	0	0
S5 Range 5 Y:	0	1	0	0	0
S5 Range 6 Y:	0	0	0	0	0
S6 Range 1 Y:	0	0	0	0	0
S6 Range 2 Y:	0	0	0	0	0
S6 Range 3 Y:	0	0	0	0	0
S6 Range 4 Y:	1	1	1	1	1
S7 Range 1 Y:	0	0	0	0	0
S7 Range 2 Y:	0	0	0	0	0
S7 Range 3 Y:	0	0	0	0	0
S7 Range 4 Y:	0	0	0	0	0
S7 Range 5 Y:	0	0	0	0	0
S7 Range 6 Y:	1	1	1	0	1
Inventory Q:	0	0	0	254	0
Shortage Q:	-1617	-653	-65	0	0
Inventory Y:	0	0	0	1	0
Shortage Y:	1	1	1	0	0

## Sheet: Bi-Obj Solution
	Period 1	Period 2	Period 3	Period 4	Period 5
S1 Range 1 Q:	0	0	0	0	0
S1 Range 2 Q:	0	0	0	0	0
S1 Range 3 Q:	0	0	0	0	0
S1 Range 4 Q:	775	0	0	0	0
S2 Range 1 Q:	0	0	0	0	0
S2 Range 2 Q:	0	0	0	0	0
S2 Range 3 Q:	0	701	701	701	0
S3 Range 1 Q:	0	0	0	0	0
S3 Range 2 Q:	0	0	0	0	0
S3 Range 3 Q:	488	0	0	0	0
S4 Range 1 Q:	0	0	0	0	0
S4 Range 2 Q:	0	0	0	0	0
S4 Range 3 Q:	0	0	0	0	0
S4 Range 4 Q:	0	0	0	0	0
S4 Range 5 Q:	0	829	829	0	0
S5 Range 1 Q:	0	0	0	0	0
S5 Range 2 Q:	0	0	0	0	0
S5 Range 3 Q:	0	0	0	0	0
S5 Range 4 Q:	0	0	0	0	0
S5 Range 5 Q:	0	0	1.91728e-09	0	0
S5 Range 6 Q:	1763	1763	1560	1698	0
S6 Range 1 Q:	0	0	0	0	0
S6 Range 2 Q:	0	0	0	0	0
S6 Range 3 Q:	0	0	0	0	0
S6 Range 4 Q:	1175	0	0	0	1175
S7 Range 1 Q:	0	0	0	0	0
S7 Range 2 Q:	0	0	0	0	0
S7 Range 3 Q:	0	0	0	0	0
S7 Range 4 Q:	0	0	0	0	0
S7 Range 5 Q:	0	0	0	0	0
S7 Range 6 Q:	1259	1259	1259	0	1259
S1 Range 1 Y:	0	0	0	0	0
S1 Range 2 Y:	0	0	0	0	0
S1 Range 3 Y:	0	0	0	0	0
S1 Range 4 Y:	1	0	0	0	0
S2 Range 1 Y:	0	0	0	0	0
S2 Range 2 Y:	0	0	0	0	0
S2 Range 3 Y:	0	1	1	1	0
S3 Range 1 Y:	0	0	0	0	0
S3 Range 2 Y:	0	0	0	0	0
S3 Range 3 Y:	1	0	0	0	0
S4 Range 1 Y:	0	0	0	0	0
S4 Range 2 Y:	0	0	0	0	0
S4 Range 3 Y:	0	0	0	0	0
S4 Range 4 Y:	0	0	0	0	0
S4 Range 5 Y:	0	1	1	0	0
S5 Range 1 Y:	0	0	0	0	0
S5 Range 2 Y:	0	0	0	0	0
S5 Range 3 Y:	0	0	0	0	0
S5 Range 4 Y:	0	0	0	0	0
S5 Range 5 Y:	0	0	1.30516e-12	0	0
S5 Range 6 Y:	1	1	1	1	0
S6 Range 1 Y:	0	0	0	0	0
S6 Range 2 Y:	0	0	0	0	0
S6 Range 3 Y:	0	0	0	0	0
S6 Range 4 Y:	1	0	0	0	1
S7 Range 1 Y:	0	0	0	0	0
S7 Range 2 Y:	0	0	0	0	0
S7 Range 3 Y:	0	0	0	0	0
S7 Range 4 Y:	0	0	0	0	0
S7 Range 5 Y:	0	0	0	0	0
S7 Range 6 Y:	1	1	1	0	1
Inventory Q:	0	-2.926e-09	0	254	0
Shortage Q:	-541	-198	0	0	0
Inventory Y:	0	0	0	1	0
Shortage Y:	1	1	0	0	0

## Sheet: Optimal Values
TCP:	633785
TVP:	-15888.9
% variation (bi-obj using WCCM):	0.0539533

## Sheet: Exit Flags
Cost Obj:	1
Value Obj:	1
Bi-Obj:	1

## Sheet: Time & Size
CPU running time (sec):	0.639604
elapsed time (sec):	5.59132
No. of decision variables:	234
No. of constraints:	275
