# Supplementary material for: Datasets for supplier selection and order allocation with green criteria, all-unit quantity discounts and varying number of suppliers
Source: Data Brief. 2017 Jun 9;13:444–52. doi: 10.1016/j.dib.2017.06.018 (PMC5485863; doi:10.1016/j.dib.2017.06.018)
Supplement: Supplementary file 5 — Supplementary material Time analysis data [file mmc5.zip › Data_In_Brief/4.Time Analysis/115 R.xlsx]

## Sheet: Cost - Single Obj Solution
	Period 1	Period 2	Period 3	Period 4	Period 5	Period 6	Period 7	Period 8	Period 9
S1 Range 1 Q:	0	0	0	0	0	0	0	0	0
S1 Range 2 Q:	0	0	0	0	0	0	0	0	0
S1 Range 3 Q:	0	0	0	0	0	0	0	0	0
S1 Range 4 Q:	0	0	0	0	0	0	0	0	0
S1 Range 5 Q:	0	0	0	0	0	0	0	0	0
S1 Range 6 Q:	0	0	1403	1403	1403	1403	1403	1403	0
S2 Range 1 Q:	0	0	0	0	0	0	0	0	0
S2 Range 2 Q:	0	0	0	0	0	0	0	0	0
S2 Range 3 Q:	0	0	0	0	0	0	0	0	0
S2 Range 4 Q:	0	0	0	0	0	0	0	0	0
S2 Range 5 Q:	0	0	0	0	0	0	0	0	0
S3 Range 1 Q:	0	0	0	0	0	0	0	0	0
S3 Range 2 Q:	0	0	0	0	0	0	0	0	0
S3 Range 3 Q:	0	0	0	0	0	0	0	0	0
S3 Range 4 Q:	0	0	0	0	0	0	0	0	0
S3 Range 5 Q:	1164	0	1164	1164	1164	1164	1164	0	1164
S4 Range 1 Q:	0	0	0	0	0	0	0	0	0
S4 Range 2 Q:	0	0	0	0	0	0	0	0	0
S4 Range 3 Q:	0	0	0	0	0	0	0	0	0
S4 Range 4 Q:	0	0	0	0	0	0	0	0	0
S4 Range 5 Q:	0	0	0	0	0	0	0	0	0
S4 Range 6 Q:	1727	0	1727	1727	1677	1727	1727	0	1727
S5 Range 1 Q:	0	0	0	0	0	0	0	0	0
S5 Range 2 Q:	0	0	0	0	0	0	0	0	0
S5 Range 3 Q:	0	0	0	0	0	0	0	0	0
S5 Range 4 Q:	0	0	0	0	0	0	0	0	0
S5 Range 5 Q:	0	0	0	0	0	0	0	0	0
S5 Range 6 Q:	0	0	779	779	0	779	0	779	779
S6 Range 1 Q:	0	0	0	0	0	0	0	0	0
S6 Range 2 Q:	0	0	0	0	0	0	0	0	0
S6 Range 3 Q:	0	0	0	0	0	0	0	0	0
S6 Range 4 Q:	0	0	0	0	0	0	0	0	0
S6 Range 5 Q:	519	519	519	519	0	519	519	0	519
S7 Range 1 Q:	0	0	0	0	0	0	0	0	0
S7 Range 2 Q:	0	0	0	0	0	0	0	0	0
S7 Range 3 Q:	0	0	0	0	0	0	0	0	0
S7 Range 4 Q:	967	0	0	967	0	967	967	967	0
S8 Range 1 Q:	0	0	0	0	0	0	0	0	0
S8 Range 2 Q:	0	0	0	0	0	0	0	0	0
S8 Range 3 Q:	0	0	0	453	0	0	0	0	0
S8 Range 4 Q:	687	0	0	0	0	0	0	0	680
S9 Range 1 Q:	0	0	0	0	0	0	0	0	0
S9 Range 2 Q:	0	0	0	0	0	0	0	0	0
S9 Range 3 Q:	0	0	0	0	0	0	0	0	0
S9 Range 4 Q:	0	0	0	0	0	0	0	0	0
S9 Range 5 Q:	0	0	0	0	0	0	0	0	0
S9 Range 6 Q:	0	0	1313	1313	0	1313	1313	0	1313
S10 Range 1 Q:	0	0	0	0	0	0	0	0	0
S10 Range 2 Q:	0	0	0	0	0	0	0	0	0
S10 Range 3 Q:	0	0	0	0	0	0	0	0	0
S10 Range 4 Q:	0	0	0	0	0	0	0	0	0
S10 Range 5 Q:	0	684	684	684	0	0	548	0	0
S11 Range 1 Q:	0	0	0	0	0	0	0	0	0
S11 Range 2 Q:	0	0	0	0	0	0	0	0	0
S11 Range 3 Q:	0	0	0	0	0	0	0	0	0
S11 Range 4 Q:	0	0	0	0	0	0	0	0	0
S11 Range 5 Q:	1424	0	1424	1424	1424	1424	1424	0	1424
S12 Range 1 Q:	0	0	0	0	0	0	0	0	0
S12 Range 2 Q:	0	0	0	0	0	0	0	0	0
S12 Range 3 Q:	0	0	0	0	0	0	0	0	0
S12 Range 4 Q:	0	0	0	0	0	0	0	0	0
S12 Range 5 Q:	514	0	514	0	0	0	0	0	0
S1 Range 1 Y:	0	0	0	0	0	0	0	0	0
S1 Range 2 Y:	0	0	0	0	0	0	0	0	0
S1 Range 3 Y:	0	0	0	0	0	0	0	0	0
S1 Range 4 Y:	0	0	0	0	0	0	0	0	0
S1 Range 5 Y:	0	0	0	0	0	0	0	0	0
S1 Range 6 Y:	0	0	1	1	1	1	1	1	0
S2 Range 1 Y:	0	0	0	0	0	0	0	0	0
S2 Range 2 Y:	0	0	0	0	0	0	0	0	0
S2 Range 3 Y:	0	0	0	0	0	0	0	0	0
S2 Range 4 Y:	0	0	0	0	0	0	0	0	0
S2 Range 5 Y:	0	0	0	0	0	0	0	0	0
S3 Range 1 Y:	0	0	0	0	0	0	0	0	0
S3 Range 2 Y:	0	0	0	0	0	0	0	0	0
S3 Range 3 Y:	0	0	0	0	0	0	0	0	0
S3 Range 4 Y:	0	0	0	0	0	0	0	0	0
S3 Range 5 Y:	1	0	1	1	1	1	1	0	1
S4 Range 1 Y:	0	0	0	0	0	0	0	0	0
S4 Range 2 Y:	0	0	0	0	0	0	0	0	0
S4 Range 3 Y:	0	0	0	0	0	0	0	0	0
S4 Range 4 Y:	0	0	0	0	0	0	0	0	0
S4 Range 5 Y:	0	0	0	0	0	0	0	0	0
S4 Range 6 Y:	1	0	1	1	1	1	1	0	1
S5 Range 1 Y:	0	0	0	0	0	0	0	0	0
S5 Range 2 Y:	0	0	0	0	0	0	0	0	0
S5 Range 3 Y:	0	0	0	0	0	0	0	0	0
S5 Range 4 Y:	0	0	0	0	0	0	0	0	0
S5 Range 5 Y:	0	0	0	0	0	0	0	0	0
S5 Range 6 Y:	0	0	1	1	0	1	0	1	1
S6 Range 1 Y:	0	0	0	0	0	0	0	0	0
S6 Range 2 Y:	0	0	0	0	0	0	0	0	0
S6 Range 3 Y:	0	0	0	0	0	0	0	0	0
S6 Range 4 Y:	0	0	0	0	0	0	0	0	0
S6 Range 5 Y:	1	1	1	1	0	1	1	0	1
S7 Range 1 Y:	0	0	0	0	0	0	0	0	0
S7 Range 2 Y:	0	0	0	0	0	0	0	0	0
S7 Range 3 Y:	0	0	0	0	0	0	0	0	0
S7 Range 4 Y:	1	0	0	1	0	1	1	1	0
S8 Range 1 Y:	0	0	0	0	0	0	0	0	0
S8 Range 2 Y:	0	0	0	1.57141e-12	0	0	0	0	0
S8 Range 3 Y:	0	0	0	1	0	0	0	0	0
S8 Range 4 Y:	1	0	0	2.01354e-12	0	0	0	0	1
S9 Range 1 Y:	0	0	0	0	0	0	0	0	0
S9 Range 2 Y:	0	0	0	0	0	0	0	0	0
S9 Range 3 Y:	0	0	0	0	0	0	0	0	0
S9 Range 4 Y:	0	0	0	0	0	0	0	0	0
S9 Range 5 Y:	0	0	0	0	0	0	0	0	0
S9 Range 6 Y:	0	0	1	1	0	1	1	0	1
S10 Range 1 Y:	0	0	0	0	0	0	0	0	0
S10 Range 2 Y:	0	0	0	0	0	0	0	0	0
S10 Range 3 Y:	0	0	0	0	0	0	0	0	0
S10 Range 4 Y:	0	0	0	0	0	0	0	0	0
S10 Range 5 Y:	0	1	1	1	0	0	1	0	0
S11 Range 1 Y:	0	0	0	0	0	0	0	0	0
S11 Range 2 Y:	0	0	0	0	0	0	0	0	0
S11 Range 3 Y:	0	0	0	0	0	0	0	0	0
S11 Range 4 Y:	0	0	0	0	0	0	0	0	0
S11 Range 5 Y:	1	0	1	1	1	1	1	0	1
S12 Range 1 Y:	0	0	0	0	0	0	0	0	0
S12 Range 2 Y:	0	0	0	0	0	0	0	0	0
S12 Range 3 Y:	0	0	0	0	0	0	0	0	0
S12 Range 4 Y:	0	0	0	0	0	0	0	0	0
S12 Range 5 Y:	1	0	1	0	0	0	0	0	0
Inventory Q:	27	0	0	0	10	0	3760	150	0
Shortage Q:	0	-7082	-6361	0	0	0	0	0	0
Inventory Y:	1	0	0	0	1	0	1	1	0
Shortage Y:	0	1	1	0	0	0	0	0	0

## Sheet: Value - Single Obj Solution
	Period 1	Period 2	Period 3	Period 4	Period 5	Period 6	Period 7	Period 8	Period 9
S1 Range 1 Q:	0	0	0	0	0	0	0	0	0
S1 Range 2 Q:	0	0	0	0	0	0	0	0	0
S1 Range 3 Q:	0	0	0	0	0	0	0	0	0
S1 Range 4 Q:	0	0	0	0	0	0	0	0	0
S1 Range 5 Q:	0	0	0	0	0	0	0	0	0
S1 Range 6 Q:	0	0	0	0	0	0	0	0	0
S2 Range 1 Q:	0	0	0	0	0	0	0	0	0
S2 Range 2 Q:	0	0	0	0	0	0	0	0	0
S2 Range 3 Q:	0	0	0	0	0	0	0	0	0
S2 Range 4 Q:	0	0	0	0	0	0	0	0	0
S2 Range 5 Q:	0	0	0	1059	1059	1059	1059	1059	1059
S3 Range 1 Q:	0	0	0	0	0	0	0	0	0
S3 Range 2 Q:	0	0	0	0	0	0	0	0	0
S3 Range 3 Q:	0	0	0	0	0	0	0	0	0
S3 Range 4 Q:	0	0	0	0	0	0	0	0	0
S3 Range 5 Q:	1164	0	1164	1164	1164	1164	1164	0	1164
S4 Range 1 Q:	0	0	0	0	0	0	0	0	0
S4 Range 2 Q:	0	0	0	0	0	0	0	0	0
S4 Range 3 Q:	0	0	0	0	0	0	0	0	0
S4 Range 4 Q:	0	0	0	0	0	0	0	0	0
S4 Range 5 Q:	0	0	0	0	0	0	0	0	0
S4 Range 6 Q:	1727	0	1727	1727	1727	1727	1727	0	1727
S5 Range 1 Q:	0	0	0	0	0	0	0	0	0
S5 Range 2 Q:	0	0	0	0	0	0	0	0	0
S5 Range 3 Q:	0	0	0	0	0	0	0	0	0
S5 Range 4 Q:	0	0	0	0	0	0	0	0	0
S5 Range 5 Q:	0	0	0	0	0	0	0	0	0
S5 Range 6 Q:	0	0	779	779	0	779	0	779	779
S6 Range 1 Q:	0	0	0	0	0	0	0	0	0
S6 Range 2 Q:	0	0	0	0	0	0	0	0	0
S6 Range 3 Q:	0	0	0	0	0	0	0	0	0
S6 Range 4 Q:	0	0	0	0	0	0	0	0	0
S6 Range 5 Q:	519	519	519	519	519	519	519	0	519
S7 Range 1 Q:	0	0	0	0	0	0	0	0	0
S7 Range 2 Q:	0	0	0	0	0	0	0	0	0
S7 Range 3 Q:	0	0	0	0	0	0	0	0	0
S7 Range 4 Q:	967	0	0	967	0	967	967	967	0
S8 Range 1 Q:	0	0	0	0	0	0	0	0	0
S8 Range 2 Q:	0	0	0	0	0	0	0	0	0
S8 Range 3 Q:	0	0	0	0	0	0	0	0	0
S8 Range 4 Q:	687	0	0	687	687	687	687	0	687
S9 Range 1 Q:	0	0	0	0	0	0	0	0	0
S9 Range 2 Q:	0	0	0	0	0	0	0	0	0
S9 Range 3 Q:	0	0	0	0	0	0	0	0	0
S9 Range 4 Q:	0	0	0	0	0	0	0	0	0
S9 Range 5 Q:	0	0	0	0	0	0	0	0	0
S9 Range 6 Q:	0	0	1313	1313	0	1313	1313	0	1313
S10 Range 1 Q:	0	0	0	0	0	0	0	0	0
S10 Range 2 Q:	0	0	0	0	0	0	0	0	0
S10 Range 3 Q:	0	0	0	0	0	0	0	0	0
S10 Range 4 Q:	0	0	0	0	0	0	0	0	0
S10 Range 5 Q:	0	0	0	0	0	0	0	0	0
S11 Range 1 Q:	0	0	0	0	0	0	0	0	0
S11 Range 2 Q:	0	0	0	0	0	0	0	0	0
S11 Range 3 Q:	0	0	0	0	0	0	0	0	0
S11 Range 4 Q:	0	0	0	0	0	0	0	0	0
S11 Range 5 Q:	1424	0	1424	1424	1424	1424	1424	0	1424
S12 Range 1 Q:	0	0	0	0	0	0	0	0	0
S12 Range 2 Q:	0	0	0	0	0	0	0	0	0
S12 Range 3 Q:	0	0	0	0	0	0	0	0	0
S12 Range 4 Q:	411	0	411	0	0	0	0	0	4.72744e-07
S12 Range 5 Q:	0	0	0	514	0	514	457	0	514
S1 Range 1 Y:	0	0	0	0	0	0	0	0	0
S1 Range 2 Y:	0	0	0	0	0	0	0	0	0
S1 Range 3 Y:	0	0	0	0	0	0	0	0	0
S1 Range 4 Y:	0	0	0	0	0	0	0	0	0
S1 Range 5 Y:	0	0	0	0	0	0	0	0	0
S1 Range 6 Y:	0	0	0	0	0	0	0	0	0
S2 Range 1 Y:	0	0	0	0	0	0	0	0	0
S2 Range 2 Y:	0	0	0	0	0	0	0	0	0
S2 Range 3 Y:	0	0	0	0	0	0	0	0	0
S2 Range 4 Y:	0	0	0	0	0	0	0	0	0
S2 Range 5 Y:	0	0	0	1	1	1	1	1	1
S3 Range 1 Y:	0	0	0	0	0	0	0	0	0
S3 Range 2 Y:	0	0	0	0	0	0	0	0	0
S3 Range 3 Y:	0	0	0	0	0	0	0	0	0
S3 Range 4 Y:	0	0	0	0	0	0	0	0	0
S3 Range 5 Y:	1	0	1	1	1	1	1	0	1
S4 Range 1 Y:	0	0	0	0	0	0	0	0	0
S4 Range 2 Y:	0	0	0	0	0	0	0	0	0
S4 Range 3 Y:	0	0	0	0	0	0	0	0	0
S4 Range 4 Y:	0	0	0	0	0	0	0	0	0
S4 Range 5 Y:	0	0	0	0	0	0	0	0	0
S4 Range 6 Y:	1	0	1	1	1	1	1	0	1
S5 Range 1 Y:	0	0	0	0	0	0	0	0	0
S5 Range 2 Y:	0	0	0	0	0	0	0	0	0
S5 Range 3 Y:	0	0	0	0	0	0	0	0	0
S5 Range 4 Y:	0	0	0	0	0	0	0	0	0
S5 Range 5 Y:	0	0	0	0	0	0	0	0	0
S5 Range 6 Y:	0	0	1	1	0	1	0	1	1
S6 Range 1 Y:	0	0	0	0	0	0	0	0	0
S6 Range 2 Y:	0	0	0	0	0	0	0	0	0
S6 Range 3 Y:	0	0	0	0	0	0	0	0	0
S6 Range 4 Y:	0	0	0	0	0	0	0	0	0
S6 Range 5 Y:	1	1	1	1	1	1	1	0	1
S7 Range 1 Y:	0	0	0	0	0	0	0	0	0
S7 Range 2 Y:	0	0	0	0	0	0	0	0	0
S7 Range 3 Y:	0	0	0	0	0	0	0	0	0
S7 Range 4 Y:	1	0	0	1	0	1	1	1	0
S8 Range 1 Y:	0	0	0	0	0	0	0	0	0
S8 Range 2 Y:	0	0	0	0	0	0	0	0	0
S8 Range 3 Y:	0	0	0	0	0	0	0	0	0
S8 Range 4 Y:	1	0	0	1	1	1	1	0	1
S9 Range 1 Y:	0	0	0	0	0	0	0	0	0
S9 Range 2 Y:	0	0	0	0	0	0	0	0	0
S9 Range 3 Y:	0	0	0	0	0	0	0	0	0
S9 Range 4 Y:	0	0	0	0	0	0	0	0	0
S9 Range 5 Y:	0	0	0	0	0	0	0	0	0
S9 Range 6 Y:	0	0	1	1	0	1	1	0	1
S10 Range 1 Y:	0	0	0	0	0	0	0	0	0
S10 Range 2 Y:	0	0	0	0	0	0	0	0	0
S10 Range 3 Y:	0	0	0	0	0	0	0	0	0
S10 Range 4 Y:	0	0	0	0	0	0	0	0	0
S10 Range 5 Y:	0	0	0	0	0	0	0	0	0
S11 Range 1 Y:	0	0	0	0	0	0	0	0	0
S11 Range 2 Y:	0	0	0	0	0	0	0	0	0
S11 Range 3 Y:	0	0	0	0	0	0	0	0	0
S11 Range 4 Y:	0	0	0	0	0	0	0	0	0
S11 Range 5 Y:	1	0	1	1	1	1	1	0	1
S12 Range 1 Y:	0	0	0	0	0	0	0	0	0
S12 Range 2 Y:	0	0	0	0	0	0	0	0	0
S12 Range 3 Y:	0	0	0	0	0	0	0	0	0
S12 Range 4 Y:	1	0	1	0	0	0	0	0	0
S12 Range 5 Y:	0	0	0	1	0	1	1	0	1
Inventory Q:	0	0	0	0	0	0	2524	0	0
Shortage Q:	-76	-7869	-9338	-3257	-2335	-1488	0	-1430	0
Inventory Y:	0	0	0	0	0	0	1	7.51035e-12	0
Shortage Y:	1	1	1	1	1	1	0	1	0

## Sheet: Bi-Obj Solution
	Period 1	Period 2	Period 3	Period 4	Period 5	Period 6	Period 7	Period 8	Period 9
S1 Range 1 Q:	0	0	0	0	0	0	0	0	0
S1 Range 2 Q:	0	0	0	0	0	0	0	0	0
S1 Range 3 Q:	0	0	0	0	0	0	0	0	0
S1 Range 4 Q:	0	0	0	0	0	0	0	0	0
S1 Range 5 Q:	0	0	0	0	0	0	0	0	0
S1 Range 6 Q:	0	0	1403	1403	0	0	0	1283	0
S2 Range 1 Q:	0	0	0	0	0	0	0	0	0
S2 Range 2 Q:	0	0	0	0	0	0	0	0	0
S2 Range 3 Q:	0	0	0	0	0	0	0	0	0
S2 Range 4 Q:	0	0	0	0	0	0	0	0	0
S2 Range 5 Q:	0	0	0	1059	1059	1059	1059	1059	848
S3 Range 1 Q:	0	0	0	0	0	0	0	0	0
S3 Range 2 Q:	0	0	0	0	0	0	0	0	0
S3 Range 3 Q:	0	0	0	0	0	0	0	0	0
S3 Range 4 Q:	0	0	0	0	0	0	0	0	0
S3 Range 5 Q:	1164	0	1164	1164	1164	1164	1164	0	1164
S4 Range 1 Q:	0	0	0	0	0	0	0	0	0
S4 Range 2 Q:	0	0	0	0	0	0	0	0	0
S4 Range 3 Q:	0	0	0	0	0	0	0	0	0
S4 Range 4 Q:	0	0	0	0	0	0	0	0	0
S4 Range 5 Q:	0	0	0	0	0	0	0	0	0
S4 Range 6 Q:	1727	0	1727	1727	1727	1727	1727	0	1727
S5 Range 1 Q:	0	0	0	0	0	0	0	0	0
S5 Range 2 Q:	0	0	0	0	0	0	0	0	0
S5 Range 3 Q:	0	0	0	0	0	0	0	0	0
S5 Range 4 Q:	0	0	0	0	0	0	0	0	0
S5 Range 5 Q:	0	0	0	0	0	0	0	0	0
S5 Range 6 Q:	0	0	779	779	0	779	0	779	761
S6 Range 1 Q:	0	0	0	0	0	0	0	0	0
S6 Range 2 Q:	0	0	0	0	0	0	0	0	0
S6 Range 3 Q:	0	0	0	0	0	0	0	0	0
S6 Range 4 Q:	0	0	0	0	0	0	0	0	0
S6 Range 5 Q:	519	519	519	519	519	519	519	0	519
S7 Range 1 Q:	0	0	0	0	0	0	0	0	0
S7 Range 2 Q:	0	0	0	0	0	0	0	0	0
S7 Range 3 Q:	0	0	0	0	0	0	0	0	0
S7 Range 4 Q:	967	0	0	967	0	967	967	967	0
S8 Range 1 Q:	0	0	0	0	0	0	0	0	0
S8 Range 2 Q:	0	0	0	1.69337e-09	0	0	0	0	0
S8 Range 3 Q:	0	0	0	0	0	0	0	0	0
S8 Range 4 Q:	687	0	0	0	0	0	0	0	0
S9 Range 1 Q:	0	0	0	0	0	0	0	0	0
S9 Range 2 Q:	0	0	0	0	0	0	0	0	0
S9 Range 3 Q:	0	0	0	0	0	0	0	0	0
S9 Range 4 Q:	0	0	0	0	0	0	0	0	0
S9 Range 5 Q:	0	0	0	0	0	0	0	0	0
S9 Range 6 Q:	0	0	1313	1313	0	1313	1313	0	1313
S10 Range 1 Q:	0	0	0	0	0	0	0	0	0
S10 Range 2 Q:	0	0	0	0	0	0	0	0	0
S10 Range 3 Q:	0	0	0	0	0	0	0	0	0
S10 Range 4 Q:	0	0	0	0	0	0	0	0	0
S10 Range 5 Q:	0	684	684	0	0	0	0	0	0
S11 Range 1 Q:	0	0	0	0	0	0	0	0	0
S11 Range 2 Q:	0	0	0	0	0	0	0	0	0
S11 Range 3 Q:	0	0	0	0	0	0	0	0	0
S11 Range 4 Q:	0	0	0	0	0	0	0	0	0
S11 Range 5 Q:	1424	0	1424	1424	1424	1424	1424	0	1424
S12 Range 1 Q:	0	0	0	0	0	0	0	0	0
S12 Range 2 Q:	0	0	0	0	0	0	0	0	0
S12 Range 3 Q:	0	0	0	0	0	0	0	0	0
S12 Range 4 Q:	0	0	0	0	0	0	0	0	0
S12 Range 5 Q:	514	0	514	0	0	0	0	0	0
S1 Range 1 Y:	0	0	0	0	0	0	0	0	0
S1 Range 2 Y:	0	0	0	0	0	0	0	0	0
S1 Range 3 Y:	0	0	0	0	0	0	0	0	0
S1 Range 4 Y:	0	0	0	0	0	0	0	0	0
S1 Range 5 Y:	0	0	0	0	0	0	0	0	0
S1 Range 6 Y:	0	0	1	1	0	0	0	1	0
S2 Range 1 Y:	0	0	0	0	0	0	0	0	0
S2 Range 2 Y:	0	0	0	0	0	0	0	0	0
S2 Range 3 Y:	0	0	0	0	0	0	0	0	0
S2 Range 4 Y:	0	0	0	0	0	0	0	0	0
S2 Range 5 Y:	0	0	0	1	1	1	1	1	1
S3 Range 1 Y:	0	0	0	0	0	0	0	0	0
S3 Range 2 Y:	0	0	0	0	0	0	0	0	0
S3 Range 3 Y:	0	0	0	0	0	0	0	0	0
S3 Range 4 Y:	0	0	0	0	0	0	0	0	0
S3 Range 5 Y:	1	0	1	1	1	1	1	0	1
S4 Range 1 Y:	0	0	0	0	0	0	0	0	0
S4 Range 2 Y:	0	0	0	0	0	0	0	0	0
S4 Range 3 Y:	0	0	0	0	0	0	0	0	0
S4 Range 4 Y:	0	0	0	0	0	0	0	0	0
S4 Range 5 Y:	0	0	0	0	0	0	0	0	0
S4 Range 6 Y:	1	0	1	1	1	1	1	0	1
S5 Range 1 Y:	0	0	0	0	0	0	0	0	0
S5 Range 2 Y:	0	0	0	0	0	0	0	0	0
S5 Range 3 Y:	0	0	0	0	0	0	0	0	0
S5 Range 4 Y:	0	0	0	0	0	0	0	0	0
S5 Range 5 Y:	0	0	0	0	0	0	0	0	0
S5 Range 6 Y:	0	0	1	1	0	1	0	1	1
S6 Range 1 Y:	0	0	0	0	0	0	0	0	0
S6 Range 2 Y:	0	0	0	0	0	0	0	0	0
S6 Range 3 Y:	0	0	0	0	0	0	0	0	0
S6 Range 4 Y:	0	0	0	0	0	0	0	0	0
S6 Range 5 Y:	1	1	1	1	1	1	1	0	1
S7 Range 1 Y:	0	0	0	0	0	0	0	0	0
S7 Range 2 Y:	0	0	0	0	0	0	0	0	0
S7 Range 3 Y:	0	0	0	0	0	0	0	0	0
S7 Range 4 Y:	1	0	0	1	0	1	1	1	0
S8 Range 1 Y:	0	0	0	0	0	0	0	0	0
S8 Range 2 Y:	0	0	0	4.93694e-12	0	0	0	0	0
S8 Range 3 Y:	0	0	0	0	0	0	0	0	0
S8 Range 4 Y:	1	0	0	0	0	0	0	0	0
S9 Range 1 Y:	0	0	0	0	0	0	0	0	0
S9 Range 2 Y:	0	0	0	0	0	0	0	0	0
S9 Range 3 Y:	0	0	0	0	0	0	0	0	0
S9 Range 4 Y:	0	0	0	0	0	0	0	0	0
S9 Range 5 Y:	0	0	0	0	0	0	0	0	0
S9 Range 6 Y:	0	0	1	1	0	1	1	0	1
S10 Range 1 Y:	0	0	0	0	0	0	0	0	0
S10 Range 2 Y:	0	0	0	0	0	0	0	0	0
S10 Range 3 Y:	0	0	0	0	0	0	0	0	0
S10 Range 4 Y:	0	0	0	0	0	0	0	0	0
S10 Range 5 Y:	0	1	1	0	0	0	0	0	0
S11 Range 1 Y:	0	0	0	0	0	0	0	0	0
S11 Range 2 Y:	0	0	0	0	0	0	0	0	0
S11 Range 3 Y:	0	0	0	0	0	0	0	0	0
S11 Range 4 Y:	0	0	0	0	0	0	0	0	0
S11 Range 5 Y:	1	0	1	1	1	1	1	0	1
S12 Range 1 Y:	0	0	0	0	0	0	0	0	0
S12 Range 2 Y:	0	0	0	0	0	0	0	0	0
S12 Range 3 Y:	0	0	0	0	0	0	0	0	0
S12 Range 4 Y:	0	0	0	0	0	0	0	0	0
S12 Range 5 Y:	1	0	1	0	0	0	0	0	0
Inventory Q:	27	0	0	0	157	0	2671	0	0
Shortage Q:	0	-7082	-6361	-78	0	-197	0	0	0
Inventory Y:	1	0	0	0	1	0	1	0	0
Shortage Y:	0	1	1	1	0	1	0	0	0

## Sheet: Optimal Values
TCP:	1.63028e+06
TVP:	-43146
% variation (bi-obj using WCCM):	0.073712

## Sheet: Exit Flags
Cost Obj:	1
Value Obj:	1
Bi-Obj:	1

## Sheet: Time & Size
CPU running time (sec):	1.91881
elapsed time (sec):	6.37694
No. of decision variables:	800
No. of constraints:	903
