# Supplementary material for: Datasets for supplier selection and order allocation with green criteria, all-unit quantity discounts and varying number of suppliers
Source: Data Brief. 2017 Jun 9;13:444–52. doi: 10.1016/j.dib.2017.06.018 (PMC5485863; doi:10.1016/j.dib.2017.06.018)
Supplement: Supplementary file 5 — Supplementary material Time analysis data [file mmc5.zip › Data_In_Brief/4.Time Analysis/116 R.xlsx]

## Sheet: Cost - Single Obj Solution
	Period 1	Period 2	Period 3	Period 4	Period 5	Period 6
S1 Range 1 Q:	0	0	0	0	0	0
S1 Range 2 Q:	0	0	0	0	0	0
S1 Range 3 Q:	0	0	0	0	0	0
S1 Range 4 Q:	0	0	0	0	0	0
S1 Range 5 Q:	0	0	894	894	894	894
S2 Range 1 Q:	0	0	0	0	0	0
S2 Range 2 Q:	0	0	0	0	0	0
S2 Range 3 Q:	479	479	479	479	479	320
S3 Range 1 Q:	0	0	0	0	0	0
S3 Range 2 Q:	0	0	0	0	0	0
S3 Range 3 Q:	0	0	0	0	0	0
S3 Range 4 Q:	0	0	0	0	0	0
S3 Range 5 Q:	0	0	0	0	0	0
S3 Range 6 Q:	0	0	1133	1133	1133	1133
S4 Range 1 Q:	0	0	0	0	0	0
S4 Range 2 Q:	0	0	0	0	0	0
S4 Range 3 Q:	0	0	0	0	0	0
S4 Range 4 Q:	0	0	0	0	0	0
S4 Range 5 Q:	0	0	0	0	0	0
S4 Range 6 Q:	0	1601	1601	1601	1601	1449
S5 Range 1 Q:	0	0	0	0	0	-5.88778e-10
S5 Range 2 Q:	0	0	0	0	0	-1.27809e-10
S5 Range 3 Q:	0	0	869	0	869	0
S1 Range 1 Y:	0	0	0	0	0	0
S1 Range 2 Y:	0	0	0	0	0	0
S1 Range 3 Y:	0	0	0	0	0	0
S1 Range 4 Y:	0	0	0	0	0	0
S1 Range 5 Y:	0	0	1	1	1	1
S2 Range 1 Y:	0	0	0	0	0	0
S2 Range 2 Y:	0	0	0	0	0	0
S2 Range 3 Y:	1	1	1	1	1	1
S3 Range 1 Y:	0	0	0	0	0	0
S3 Range 2 Y:	0	0	0	0	0	0
S3 Range 3 Y:	0	0	0	0	0	0
S3 Range 4 Y:	0	0	0	0	0	0
S3 Range 5 Y:	0	0	0	0	0	0
S3 Range 6 Y:	0	0	1	1	1	1
S4 Range 1 Y:	0	0	0	0	0	0
S4 Range 2 Y:	0	0	0	0	0	0
S4 Range 3 Y:	0	0	0	0	0	0
S4 Range 4 Y:	0	0	0	0	0	0
S4 Range 5 Y:	0	0	0	0	0	0
S4 Range 6 Y:	0	1	1	1	1	1
S5 Range 1 Y:	0	0	0	0	0	-2.03729e-12
S5 Range 2 Y:	0	0	0	0	0	0
S5 Range 3 Y:	0	0	1	0	1	0
Inventory Q:	0	0	0	0	0	0
Shortage Q:	-3686	-4798	-3445	-3894	-752	0
Inventory Y:	0	0	0	0	0	0
Shortage Y:	1	1	1	1	1	0

## Sheet: Value - Single Obj Solution
	Period 1	Period 2	Period 3	Period 4	Period 5	Period 6
S1 Range 1 Q:	0	0	0	0	0	0
S1 Range 2 Q:	0	0	0	0	0	0
S1 Range 3 Q:	0	0	0	0	0	0
S1 Range 4 Q:	0	0	0	0	0	0
S1 Range 5 Q:	0	0	894	894	894	894
S2 Range 1 Q:	0	0	0	0	0	0
S2 Range 2 Q:	0	0	0	0	0	0
S2 Range 3 Q:	479	479	479	479	479	479
S3 Range 1 Q:	0	0	0	0	0	0
S3 Range 2 Q:	0	0	0	0	0	0
S3 Range 3 Q:	0	0	0	0	0	0
S3 Range 4 Q:	0	0	0	0	0	0
S3 Range 5 Q:	0	0	0	0	0	0
S3 Range 6 Q:	0	0	1133	1133	1133	1133
S4 Range 1 Q:	0	0	0	0	0	0
S4 Range 2 Q:	0	0	0	0	0	0
S4 Range 3 Q:	0	0	0	0	0	0
S4 Range 4 Q:	0	0	0	0	0	0
S4 Range 5 Q:	0	0	0	0	0	0
S4 Range 6 Q:	0	1601	1601	1601	1601	1601
S5 Range 1 Q:	0	0	0	0	0	0
S5 Range 2 Q:	0	0	0	0	0	0
S5 Range 3 Q:	0	0	0	0	580	847
S1 Range 1 Y:	0	0	0	0	0	0
S1 Range 2 Y:	0	0	0	0	0	0
S1 Range 3 Y:	0	0	0	0	0	0
S1 Range 4 Y:	0	0	0	0	0	0
S1 Range 5 Y:	0	0	1	1	1	1
S2 Range 1 Y:	0	0	0	0	0	0
S2 Range 2 Y:	0	0	0	0	0	0
S2 Range 3 Y:	1	1	1	1	1	1
S3 Range 1 Y:	0	0	0	0	0	0
S3 Range 2 Y:	0	0	0	0	0	0
S3 Range 3 Y:	0	0	0	0	0	0
S3 Range 4 Y:	0	0	0	0	0	0
S3 Range 5 Y:	0	0	0	0	0	0
S3 Range 6 Y:	0	0	1	1	1	1
S4 Range 1 Y:	0	0	0	0	0	0
S4 Range 2 Y:	0	0	0	0	0	0
S4 Range 3 Y:	0	0	0	0	0	0
S4 Range 4 Y:	0	0	0	0	0	0
S4 Range 5 Y:	0	0	0	0	0	0
S4 Range 6 Y:	0	1	1	1	1	1
S5 Range 1 Y:	0	0	0	0	0	0
S5 Range 2 Y:	0	0	0	0	0	0
S5 Range 3 Y:	0	0	0	0	1	1
Inventory Q:	0	0	0	0	0	0
Shortage Q:	-3686	-4798	-4314	-4763	-1910	0
Inventory Y:	0	0	0	0	0	0
Shortage Y:	1	1	1	1	1	0

## Sheet: Bi-Obj Solution
	Period 1	Period 2	Period 3	Period 4	Period 5	Period 6
S1 Range 1 Q:	0	0	0	0	0	0
S1 Range 2 Q:	0	0	0	0	0	0
S1 Range 3 Q:	0	0	0	0	0	0
S1 Range 4 Q:	0	0	0	0	0	0
S1 Range 5 Q:	0	0	894	894	894	894
S2 Range 1 Q:	0	0	0	0	0	0
S2 Range 2 Q:	0	0	0	0	0	0
S2 Range 3 Q:	479	479	479	479	479	320
S3 Range 1 Q:	0	0	0	0	0	0
S3 Range 2 Q:	0	0	0	0	0	0
S3 Range 3 Q:	0	0	0	0	0	0
S3 Range 4 Q:	0	0	0	0	0	0
S3 Range 5 Q:	0	0	0	0	0	0
S3 Range 6 Q:	0	0	1133	1133	1133	1133
S4 Range 1 Q:	0	0	0	0	0	0
S4 Range 2 Q:	0	0	0	0	0	0
S4 Range 3 Q:	0	0	0	0	0	0
S4 Range 4 Q:	0	0	0	0	0	0
S4 Range 5 Q:	0	0	0	0	0	0
S4 Range 6 Q:	0	1601	1601	1601	1601	1601
S5 Range 1 Q:	0	0	0	0	0	0
S5 Range 2 Q:	0	0	0	0	0	0
S5 Range 3 Q:	0	0	869	0	717	0
S1 Range 1 Y:	0	0	0	0	0	0
S1 Range 2 Y:	0	0	0	0	0	0
S1 Range 3 Y:	0	0	0	0	0	0
S1 Range 4 Y:	0	0	0	0	0	0
S1 Range 5 Y:	0	0	1	1	1	1
S2 Range 1 Y:	0	0	0	0	0	0
S2 Range 2 Y:	0	0	0	0	0	0
S2 Range 3 Y:	1	1	1	1	1	1
S3 Range 1 Y:	0	0	0	0	0	0
S3 Range 2 Y:	0	0	0	0	0	0
S3 Range 3 Y:	0	0	0	0	0	0
S3 Range 4 Y:	0	0	0	0	0	0
S3 Range 5 Y:	0	0	0	0	0	0
S3 Range 6 Y:	0	0	1	1	1	1
S4 Range 1 Y:	0	0	0	0	0	0
S4 Range 2 Y:	0	0	0	0	0	0
S4 Range 3 Y:	0	0	0	0	0	0
S4 Range 4 Y:	0	0	0	0	0	0
S4 Range 5 Y:	0	0	0	0	0	0
S4 Range 6 Y:	0	1	1	1	1	1
S5 Range 1 Y:	0	0	0	0	0	0
S5 Range 2 Y:	0	0	0	0	1.1822e-12	0
S5 Range 3 Y:	0	0	1	0	1	0
Inventory Q:	0	0	0	0	0	0
Shortage Q:	-3686	-4798	-3445	-3894	-904	0
Inventory Y:	0	0	0	0	0	0
Shortage Y:	1	1	1	1	1	0

## Sheet: Optimal Values
TCP:	884599
TVP:	-10275.1
% variation (bi-obj using WCCM):	0.0024762

## Sheet: Exit Flags
Cost Obj:	1
Value Obj:	1
Bi-Obj:	1

## Sheet: Time & Size
CPU running time (sec):	0.733205
elapsed time (sec):	5.26221
No. of decision variables:	226
No. of constraints:	268
