# Supplementary material for: Datasets for supplier selection and order allocation with green criteria, all-unit quantity discounts and varying number of suppliers
Source: Data Brief. 2017 Jun 9;13:444–52. doi: 10.1016/j.dib.2017.06.018 (PMC5485863; doi:10.1016/j.dib.2017.06.018)
Supplement: Supplementary file 5 — Supplementary material Time analysis data [file mmc5.zip › Data_In_Brief/4.Time Analysis/117 R.xlsx]

## Sheet: Cost - Single Obj Solution
	Period 1	Period 2	Period 3
S1 Range 1 Q:	0	0	0
S1 Range 2 Q:	0	0	0
S1 Range 3 Q:	860	860	0
S2 Range 1 Q:	0	0	0
S2 Range 2 Q:	547	547	0
S3 Range 1 Q:	0	0	0
S3 Range 2 Q:	0	351	351
S4 Range 1 Q:	0	0	0
S4 Range 2 Q:	0	0	0
S4 Range 3 Q:	0	0	0
S4 Range 4 Q:	0	0	0
S4 Range 5 Q:	0	0	0
S4 Range 6 Q:	0	0	1067
S5 Range 1 Q:	0	0	0
S5 Range 2 Q:	0	0	0
S5 Range 3 Q:	0	0	0
S5 Range 4 Q:	0	0	0
S5 Range 5 Q:	0	0	0
S5 Range 6 Q:	911	911	0
S6 Range 1 Q:	0	0	0
S6 Range 2 Q:	0	0	0
S6 Range 3 Q:	0	0	0
S6 Range 4 Q:	0	0	0
S6 Range 5 Q:	0	0	0
S6 Range 6 Q:	1073	1073	1073
S7 Range 1 Q:	0	0	0
S7 Range 2 Q:	0	0	0
S7 Range 3 Q:	0	0	0
S7 Range 4 Q:	816	1087	0
S8 Range 1 Q:	0	0	0
S8 Range 2 Q:	551	0	0
S9 Range 1 Q:	0	0	0
S9 Range 2 Q:	0	0	0
S9 Range 3 Q:	0	0	0
S9 Range 4 Q:	0	0	0
S9 Range 5 Q:	0	0	0
S9 Range 6 Q:	959	959	0
S10 Range 1 Q:	0	0	0
S10 Range 2 Q:	0	0	0
S10 Range 3 Q:	680	680	526
S1 Range 1 Y:	0	0	0
S1 Range 2 Y:	0	0	0
S1 Range 3 Y:	1	1	0
S2 Range 1 Y:	0	0	0
S2 Range 2 Y:	1	1	0
S3 Range 1 Y:	0	0	0
S3 Range 2 Y:	0	1	1
S4 Range 1 Y:	0	0	0
S4 Range 2 Y:	0	0	0
S4 Range 3 Y:	0	0	0
S4 Range 4 Y:	0	0	0
S4 Range 5 Y:	0	0	0
S4 Range 6 Y:	0	0	1
S5 Range 1 Y:	0	0	0
S5 Range 2 Y:	0	0	0
S5 Range 3 Y:	0	0	0
S5 Range 4 Y:	0	0	0
S5 Range 5 Y:	0	0	0
S5 Range 6 Y:	1	1	0
S6 Range 1 Y:	0	0	0
S6 Range 2 Y:	0	0	0
S6 Range 3 Y:	0	0	0
S6 Range 4 Y:	0	0	0
S6 Range 5 Y:	0	0	0
S6 Range 6 Y:	1	1	1
S7 Range 1 Y:	0	0	0
S7 Range 2 Y:	0	0	0
S7 Range 3 Y:	0	0	0
S7 Range 4 Y:	1	1	0
S8 Range 1 Y:	0	0	0
S8 Range 2 Y:	1	0	0
S9 Range 1 Y:	0	0	0
S9 Range 2 Y:	0	0	0
S9 Range 3 Y:	0	0	0
S9 Range 4 Y:	0	0	0
S9 Range 5 Y:	0	0	0
S9 Range 6 Y:	1	1	0
S10 Range 1 Y:	0	0	0
S10 Range 2 Y:	0	0	0
S10 Range 3 Y:	1	1	1
Inventory Q:	1968	0	0
Shortage Q:	0	0	0
Inventory Y:	1	0	0
Shortage Y:	0	0	0

## Sheet: Value - Single Obj Solution
	Period 1	Period 2	Period 3
S1 Range 1 Q:	0	286	0
S1 Range 2 Q:	0	0	0
S1 Range 3 Q:	730	0	0
S2 Range 1 Q:	0	0	0
S2 Range 2 Q:	547	547	0
S3 Range 1 Q:	0	0	0
S3 Range 2 Q:	0	351	351
S4 Range 1 Q:	0	0	0
S4 Range 2 Q:	0	0	0
S4 Range 3 Q:	0	0	0
S4 Range 4 Q:	0	0	0
S4 Range 5 Q:	0	0	0
S4 Range 6 Q:	0	0	1067
S5 Range 1 Q:	0	0	0
S5 Range 2 Q:	0	0	0
S5 Range 3 Q:	0	0	0
S5 Range 4 Q:	0	0	0
S5 Range 5 Q:	0	0	0
S5 Range 6 Q:	911	911	911
S6 Range 1 Q:	0	0	0
S6 Range 2 Q:	0	0	0
S6 Range 3 Q:	0	0	0
S6 Range 4 Q:	0	0	0
S6 Range 5 Q:	0	0	0
S6 Range 6 Q:	1073	1073	1073
S7 Range 1 Q:	0	0	0
S7 Range 2 Q:	0	0	0
S7 Range 3 Q:	0	0	0
S7 Range 4 Q:	0	0	0
S8 Range 1 Q:	0	0	0
S8 Range 2 Q:	567	0	567
S9 Range 1 Q:	0	0	0
S9 Range 2 Q:	0	0	0
S9 Range 3 Q:	0	0	0
S9 Range 4 Q:	0	0	0
S9 Range 5 Q:	0	0	0
S9 Range 6 Q:	959	959	959
S10 Range 1 Q:	0	0	0
S10 Range 2 Q:	0	0	0
S10 Range 3 Q:	680	680	680
S1 Range 1 Y:	0	1	0
S1 Range 2 Y:	0	0	0
S1 Range 3 Y:	1	0	0
S2 Range 1 Y:	0	0	0
S2 Range 2 Y:	1	1	0
S3 Range 1 Y:	0	0	0
S3 Range 2 Y:	0	1	1
S4 Range 1 Y:	0	0	0
S4 Range 2 Y:	0	0	0
S4 Range 3 Y:	0	0	0
S4 Range 4 Y:	0	0	0
S4 Range 5 Y:	0	0	0
S4 Range 6 Y:	0	0	1
S5 Range 1 Y:	0	0	0
S5 Range 2 Y:	0	0	0
S5 Range 3 Y:	0	0	0
S5 Range 4 Y:	0	0	0
S5 Range 5 Y:	0	0	0
S5 Range 6 Y:	1	1	1
S6 Range 1 Y:	0	0	0
S6 Range 2 Y:	0	0	0
S6 Range 3 Y:	0	0	0
S6 Range 4 Y:	0	0	0
S6 Range 5 Y:	0	0	0
S6 Range 6 Y:	1	1	1
S7 Range 1 Y:	0	0	0
S7 Range 2 Y:	0	0	0
S7 Range 3 Y:	0	0	0
S7 Range 4 Y:	0	0	0
S8 Range 1 Y:	0	0	0
S8 Range 2 Y:	1	0	1
S9 Range 1 Y:	0	0	0
S9 Range 2 Y:	0	0	0
S9 Range 3 Y:	0	0	0
S9 Range 4 Y:	0	0	0
S9 Range 5 Y:	0	0	0
S9 Range 6 Y:	1	1	1
S10 Range 1 Y:	0	0	0
S10 Range 2 Y:	0	0	0
S10 Range 3 Y:	1	1	1
Inventory Q:	1038	0	0
Shortage Q:	0	-2591	0
Inventory Y:	1	0	0
Shortage Y:	0	1	0

## Sheet: Bi-Obj Solution
	Period 1	Period 2	Period 3
S1 Range 1 Q:	0	0	0
S1 Range 2 Q:	0	0	0
S1 Range 3 Q:	0	860	0
S2 Range 1 Q:	0	0	0
S2 Range 2 Q:	547	547	0
S3 Range 1 Q:	0	0	0
S3 Range 2 Q:	0	351	351
S4 Range 1 Q:	0	0	0
S4 Range 2 Q:	0	0	0
S4 Range 3 Q:	0	0	0
S4 Range 4 Q:	0	0	0
S4 Range 5 Q:	0	0	0
S4 Range 6 Q:	0	0	1067
S5 Range 1 Q:	0	0	0
S5 Range 2 Q:	0	0	0
S5 Range 3 Q:	0	0	0
S5 Range 4 Q:	0	0	0
S5 Range 5 Q:	0	0	0
S5 Range 6 Q:	911	911	911
S6 Range 1 Q:	0	0	0
S6 Range 2 Q:	0	0	0
S6 Range 3 Q:	0	0	0
S6 Range 4 Q:	0	0	0
S6 Range 5 Q:	0	0	0
S6 Range 6 Q:	1073	1073	1073
S7 Range 1 Q:	0	156	0
S7 Range 2 Q:	0	0	0
S7 Range 3 Q:	0	0	0
S7 Range 4 Q:	0	0	0
S8 Range 1 Q:	0	0	0
S8 Range 2 Q:	567	0	567
S9 Range 1 Q:	0	0	0
S9 Range 2 Q:	0	0	0
S9 Range 3 Q:	0	0	0
S9 Range 4 Q:	0	0	0
S9 Range 5 Q:	0	0	0
S9 Range 6 Q:	959	959	959
S10 Range 1 Q:	0	0	0
S10 Range 2 Q:	0	0	0
S10 Range 3 Q:	680	680	680
S1 Range 1 Y:	0	0	0
S1 Range 2 Y:	0	0	0
S1 Range 3 Y:	0	1	0
S2 Range 1 Y:	0	0	0
S2 Range 2 Y:	1	1	0
S3 Range 1 Y:	0	0	0
S3 Range 2 Y:	0	1	1
S4 Range 1 Y:	0	0	0
S4 Range 2 Y:	0	0	0
S4 Range 3 Y:	0	0	0
S4 Range 4 Y:	0	0	0
S4 Range 5 Y:	0	0	0
S4 Range 6 Y:	0	0	1
S5 Range 1 Y:	0	0	0
S5 Range 2 Y:	0	0	0
S5 Range 3 Y:	0	0	0
S5 Range 4 Y:	0	0	0
S5 Range 5 Y:	0	0	0
S5 Range 6 Y:	1	1	1
S6 Range 1 Y:	0	0	0
S6 Range 2 Y:	0	0	0
S6 Range 3 Y:	0	0	0
S6 Range 4 Y:	0	0	0
S6 Range 5 Y:	0	0	0
S6 Range 6 Y:	1	1	1
S7 Range 1 Y:	0	1	0
S7 Range 2 Y:	0	0	0
S7 Range 3 Y:	0	0	0
S7 Range 4 Y:	0	0	0
S8 Range 1 Y:	0	0	0
S8 Range 2 Y:	1	0	1
S9 Range 1 Y:	0	0	0
S9 Range 2 Y:	0	0	0
S9 Range 3 Y:	0	0	0
S9 Range 4 Y:	0	0	0
S9 Range 5 Y:	0	0	0
S9 Range 6 Y:	1	1	1
S10 Range 1 Y:	0	0	0
S10 Range 2 Y:	0	0	0
S10 Range 3 Y:	1	1	1
Inventory Q:	308	0	0
Shortage Q:	0	-2591	0
Inventory Y:	1	0	0
Shortage Y:	0	1	0

## Sheet: Optimal Values
TCP:	622468
TVP:	-9817.81
% variation (bi-obj using WCCM):	0.0396613

## Sheet: Exit Flags
Cost Obj:	1
Value Obj:	1
Bi-Obj:	1

## Sheet: Time & Size
CPU running time (sec):	0.951606
elapsed time (sec):	5.21785
No. of decision variables:	208
No. of constraints:	243
