# Supplementary material for: Datasets for supplier selection and order allocation with green criteria, all-unit quantity discounts and varying number of suppliers
Source: Data Brief. 2017 Jun 9;13:444–52. doi: 10.1016/j.dib.2017.06.018 (PMC5485863; doi:10.1016/j.dib.2017.06.018)
Supplement: Supplementary file 5 — Supplementary material Time analysis data [file mmc5.zip › Data_In_Brief/4.Time Analysis/118 R.xlsx]

## Sheet: Cost - Single Obj Solution
	Period 1	Period 2	Period 3	Period 4	Period 5	Period 6	Period 7	Period 8	Period 9	Period 10	Period 11	Period 12	Period 13	Period 14	Period 15	Period 16	Period 17	Period 18	Period 19
S1 Range 1 Q:	0	0	0	0	0	0	0	0	0	0	0	0	0	0	0	0	0	0	0
S1 Range 2 Q:	0	0	0	0	0	0	0	0	0	0	0	0	0	0	0	0	0	0	0
S1 Range 3 Q:	0	0	0	0	0	0	0	0	0	0	0	0	0	0	0	0	0	0	0
S1 Range 4 Q:	0	0	0	0	0	0	0	0	0	0	0	0	0	0	0	0	0	0	0
S1 Range 5 Q:	0	0	1014	1014	0	0	0	1014	1014	0	0	0	0	0	0	1014	1014	1014	0
S2 Range 1 Q:	0	0	0	0	0	0	0	0	0	0	0	0	0	0	0	0	0	0	0
S2 Range 2 Q:	0	0	0	0	0	0	0	0	0	0	0	0	0	0	0	0	0	0	0
S2 Range 3 Q:	0	0	0	0	0	0	0	0	0	0	0	0	0	0	0	0	0	0	0
S2 Range 4 Q:	0	0	0	0	0	0	0	0	0	0	0	0	0	0	0	0	0	0	0
S2 Range 5 Q:	0	0	0	0	0	0	0	0	0	0	0	0	0	0	0	0	0	0	0
S2 Range 6 Q:	0	1271	1271	1271	1271	0	1271	1271	1271	1111	1118	1271	0	1271	1271	0	1271	0	0
S3 Range 1 Q:	0	0	0	0	0	0	0	0	0	0	0	0	0	0	0	0	0	0	0
S3 Range 2 Q:	0	0	0	0	0	0	0	0	0	0	0	0	0	0	0	0	0	0	0
S3 Range 3 Q:	380	380	380	380	0	380	0	0	0	0	0	0	0	0	0	0	0	0	0
S4 Range 1 Q:	0	0	0	0	0	0	0	0	0	0	0	0	0	0	0	0	0	0	0
S4 Range 2 Q:	0	0	0	0	0	0	0	0	0	0	0	0	0	0	0	0	0	0	0
S4 Range 3 Q:	0	0	0	0	0	0	0	0	0	0	0	0	0	0	0	0	0	0	0
S4 Range 4 Q:	0	0	0	0	0	0	0	0	0	0	0	0	0	0	0	0	0	0	0
S4 Range 5 Q:	0	0	0	0	0	0	0	0	0	0	0	0	0	0	0	0	0	0	0
S4 Range 6 Q:	0	0	1625	0	0	0	1625	1625	0	1625	1625	0	1387	1625	1625	1625	0	1625	1625
S5 Range 1 Q:	0	0	0	0	0	0	0	0	0	0	0	0	0	0	0	0	0	0	0
S5 Range 2 Q:	0	0	0	0	0	0	0	0	0	0	0	0	0	0	0	0	0	0	0
S5 Range 3 Q:	0	0	0	0	0	0	0	0	0	0	0	0	-4.66035e-08	0	0	0	0	0	0
S5 Range 4 Q:	0	0	0	0	0	0	0	0	0	0	0	0	0	0	0	0	0	0	0
S5 Range 5 Q:	749	749	749	749	749	0	0	0	0	0	0	0	749	749	0	749	749	0	0
S6 Range 1 Q:	0	0	0	0	0	0	0	0	0	0	0	0	0	0	0	0	0	0	0
S6 Range 2 Q:	0	0	0	0	0	0	0	0	0	0	0	0	0	0	0	0	0	0	0
S6 Range 3 Q:	0	0	0	0	0	0	0	0	0	0	0	0	0	0	0	0	0	0	0
S6 Range 4 Q:	0	0	0	0	0	0	0	0	0	0	0	0	0	0	0	0	0	0	0
S6 Range 5 Q:	0	0	0	0	0	0	0	0	0	0	0	0	0	0	0	0	0	0	0
S6 Range 6 Q:	1727	1727	1727	1727	0	0	0	1727	0	1727	0	0	1727	1727	0	1727	0	0	0
S7 Range 1 Q:	0	0	0	0	0	0	0	0	0	0	0	0	0	0	0	0	0	0	0
S7 Range 2 Q:	0	0	0	0	0	0	0	0	0	0	0	0	0	0	0	0	0	0	0
S7 Range 3 Q:	0	671	671	671	671	0	0	671	0	0	0	0	0	0	0	0	0	0	0
S8 Range 1 Q:	0	0	0	0	0	0	0	0	0	0	0	0	0	0	0	0	0	0	0
S8 Range 2 Q:	0	0	0	0	0	0	0	0	0	0	0	0	0	0	0	0	0	0	0
S8 Range 3 Q:	0	0	0	0	0	0	0	0	0	0	0	0	0	0	0	0	0	0	0
S8 Range 4 Q:	827	827	827	0	0	827	827	827	827	0	827	827	0	827	827	827	0	827	0
S1 Range 1 Y:	0	0	0	0	0	0	0	0	0	0	0	0	0	0	0	0	0	0	0
S1 Range 2 Y:	0	0	0	0	0	0	0	0	0	0	0	0	0	0	0	0	0	0	0
S1 Range 3 Y:	0	0	0	0	0	0	0	0	0	0	0	0	0	0	0	0	0	0	0
S1 Range 4 Y:	0	0	0	0	0	0	0	0	0	0	0	0	0	0	0	0	0	0	0
S1 Range 5 Y:	0	0	1	1	0	0	0	1	1	0	0	0	0	0	0	1	1	1	0
S2 Range 1 Y:	0	0	0	0	0	0	0	0	0	0	0	0	0	0	0	0	0	0	0
S2 Range 2 Y:	0	0	0	0	0	0	0	0	0	0	0	0	0	0	0	0	0	0	0
S2 Range 3 Y:	0	0	0	0	0	0	0	0	0	0	0	0	0	0	0	0	0	0	0
S2 Range 4 Y:	0	0	0	0	0	0	0	0	0	0	0	0	0	0	0	0	0	0	0
S2 Range 5 Y:	0	0	0	0	0	0	0	0	0	0	0	0	0	0	0	0	0	0	0
S2 Range 6 Y:	0	1	1	1	1	0	1	1	1	1	1	1	0	1	1	0	1	0	0
S3 Range 1 Y:	0	0	0	0	0	0	0	0	0	0	0	0	0	0	0	0	0	0	0
S3 Range 2 Y:	0	0	0	0	0	0	0	0	0	0	0	0	0	0	0	0	0	0	0
S3 Range 3 Y:	1	1	1	1	0	1	0	0	0	0	0	0	0	0	0	0	0	0	0
S4 Range 1 Y:	0	0	0	0	0	0	0	0	0	0	0	0	0	0	0	0	0	0	0
S4 Range 2 Y:	0	0	0	0	0	0	0	0	0	0	0	0	0	0	0	0	0	0	0
S4 Range 3 Y:	0	0	0	0	0	0	0	0	0	0	0	0	0	0	0	0	0	0	0
S4 Range 4 Y:	0	0	0	0	0	0	0	0	0	0	0	0	0	0	0	0	0	0	0
S4 Range 5 Y:	0	0	0	0	0	0	0	0	0	0	0	0	0	0	0	0	0	0	0
S4 Range 6 Y:	0	0	1	0	0	0	1	1	0	1	1	0	1	1	1	1	0	1	1
S5 Range 1 Y:	0	0	0	0	0	0	0	0	0	0	0	0	0	0	0	0	0	0	0
S5 Range 2 Y:	0	0	0	0	0	0	0	0	0	0	0	0	0	0	0	0	0	0	0
S5 Range 3 Y:	0	0	0	0	0	0	0	0	0	0	0	0	0	0	0	0	0	0	0
S5 Range 4 Y:	0	0	0	0	0	0	0	0	0	0	0	0	0	0	0	0	0	0	0
S5 Range 5 Y:	1	1	1	1	1	0	0	0	0	0	0	0	1	1	0	1	1	0	0
S6 Range 1 Y:	0	0	0	0	0	0	0	0	0	0	0	0	0	0	0	0	0	0	0
S6 Range 2 Y:	0	0	0	0	0	0	0	0	0	0	0	0	0	0	0	0	0	0	0
S6 Range 3 Y:	0	0	0	0	0	0	0	0	0	0	0	0	0	0	0	0	0	0	0
S6 Range 4 Y:	0	0	0	0	0	0	0	0	0	0	0	0	0	0	0	0	0	0	0
S6 Range 5 Y:	0	0	0	0	0	0	0	0	0	0	0	0	0	0	0	0	0	0	0
S6 Range 6 Y:	1	1	1	1	0	0	0	1	0	1	0	0	1	1	0	1	0	0	0
S7 Range 1 Y:	0	0	0	0	0	0	0	0	0	0	0	0	0	0	0	0	0	0	0
S7 Range 2 Y:	0	0	0	0	0	0	0	0	0	0	0	0	0	0	0	0	0	0	0
S7 Range 3 Y:	0	1	1	1	1	0	0	1	0	0	0	0	0	0	0	0	0	0	0
S8 Range 1 Y:	0	0	0	0	0	0	0	0	0	0	0	0	0	0	0	0	0	0	0
S8 Range 2 Y:	0	0	0	0	0	-3.1099e-12	0	0	0	0	0	0	0	0	0	0	0	0	0
S8 Range 3 Y:	0	0	0	0	0	0	0	0	0	0	0	0	0	0	0	0	0	0	0
S8 Range 4 Y:	1	1	1	0	0	1	1	1	1	0	1	1	0	1	1	1	0	1	0
Inventory Q:	0	1081	3992	3836	1987	0	0	0	0	0	594	0	1164	4171	2244	4478	5068	3134	2.93101e-07
Shortage Q:	-870	0	0	0	0	-603	-2637	-337	-1884	0	0	0	0	0	0	0	0	0	0
Inventory Y:	0	1	1	1	1	0	0	0	0	0	1	0	1	1	1	1	1	1	0
Shortage Y:	1	0	0	0	0	1	1	1	1	0	0	0	0	0	0	0	0	0	0

## Sheet: Value - Single Obj Solution
	Period 1	Period 2	Period 3	Period 4	Period 5	Period 6	Period 7	Period 8	Period 9	Period 10	Period 11	Period 12	Period 13	Period 14	Period 15	Period 16	Period 17	Period 18	Period 19
S1 Range 1 Q:	0	0	0	0	0	0	0	0	0	0	0	0	0	0	0	0	0	0	0
S1 Range 2 Q:	0	0	0	0	0	0	0	0	0	0	0	0	0	0	0	0	0	0	0
S1 Range 3 Q:	0	0	0	0	0	0	0	0	0	0	0	0	0	0	0	0	0	0	0
S1 Range 4 Q:	0	0	0	0	0	0	0	0	0	0	0	0	0	0	0	0	0	0	0
S1 Range 5 Q:	0	0	1014	1014	0	0	0	1014	1014	1014	1014	0	0	1014	1014	1014	1014	1014	0
S2 Range 1 Q:	0	0	0	0	0	0	0	0	0	0	0	0	0	0	0	0	0	0	0
S2 Range 2 Q:	0	0	0	0	0	0	0	0	0	0	0	0	0	0	0	0	0	0	0
S2 Range 3 Q:	0	0	0	0	0	0	0	0	0	0	0	0	0	0	0	0	0	0	0
S2 Range 4 Q:	0	0	0	0	0	0	0	0	0	0	0	0	0	0	0	0	0	0	0
S2 Range 5 Q:	0	0	0	0	0	0	0	0	0	0	0	0	0	0	0	0	0	0	0
S2 Range 6 Q:	0	1271	1271	1271	1271	0	1271	1271	1271	1271	1271	1271	1271	1271	1271	0	1271	0	0
S3 Range 1 Q:	0	0	0	0	0	0	0	0	0	0	0	0	0	0	0	0	0	0	0
S3 Range 2 Q:	0	0	0	0	0	0	0	0	0	0	0	0	0	0	0	0	0	0	0
S3 Range 3 Q:	380	380	380	380	0	380	0	0	0	380	380	0	380	380	0	380	380	380	0
S4 Range 1 Q:	0	0	0	0	0	0	0	0	0	0	0	0	0	0	0	0	0	0	0
S4 Range 2 Q:	0	0	0	0	0	0	0	0	0	0	0	0	0	0	0	0	0	0	0
S4 Range 3 Q:	0	0	0	0	0	0	0	0	0	0	0	0	0	0	0	0	0	0	0
S4 Range 4 Q:	0	0	0	0	0	0	0	0	0	0	0	0	0	0	0	0	0	0	0
S4 Range 5 Q:	0	0	0	0	0	0	0	0	0	0	0	0	0	0	0	0	0	0	0
S4 Range 6 Q:	0	0	1625	0	0	0	1625	1625	0	1625	1625	0	1625	1625	1625	1625	0	1625	1625
S5 Range 1 Q:	0	0	0	0	0	0	0	0	0	0	0	0	0	0	0	0	0	0	0
S5 Range 2 Q:	0	0	0	0	0	0	0	0	0	0	0	0	0	0	0	0	0	0	0
S5 Range 3 Q:	0	0	0	0	0	0	0	0	0	0	0	0	0	0	0	0	0	0	0
S5 Range 4 Q:	0	0	0	0	0	0	0	0	0	0	0	0	0	0	0	0	0	0	0
S5 Range 5 Q:	0	0	0	0	0	0	0	0	0	0	0	0	0	0	0	0	0	0	0
S6 Range 1 Q:	0	0	0	0	0	0	0	0	0	0	0	0	0	0	0	0	0	0	0
S6 Range 2 Q:	0	575	0	0	0	0	0	0	0	0	0	0	0	0	0	0	0	0	0
S6 Range 3 Q:	0	0	0	0	0	0	0	0	0	0	0	0	0	0	0	0	0	0	0
S6 Range 4 Q:	1151	0	0	1007	0	0	0	1151	0	0	0	0	1151	1151	0	0	0	0	0
S6 Range 5 Q:	0	0	0	0	0	0	0	0	0	0	0	0	0	0	0	0	0	0	0
S6 Range 6 Q:	0	0	1709	0	0	0	0	0	0	1440	0	0	0	0	0	1727	0	0	0
S7 Range 1 Q:	0	0	0	0	0	0	0	0	0	0	0	0	0	0	0	0	0	0	0
S7 Range 2 Q:	0	0	0	0	0	0	0	0	0	0	0	0	0	0	0	0	0	0	0
S7 Range 3 Q:	0	671	671	671	671	0	0	671	0	671	0	0	671	671	0	0	671	0	0
S8 Range 1 Q:	0	0	0	0	0	0	0	0	0	0	0	0	0	0	0	0	0	0	0
S8 Range 2 Q:	0	0	0	0	0	0	0	0	0	0	0	0	0	0	0	0	0	0	0
S8 Range 3 Q:	0	0	0	0	0	0	0	0	0	0	0	0	0	0	0	0	0	0	0
S8 Range 4 Q:	827	827	827	0	0	827	827	827	827	0	827	827	0	827	827	827	0	827	0
S1 Range 1 Y:	0	0	0	0	0	0	0	0	0	0	0	0	0	0	0	0	0	0	0
S1 Range 2 Y:	0	0	0	0	0	0	0	0	0	0	0	0	0	0	0	0	0	0	0
S1 Range 3 Y:	0	0	0	0	0	0	0	0	0	0	0	0	0	0	0	0	0	0	0
S1 Range 4 Y:	0	0	0	0	0	0	0	0	0	0	0	0	0	0	0	0	0	0	0
S1 Range 5 Y:	0	0	1	1	0	0	0	1	1	1	1	0	0	1	1	1	1	1	0
S2 Range 1 Y:	0	0	0	0	0	0	0	0	0	0	0	0	0	0	0	0	0	0	0
S2 Range 2 Y:	0	0	0	0	0	0	0	0	0	0	0	0	0	0	0	0	0	0	0
S2 Range 3 Y:	0	0	0	0	0	0	0	0	0	0	0	0	0	0	0	0	0	0	0
S2 Range 4 Y:	0	0	0	0	0	0	0	0	0	0	0	0	0	0	0	0	0	0	0
S2 Range 5 Y:	0	0	0	0	0	0	0	0	0	0	0	0	0	0	0	0	0	0	0
S2 Range 6 Y:	0	1	1	1	1	0	1	1	1	1	1	1	1	1	1	0	1	0	0
S3 Range 1 Y:	0	0	0	0	0	0	0	0	0	0	0	0	0	0	0	0	0	0	0
S3 Range 2 Y:	0	0	0	0	0	0	0	0	0	0	0	0	0	0	0	0	0	0	0
S3 Range 3 Y:	1	1	1	1	0	1	0	0	0	1	1	0	1	1	0	1	1	1	0
S4 Range 1 Y:	0	0	0	0	0	0	0	0	0	0	0	0	0	0	0	0	0	0	0
S4 Range 2 Y:	0	0	0	0	0	0	0	0	0	0	0	0	0	0	0	0	0	0	0
S4 Range 3 Y:	0	0	0	0	0	0	0	0	0	0	0	0	0	0	0	0	0	0	0
S4 Range 4 Y:	0	0	0	0	0	0	0	0	0	0	0	0	0	0	0	0	0	0	0
S4 Range 5 Y:	0	0	0	0	0	0	0	0	0	0	0	0	0	0	0	0	0	0	0
S4 Range 6 Y:	0	0	1	0	0	0	1	1	0	1	1	0	1	1	1	1	0	1	1
S5 Range 1 Y:	0	0	0	0	0	0	0	0	0	0	0	0	0	0	0	0	0	0	0
S5 Range 2 Y:	0	0	0	0	0	0	0	0	0	0	0	0	0	0	0	0	0	0	0
S5 Range 3 Y:	0	0	0	0	0	0	0	0	0	0	0	0	0	0	0	0	0	0	0
S5 Range 4 Y:	0	0	0	0	0	0	0	0	0	0	0	0	0	0	0	0	0	0	0
S5 Range 5 Y:	0	0	0	0	0	0	0	0	0	0	0	0	0	0	0	0	0	0	0
S6 Range 1 Y:	0	0	0	0	0	0	0	0	0	0	0	0	0	0	0	0	0	0	0
S6 Range 2 Y:	0	1	0	0	0	0	0	0	0	0	0	0	0	0	0	0	0	0	0
S6 Range 3 Y:	0	0	0	0	0	0	0	0	0	0	0	0	0	0	0	0	0	0	0
S6 Range 4 Y:	1	0	0	1	0	0	0	1	0	0	0	0	1	1	0	0	0	0	0
S6 Range 5 Y:	0	0	0	0	0	0	0	0	0	0	0	0	0	0	0	0	0	0	0
S6 Range 6 Y:	0	0	1	0	0	0	0	0	0	1	0	0	0	0	0	1	0	0	0
S7 Range 1 Y:	0	0	0	0	0	0	0	0	0	0	0	0	0	0	0	0	0	0	0
S7 Range 2 Y:	0	0	0	0	0	0	0	0	0	0	0	0	0	0	0	0	0	0	0
S7 Range 3 Y:	0	1	1	1	1	0	0	1	0	1	0	0	1	1	0	0	1	0	0
S8 Range 1 Y:	0	0	0	0	0	0	0	0	0	0	0	0	0	0	0	0	0	0	0
S8 Range 2 Y:	0	0	0	0	0	0	0	0	0	0	0	0	0	0	0	0	0	0	0
S8 Range 3 Y:	0	0	0	0	0	0	0	0	0	0	0	0	0	0	0	0	0	0	0
S8 Range 4 Y:	1	1	1	0	0	1	1	1	1	0	1	1	0	1	1	1	0	1	0
Inventory Q:	0	0	0	0	0	0	0	0	0	0	0	0	0	2844	1931	3796	4688	3134	4.10305e-07
Shortage Q:	-2195	-2145	-1	-1626	-4224	-6814	-8848	-7124	-8671	-4849	-2708	-3302	-903	0	0	0	0	0	-4.10285e-07
Inventory Y:	0	0	0	0	0	0	0	0	0	0	0	0	0	1	1	1	1	0.999999	5.17834e-12
Shortage Y:	1	1	1	1	1	1	1	1	1	1	1	1	1	0	0	0	0	0	8.20571e-07

## Sheet: Bi-Obj Solution
	Period 1	Period 2	Period 3	Period 4	Period 5	Period 6	Period 7	Period 8	Period 9	Period 10	Period 11	Period 12	Period 13	Period 14	Period 15	Period 16	Period 17	Period 18	Period 19
S1 Range 1 Q:	0	0	0	0	0	0	0	0	0	0	0	0	0	0	0	0	0	0	0
S1 Range 2 Q:	0	0	0	0	0	0	0	0	0	0	0	0	0	0	0	0	0	0	0
S1 Range 3 Q:	0	0	0	0	0	0	0	0	0	0	0	0	0	0	0	0	0	0	0
S1 Range 4 Q:	0	0	0	0	0	0	0	0	0	0	0	0	0	0	0	0	0	0	0
S1 Range 5 Q:	0	0	1014	1014	0	0	0	1014	1014	0	0	0	0	0	0	1014	1014	1014	0
S2 Range 1 Q:	0	0	0	0	0	0	0	0	0	0	0	0	0	0	0	0	0	0	0
S2 Range 2 Q:	0	0	0	0	0	0	0	0	0	0	0	0	0	0	0	0	0	0	0
S2 Range 3 Q:	0	0	0	0	0	0	0	0	0	0	0	0	0	0	0	0	0	0	0
S2 Range 4 Q:	0	0	0	0	0	0	0	0	0	0	0	0	0	0	0	0	0	0	0
S2 Range 5 Q:	0	0	0	0	0	0	0	0	0	0	0	0	0	0	0	0	0	0	0
S2 Range 6 Q:	0	1271	1271	1271	1271	0	1271	1271	1271	0	1178	1271	0	0	1271	0	1271	0	0
S3 Range 1 Q:	0	0	0	0	0	0	0	0	0	0	0	0	0	0	0	0	0	0	0
S3 Range 2 Q:	0	0	0	0	0	0	0	0	0	0	0	0	0	0	0	0	0	0	0
S3 Range 3 Q:	380	380	380	380	0	380	0	0	0	380	0	0	0	336	0	380	380	380	0
S4 Range 1 Q:	0	0	0	0	0	0	0	0	0	0	0	0	0	0	0	0	0	0	0
S4 Range 2 Q:	0	0	0	0	0	0	0	0	0	0	0	0	0	0	0	0	0	0	0
S4 Range 3 Q:	0	0	0	0	0	0	0	0	0	0	0	0	0	0	0	0	0	0	0
S4 Range 4 Q:	0	0	0	0	0	0	0	0	0	0	0	0	0	0	0	0	0	0	0
S4 Range 5 Q:	0	0	0	0	0	0	0	0	0	0	0	0	0	0	0	0	0	0	0
S4 Range 6 Q:	0	0	1625	0	0	0	1625	1625	0	1625	1625	0	1625	1625	1625	1625	0	1625	1625
S5 Range 1 Q:	0	0	0	0	0	0	0	0	0	0	0	0	0	0	0	0	0	0	0
S5 Range 2 Q:	0	0	0	0	0	0	0	0	0	0	0	0	0	0	0	0	0	0	0
S5 Range 3 Q:	0	0	0	0	0	0	0	0	0	0	0	0	0	0	0	0	0	0	0
S5 Range 4 Q:	0	0	0	0	0	0	0	0	0	0	0	0	0	0	0	0	0	0	0
S5 Range 5 Q:	749	749	749	749	749	0	0	0	0	0	0	0	0	0	0	749	749	0	0
S6 Range 1 Q:	0	0	0	0	0	0	0	0	0	0	0	0	0	0	0	0	0	0	0
S6 Range 2 Q:	0	0	0	0	0	0	0	0	0	0	0	0	0	0	0	0	0	0	0
S6 Range 3 Q:	0	0	0	0	0	0	0	0	0	0	0	0	0	0	0	0	0	0	0
S6 Range 4 Q:	0	0	0	0	0	0	0	0	0	0	0	0	0	0	0	0	0	0	0
S6 Range 5 Q:	0	0	0	0	0	0	0	0	0	0	0	0	0	0	0	0	0	0	0
S6 Range 6 Q:	1727	1727	1727	1727	0	0	0	1727	0	1727	0	0	1440	1727	0	1727	0	0	0
S7 Range 1 Q:	0	0	0	0	0	0	0	0	0	0	0	0	0	0	0	0	0	0	0
S7 Range 2 Q:	0	0	0	0	0	0	0	0	0	0	0	0	0	0	0	0	0	0	0
S7 Range 3 Q:	0	671	671	671	671	0	0	671	0	671	0	0	0	671	0	0	671	0	0
S8 Range 1 Q:	0	0	0	0	0	0	0	0	0	0	0	0	0	0	0	0	0	0	0
S8 Range 2 Q:	0	0	0	0	0	0	0	0	0	0	0	0	0	0	0	0	0	0	0
S8 Range 3 Q:	0	0	0	0	0	0	0	0	0	0	0	0	0	0	0	0	0	0	0
S8 Range 4 Q:	827	827	827	0	0	827	827	827	827	0	827	827	0	827	827	827	0	827	0
S1 Range 1 Y:	0	0	0	0	0	0	0	0	0	0	0	0	0	0	0	0	0	0	0
S1 Range 2 Y:	0	0	0	0	0	0	0	0	0	0	0	0	0	0	0	0	0	0	0
S1 Range 3 Y:	0	0	0	0	0	0	0	0	0	0	0	0	0	0	0	0	0	0	0
S1 Range 4 Y:	0	0	0	0	0	0	0	0	0	0	0	0	0	0	0	0	0	0	0
S1 Range 5 Y:	0	0	1	1	0	0	0	1	1	0	0	0	0	0	0	1	1	1	0
S2 Range 1 Y:	0	0	0	0	0	0	0	0	0	0	0	0	0	0	0	0	0	0	0
S2 Range 2 Y:	0	0	0	0	0	0	0	0	0	0	0	0	0	0	0	0	0	0	0
S2 Range 3 Y:	0	0	0	0	0	0	0	0	0	0	0	0	0	0	0	0	0	0	0
S2 Range 4 Y:	0	0	0	0	0	0	0	0	0	0	0	0	0	0	0	0	0	0	0
S2 Range 5 Y:	0	0	0	0	0	0	0	0	0	0	0	0	0	0	0	0	0	0	0
S2 Range 6 Y:	0	1	1	1	1	0	1	1	1	0	1	1	0	0	1	0	1	0	0
S3 Range 1 Y:	0	0	0	0	0	0	0	0	0	0	0	0	0	0	0	0	0	0	0
S3 Range 2 Y:	0	0	0	0	0	0	0	0	0	0	0	0	0	0	0	0	0	0	0
S3 Range 3 Y:	1	1	1	1	0	1	0	0	0	1	0	0	0	1	0	1	1	1	0
S4 Range 1 Y:	0	0	0	0	0	0	0	0	0	0	0	0	0	0	0	0	0	0	0
S4 Range 2 Y:	0	0	0	0	0	0	0	0	0	0	0	0	0	0	0	0	0	0	0
S4 Range 3 Y:	0	0	0	0	0	0	0	0	0	0	0	0	0	0	0	0	0	0	0
S4 Range 4 Y:	0	0	0	0	0	0	0	0	0	0	0	0	0	0	0	0	0	0	0
S4 Range 5 Y:	0	0	0	0	0	0	0	0	0	0	0	0	0	0	0	0	0	0	0
S4 Range 6 Y:	0	0	1	0	0	0	1	1	0	1	1	0	1	1	1	1	0	1	1
S5 Range 1 Y:	0	0	0	0	0	0	0	0	0	0	0	0	0	0	0	0	0	0	0
S5 Range 2 Y:	0	0	0	0	0	0	0	0	0	0	0	0	0	0	0	0	0	0	0
S5 Range 3 Y:	0	0	0	0	0	0	0	0	0	0	0	0	0	0	0	0	0	0	0
S5 Range 4 Y:	0	0	0	0	0	0	0	0	0	0	0	0	0	0	0	0	0	0	0
S5 Range 5 Y:	1	1	1	1	1	0	0	0	0	0	0	0	0	0	0	1	1	0	0
S6 Range 1 Y:	0	0	0	0	0	0	0	0	0	0	0	0	0	0	0	0	0	0	0
S6 Range 2 Y:	0	0	0	0	0	0	0	0	0	0	0	0	0	0	0	0	0	0	0
S6 Range 3 Y:	0	0	0	0	0	0	0	0	0	0	0	0	0	0	0	0	0	0	0
S6 Range 4 Y:	0	0	0	0	0	0	0	0	0	0	0	0	0	0	0	0	0	0	0
S6 Range 5 Y:	0	0	0	0	0	0	0	0	0	0	0	0	0	0	0	0	0	0	0
S6 Range 6 Y:	1	1	1	1	0	0	0	1	0	1	0	0	1	1	0	1	0	0	0
S7 Range 1 Y:	0	0	0	0	0	0	0	0	0	0	0	0	0	0	0	0	0	0	0
S7 Range 2 Y:	0	0	0	0	0	0	0	0	0	0	0	0	0	0	0	0	0	0	0
S7 Range 3 Y:	0	1	1	1	1	0	0	1	0	1	0	0	0	1	0	0	1	0	0
S8 Range 1 Y:	0	0	0	0	0	0	0	0	0	0	0	0	0	0	0	0	0	0	0
S8 Range 2 Y:	0	0	0	0	0	0	0	0	0	0	0	0	0	0	0	0	0	0	0
S8 Range 3 Y:	0	0	0	0	0	0	0	0	0	0	0	0	0	0	0	0	0	0	0
S8 Range 4 Y:	1	1	1	0	0	1	1	1	1	0	1	1	0	1	1	1	0	1	0
Inventory Q:	0	1081	3992	3836	1987	0	0	0	0	0	594	0	366	2360	433	3047	4688	3134	0
Shortage Q:	-870	0	0	0	0	-603	-2637	-337	-1884	-60	0	0	0	0	0	0	0	0	0
Inventory Y:	0	1	1	1	1	0	0	0	0	0	1	0	1	1	1	1	1	1	0
Shortage Y:	1	0	0	0	0	1	1	1	1	1	0	0	0	0	0	0	0	0	0

## Sheet: Optimal Values
TCP:	2.60897e+06
TVP:	-45071.3
% variation (bi-obj using WCCM):	0.0656612

## Sheet: Exit Flags
Cost Obj:	1
Value Obj:	1
Bi-Obj:	1

## Sheet: Time & Size
CPU running time (sec):	1.56001
elapsed time (sec):	6.43135
No. of decision variables:	914
No. of constraints:	1061
