# Supplementary material for: Datasets for supplier selection and order allocation with green criteria, all-unit quantity discounts and varying number of suppliers
Source: Data Brief. 2017 Jun 9;13:444–52. doi: 10.1016/j.dib.2017.06.018 (PMC5485863; doi:10.1016/j.dib.2017.06.018)
Supplement: Supplementary file 5 — Supplementary material Time analysis data [file mmc5.zip › Data_In_Brief/4.Time Analysis/120 R.xlsx]

## Sheet: Cost - Single Obj Solution
	Period 1	Period 2	Period 3	Period 4	Period 5
S1 Range 1 Q:	0	0	31	0	0
S1 Range 2 Q:	595	0	0	0	0
S2 Range 1 Q:	0	0	0	0	-4.10053e-10
S2 Range 2 Q:	0	0	0	0	0
S2 Range 3 Q:	0	0	0	0	0
S2 Range 4 Q:	0	707	707	707	0
S3 Range 1 Q:	0	0	0	0	0
S3 Range 2 Q:	0	0	0	0	0
S3 Range 3 Q:	0	0	0	0	0
S3 Range 4 Q:	0	0	0	0	0
S3 Range 5 Q:	0	0	0	0	0
S3 Range 6 Q:	1151	0	1151	1151	1151
S4 Range 1 Q:	0	0	0	0	0
S4 Range 2 Q:	0	0	0	0	0
S4 Range 3 Q:	0	0	0	0	0
S4 Range 4 Q:	0	0	0	0	0
S4 Range 5 Q:	0	0	0	0	0
S4 Range 6 Q:	1745	1745	1745	0	1745
S5 Range 1 Q:	0	0	0	0	0
S5 Range 2 Q:	0	0	0	0	0
S5 Range 3 Q:	0	0	0	0	7.55369e-11
S5 Range 4 Q:	0	0	0	0	847
S6 Range 1 Q:	0	0	0	0	0
S6 Range 2 Q:	0	0	0	0	0
S6 Range 3 Q:	0	0	0	0	0
S6 Range 4 Q:	0	0	0	0	0
S6 Range 5 Q:	0	0	0	0	0
S6 Range 6 Q:	1493	1493	1493	0	0
S1 Range 1 Y:	0	0	1	0	0
S1 Range 2 Y:	1	0	0	0	0
S2 Range 1 Y:	0	0	0	0	-2.32985e-12
S2 Range 2 Y:	0	0	0	0	0
S2 Range 3 Y:	0	0	0	0	0
S2 Range 4 Y:	0	1	1	1	0
S3 Range 1 Y:	0	0	0	0	0
S3 Range 2 Y:	0	0	0	0	0
S3 Range 3 Y:	0	0	0	0	0
S3 Range 4 Y:	0	0	0	0	0
S3 Range 5 Y:	0	0	0	0	0
S3 Range 6 Y:	1	0	1	1	1
S4 Range 1 Y:	0	0	0	0	0
S4 Range 2 Y:	0	0	0	0	0
S4 Range 3 Y:	0	0	0	0	0
S4 Range 4 Y:	0	0	0	0	0
S4 Range 5 Y:	0	0	0	0	0
S4 Range 6 Y:	1	1	1	0	1
S5 Range 1 Y:	0	0	0	0	0
S5 Range 2 Y:	0	0	0	0	0
S5 Range 3 Y:	0	0	0	0	1.18956e-13
S5 Range 4 Y:	0	0	0	0	1
S6 Range 1 Y:	0	0	0	0	0
S6 Range 2 Y:	0	0	0	0	0
S6 Range 3 Y:	0	0	0	0	0
S6 Range 4 Y:	0	0	0	0	0
S6 Range 5 Y:	0	0	0	0	0
S6 Range 6 Y:	1	1	1	0	0
Inventory Q:	0	0	1652	0	0
Shortage Q:	-640	-1281	0	-1284	0
Inventory Y:	0	0	1	0	0
Shortage Y:	1	1	0	1	0

## Sheet: Value - Single Obj Solution
	Period 1	Period 2	Period 3	Period 4	Period 5
S1 Range 1 Q:	0	0	0	0	0
S1 Range 2 Q:	595	0	595	0	595
S2 Range 1 Q:	0	0	0	0	0
S2 Range 2 Q:	0	0	0	0	0
S2 Range 3 Q:	0	0	0	0	0
S2 Range 4 Q:	0	707	707	707	707
S3 Range 1 Q:	0	0	0	0	0
S3 Range 2 Q:	0	0	0	0	0
S3 Range 3 Q:	0	0	0	0	0
S3 Range 4 Q:	0	0	0	0	0
S3 Range 5 Q:	0	0	0	0	0
S3 Range 6 Q:	1151	0	1151	1151	1151
S4 Range 1 Q:	0	0	0	0	0
S4 Range 2 Q:	0	0	0	0	0
S4 Range 3 Q:	0	0	0	0	0
S4 Range 4 Q:	1043	0	1163	0	1163
S4 Range 5 Q:	0	0	0	0	0
S4 Range 6 Q:	0	1745	0	0	0
S5 Range 1 Q:	0	0	0	0	0
S5 Range 2 Q:	0	0	0	0	0
S5 Range 3 Q:	0	0	0	0	0
S5 Range 4 Q:	0	0	0	0	847
S6 Range 1 Q:	0	0	0	0	0
S6 Range 2 Q:	0	0	0	0	0
S6 Range 3 Q:	0	0	0	0	0
S6 Range 4 Q:	0	0	0	0	0
S6 Range 5 Q:	0	0	0	0	0
S6 Range 6 Q:	1493	1493	1493	0	0
S1 Range 1 Y:	0	0	0	0	0
S1 Range 2 Y:	1	0	1	0	1
S2 Range 1 Y:	0	0	0	0	0
S2 Range 2 Y:	0	0	0	0	0
S2 Range 3 Y:	0	0	0	0	0
S2 Range 4 Y:	0	1	1	1	1
S3 Range 1 Y:	0	0	0	0	0
S3 Range 2 Y:	0	0	0	0	0
S3 Range 3 Y:	0	0	0	0	0
S3 Range 4 Y:	0	0	0	0	0
S3 Range 5 Y:	0	0	0	0	0
S3 Range 6 Y:	1	0	1	1	1
S4 Range 1 Y:	0	0	0	0	0
S4 Range 2 Y:	0	0	0	0	0
S4 Range 3 Y:	0	0	0	0	0
S4 Range 4 Y:	1	0	1	0	1
S4 Range 5 Y:	0	0	0	0	0
S4 Range 6 Y:	0	1	0	0	0
S5 Range 1 Y:	0	0	0	0	0
S5 Range 2 Y:	0	0	0	0	0
S5 Range 3 Y:	0	0	0	0	0
S5 Range 4 Y:	0	0	0	0	1
S6 Range 1 Y:	0	0	0	0	0
S6 Range 2 Y:	0	0	0	0	0
S6 Range 3 Y:	0	0	0	0	0
S6 Range 4 Y:	0	0	0	0	0
S6 Range 5 Y:	0	0	0	0	0
S6 Range 6 Y:	1	1	1	0	0
Inventory Q:	0	0	932	0	0
Shortage Q:	-1342	-1983	0	-2004	-2.16448e-08
Inventory Y:	0	0	1	1.10158e-12	0
Shortage Y:	1	1	0	1	0

## Sheet: Bi-Obj Solution
	Period 1	Period 2	Period 3	Period 4	Period 5
S1 Range 1 Q:	0	0	0	0	0
S1 Range 2 Q:	595	0	595	0	595
S2 Range 1 Q:	0	0	0	0	0
S2 Range 2 Q:	0	0	0	0	0
S2 Range 3 Q:	0	0	4.09397e-08	0	0
S2 Range 4 Q:	0	707	707	707	586
S3 Range 1 Q:	0	0	0	0	0
S3 Range 2 Q:	0	0	0	0	0
S3 Range 3 Q:	0	0	0	0	0
S3 Range 4 Q:	0	0	0	0	0
S3 Range 5 Q:	0	0	0	0	0
S3 Range 6 Q:	1151	0	1151	1151	1151
S4 Range 1 Q:	0	0	0	0	0
S4 Range 2 Q:	0	0	0	0	0
S4 Range 3 Q:	0	0	0	0	0
S4 Range 4 Q:	0	0	0	0	0
S4 Range 5 Q:	0	0	0	0	5.94825e-08
S4 Range 6 Q:	1745	1745	1745	0	0
S5 Range 1 Q:	0	0	0	0	0
S5 Range 2 Q:	0	0	0	0	0
S5 Range 3 Q:	0	0	0	0	0
S5 Range 4 Q:	0	0	0	0	847
S6 Range 1 Q:	0	0	0	0	0
S6 Range 2 Q:	0	0	0	0	0
S6 Range 3 Q:	0	0	0	0	0
S6 Range 4 Q:	0	0	0	0	0
S6 Range 5 Q:	0	0	0	0	0
S6 Range 6 Q:	1493	1493	1493	0	0
S1 Range 1 Y:	0	0	0	0	0
S1 Range 2 Y:	1	0	1	0	1
S2 Range 1 Y:	0	0	0	0	0
S2 Range 2 Y:	0	0	0	0	0
S2 Range 3 Y:	0	0	7.72448e-11	0	0
S2 Range 4 Y:	0	1	1	1	1
S3 Range 1 Y:	0	0	0	0	0
S3 Range 2 Y:	0	0	0	0	0
S3 Range 3 Y:	0	0	0	0	0
S3 Range 4 Y:	0	0	0	0	0
S3 Range 5 Y:	0	0	0	0	0
S3 Range 6 Y:	1	0	1	1	1
S4 Range 1 Y:	0	0	0	0	0
S4 Range 2 Y:	0	0	0	0	0
S4 Range 3 Y:	0	0	0	0	0
S4 Range 4 Y:	0	0	0	0	0
S4 Range 5 Y:	0	0	0	0	4.09095e-11
S4 Range 6 Y:	1	1	1	0	-3.21506e-11
S5 Range 1 Y:	0	0	0	0	0
S5 Range 2 Y:	0	0	0	0	0
S5 Range 3 Y:	0	0	0	0	0
S5 Range 4 Y:	0	0	0	0	1
S6 Range 1 Y:	0	0	0	0	0
S6 Range 2 Y:	0	0	0	0	0
S6 Range 3 Y:	0	0	0	0	0
S6 Range 4 Y:	0	0	0	0	0
S6 Range 5 Y:	0	0	0	0	0
S6 Range 6 Y:	1	1	1	0	0
Inventory Q:	0	0	2216	0	0
Shortage Q:	-640	-1281	0	-720	0
Inventory Y:	0	0	1	0	0
Shortage Y:	1	1	0	1	0

## Sheet: Optimal Values
TCP:	603981
TVP:	-8481.11
% variation (bi-obj using WCCM):	0.0285508

## Sheet: Exit Flags
Cost Obj:	1
Value Obj:	1
Bi-Obj:	1

## Sheet: Time & Size
CPU running time (sec):	0.873606
elapsed time (sec):	5.38449
No. of decision variables:	204
No. of constraints:	240
