# Supplementary material for: Datasets for supplier selection and order allocation with green criteria, all-unit quantity discounts and varying number of suppliers
Source: Data Brief. 2017 Jun 9;13:444–52. doi: 10.1016/j.dib.2017.06.018 (PMC5485863; doi:10.1016/j.dib.2017.06.018)
Supplement: Supplementary file 5 — Supplementary material Time analysis data [file mmc5.zip › Data_In_Brief/4.Time Analysis/121 R.xlsx]

## Sheet: Cost - Single Obj Solution
	Period 1	Period 2	Period 3	Period 4	Period 5
S1 Range 1 Q:	0	0	0	0	0
S1 Range 2 Q:	0	0	0	0	0
S1 Range 3 Q:	0	0	0	0	0
S1 Range 4 Q:	0	0	0	0	0
S1 Range 5 Q:	1289	1289	1289	1289	1289
S2 Range 1 Q:	0	0	0	0	0
S2 Range 2 Q:	0	0	0	0	0
S2 Range 3 Q:	0	0	0	0	0
S2 Range 4 Q:	0	0	0	0	0
S2 Range 5 Q:	0	0	0	0	0
S2 Range 6 Q:	0	1541	1541	1541	1541
S3 Range 1 Q:	0	0	0	0	0
S3 Range 2 Q:	0	501	501	0	501
S4 Range 1 Q:	0	0	0	0	0
S4 Range 2 Q:	0	0	0	0	0
S4 Range 3 Q:	0	0	0	0	0
S4 Range 4 Q:	0	0	0	0	0
S4 Range 5 Q:	0	0	0	0	0
S4 Range 6 Q:	1061	1061	1061	0	0
S5 Range 1 Q:	0	0	0	0	0
S5 Range 2 Q:	0	0	0	0	0
S5 Range 3 Q:	0	0	0	0	0
S5 Range 4 Q:	0	0	0	0	847
S6 Range 1 Q:	0	0	0	0	0
S6 Range 2 Q:	371	371	371	0	371
S7 Range 1 Q:	0	0	0	0	0
S7 Range 2 Q:	0	0	0	0	0
S7 Range 3 Q:	0	0	665	0	0
S8 Range 1 Q:	0	0	0	0	0
S8 Range 2 Q:	0	393	511	511	511
S9 Range 1 Q:	0	0	0	0	0
S9 Range 2 Q:	0	0	0	0	0
S9 Range 3 Q:	0	0	0	0	0
S9 Range 4 Q:	0	0	0	0	0
S9 Range 5 Q:	0	0	0	0	0
S9 Range 6 Q:	617	617	617	617	617
S10 Range 1 Q:	0	0	0	0	0
S10 Range 2 Q:	0	0	0	0	0
S10 Range 3 Q:	0	0	0	0	0
S10 Range 4 Q:	0	0	0	0	0
S10 Range 5 Q:	1449	1449	0	1449	0
S11 Range 1 Q:	0	0	0	0	0
S11 Range 2 Q:	0	0	0	0	0
S11 Range 3 Q:	0	0	0	374	0
S12 Range 1 Q:	0	0	0	0	0
S12 Range 2 Q:	0	0	0	0	0
S12 Range 3 Q:	0	0	0	0	0
S12 Range 4 Q:	0	0	0	0	0
S12 Range 5 Q:	0	0	0	0	0
S12 Range 6 Q:	0	1259	1259	0	0
S13 Range 1 Q:	0	0	0	0	0
S13 Range 2 Q:	0	0	0	0	0
S13 Range 3 Q:	0	0	0	0	0
S13 Range 4 Q:	0	0	0	0	0
S13 Range 5 Q:	0	0	0	0	0
S13 Range 6 Q:	1030	1235	1235	0	0
S1 Range 1 Y:	0	0	0	0	0
S1 Range 2 Y:	0	0	0	0	0
S1 Range 3 Y:	0	0	0	0	0
S1 Range 4 Y:	0	0	0	0	0
S1 Range 5 Y:	1	1	1	1	1
S2 Range 1 Y:	0	0	0	0	0
S2 Range 2 Y:	0	0	0	0	0
S2 Range 3 Y:	0	0	0	0	0
S2 Range 4 Y:	0	0	0	0	0
S2 Range 5 Y:	0	0	0	0	0
S2 Range 6 Y:	0	1	1	1	1
S3 Range 1 Y:	0	0	0	0	0
S3 Range 2 Y:	0	1	1	0	1
S4 Range 1 Y:	0	0	0	0	0
S4 Range 2 Y:	0	0	0	0	0
S4 Range 3 Y:	0	0	0	0	0
S4 Range 4 Y:	0	0	0	0	0
S4 Range 5 Y:	0	0	0	0	0
S4 Range 6 Y:	1	1	1	0	0
S5 Range 1 Y:	0	0	0	0	0
S5 Range 2 Y:	0	0	0	0	0
S5 Range 3 Y:	0	0	0	0	0
S5 Range 4 Y:	0	0	0	0	1
S6 Range 1 Y:	0	0	0	0	0
S6 Range 2 Y:	1	1	1	0	1
S7 Range 1 Y:	0	0	0	0	0
S7 Range 2 Y:	0	0	0	0	0
S7 Range 3 Y:	0	0	1	0	0
S8 Range 1 Y:	0	0	0	0	0
S8 Range 2 Y:	0	1	1	1	1
S9 Range 1 Y:	0	0	0	0	0
S9 Range 2 Y:	0	0	0	0	0
S9 Range 3 Y:	0	0	0	0	0
S9 Range 4 Y:	0	0	0	0	0
S9 Range 5 Y:	0	0	0	0	0
S9 Range 6 Y:	1	1	1	1	1
S10 Range 1 Y:	0	0	0	0	0
S10 Range 2 Y:	0	0	0	0	0
S10 Range 3 Y:	0	0	0	0	0
S10 Range 4 Y:	0	0	0	0	0
S10 Range 5 Y:	1	1	0	1	0
S11 Range 1 Y:	0	0	0	0	0
S11 Range 2 Y:	0	0	0	0	0
S11 Range 3 Y:	0	0	0	1	0
S12 Range 1 Y:	0	0	0	0	0
S12 Range 2 Y:	0	0	0	0	0
S12 Range 3 Y:	0	0	0	0	0
S12 Range 4 Y:	0	0	0	0	0
S12 Range 5 Y:	0	0	0	0	0
S12 Range 6 Y:	0	1	1	0	0
S13 Range 1 Y:	0	0	0	0	0
S13 Range 2 Y:	0	0	0	0	0
S13 Range 3 Y:	0	0	0	0	0
S13 Range 4 Y:	0	0	0	0	0
S13 Range 5 Y:	0	0	0	0	0
S13 Range 6 Y:	1	1	1	0	0
Inventory Q:	228	5967	7392	793	0
Shortage Q:	0	0	0	0	0
Inventory Y:	1	1	1	1	0
Shortage Y:	0	0	0	0	0

## Sheet: Value - Single Obj Solution
	Period 1	Period 2	Period 3	Period 4	Period 5
S1 Range 1 Q:	0	0	30	0	0
S1 Range 2 Q:	0	487	0	0	0
S1 Range 3 Q:	773	0	0	0	0
S1 Range 4 Q:	0	0	0	0	0
S1 Range 5 Q:	0	0	0	1032	0
S2 Range 1 Q:	0	0	0	0	0
S2 Range 2 Q:	0	0	0	0	0
S2 Range 3 Q:	0	0	0	0	0
S2 Range 4 Q:	0	0	0	0	0
S2 Range 5 Q:	0	0	0	0	0
S2 Range 6 Q:	0	1541	1541	1541	1541
S3 Range 1 Q:	0	0	0	0	0
S3 Range 2 Q:	501	501	501	0	501
S4 Range 1 Q:	0	0	0	0	0
S4 Range 2 Q:	0	0	0	0	0
S4 Range 3 Q:	0	0	0	0	0
S4 Range 4 Q:	0	0	0	0	0
S4 Range 5 Q:	0	0	0	0	0
S4 Range 6 Q:	1061	1061	1061	0	0
S5 Range 1 Q:	0	0	0	0	0
S5 Range 2 Q:	0	0	0	0	0
S5 Range 3 Q:	0	0	0	0	0
S5 Range 4 Q:	0	847	0	0	847
S6 Range 1 Q:	0	0	0	0	0
S6 Range 2 Q:	371	371	371	0	371
S7 Range 1 Q:	0	0	0	0	0
S7 Range 2 Q:	0	0	0	0	0
S7 Range 3 Q:	665	665	665	0	0
S8 Range 1 Q:	0	0	0	0	0
S8 Range 2 Q:	0	511	511	511	511
S9 Range 1 Q:	0	0	0	0	0
S9 Range 2 Q:	0	0	0	0	0
S9 Range 3 Q:	0	0	0	0	0
S9 Range 4 Q:	0	0	0	0	0
S9 Range 5 Q:	0	0	0	0	0
S9 Range 6 Q:	617	617	617	617	617
S10 Range 1 Q:	0	0	0	0	0
S10 Range 2 Q:	0	0	0	0	0
S10 Range 3 Q:	0	0	0	0	0
S10 Range 4 Q:	0	0	0	0	0
S10 Range 5 Q:	1449	1449	0	1449	0
S11 Range 1 Q:	0	0	0	0	0
S11 Range 2 Q:	0	0	0	0	0
S11 Range 3 Q:	374	374	374	374	0
S12 Range 1 Q:	0	0	0	0	0
S12 Range 2 Q:	0	0	0	0	0
S12 Range 3 Q:	0	0	0	0	0
S12 Range 4 Q:	0	0	0	0	0
S12 Range 5 Q:	0	0	0	0	0
S12 Range 6 Q:	0	1259	1259	0	0
S13 Range 1 Q:	0	0	0	0	0
S13 Range 2 Q:	0	0	0	0	0
S13 Range 3 Q:	0	0	0	0	0
S13 Range 4 Q:	0	0	0	0	0
S13 Range 5 Q:	0	0	0	0	0
S13 Range 6 Q:	1235	1235	1235	0	0
S1 Range 1 Y:	0	0	1	0	0
S1 Range 2 Y:	0	1	0	0	0
S1 Range 3 Y:	1	0	0	0	0
S1 Range 4 Y:	0	0	0	0	0
S1 Range 5 Y:	0	0	0	1	0
S2 Range 1 Y:	0	0	0	0	0
S2 Range 2 Y:	0	0	0	0	0
S2 Range 3 Y:	0	0	0	0	0
S2 Range 4 Y:	0	0	0	0	0
S2 Range 5 Y:	0	0	0	0	0
S2 Range 6 Y:	0	1	1	1	1
S3 Range 1 Y:	0	0	0	0	0
S3 Range 2 Y:	1	1	1	0	1
S4 Range 1 Y:	0	0	0	0	0
S4 Range 2 Y:	0	0	0	0	0
S4 Range 3 Y:	0	0	0	0	0
S4 Range 4 Y:	0	0	0	0	0
S4 Range 5 Y:	0	0	0	0	0
S4 Range 6 Y:	1	1	1	0	0
S5 Range 1 Y:	0	0	0	0	0
S5 Range 2 Y:	0	0	0	0	0
S5 Range 3 Y:	0	0	0	0	0
S5 Range 4 Y:	0	1	0	0	1
S6 Range 1 Y:	0	0	0	0	0
S6 Range 2 Y:	1	1	1	0	1
S7 Range 1 Y:	0	0	0	0	0
S7 Range 2 Y:	0	0	0	0	0
S7 Range 3 Y:	1	1	1	0	0
S8 Range 1 Y:	0	0	0	0	0
S8 Range 2 Y:	0	1	1	1	1
S9 Range 1 Y:	0	0	0	0	0
S9 Range 2 Y:	0	0	0	0	0
S9 Range 3 Y:	0	0	0	0	0
S9 Range 4 Y:	0	0	0	0	0
S9 Range 5 Y:	0	0	0	0	0
S9 Range 6 Y:	1	1	1	1	1
S10 Range 1 Y:	0	0	0	0	0
S10 Range 2 Y:	0	0	0	0	0
S10 Range 3 Y:	0	0	0	0	0
S10 Range 4 Y:	0	0	0	0	0
S10 Range 5 Y:	1	1	0	1	0
S11 Range 1 Y:	0	0	0	0	0
S11 Range 2 Y:	0	0	0	0	0
S11 Range 3 Y:	1	1	1	1	0
S12 Range 1 Y:	0	0	0	0	0
S12 Range 2 Y:	0	0	0	0	0
S12 Range 3 Y:	0	0	0	0	0
S12 Range 4 Y:	0	0	0	0	0
S12 Range 5 Y:	0	0	0	0	0
S12 Range 6 Y:	0	1	1	0	0
S13 Range 1 Y:	0	0	0	0	0
S13 Range 2 Y:	0	0	0	0	0
S13 Range 3 Y:	0	0	0	0	0
S13 Range 4 Y:	0	0	0	0	0
S13 Range 5 Y:	0	0	0	0	0
S13 Range 6 Y:	1	1	1	0	0
Inventory Q:	1457	8398	8938	2082	0
Shortage Q:	0	0	0	0	0
Inventory Y:	1	1	1	1	0
Shortage Y:	0	0	0	0	0

## Sheet: Bi-Obj Solution
	Period 1	Period 2	Period 3	Period 4	Period 5
S1 Range 1 Q:	0	0	0	0	0
S1 Range 2 Q:	0	0	0	0	0
S1 Range 3 Q:	0	0	0	0	0
S1 Range 4 Q:	0	0	0	0	0
S1 Range 5 Q:	1289	1289	1289	1289	1289
S2 Range 1 Q:	0	0	0	0	0
S2 Range 2 Q:	0	0	0	0	0
S2 Range 3 Q:	0	0	0	0	0
S2 Range 4 Q:	0	0	0	0	0
S2 Range 5 Q:	0	0	0	0	0
S2 Range 6 Q:	0	1541	1541	1541	1541
S3 Range 1 Q:	0	0	0	0	0
S3 Range 2 Q:	501	501	501	0	501
S4 Range 1 Q:	0	0	0	0	0
S4 Range 2 Q:	0	0	0	0	0
S4 Range 3 Q:	0	0	0	0	0
S4 Range 4 Q:	0	0	0	0	0
S4 Range 5 Q:	0	0	0	0	0
S4 Range 6 Q:	1061	1061	1061	0	0
S5 Range 1 Q:	0	0	0	0	0
S5 Range 2 Q:	0	0	0	0	0
S5 Range 3 Q:	0	0	0	0	0
S5 Range 4 Q:	0	689	0	0	847
S6 Range 1 Q:	0	0	0	0	0
S6 Range 2 Q:	371	371	371	0	371
S7 Range 1 Q:	0	0	0	0	0
S7 Range 2 Q:	301	0	0	0	0
S7 Range 3 Q:	0	0	665	0	0
S8 Range 1 Q:	0	0	0	0	0
S8 Range 2 Q:	0	511	511	511	511
S9 Range 1 Q:	0	0	0	0	0
S9 Range 2 Q:	0	0	0	0	0
S9 Range 3 Q:	0	0	0	0	0
S9 Range 4 Q:	0	0	0	0	0
S9 Range 5 Q:	0	0	0	0	0
S9 Range 6 Q:	617	617	617	617	617
S10 Range 1 Q:	0	0	0	0	0
S10 Range 2 Q:	0	0	0	0	0
S10 Range 3 Q:	0	0	0	0	0
S10 Range 4 Q:	0	0	0	0	0
S10 Range 5 Q:	1449	1449	0	1449	0
S11 Range 1 Q:	0	0	0	0	0
S11 Range 2 Q:	0	0	0	0	0
S11 Range 3 Q:	0	0	0	0	0
S12 Range 1 Q:	0	0	0	0	0
S12 Range 2 Q:	0	0	0	0	0
S12 Range 3 Q:	0	0	0	0	0
S12 Range 4 Q:	0	0	0	0	0
S12 Range 5 Q:	0	0	0	0	0
S12 Range 6 Q:	0	1259	1259	0	0
S13 Range 1 Q:	0	0	0	0	0
S13 Range 2 Q:	0	0	0	0	0
S13 Range 3 Q:	0	0	0	0	0
S13 Range 4 Q:	0	0	0	0	0
S13 Range 5 Q:	0	0	0	0	0
S13 Range 6 Q:	0	1030	1235	0	0
S1 Range 1 Y:	0	0	0	0	0
S1 Range 2 Y:	0	0	0	0	0
S1 Range 3 Y:	0	0	0	0	0
S1 Range 4 Y:	0	0	0	0	0
S1 Range 5 Y:	1	1	1	1	1
S2 Range 1 Y:	0	0	0	0	0
S2 Range 2 Y:	0	0	0	0	0
S2 Range 3 Y:	0	0	0	0	0
S2 Range 4 Y:	0	0	0	0	0
S2 Range 5 Y:	0	0	0	0	0
S2 Range 6 Y:	0	1	1	1	1
S3 Range 1 Y:	0	0	0	0	0
S3 Range 2 Y:	1	1	1	0	1
S4 Range 1 Y:	0	0	0	0	0
S4 Range 2 Y:	0	0	0	0	0
S4 Range 3 Y:	0	0	0	0	0
S4 Range 4 Y:	0	0	0	0	0
S4 Range 5 Y:	0	0	0	0	0
S4 Range 6 Y:	1	1	1	0	0
S5 Range 1 Y:	0	0	0	0	0
S5 Range 2 Y:	0	0	0	0	0
S5 Range 3 Y:	0	0	0	0	0
S5 Range 4 Y:	0	1	0	0	1
S6 Range 1 Y:	0	0	0	0	0
S6 Range 2 Y:	1	1	1	0	1
S7 Range 1 Y:	0	0	0	0	0
S7 Range 2 Y:	1	0	0	0	0
S7 Range 3 Y:	0	0	1	0	0
S8 Range 1 Y:	0	0	0	0	0
S8 Range 2 Y:	0	1	1	1	1
S9 Range 1 Y:	0	0	0	0	0
S9 Range 2 Y:	0	0	0	0	0
S9 Range 3 Y:	0	0	0	0	0
S9 Range 4 Y:	0	0	0	0	0
S9 Range 5 Y:	0	0	0	0	0
S9 Range 6 Y:	1	1	1	1	1
S10 Range 1 Y:	0	0	0	0	0
S10 Range 2 Y:	0	0	0	0	0
S10 Range 3 Y:	0	0	0	0	0
S10 Range 4 Y:	0	0	0	0	0
S10 Range 5 Y:	1	1	0	1	0
S11 Range 1 Y:	0	0	0	0	0
S11 Range 2 Y:	0	0	0	0	0
S11 Range 3 Y:	0	0	0	0	0
S12 Range 1 Y:	0	0	0	0	0
S12 Range 2 Y:	0	0	0	0	0
S12 Range 3 Y:	0	0	0	0	0
S12 Range 4 Y:	0	0	0	0	0
S12 Range 5 Y:	0	0	0	0	0
S12 Range 6 Y:	0	1	1	0	0
S13 Range 1 Y:	0	0	0	0	0
S13 Range 2 Y:	0	0	0	0	0
S13 Range 3 Y:	0	0	0	0	0
S13 Range 4 Y:	0	0	0	0	0
S13 Range 5 Y:	0	0	0	0	0
S13 Range 6 Y:	0	1	1	0	0
Inventory Q:	0	6341	7766	793	0
Shortage Q:	0	0	0	0	0
Inventory Y:	0	1	1	1	0
Shortage Y:	0	0	0	0	0

## Sheet: Optimal Values
TCP:	946498
TVP:	-19552.3
% variation (bi-obj using WCCM):	0.0378414

## Sheet: Exit Flags
Cost Obj:	1
Value Obj:	1
Bi-Obj:	1

## Sheet: Time & Size
CPU running time (sec):	1.02961
elapsed time (sec):	5.67505
No. of decision variables:	410
No. of constraints:	473
