# Supplementary material for: Datasets for supplier selection and order allocation with green criteria, all-unit quantity discounts and varying number of suppliers
Source: Data Brief. 2017 Jun 9;13:444–52. doi: 10.1016/j.dib.2017.06.018 (PMC5485863; doi:10.1016/j.dib.2017.06.018)
Supplement: Supplementary file 5 — Supplementary material Time analysis data [file mmc5.zip › Data_In_Brief/4.Time Analysis/122 R.xlsx]

## Sheet: Cost - Single Obj Solution
	Period 1	Period 2	Period 3	Period 4	Period 5	Period 6	Period 7	Period 8
S1 Range 1 Q:	0	0	0	0	0	0	0	0
S1 Range 2 Q:	0	0	0	0	0	0	0	0
S1 Range 3 Q:	0	0	0	0	0	0	0	0
S1 Range 4 Q:	0	0	0	0	0	0	-8.2793e-10	0
S1 Range 5 Q:	0	0	0	0	0	0	0	0
S1 Range 6 Q:	1019	0	1019	1019	0	1019	0	0
S2 Range 1 Q:	0	0	0	0	0	0	0	0
S2 Range 2 Q:	0	0	0	0	0	0	0	0
S2 Range 3 Q:	0	0	0	0	0	0	0	0
S2 Range 4 Q:	0	0	0	0	0	0	0	0
S2 Range 5 Q:	0	0	0	0	0	0	0	0
S2 Range 6 Q:	1133	1133	1133	1133	1072	1133	0	4.6239e-10
S3 Range 1 Q:	0	0	0	0	0	0	0	0
S3 Range 2 Q:	0	0	0	0	0	0	0	0
S3 Range 3 Q:	0	0	0	0	0	0	0	0
S3 Range 4 Q:	0	0	0	0	0	0	0	0
S3 Range 5 Q:	0	0	0	0	0	0	0	0
S3 Range 6 Q:	971	0	971	971	971	971	810	971
S4 Range 1 Q:	0	0	0	0	0	0	0	0
S4 Range 2 Q:	459	0	459	0	0	0	0	0
S5 Range 1 Q:	0	0	0	0	0	0	0	0
S5 Range 2 Q:	0	0	0	0	0	0	0	0
S5 Range 3 Q:	0	0	0	0	0	0	0	0
S5 Range 4 Q:	0	0	0	0	0	0	0	0
S5 Range 5 Q:	0	0	0	0	0	0	0	0
S5 Range 6 Q:	1781	0	1781	1781	0	1781	1485	0
S6 Range 1 Q:	0	0	0	0	0	0	0	0
S6 Range 2 Q:	0	0	0	0	0	0	0	0
S6 Range 3 Q:	0	0	0	0	0	0	0	0
S6 Range 4 Q:	0	0	0	0	0	0	0	0
S6 Range 5 Q:	0	0	0	0	0	0	0	0
S6 Range 6 Q:	0	0	677	677	677	0	677	677
S7 Range 1 Q:	0	0	0	0	0	0	0	0
S7 Range 2 Q:	0	0	0	0	0	0	0	0
S7 Range 3 Q:	0	0	0	0	0	0	0	0
S7 Range 4 Q:	0	0	0	0	0	0	0	0
S7 Range 5 Q:	824	0	824	824	824	0	824	824
S1 Range 1 Y:	0	0	0	0	0	0	0	0
S1 Range 2 Y:	0	0	0	0	0	0	0	0
S1 Range 3 Y:	0	0	0	0	0	0	0	0
S1 Range 4 Y:	0	0	0	0	0	0	-1.21934e-12	0
S1 Range 5 Y:	0	0	0	0	0	0	0	0
S1 Range 6 Y:	1	0	1	1	0	1	0	0
S2 Range 1 Y:	0	0	0	0	0	0	0	0
S2 Range 2 Y:	0	0	0	0	0	0	0	0
S2 Range 3 Y:	0	0	0	0	0	0	0	0
S2 Range 4 Y:	0	0	0	0	0	0	0	0
S2 Range 5 Y:	0	0	0	0	0	0	0	0
S2 Range 6 Y:	1	1	1	1	1	1	0	4.08111e-13
S3 Range 1 Y:	0	0	0	0	0	0	0	0
S3 Range 2 Y:	0	0	0	0	0	0	0	0
S3 Range 3 Y:	0	0	0	0	0	0	0	0
S3 Range 4 Y:	0	0	0	0	0	0	0	0
S3 Range 5 Y:	0	0	0	0	0	0	0	0
S3 Range 6 Y:	1	0	1	1	1	1	1	1
S4 Range 1 Y:	0	0	0	0	0	0	0	0
S4 Range 2 Y:	1	0	1	0	0	0	0	0
S5 Range 1 Y:	0	0	0	0	0	0	0	0
S5 Range 2 Y:	0	0	0	0	0	0	0	0
S5 Range 3 Y:	0	0	0	0	0	0	0	0
S5 Range 4 Y:	0	0	0	0	0	0	0	0
S5 Range 5 Y:	0	0	0	0	0	0	0	0
S5 Range 6 Y:	1	0	1	1	0	1	1	0
S6 Range 1 Y:	0	0	0	0	0	0	0	0
S6 Range 2 Y:	0	0	0	0	0	0	0	0
S6 Range 3 Y:	0	0	0	0	0	0	0	0
S6 Range 4 Y:	0	0	0	0	0	0	0	0
S6 Range 5 Y:	0	0	0	0	0	0	0	0
S6 Range 6 Y:	0	0	1	1	1	0	1	1
S7 Range 1 Y:	0	0	0	0	0	0	0	0
S7 Range 2 Y:	0	0	0	0	0	0	0	0
S7 Range 3 Y:	0	0	0	0	0	0	0	0
S7 Range 4 Y:	0	0	0	0	0	0	0	0
S7 Range 5 Y:	1	0	1	1	1	0	1	1
Inventory Q:	172	0	148	0	80	0	85	0
Shortage Q:	0	-2771	0	-89	0	-602	0	0
Inventory Y:	1	0	1	0	1	0	1	0
Shortage Y:	0	1	0	1	0	1	0	0

## Sheet: Value - Single Obj Solution
	Period 1	Period 2	Period 3	Period 4	Period 5	Period 6	Period 7	Period 8
S1 Range 1 Q:	0	0	0	0	0	0	0	0
S1 Range 2 Q:	0	0	0	0	0	0	0	0
S1 Range 3 Q:	0	0	0	0	0	0	0	0
S1 Range 4 Q:	0	0	0	0	0	0	0	0
S1 Range 5 Q:	0	0	0	0	0	0	0	0
S1 Range 6 Q:	0	0	0	0	0	0	0	0
S2 Range 1 Q:	0	0	0	0	0	0	0	0
S2 Range 2 Q:	0	0	0	0	0	0	0	0
S2 Range 3 Q:	0	0	0	0	0	0	0	0
S2 Range 4 Q:	0	0	0	0	0	0	0	0
S2 Range 5 Q:	0	0	0	0	0	0	0	0
S2 Range 6 Q:	1133	1133	1133	1133	1133	1133	1133	1133
S3 Range 1 Q:	0	0	0	0	0	0	0	0
S3 Range 2 Q:	0	0	0	0	0	0	0	0
S3 Range 3 Q:	0	0	0	0	0	0	0	0
S3 Range 4 Q:	0	0	0	0	0	0	0	0
S3 Range 5 Q:	0	0	0	0	0	0	0	0
S3 Range 6 Q:	971	0	971	971	971	971	971	971
S4 Range 1 Q:	0	0	0	0	0	0	0	0
S4 Range 2 Q:	459	0	459	0	459	0	459	459
S5 Range 1 Q:	0	0	0	0	0	0	0	0
S5 Range 2 Q:	0	0	0	0	0	0	0	0
S5 Range 3 Q:	0	0	0	0	0	0	0	0
S5 Range 4 Q:	0	0	0	0	0	0	0	0
S5 Range 5 Q:	0	0	0	0	0	0	0	0
S5 Range 6 Q:	1781	0	1781	1781	0	1781	1781	0
S6 Range 1 Q:	0	0	0	0	0	0	0	0
S6 Range 2 Q:	0	0	0	0	0	0	0	0
S6 Range 3 Q:	0	0	0	0	0	0	0	0
S6 Range 4 Q:	0	0	0	0	0	0	0	0
S6 Range 5 Q:	0	0	0	0	0	0	0	0
S6 Range 6 Q:	0	0	677	677	592	0	677	677
S7 Range 1 Q:	0	0	0	0	0	0	0	0
S7 Range 2 Q:	0	0	0	0	0	0	0	0
S7 Range 3 Q:	0	0	0	0	0	0	0	0
S7 Range 4 Q:	0	0	0	0	0	0	0	0
S7 Range 5 Q:	824	0	824	824	824	0	824	824
S1 Range 1 Y:	0	0	0	0	0	0	0	0
S1 Range 2 Y:	0	0	0	0	0	0	0	0
S1 Range 3 Y:	0	0	0	0	0	0	0	0
S1 Range 4 Y:	0	0	0	0	0	0	0	0
S1 Range 5 Y:	0	0	0	0	0	0	0	0
S1 Range 6 Y:	0	0	0	0	0	0	0	0
S2 Range 1 Y:	0	0	0	0	0	0	0	0
S2 Range 2 Y:	0	0	0	0	0	0	0	0
S2 Range 3 Y:	0	0	0	0	0	0	0	0
S2 Range 4 Y:	0	0	0	0	0	0	0	0
S2 Range 5 Y:	0	0	0	0	0	0	0	0
S2 Range 6 Y:	1	1	1	1	1	1	1	1
S3 Range 1 Y:	0	0	0	0	0	0	0	0
S3 Range 2 Y:	0	0	0	0	0	0	0	0
S3 Range 3 Y:	0	0	0	0	0	0	0	0
S3 Range 4 Y:	0	0	0	0	0	0	0	0
S3 Range 5 Y:	0	0	0	0	0	0	0	0
S3 Range 6 Y:	1	0	1	1	1	1	1	1
S4 Range 1 Y:	0	0	0	0	0	0	0	0
S4 Range 2 Y:	1	0	1	0	1	0	1	1
S5 Range 1 Y:	0	0	0	0	0	0	0	0
S5 Range 2 Y:	0	0	0	0	0	0	0	0
S5 Range 3 Y:	0	0	0	0	0	0	0	0
S5 Range 4 Y:	0	0	0	0	0	0	0	0
S5 Range 5 Y:	0	0	0	0	0	0	0	0
S5 Range 6 Y:	1	0	1	1	0	1	1	0
S6 Range 1 Y:	0	0	0	0	0	0	0	0
S6 Range 2 Y:	0	0	0	0	0	0	0	0
S6 Range 3 Y:	0	0	0	0	0	0	0	0
S6 Range 4 Y:	0	0	0	0	0	0	0	0
S6 Range 5 Y:	0	0	0	0	0	0	0	0
S6 Range 6 Y:	0	0	1	1	1	0	1	1
S7 Range 1 Y:	0	0	0	0	0	0	0	0
S7 Range 2 Y:	0	0	0	0	0	0	0	0
S7 Range 3 Y:	0	0	0	0	0	0	0	0
S7 Range 4 Y:	0	0	0	0	0	0	0	0
S7 Range 5 Y:	1	0	1	1	1	0	1	1
Inventory Q:	0	0	0	1.95447e-07	0	7.78529e-08	0	0
Shortage Q:	-847	-3790	-1890	-3146	-2542	-4243	-1507	0
Inventory Y:	0	0	0	5.53596e-12	0	2.20515e-12	0	0
Shortage Y:	1	1	1	1	1	1	1	0

## Sheet: Bi-Obj Solution
	Period 1	Period 2	Period 3	Period 4	Period 5	Period 6	Period 7	Period 8
S1 Range 1 Q:	0	0	0	0	0	0	0	0
S1 Range 2 Q:	0	0	0	0	0	0	0	0
S1 Range 3 Q:	0	0	0	0	0	0	0	0
S1 Range 4 Q:	0	0	0	0	0	0	0	0
S1 Range 5 Q:	0	0	0	680	0	0	0	0
S1 Range 6 Q:	1019	0	871	0	0	0	0	0
S2 Range 1 Q:	0	0	0	0	0	0	0	0
S2 Range 2 Q:	0	0	0	0	0	0	0	0
S2 Range 3 Q:	0	0	0	0	0	0	0	0
S2 Range 4 Q:	0	0	0	0	0	0	0	0
S2 Range 5 Q:	0	0	0	0	0	0	0	0
S2 Range 6 Q:	1133	1133	1133	1133	1133	1133	1133	945
S3 Range 1 Q:	0	0	0	0	0	0	0	0
S3 Range 2 Q:	0	0	0	0	0	0	0	0
S3 Range 3 Q:	0	0	0	0	0	0	0	0
S3 Range 4 Q:	0	0	0	0	0	0	0	0
S3 Range 5 Q:	0	0	0	0	0	0	0	0
S3 Range 6 Q:	971	0	971	971	971	971	971	810
S4 Range 1 Q:	0	0	0	0	0	0	0	0
S4 Range 2 Q:	459	0	459	0	459	0	0	0
S5 Range 1 Q:	0	0	0	0	0	0	0	0
S5 Range 2 Q:	0	0	0	0	0	0	0	0
S5 Range 3 Q:	0	0	0	0	0	0	0	0
S5 Range 4 Q:	0	0	0	0	0	0	0	0
S5 Range 5 Q:	0	0	0	0	0	0	0	0
S5 Range 6 Q:	1781	0	1781	1781	0	1781	1781	0
S6 Range 1 Q:	0	0	0	0	0	0	0	0
S6 Range 2 Q:	0	0	0	0	0	0	0	0
S6 Range 3 Q:	0	0	0	0	0	0	0	0
S6 Range 4 Q:	0	0	0	0	0	0	0	0
S6 Range 5 Q:	0	0	0	0	0	0	0	0
S6 Range 6 Q:	0	0	677	677	665	0	0	0
S7 Range 1 Q:	0	0	0	0	0	0	0	0
S7 Range 2 Q:	0	0	0	0	0	0	0	0
S7 Range 3 Q:	0	0	0	0	0	0	0	0
S7 Range 4 Q:	0	0	0	0	0	0	0	0
S7 Range 5 Q:	824	0	824	824	824	0	824	802
S1 Range 1 Y:	0	0	0	0	0	0	0	0
S1 Range 2 Y:	0	0	0	0	0	0	0	0
S1 Range 3 Y:	0	0	0	0	0	0	0	0
S1 Range 4 Y:	0	0	0	0	0	0	0	0
S1 Range 5 Y:	0	0	0	1	0	0	0	0
S1 Range 6 Y:	1	0	1	0	0	0	0	0
S2 Range 1 Y:	0	0	0	0	0	0	0	0
S2 Range 2 Y:	0	0	0	0	0	0	0	0
S2 Range 3 Y:	0	0	0	0	0	0	0	0
S2 Range 4 Y:	0	0	0	0	0	0	0	0
S2 Range 5 Y:	0	0	0	0	0	0	0	0
S2 Range 6 Y:	1	1	1	1	1	1	1	1
S3 Range 1 Y:	0	0	0	0	0	0	0	0
S3 Range 2 Y:	0	0	0	0	0	0	0	0
S3 Range 3 Y:	0	0	0	0	0	0	0	0
S3 Range 4 Y:	0	0	0	0	0	0	0	0
S3 Range 5 Y:	0	0	0	0	0	0	0	0
S3 Range 6 Y:	1	0	1	1	1	1	1	1
S4 Range 1 Y:	0	0	0	0	0	0	0	0
S4 Range 2 Y:	1	0	1	0	1	0	0	0
S5 Range 1 Y:	0	0	0	0	0	0	0	0
S5 Range 2 Y:	0	0	0	0	0	0	0	0
S5 Range 3 Y:	0	0	0	0	0	0	0	0
S5 Range 4 Y:	0	0	0	0	0	0	0	0
S5 Range 5 Y:	0	0	0	0	0	0	0	0
S5 Range 6 Y:	1	0	1	1	0	1	1	0
S6 Range 1 Y:	0	0	0	0	0	0	0	0
S6 Range 2 Y:	0	0	0	0	0	0	0	0
S6 Range 3 Y:	0	0	0	0	0	0	0	0
S6 Range 4 Y:	0	0	0	0	0	0	0	0
S6 Range 5 Y:	0	0	0	0	0	0	0	0
S6 Range 6 Y:	0	0	1	1	1	0	0	0
S7 Range 1 Y:	0	0	0	0	0	0	0	0
S7 Range 2 Y:	0	0	0	0	0	0	0	0
S7 Range 3 Y:	0	0	0	0	0	0	0	0
S7 Range 4 Y:	0	0	0	0	0	0	0	0
S7 Range 5 Y:	1	0	1	1	1	0	1	1
Inventory Q:	172	0	0	0	101	0	0	0
Shortage Q:	0	-2771	2.13948e-10	-576	0	-1600	0	0
Inventory Y:	1	0	0	0	1	0	0	0
Shortage Y:	0	1	0	1	0	1	0	0

## Sheet: Optimal Values
TCP:	1.06264e+06
TVP:	-22201.1
% variation (bi-obj using WCCM):	0.0961693

## Sheet: Exit Flags
Cost Obj:	1
Value Obj:	1
Bi-Obj:	1

## Sheet: Time & Size
CPU running time (sec):	2.02801
elapsed time (sec):	6.8239
No. of decision variables:	484
No. of constraints:	552
