# Supplementary material for: Datasets for supplier selection and order allocation with green criteria, all-unit quantity discounts and varying number of suppliers
Source: Data Brief. 2017 Jun 9;13:444–52. doi: 10.1016/j.dib.2017.06.018 (PMC5485863; doi:10.1016/j.dib.2017.06.018)
Supplement: Supplementary file 5 — Supplementary material Time analysis data [file mmc5.zip › Data_In_Brief/4.Time Analysis/123 R.xlsx]

## Sheet: Cost - Single Obj Solution
	Period 1	Period 2	Period 3	Period 4
S1 Range 1 Q:	0	0	0	0
S1 Range 2 Q:	0	0	0	0
S1 Range 3 Q:	0	0	0	0
S1 Range 4 Q:	0	3.48177e-11	0	0
S1 Range 5 Q:	934	934	934	934
S2 Range 1 Q:	0	-5.48556e-10	0	0
S2 Range 2 Q:	341	182	0	0
S3 Range 1 Q:	0	0	0	0
S3 Range 2 Q:	0	0	0	0
S3 Range 3 Q:	0	0	0	0
S3 Range 4 Q:	0	0	0	0
S3 Range 5 Q:	1119	1119	1119	0
S4 Range 1 Q:	0	0	0	0
S4 Range 2 Q:	0	0	0	0
S4 Range 3 Q:	0	0	0	0
S4 Range 4 Q:	911	-9.81859e-10	0	911
S5 Range 1 Q:	0	0	0	0
S5 Range 2 Q:	0	0	0	0
S5 Range 3 Q:	0	0	0	0
S5 Range 4 Q:	0	0	0	0
S5 Range 5 Q:	0	0	0	0
S5 Range 6 Q:	0	0	1271	1271
S1 Range 1 Y:	0	0	0	0
S1 Range 2 Y:	0	0	0	0
S1 Range 3 Y:	0	0	0	0
S1 Range 4 Y:	0	0	0	0
S1 Range 5 Y:	1	1	1	1
S2 Range 1 Y:	0	-3.2268e-12	0	0
S2 Range 2 Y:	1	1	0	0
S3 Range 1 Y:	0	0	0	0
S3 Range 2 Y:	0	0	0	0
S3 Range 3 Y:	0	0	0	0
S3 Range 4 Y:	0	0	0	0
S3 Range 5 Y:	1	1	1	0
S4 Range 1 Y:	0	0	0	0
S4 Range 2 Y:	0	0	0	0
S4 Range 3 Y:	0	0	0	0
S4 Range 4 Y:	1	-1.07778e-12	0	1
S5 Range 1 Y:	0	0	0	0
S5 Range 2 Y:	0	0	0	0
S5 Range 3 Y:	0	0	0	0
S5 Range 4 Y:	0	0	0	0
S5 Range 5 Y:	0	0	0	0
S5 Range 6 Y:	0	0	1	1
Inventory Q:	0	86	449	0
Shortage Q:	-529	0	0	0
Inventory Y:	0	1	1	0
Shortage Y:	1	0	0	0

## Sheet: Value - Single Obj Solution
	Period 1	Period 2	Period 3	Period 4
S1 Range 1 Q:	0	0	0	0
S1 Range 2 Q:	0	0	0	0
S1 Range 3 Q:	0	560	383	0
S1 Range 4 Q:	747	0	0	747
S1 Range 5 Q:	0	0	0	0
S2 Range 1 Q:	0	0	0	0
S2 Range 2 Q:	0	0	0	0
S3 Range 1 Q:	0	0	0	0
S3 Range 2 Q:	0	0	0	0
S3 Range 3 Q:	0	0	0	0
S3 Range 4 Q:	0	0	0	0
S3 Range 5 Q:	1119	1119	1119	0
S4 Range 1 Q:	0	0	0	0
S4 Range 2 Q:	0	0	0	0
S4 Range 3 Q:	0	0	0	0
S4 Range 4 Q:	911	911	911	911
S5 Range 1 Q:	0	0	0	0
S5 Range 2 Q:	0	0	0	0
S5 Range 3 Q:	0	0	0	0
S5 Range 4 Q:	0	0	0	0
S5 Range 5 Q:	0	0	0	0
S5 Range 6 Q:	0	0	1271	1271
S1 Range 1 Y:	0	0	0	0
S1 Range 2 Y:	0	0	0	0
S1 Range 3 Y:	0	1	1	0
S1 Range 4 Y:	1	0	0	1
S1 Range 5 Y:	0	0	0	0
S2 Range 1 Y:	0	0	0	0
S2 Range 2 Y:	0	0	0	0
S3 Range 1 Y:	0	0	0	0
S3 Range 2 Y:	0	0	0	0
S3 Range 3 Y:	0	0	0	0
S3 Range 4 Y:	0	0	0	0
S3 Range 5 Y:	1	1	1	0
S4 Range 1 Y:	0	0	0	0
S4 Range 2 Y:	0	0	0	0
S4 Range 3 Y:	0	0	0	0
S4 Range 4 Y:	1	1	1	1
S5 Range 1 Y:	0	0	0	0
S5 Range 2 Y:	0	0	0	0
S5 Range 3 Y:	0	0	0	0
S5 Range 4 Y:	0	0	0	0
S5 Range 5 Y:	0	0	0	0
S5 Range 6 Y:	0	0	1	1
Inventory Q:	0	0	636	0
Shortage Q:	-1057	-87	0	0
Inventory Y:	0	0	1	0
Shortage Y:	1	1	0	0

## Sheet: Bi-Obj Solution
	Period 1	Period 2	Period 3	Period 4
S1 Range 1 Q:	0	0	0	0
S1 Range 2 Q:	0	0	0	0
S1 Range 3 Q:	0	0	0	0
S1 Range 4 Q:	0	569	0	0
S1 Range 5 Q:	934	0	0	934
S2 Range 1 Q:	0	0	0	0
S2 Range 2 Q:	0	0	0	0
S3 Range 1 Q:	0	0	0	0
S3 Range 2 Q:	0	0	0	0
S3 Range 3 Q:	0	0	0	0
S3 Range 4 Q:	0	0	0	0
S3 Range 5 Q:	1119	1119	1119	0
S4 Range 1 Q:	0	0	0	0
S4 Range 2 Q:	0	0	0	0
S4 Range 3 Q:	0	0	0	0
S4 Range 4 Q:	911	911	911	911
S5 Range 1 Q:	0	0	0	0
S5 Range 2 Q:	0	0	0	0
S5 Range 3 Q:	0	0	0	0
S5 Range 4 Q:	0	0	0	0
S5 Range 5 Q:	0	0	0	0
S5 Range 6 Q:	0	0	1271	1271
S1 Range 1 Y:	0	0	0	0
S1 Range 2 Y:	0	0	0	0
S1 Range 3 Y:	0	0	0	0
S1 Range 4 Y:	0	1	0	0
S1 Range 5 Y:	1	0	0	1
S2 Range 1 Y:	0	0	0	0
S2 Range 2 Y:	0	0	0	0
S3 Range 1 Y:	0	0	0	0
S3 Range 2 Y:	0	0	0	0
S3 Range 3 Y:	0	0	0	0
S3 Range 4 Y:	0	0	0	0
S3 Range 5 Y:	1	1	1	0
S4 Range 1 Y:	0	0	0	0
S4 Range 2 Y:	0	0	0	0
S4 Range 3 Y:	0	0	0	0
S4 Range 4 Y:	1	1	1	1
S5 Range 1 Y:	0	0	0	0
S5 Range 2 Y:	0	0	0	0
S5 Range 3 Y:	0	0	0	0
S5 Range 4 Y:	0	0	0	0
S5 Range 5 Y:	0	0	0	0
S5 Range 6 Y:	0	0	1	1
Inventory Q:	0	109	449	0
Shortage Q:	-870	0	0	0
Inventory Y:	0	1	1	0
Shortage Y:	1	0	0	0

## Sheet: Optimal Values
TCP:	488562
TVP:	-4789.52
% variation (bi-obj using WCCM):	0.0203195

## Sheet: Exit Flags
Cost Obj:	1
Value Obj:	1
Bi-Obj:	1

## Sheet: Time & Size
CPU running time (sec):	0.748805
elapsed time (sec):	5.45305
No. of decision variables:	158
No. of constraints:	189
