# Supplementary material for: Datasets for supplier selection and order allocation with green criteria, all-unit quantity discounts and varying number of suppliers
Source: Data Brief. 2017 Jun 9;13:444–52. doi: 10.1016/j.dib.2017.06.018 (PMC5485863; doi:10.1016/j.dib.2017.06.018)
Supplement: Supplementary file 5 — Supplementary material Time analysis data [file mmc5.zip › Data_In_Brief/4.Time Analysis/124 R.xlsx]

## Sheet: Cost - Single Obj Solution
	Period 1	Period 2	Period 3
S1 Range 1 Q:	0	0	0
S1 Range 2 Q:	0	0	0
S1 Range 3 Q:	0	0	0
S1 Range 4 Q:	0	0	0
S1 Range 5 Q:	1274	0	1101
S2 Range 1 Q:	0	0	0
S2 Range 2 Q:	0	0	0
S3 Range 1 Q:	0	0	0
S3 Range 2 Q:	0	0	0
S3 Range 3 Q:	0	0	0
S3 Range 4 Q:	0	0	0
S3 Range 5 Q:	0	1289	1289
S4 Range 1 Q:	0	0	0
S4 Range 2 Q:	0	0	0
S4 Range 3 Q:	0	0	0
S4 Range 4 Q:	0	0	0
S4 Range 5 Q:	0	0	0
S4 Range 6 Q:	0	1511	0
S5 Range 1 Q:	0	0	0
S5 Range 2 Q:	0	0	0
S6 Range 1 Q:	0	0	0
S6 Range 2 Q:	0	0	0
S6 Range 3 Q:	0	0	0
S6 Range 4 Q:	0	0	0
S6 Range 5 Q:	1359	1359	1359
S7 Range 1 Q:	0	0	0
S7 Range 2 Q:	0	439	0
S8 Range 1 Q:	0	0	0
S8 Range 2 Q:	0	0	0
S8 Range 3 Q:	0	0	0
S8 Range 4 Q:	0	0	0
S8 Range 5 Q:	1389	0	1389
S9 Range 1 Q:	0	0	0
S9 Range 2 Q:	0	0	0
S9 Range 3 Q:	0	0	0
S9 Range 4 Q:	0	0	0
S9 Range 5 Q:	0	0	0
S9 Range 6 Q:	1157	0	1157
S10 Range 1 Q:	0	0	0
S10 Range 2 Q:	0	0	375
S11 Range 1 Q:	0	0	0
S11 Range 2 Q:	0	0	0
S11 Range 3 Q:	0	0	0
S11 Range 4 Q:	0	0	0
S11 Range 5 Q:	0	0	0
S11 Range 6 Q:	905	0	905
S12 Range 1 Q:	0	0	0
S12 Range 2 Q:	0	0	0
S12 Range 3 Q:	0	0	0
S12 Range 4 Q:	934	0	0
S13 Range 1 Q:	0	0	0
S13 Range 2 Q:	0	0	0
S13 Range 3 Q:	0	0	0
S13 Range 4 Q:	0	731	731
S14 Range 1 Q:	0	0	0
S14 Range 2 Q:	0	0	0
S14 Range 3 Q:	0	0	0
S14 Range 4 Q:	1091	0	1091
S15 Range 1 Q:	0	0	0
S15 Range 2 Q:	0	0	0
S15 Range 3 Q:	0	0	0
S15 Range 4 Q:	0	0	0
S15 Range 5 Q:	0	0	0
S1 Range 1 Y:	0	0	0
S1 Range 2 Y:	0	0	0
S1 Range 3 Y:	0	0	0
S1 Range 4 Y:	0	0	0
S1 Range 5 Y:	1	0	1
S2 Range 1 Y:	0	0	0
S2 Range 2 Y:	0	0	0
S3 Range 1 Y:	0	0	0
S3 Range 2 Y:	0	0	0
S3 Range 3 Y:	0	0	0
S3 Range 4 Y:	0	0	0
S3 Range 5 Y:	0	1	1
S4 Range 1 Y:	0	0	0
S4 Range 2 Y:	0	0	0
S4 Range 3 Y:	0	0	0
S4 Range 4 Y:	0	0	0
S4 Range 5 Y:	0	0	0
S4 Range 6 Y:	0	1	0
S5 Range 1 Y:	0	0	0
S5 Range 2 Y:	0	0	0
S6 Range 1 Y:	0	0	0
S6 Range 2 Y:	0	0	0
S6 Range 3 Y:	0	0	0
S6 Range 4 Y:	0	0	0
S6 Range 5 Y:	1	1	1
S7 Range 1 Y:	0	0	0
S7 Range 2 Y:	0	1	0
S8 Range 1 Y:	0	0	0
S8 Range 2 Y:	0	0	0
S8 Range 3 Y:	0	0	0
S8 Range 4 Y:	0	0	0
S8 Range 5 Y:	1	0	1
S9 Range 1 Y:	0	0	0
S9 Range 2 Y:	0	0	0
S9 Range 3 Y:	0	0	0
S9 Range 4 Y:	0	0	0
S9 Range 5 Y:	0	0	0
S9 Range 6 Y:	1	0	1
S10 Range 1 Y:	0	0	0
S10 Range 2 Y:	0	0	1
S11 Range 1 Y:	0	0	0
S11 Range 2 Y:	0	0	0
S11 Range 3 Y:	0	0	0
S11 Range 4 Y:	0	0	0
S11 Range 5 Y:	0	0	0
S11 Range 6 Y:	1	0	1
S12 Range 1 Y:	0	0	0
S12 Range 2 Y:	0	0	0
S12 Range 3 Y:	0	0	0
S12 Range 4 Y:	1	0	0
S13 Range 1 Y:	0	0	0
S13 Range 2 Y:	0	0	0
S13 Range 3 Y:	0	0	0
S13 Range 4 Y:	0	1	1
S14 Range 1 Y:	0	0	0
S14 Range 2 Y:	0	0	0
S14 Range 3 Y:	0	0	0
S14 Range 4 Y:	1	0	1
S15 Range 1 Y:	0	0	0
S15 Range 2 Y:	0	0	0
S15 Range 3 Y:	0	0	0
S15 Range 4 Y:	0	0	0
S15 Range 5 Y:	0	0	0
Inventory Q:	2464	0	0
Shortage Q:	0	0	0
Inventory Y:	1	0	0
Shortage Y:	0	0	0

## Sheet: Value - Single Obj Solution
	Period 1	Period 2	Period 3
S1 Range 1 Q:	0	0	0
S1 Range 2 Q:	0	0	0
S1 Range 3 Q:	0	0	0
S1 Range 4 Q:	0	0	0
S1 Range 5 Q:	1274	0	1274
S2 Range 1 Q:	0	0	0
S2 Range 2 Q:	0	457	457
S3 Range 1 Q:	0	0	0
S3 Range 2 Q:	0	0	0
S3 Range 3 Q:	0	0	0
S3 Range 4 Q:	0	0	0
S3 Range 5 Q:	0	1289	1289
S4 Range 1 Q:	0	0	0
S4 Range 2 Q:	0	0	0
S4 Range 3 Q:	0	0	0
S4 Range 4 Q:	0	0	0
S4 Range 5 Q:	0	0	0
S4 Range 6 Q:	0	1511	1511
S5 Range 1 Q:	0	0	0
S5 Range 2 Q:	0	0	0
S6 Range 1 Q:	0	0	0
S6 Range 2 Q:	0	0	0
S6 Range 3 Q:	0	0	0
S6 Range 4 Q:	0	0	0
S6 Range 5 Q:	1359	1359	1359
S7 Range 1 Q:	0	0	0
S7 Range 2 Q:	439	439	439
S8 Range 1 Q:	0	0	0
S8 Range 2 Q:	0	0	0
S8 Range 3 Q:	0	0	0
S8 Range 4 Q:	0	0	0
S8 Range 5 Q:	1389	0	1389
S9 Range 1 Q:	0	0	0
S9 Range 2 Q:	0	0	0
S9 Range 3 Q:	0	0	0
S9 Range 4 Q:	0	0	0
S9 Range 5 Q:	0	0	0
S9 Range 6 Q:	0	0	0
S10 Range 1 Q:	0	0	0
S10 Range 2 Q:	0	0	0
S11 Range 1 Q:	0	0	0
S11 Range 2 Q:	0	0	0
S11 Range 3 Q:	0	0	385
S11 Range 4 Q:	0	0	0
S11 Range 5 Q:	0	0	0
S11 Range 6 Q:	0	0	0
S12 Range 1 Q:	0	0	0
S12 Range 2 Q:	0	0	0
S12 Range 3 Q:	0	0	0
S12 Range 4 Q:	1023	0	0
S13 Range 1 Q:	0	0	0
S13 Range 2 Q:	0	0	0
S13 Range 3 Q:	0	0	0
S13 Range 4 Q:	0	731	731
S14 Range 1 Q:	0	0	0
S14 Range 2 Q:	0	0	0
S14 Range 3 Q:	0	0	0
S14 Range 4 Q:	1091	0	1091
S15 Range 1 Q:	0	0	0
S15 Range 2 Q:	0	0	0
S15 Range 3 Q:	0	0	0
S15 Range 4 Q:	0	0	0
S15 Range 5 Q:	0	0	549
S1 Range 1 Y:	0	0	0
S1 Range 2 Y:	0	0	0
S1 Range 3 Y:	0	0	0
S1 Range 4 Y:	0	0	0
S1 Range 5 Y:	1	0	1
S2 Range 1 Y:	0	0	0
S2 Range 2 Y:	0	1	1
S3 Range 1 Y:	0	0	0
S3 Range 2 Y:	0	0	0
S3 Range 3 Y:	0	0	0
S3 Range 4 Y:	0	0	0
S3 Range 5 Y:	0	1	1
S4 Range 1 Y:	0	0	0
S4 Range 2 Y:	0	0	0
S4 Range 3 Y:	0	0	0
S4 Range 4 Y:	0	0	0
S4 Range 5 Y:	0	0	0
S4 Range 6 Y:	0	1	1
S5 Range 1 Y:	0	0	0
S5 Range 2 Y:	0	0	0
S6 Range 1 Y:	0	0	0
S6 Range 2 Y:	0	0	0
S6 Range 3 Y:	0	0	0
S6 Range 4 Y:	0	0	0
S6 Range 5 Y:	1	1	1
S7 Range 1 Y:	0	0	0
S7 Range 2 Y:	1	1	1
S8 Range 1 Y:	0	0	0
S8 Range 2 Y:	0	0	0
S8 Range 3 Y:	0	0	0
S8 Range 4 Y:	0	0	0
S8 Range 5 Y:	1	0	1
S9 Range 1 Y:	0	0	0
S9 Range 2 Y:	0	0	0
S9 Range 3 Y:	0	0	0
S9 Range 4 Y:	0	0	0
S9 Range 5 Y:	0	0	0
S9 Range 6 Y:	0	0	0
S10 Range 1 Y:	0	0	0
S10 Range 2 Y:	0	0	0
S11 Range 1 Y:	0	0	0
S11 Range 2 Y:	0	0	0
S11 Range 3 Y:	0	0	1
S11 Range 4 Y:	0	0	0
S11 Range 5 Y:	0	0	0
S11 Range 6 Y:	0	0	0
S12 Range 1 Y:	0	0	0
S12 Range 2 Y:	0	0	0
S12 Range 3 Y:	0	0	0
S12 Range 4 Y:	1	0	0
S13 Range 1 Y:	0	0	0
S13 Range 2 Y:	0	0	0
S13 Range 3 Y:	0	0	0
S13 Range 4 Y:	0	1	1
S14 Range 1 Y:	0	0	0
S14 Range 2 Y:	0	0	0
S14 Range 3 Y:	0	0	0
S14 Range 4 Y:	1	0	1
S15 Range 1 Y:	0	0	0
S15 Range 2 Y:	0	0	0
S15 Range 3 Y:	0	0	0
S15 Range 4 Y:	0	0	0
S15 Range 5 Y:	0	0	1
Inventory Q:	930	0	0
Shortage Q:	0	-1077	0
Inventory Y:	1	0	0
Shortage Y:	0	1	0

## Sheet: Bi-Obj Solution
	Period 1	Period 2	Period 3
S1 Range 1 Q:	0	0	0
S1 Range 2 Q:	0	0	0
S1 Range 3 Q:	0	0	0
S1 Range 4 Q:	0	0	0
S1 Range 5 Q:	1194	0	1274
S2 Range 1 Q:	0	0	119
S2 Range 2 Q:	0	457	0
S3 Range 1 Q:	0	0	0
S3 Range 2 Q:	0	0	0
S3 Range 3 Q:	0	0	0
S3 Range 4 Q:	0	0	0
S3 Range 5 Q:	0	1289	1289
S4 Range 1 Q:	0	0	0
S4 Range 2 Q:	0	0	0
S4 Range 3 Q:	0	0	0
S4 Range 4 Q:	0	0	0
S4 Range 5 Q:	0	0	0
S4 Range 6 Q:	0	1511	0
S5 Range 1 Q:	0	0	0
S5 Range 2 Q:	0	0	0
S6 Range 1 Q:	0	0	0
S6 Range 2 Q:	0	0	0
S6 Range 3 Q:	0	0	0
S6 Range 4 Q:	0	0	0
S6 Range 5 Q:	1359	1359	1359
S7 Range 1 Q:	0	0	0
S7 Range 2 Q:	439	439	439
S8 Range 1 Q:	0	0	0
S8 Range 2 Q:	0	0	0
S8 Range 3 Q:	0	0	0
S8 Range 4 Q:	0	0	0
S8 Range 5 Q:	1389	0	1389
S9 Range 1 Q:	0	0	0
S9 Range 2 Q:	0	0	0
S9 Range 3 Q:	0	0	0
S9 Range 4 Q:	0	0	0
S9 Range 5 Q:	0	0	0
S9 Range 6 Q:	1157	0	1157
S10 Range 1 Q:	0	0	0
S10 Range 2 Q:	0	0	0
S11 Range 1 Q:	0	0	0
S11 Range 2 Q:	0	0	0
S11 Range 3 Q:	0	0	0
S11 Range 4 Q:	0	0	0
S11 Range 5 Q:	0	0	0
S11 Range 6 Q:	0	0	0
S12 Range 1 Q:	0	0	0
S12 Range 2 Q:	0	0	0
S12 Range 3 Q:	0	0	0
S12 Range 4 Q:	1023	0	0
S13 Range 1 Q:	0	0	0
S13 Range 2 Q:	0	0	0
S13 Range 3 Q:	0	0	0
S13 Range 4 Q:	0	731	731
S14 Range 1 Q:	0	0	0
S14 Range 2 Q:	0	0	0
S14 Range 3 Q:	0	0	0
S14 Range 4 Q:	1091	0	1091
S15 Range 1 Q:	0	0	0
S15 Range 2 Q:	0	0	0
S15 Range 3 Q:	0	0	0
S15 Range 4 Q:	0	0	0
S15 Range 5 Q:	0	0	549
S1 Range 1 Y:	0	0	0
S1 Range 2 Y:	0	0	0
S1 Range 3 Y:	0	0	0
S1 Range 4 Y:	0	0	0
S1 Range 5 Y:	1	0	1
S2 Range 1 Y:	0	0	1
S2 Range 2 Y:	0	1	0
S3 Range 1 Y:	0	0	0
S3 Range 2 Y:	0	0	0
S3 Range 3 Y:	0	0	0
S3 Range 4 Y:	0	0	0
S3 Range 5 Y:	0	1	1
S4 Range 1 Y:	0	0	0
S4 Range 2 Y:	0	0	0
S4 Range 3 Y:	0	0	0
S4 Range 4 Y:	0	0	0
S4 Range 5 Y:	0	0	0
S4 Range 6 Y:	0	1	0
S5 Range 1 Y:	0	0	0
S5 Range 2 Y:	0	0	0
S6 Range 1 Y:	0	0	0
S6 Range 2 Y:	0	0	0
S6 Range 3 Y:	0	0	0
S6 Range 4 Y:	0	0	0
S6 Range 5 Y:	1	1	1
S7 Range 1 Y:	0	0	0
S7 Range 2 Y:	1	1	1
S8 Range 1 Y:	0	0	0
S8 Range 2 Y:	0	0	0
S8 Range 3 Y:	0	0	0
S8 Range 4 Y:	0	0	0
S8 Range 5 Y:	1	0	1
S9 Range 1 Y:	0	0	0
S9 Range 2 Y:	0	0	0
S9 Range 3 Y:	0	0	0
S9 Range 4 Y:	0	0	0
S9 Range 5 Y:	0	0	0
S9 Range 6 Y:	1	0	1
S10 Range 1 Y:	0	0	0
S10 Range 2 Y:	0	0	0
S11 Range 1 Y:	0	0	0
S11 Range 2 Y:	0	0	0
S11 Range 3 Y:	0	0	0
S11 Range 4 Y:	0	0	0
S11 Range 5 Y:	0	0	0
S11 Range 6 Y:	0	0	0
S12 Range 1 Y:	0	0	0
S12 Range 2 Y:	0	0	0
S12 Range 3 Y:	0	0	0
S12 Range 4 Y:	1	0	0
S13 Range 1 Y:	0	0	0
S13 Range 2 Y:	0	0	0
S13 Range 3 Y:	0	0	0
S13 Range 4 Y:	0	1	1
S14 Range 1 Y:	0	0	0
S14 Range 2 Y:	0	0	0
S14 Range 3 Y:	0	0	0
S14 Range 4 Y:	1	0	1
S15 Range 1 Y:	0	0	0
S15 Range 2 Y:	0	0	0
S15 Range 3 Y:	0	0	0
S15 Range 4 Y:	0	0	0
S15 Range 5 Y:	0	0	1
Inventory Q:	2007	0	0
Shortage Q:	0	0	0
Inventory Y:	1	0	0
Shortage Y:	0	0	0

## Sheet: Optimal Values
TCP:	698904
TVP:	-14927.6
% variation (bi-obj using WCCM):	0.029577

## Sheet: Exit Flags
Cost Obj:	1
Value Obj:	1
Bi-Obj:	1

## Sheet: Time & Size
CPU running time (sec):	0.795605
elapsed time (sec):	5.32852
No. of decision variables:	256
No. of constraints:	296
