# Supplementary material for: Datasets for supplier selection and order allocation with green criteria, all-unit quantity discounts and varying number of suppliers
Source: Data Brief. 2017 Jun 9;13:444–52. doi: 10.1016/j.dib.2017.06.018 (PMC5485863; doi:10.1016/j.dib.2017.06.018)
Supplement: Supplementary file 5 — Supplementary material Time analysis data [file mmc5.zip › Data_In_Brief/4.Time Analysis/125 R.xlsx]

## Sheet: Cost - Single Obj Solution
	Period 1	Period 2	Period 3	Period 4	Period 5	Period 6	Period 7	Period 8	Period 9
S1 Range 1 Q:	0	0	0	0	0	0	0	0	0
S1 Range 2 Q:	0	0	0	0	0	0	0	0	0
S1 Range 3 Q:	0	0	0	0	0	0	0	0	0
S1 Range 4 Q:	0	0	0	0	0	0	0	0	0
S1 Range 5 Q:	0	0	0	0	0	0	0	0	0
S1 Range 6 Q:	0	1541	0	0	1541	1541	0	0	0
S2 Range 1 Q:	0	0	0	0	0	0	0	0	0
S2 Range 2 Q:	311	0	0	311	311	311	311	311	311
S3 Range 1 Q:	0	0	0	0	0	0	0	0	0
S3 Range 2 Q:	0	0	0	0	0	0	0	0	0
S3 Range 3 Q:	0	0	0	0	0	0	0	0	0
S3 Range 4 Q:	0	0	0	0	0	0	0	0	0
S3 Range 5 Q:	0	0	0	0	0	0	0	0	0
S3 Range 6 Q:	1019	1019	0	1019	1019	1019	0	0	0
S4 Range 1 Q:	0	0	0	0	0	0	0	0	0
S4 Range 2 Q:	0	0	0	0	0	0	0	0	0
S4 Range 3 Q:	0	0	0	0	0	0	0	0	0
S4 Range 4 Q:	0	0	0	0	0	0	0	0	0
S4 Range 5 Q:	1254	0	0	1254	1254	1254	0	1254	0
S5 Range 1 Q:	0	0	0	0	0	0	0	0	0
S5 Range 2 Q:	0	0	0	0	0	0	0	0	0
S5 Range 3 Q:	0	0	0	0	0	0	0	0	0
S5 Range 4 Q:	0	0	0	0	0	0	0	0	0
S5 Range 5 Q:	1414	0	0	1414	0	1414	0	1414	1414
S6 Range 1 Q:	0	0	0	0	0	0	0	0	0
S6 Range 2 Q:	0	0	0	0	0	0	0	0	0
S6 Range 3 Q:	0	0	0	0	0	0	0	0	0
S6 Range 4 Q:	0	0	0	0	0	0	0	0	0
S6 Range 5 Q:	0	0	0	0	0	0	0	0	0
S6 Range 6 Q:	1559	0	1559	0	1559	1559	0	1559	1559
S7 Range 1 Q:	0	0	0	0	0	0	0	0	0
S7 Range 2 Q:	409	0	0	0	409	409	0	0	409
S8 Range 1 Q:	0	0	0	0	0	0	0	0	0
S8 Range 2 Q:	0	0	0	0	0	0	0	0	0
S8 Range 3 Q:	0	0	0	0	746	746	0	0	746
S9 Range 1 Q:	0	0	0	0	0	0	0	0	0
S9 Range 2 Q:	0	0	0	0	0	0	0	0	0
S9 Range 3 Q:	0	0	0	0	0	0	0	0	0
S9 Range 4 Q:	0	0	0	0	0	0	0	0	0
S9 Range 5 Q:	0	0	0	0	0	0	0	0	0
S9 Range 6 Q:	1217	0	0	1217	1217	1217	0	1217	1096
S1 Range 1 Y:	0	0	0	0	0	0	0	0	0
S1 Range 2 Y:	0	0	0	0	0	0	0	0	0
S1 Range 3 Y:	0	0	0	0	0	0	0	0	0
S1 Range 4 Y:	0	0	0	0	0	0	0	0	0
S1 Range 5 Y:	0	0	0	0	0	0	0	0	0
S1 Range 6 Y:	0	1	0	0	1	1	0	0	0
S2 Range 1 Y:	0	0	0	0	0	0	0	0	0
S2 Range 2 Y:	1	0	0	1	1	1	1	1	1
S3 Range 1 Y:	0	0	0	0	0	0	0	0	0
S3 Range 2 Y:	0	0	0	0	0	0	0	0	0
S3 Range 3 Y:	0	0	0	0	0	0	0	0	0
S3 Range 4 Y:	0	0	0	0	0	0	0	0	0
S3 Range 5 Y:	0	0	0	0	0	0	0	0	0
S3 Range 6 Y:	1	1	0	1	1	1	0	0	0
S4 Range 1 Y:	0	0	0	0	0	0	0	0	0
S4 Range 2 Y:	0	0	0	0	0	0	0	0	0
S4 Range 3 Y:	0	0	0	0	0	0	0	0	0
S4 Range 4 Y:	0	0	0	0	0	0	0	0	0
S4 Range 5 Y:	1	0	0	1	1	1	0	1	0
S5 Range 1 Y:	0	0	0	0	0	0	0	0	0
S5 Range 2 Y:	0	0	0	0	0	0	0	0	0
S5 Range 3 Y:	0	0	0	0	0	0	0	0	0
S5 Range 4 Y:	0	0	0	0	0	0	0	0	0
S5 Range 5 Y:	1	0	0	1	0	1	0	1	1
S6 Range 1 Y:	0	0	0	0	0	0	0	0	0
S6 Range 2 Y:	0	0	0	0	0	0	0	0	0
S6 Range 3 Y:	0	0	0	0	0	0	0	0	0
S6 Range 4 Y:	0	0	0	0	0	0	0	0	0
S6 Range 5 Y:	0	0	0	0	0	0	0	0	0
S6 Range 6 Y:	1	0	1	0	1	1	0	1	1
S7 Range 1 Y:	0	0	0	0	0	0	0	0	0
S7 Range 2 Y:	1	0	0	0	1	1	0	0	1
S8 Range 1 Y:	0	0	0	0	0	0	0	0	0
S8 Range 2 Y:	0	0	0	0	0	0	0	0	0
S8 Range 3 Y:	0	0	0	0	1	1	0	0	1
S9 Range 1 Y:	0	0	0	0	0	0	0	0	0
S9 Range 2 Y:	0	0	0	0	0	0	0	0	0
S9 Range 3 Y:	0	0	0	0	0	0	0	0	0
S9 Range 4 Y:	0	0	0	0	0	0	0	0	0
S9 Range 5 Y:	0	0	0	0	0	0	0	0	0
S9 Range 6 Y:	1	0	0	1	1	1	0	1	1
Inventory Q:	0	0	0	0	0	313	0	0	0
Shortage Q:	-1564	-7797	-9366	-8883	-5047	0	-5162	-2245	0
Inventory Y:	0	0	0	0	0	1	0	0	0
Shortage Y:	1	1	1	1	1	0	1	1	0

## Sheet: Value - Single Obj Solution
	Period 1	Period 2	Period 3	Period 4	Period 5	Period 6	Period 7	Period 8	Period 9
S1 Range 1 Q:	0	0	0	0	0	0	0	0	0
S1 Range 2 Q:	0	0	0	0	0	0	0	0	0
S1 Range 3 Q:	0	0	0	0	0	0	0	0	0
S1 Range 4 Q:	0	0	0	0	0	0	0	0	0
S1 Range 5 Q:	0	0	0	0	0	0	0	0	0
S1 Range 6 Q:	0	1541	0	0	1541	1541	0	0	1541
S2 Range 1 Q:	0	0	0	0	0	0	0	0	0
S2 Range 2 Q:	0	0	0	0	0	0	311	204	0
S3 Range 1 Q:	0	0	0	0	0	0	0	0	0
S3 Range 2 Q:	0	0	0	0	0	0	0	0	0
S3 Range 3 Q:	0	0	0	0	0	0	0	0	0
S3 Range 4 Q:	0	0	0	0	0	0	0	0	0
S3 Range 5 Q:	0	0	0	0	0	0	0	0	0
S3 Range 6 Q:	1019	1019	0	1019	1019	1019	0	0	0
S4 Range 1 Q:	0	0	0	0	0	0	0	0	0
S4 Range 2 Q:	0	0	0	0	0	0	0	0	0
S4 Range 3 Q:	0	0	0	0	0	0	0	0	0
S4 Range 4 Q:	0	0	0	0	0	0	0	0	0
S4 Range 5 Q:	1254	0	0	1254	1254	1254	0	1254	0
S5 Range 1 Q:	0	0	0	0	0	0	0	0	0
S5 Range 2 Q:	0	0	0	0	0	0	0	0	0
S5 Range 3 Q:	0	0	0	0	0	0	0	0	0
S5 Range 4 Q:	0	0	0	0	0	0	0	0	0
S5 Range 5 Q:	1414	0	0	1414	0	1414	0	1414	1414
S6 Range 1 Q:	0	0	0	0	0	0	0	0	0
S6 Range 2 Q:	0	0	0	0	0	0	0	0	0
S6 Range 3 Q:	0	0	0	0	0	0	0	0	0
S6 Range 4 Q:	0	0	0	0	0	0	0	0	0
S6 Range 5 Q:	0	0	0	0	0	0	0	0	0
S6 Range 6 Q:	1559	0	1559	0	1559	1559	0	1559	1559
S7 Range 1 Q:	0	0	0	0	0	0	0	0	0
S7 Range 2 Q:	409	0	0	0	409	409	0	0	409
S8 Range 1 Q:	0	0	0	0	0	0	0	0	0
S8 Range 2 Q:	0	0	0	0	0	0	0	0	0
S8 Range 3 Q:	0	0	0	0	746	746	0	0	746
S9 Range 1 Q:	0	0	0	0	0	0	0	0	0
S9 Range 2 Q:	0	0	0	0	0	0	0	0	0
S9 Range 3 Q:	0	0	0	0	0	0	0	0	0
S9 Range 4 Q:	0	0	0	0	0	0	0	0	0
S9 Range 5 Q:	0	0	0	0	0	0	0	0	0
S9 Range 6 Q:	1217	0	0	1217	1217	1217	0	1217	1217
S1 Range 1 Y:	0	0	0	0	0	0	0	0	0
S1 Range 2 Y:	0	0	0	0	0	0	0	0	0
S1 Range 3 Y:	0	0	0	0	0	0	0	0	0
S1 Range 4 Y:	0	0	0	0	0	0	0	0	0
S1 Range 5 Y:	0	0	0	0	0	0	0	0	0
S1 Range 6 Y:	0	1	0	0	1	1	0	0	1
S2 Range 1 Y:	0	0	0	1	1	0	0	0	1
S2 Range 2 Y:	0	0	0	0	0	0	1	1	0
S3 Range 1 Y:	0	0	0	0	0	0	0	0	0
S3 Range 2 Y:	0	0	0	0	0	0	0	0	0
S3 Range 3 Y:	0	0	0	0	0	0	0	0	0
S3 Range 4 Y:	0	0	0	0	0	0	0	0	0
S3 Range 5 Y:	0	0	0	0	0	0	0	0	0
S3 Range 6 Y:	1	1	0	1	1	1	0	0	0
S4 Range 1 Y:	0	0	0	0	0	0	0	0	0
S4 Range 2 Y:	0	0	0	0	0	0	0	0	0
S4 Range 3 Y:	0	0	0	0	0	0	0	0	0
S4 Range 4 Y:	0	0	0	0	0	0	0	0	0
S4 Range 5 Y:	1	0	0	1	1	1	0	1	0
S5 Range 1 Y:	0	0	0	0	0	0	0	0	0
S5 Range 2 Y:	0	0	0	0	0	0	0	0	0
S5 Range 3 Y:	0	0	0	0	0	0	0	0	0
S5 Range 4 Y:	0	0	0	0	0	0	0	0	0
S5 Range 5 Y:	1	0	0	1	0	1	0	1	1
S6 Range 1 Y:	0	0	0	0	0	0	0	0	0
S6 Range 2 Y:	0	0	0	0	0	0	0	0	0
S6 Range 3 Y:	0	0	0	0	0	0	0	0	0
S6 Range 4 Y:	0	0	0	0	0	0	0	0	0
S6 Range 5 Y:	0	0	0	0	0	0	0	0	0
S6 Range 6 Y:	1	0	1	0	1	1	0	1	1
S7 Range 1 Y:	0	0	0	0	0	0	0	0	0
S7 Range 2 Y:	1	0	0	0	1	1	0	0	1
S8 Range 1 Y:	0	0	0	0	0	0	0	0	0
S8 Range 2 Y:	0	0	0	0	0	0	0	0	0
S8 Range 3 Y:	0	0	0	0	1	1	0	0	1
S9 Range 1 Y:	0	0	0	0	0	0	0	0	0
S9 Range 2 Y:	0	0	0	0	0	0	0	0	0
S9 Range 3 Y:	0	0	0	0	0	0	0	0	0
S9 Range 4 Y:	0	0	0	0	0	0	0	0	0
S9 Range 5 Y:	0	0	0	0	0	0	0	0	0
S9 Range 6 Y:	1	0	0	1	1	1	0	1	1
Inventory Q:	0	0	0	0	0	0	0	0	0
Shortage Q:	-1875	-8108	-9677	-9505	-5980	-931	-6406	-3596	-1.57768e-07
Inventory Y:	0	0	0	0	0	0	0	0	0
Shortage Y:	1	1	1	1	1	1	1	1	3.15535e-07

## Sheet: Bi-Obj Solution
	Period 1	Period 2	Period 3	Period 4	Period 5	Period 6	Period 7	Period 8	Period 9
S1 Range 1 Q:	0	0	0	0	0	0	0	0	0
S1 Range 2 Q:	0	0	0	0	0	0	0	0	0
S1 Range 3 Q:	0	0	0	0	0	0	0	0	0
S1 Range 4 Q:	0	0	0	0	0	0	0	0	0
S1 Range 5 Q:	0	0	0	0	0	0	0	0	0
S1 Range 6 Q:	0	1541	0	0	1541	1541	0	0	1541
S2 Range 1 Q:	0	0	0	0	0	0	0	0	0
S2 Range 2 Q:	311	0	0	311	311	311	311	177	0
S3 Range 1 Q:	0	0	0	0	0	0	0	0	0
S3 Range 2 Q:	0	0	0	0	0	0	0	0	0
S3 Range 3 Q:	0	0	0	0	0	0	0	0	0
S3 Range 4 Q:	0	0	0	0	0	0	0	0	0
S3 Range 5 Q:	0	0	0	0	0	0	0	0	0
S3 Range 6 Q:	1019	1019	0	1019	1019	1019	0	0	0
S4 Range 1 Q:	0	0	0	0	0	0	0	0	0
S4 Range 2 Q:	0	0	0	0	0	0	0	0	0
S4 Range 3 Q:	0	0	0	0	0	0	0	0	0
S4 Range 4 Q:	0	0	0	0	0	0	0	0	0
S4 Range 5 Q:	1254	0	0	1254	1254	1254	0	1254	0
S5 Range 1 Q:	0	0	0	0	0	0	0	0	0
S5 Range 2 Q:	0	0	0	0	0	0	0	0	0
S5 Range 3 Q:	0	0	0	0	0	0	0	0	0
S5 Range 4 Q:	0	0	0	0	0	0	0	0	0
S5 Range 5 Q:	1414	0	0	1414	0	1414	0	1414	1414
S6 Range 1 Q:	0	0	0	0	0	0	0	0	0
S6 Range 2 Q:	0	0	0	0	0	0	0	0	0
S6 Range 3 Q:	0	0	0	0	0	0	0	0	0
S6 Range 4 Q:	0	0	0	0	0	0	0	0	0
S6 Range 5 Q:	0	0	0	0	0	0	0	0	0
S6 Range 6 Q:	1559	0	1559	0	1559	1559	0	1559	1559
S7 Range 1 Q:	0	0	0	0	0	0	0	0	0
S7 Range 2 Q:	409	0	0	0	409	409	0	0	409
S8 Range 1 Q:	0	0	0	0	0	0	0	0	0
S8 Range 2 Q:	0	0	0	0	0	0	0	0	0
S8 Range 3 Q:	0	0	0	0	746	746	0	0	746
S9 Range 1 Q:	0	0	0	0	0	0	0	0	0
S9 Range 2 Q:	0	0	0	0	0	0	0	0	0
S9 Range 3 Q:	0	0	0	0	0	0	0	0	0
S9 Range 4 Q:	0	0	0	0	0	0	0	0	0
S9 Range 5 Q:	0	0	0	0	0	0	0	0	0
S9 Range 6 Q:	1217	0	0	1217	1217	1217	0	1217	0
S1 Range 1 Y:	0	0	0	0	0	0	0	0	0
S1 Range 2 Y:	0	0	0	0	0	0	0	0	0
S1 Range 3 Y:	0	0	0	0	0	0	0	0	0
S1 Range 4 Y:	0	0	0	0	0	0	0	0	0
S1 Range 5 Y:	0	0	0	0	0	0	0	0	0
S1 Range 6 Y:	0	1	0	0	1	1	0	0	1
S2 Range 1 Y:	0	0	0	0	0	0	0	0	0
S2 Range 2 Y:	1	0	0	1	1	1	1	1	0
S3 Range 1 Y:	0	0	0	0	0	0	0	0	0
S3 Range 2 Y:	0	0	0	0	0	0	0	0	0
S3 Range 3 Y:	0	0	0	0	0	0	0	0	0
S3 Range 4 Y:	0	0	0	0	0	0	0	0	0
S3 Range 5 Y:	0	0	0	0	0	0	0	0	0
S3 Range 6 Y:	1	1	0	1	1	1	0	0	0
S4 Range 1 Y:	0	0	0	0	0	0	0	0	0
S4 Range 2 Y:	0	0	0	0	0	0	0	0	0
S4 Range 3 Y:	0	0	0	0	0	0	0	0	0
S4 Range 4 Y:	0	0	0	0	0	0	0	0	0
S4 Range 5 Y:	1	0	0	1	1	1	0	1	0
S5 Range 1 Y:	0	0	0	0	0	0	0	0	0
S5 Range 2 Y:	0	0	0	0	0	0	0	0	0
S5 Range 3 Y:	0	0	0	0	0	0	0	0	0
S5 Range 4 Y:	0	0	0	0	0	0	0	0	0
S5 Range 5 Y:	1	0	0	1	0	1	0	1	1
S6 Range 1 Y:	0	0	0	0	0	0	0	0	0
S6 Range 2 Y:	0	0	0	0	0	0	0	0	0
S6 Range 3 Y:	0	0	0	0	0	0	0	0	0
S6 Range 4 Y:	0	0	0	0	0	0	0	0	0
S6 Range 5 Y:	0	0	0	0	0	0	0	0	0
S6 Range 6 Y:	1	0	1	0	1	1	0	1	1
S7 Range 1 Y:	0	0	0	0	0	0	0	0	0
S7 Range 2 Y:	1	0	0	0	1	1	0	0	1
S8 Range 1 Y:	0	0	0	0	0	0	0	0	0
S8 Range 2 Y:	0	0	0	0	0	0	0	0	0
S8 Range 3 Y:	0	0	0	0	1	1	0	0	1
S9 Range 1 Y:	0	0	0	0	0	0	0	0	0
S9 Range 2 Y:	0	0	0	0	0	0	0	0	0
S9 Range 3 Y:	0	0	0	0	0	0	0	0	0
S9 Range 4 Y:	0	0	0	0	0	0	0	0	0
S9 Range 5 Y:	0	0	0	0	0	0	0	0	0
S9 Range 6 Y:	1	0	0	1	1	1	0	1	0
Inventory Q:	0	0	0	0	0	313	0	0	0
Shortage Q:	-1564	-7797	-9366	-8883	-5047	0	-5162	-2379	0
Inventory Y:	0	0	0	0	0	1	0	0	0
Shortage Y:	1	1	1	1	1	0	1	1	0

## Sheet: Optimal Values
TCP:	2.22512e+06
TVP:	-31442.6
% variation (bi-obj using WCCM):	0.0154865

## Sheet: Exit Flags
Cost Obj:	1
Value Obj:	1
Bi-Obj:	1

## Sheet: Time & Size
CPU running time (sec):	0.889206
elapsed time (sec):	5.57738
No. of decision variables:	450
No. of constraints:	524
