# Supplementary material for: Datasets for supplier selection and order allocation with green criteria, all-unit quantity discounts and varying number of suppliers
Source: Data Brief. 2017 Jun 9;13:444–52. doi: 10.1016/j.dib.2017.06.018 (PMC5485863; doi:10.1016/j.dib.2017.06.018)
Supplement: Supplementary file 5 — Supplementary material Time analysis data [file mmc5.zip › Data_In_Brief/4.Time Analysis/126 R.xlsx]

## Sheet: Cost - Single Obj Solution
	Period 1	Period 2	Period 3	Period 4	Period 5	Period 6	Period 7
S1 Range 1 Q:	0	0	0	0	0	0	0
S1 Range 2 Q:	0	0	0	0	0	0	0
S1 Range 3 Q:	0	0	0	0	0	0	0
S1 Range 4 Q:	0	0	0	0	0	-1.85602e-10	0
S1 Range 5 Q:	0	0	8.16514e-10	0	0	0	0
S1 Range 6 Q:	0	959	0	0	0	950	0
S2 Range 1 Q:	0	0	0	0	0	0	0
S2 Range 2 Q:	0	0	0	0	0	0	0
S2 Range 3 Q:	0	0	0	0	0	0	0
S2 Range 4 Q:	0	0	0	0	0	0	0
S2 Range 5 Q:	0	0	0	0	0	0	0
S2 Range 6 Q:	1247	1247	0	1247	1247	1247	0
S3 Range 1 Q:	0	0	0	-7.84531e-11	0	0	0
S3 Range 2 Q:	541	541	0	271	541	0	541
S4 Range 1 Q:	0	0	0	0	0	0	0
S4 Range 2 Q:	0	0	0	0	0	0	0
S4 Range 3 Q:	0	0	0	0	0	0	0
S4 Range 4 Q:	0	0	0	0	0	0	0
S4 Range 5 Q:	0	0	0	0	0	0	0
S4 Range 6 Q:	0	1175	1175	1175	1175	1175	1175
S1 Range 1 Y:	0	0	0	0	0	0	0
S1 Range 2 Y:	0	0	0	0	0	0	0
S1 Range 3 Y:	0	0	0	0	0	0	0
S1 Range 4 Y:	0	0	0	0	0	-2.90458e-13	0
S1 Range 5 Y:	0	0	1.02192e-12	0	0	4.97405e-12	0
S1 Range 6 Y:	0	1	0	0	0	1	0
S2 Range 1 Y:	0	0	0	0	0	0	0
S2 Range 2 Y:	0	0	0	0	0	0	0
S2 Range 3 Y:	0	0	0	0	0	0	0
S2 Range 4 Y:	0	0	0	0	0	0	0
S2 Range 5 Y:	0	0	0	0	0	0	0
S2 Range 6 Y:	1	1	0	1	1	1	0
S3 Range 1 Y:	0	0	0	-5.31533e-12	0	0	0
S3 Range 2 Y:	1	1	0	1	1	0	1
S4 Range 1 Y:	0	0	0	0	0	0	0
S4 Range 2 Y:	0	0	0	0	0	0	0
S4 Range 3 Y:	0	0	0	0	0	0	0
S4 Range 4 Y:	0	0	0	0	0	0	0
S4 Range 5 Y:	0	0	0	0	0	0	0
S4 Range 6 Y:	0	1	1	1	1	1	1
Inventory Q:	0	50	0	887	2087	1951	0
Shortage Q:	-1053	0	-187	0	0	0	0
Inventory Y:	0	1	0	1	1	1	0
Shortage Y:	1	0	1	0	0	0	0

## Sheet: Value - Single Obj Solution
	Period 1	Period 2	Period 3	Period 4	Period 5	Period 6	Period 7
S1 Range 1 Q:	0	0	0	0	0	0	0
S1 Range 2 Q:	0	0	0	0	0	0	0
S1 Range 3 Q:	0	0	0	0	0	0	0
S1 Range 4 Q:	0	0	0	0	0	0	0
S1 Range 5 Q:	0	0	0	0	0	0	0
S1 Range 6 Q:	0	0	800	0	0	839	0
S2 Range 1 Q:	0	0	0	0	0	0	0
S2 Range 2 Q:	0	0	0	0	0	0	0
S2 Range 3 Q:	0	0	0	0	0	0	0
S2 Range 4 Q:	0	0	0	0	0	0	0
S2 Range 5 Q:	0	0	0	0	0	0	0
S2 Range 6 Q:	1247	1247	0	1247	1247	1247	0
S3 Range 1 Q:	0	0	0	0	0	0	0
S3 Range 2 Q:	541	541	0	541	541	0	541
S4 Range 1 Q:	0	0	0	0	0	0	0
S4 Range 2 Q:	0	0	0	0	0	0	0
S4 Range 3 Q:	0	0	0	0	0	0	0
S4 Range 4 Q:	0	0	0	0	0	0	0
S4 Range 5 Q:	0	0	0	0	0	0	0
S4 Range 6 Q:	0	1175	1175	1175	1175	1175	1175
S1 Range 1 Y:	0	0	0	0	0	0	0
S1 Range 2 Y:	0	0	0	0	0	0	0
S1 Range 3 Y:	0	0	0	0	0	0	0
S1 Range 4 Y:	0	0	0	0	0	0	0
S1 Range 5 Y:	0	0	0	0	0	0	0
S1 Range 6 Y:	0	0	1	0	0	1	0
S2 Range 1 Y:	0	0	0	0	0	0	0
S2 Range 2 Y:	0	0	0	0	0	0	0
S2 Range 3 Y:	0	0	0	0	0	0	0
S2 Range 4 Y:	0	0	0	0	0	0	0
S2 Range 5 Y:	0	0	0	0	0	0	0
S2 Range 6 Y:	1	1	0	1	1	1	0
S3 Range 1 Y:	0	0	0	0	0	0	0
S3 Range 2 Y:	1	1	0	1	1	0	1
S4 Range 1 Y:	0	0	0	0	0	0	0
S4 Range 2 Y:	0	0	0	0	0	0	0
S4 Range 3 Y:	0	0	0	0	0	0	0
S4 Range 4 Y:	0	0	0	0	0	0	0
S4 Range 5 Y:	0	0	0	0	0	0	0
S4 Range 6 Y:	0	1	1	1	1	1	1
Inventory Q:	0	0	0	998	2198	1951	0
Shortage Q:	-1053	-909	-346	0	0	0	0
Inventory Y:	0	0	0	1	1	1	0
Shortage Y:	1	1	1	0	0	0	0

## Sheet: Bi-Obj Solution
	Period 1	Period 2	Period 3	Period 4	Period 5	Period 6	Period 7
S1 Range 1 Q:	0	0	0	0	0	0	0
S1 Range 2 Q:	0	0	0	0	0	0	0
S1 Range 3 Q:	0	0	0	0	0	0	0
S1 Range 4 Q:	0	0	0	0	0	0	0
S1 Range 5 Q:	0	1.4123e-09	0	0	0	3.96188e-09	0
S1 Range 6 Q:	0	909	0	0	0	800	0
S2 Range 1 Q:	0	0	0	0	0	0	0
S2 Range 2 Q:	0	0	0	0	0	0	0
S2 Range 3 Q:	0	0	0	0	0	0	0
S2 Range 4 Q:	0	0	0	0	0	0	0
S2 Range 5 Q:	0	0	0	0	0	0	0
S2 Range 6 Q:	1247	1247	0	1177	1247	1247	0
S3 Range 1 Q:	0	0	0	0	0	0	0
S3 Range 2 Q:	541	541	0	541	541	0	541
S4 Range 1 Q:	0	0	0	0	0	0	0
S4 Range 2 Q:	0	0	0	0	0	0	0
S4 Range 3 Q:	0	0	0	0	0	0	0
S4 Range 4 Q:	0	0	0	0	0	0	0
S4 Range 5 Q:	0	0	0	0	0	0	0
S4 Range 6 Q:	0	1175	1175	1175	1175	1175	1175
S1 Range 1 Y:	0	0	0	0	0	0	0
S1 Range 2 Y:	0	0	0	0	0	0	0
S1 Range 3 Y:	0	0	0	0	0	0	0
S1 Range 4 Y:	0	0	0	0	0	0	0
S1 Range 5 Y:	0	1.76757e-12	0	0	0	4.95855e-12	0
S1 Range 6 Y:	0	1	0	0	0	1	0
S2 Range 1 Y:	0	0	0	0	0	0	0
S2 Range 2 Y:	0	0	0	0	0	0	0
S2 Range 3 Y:	0	0	0	0	0	0	0
S2 Range 4 Y:	0	0	0	0	0	0	0
S2 Range 5 Y:	0	0	0	0	0	0	0
S2 Range 6 Y:	1	1	0	1	1	1	0
S3 Range 1 Y:	0	0	0	0	0	0	0
S3 Range 2 Y:	1	1	0	1	1	0	1
S4 Range 1 Y:	0	0	0	0	0	0	0
S4 Range 2 Y:	0	0	0	0	0	0	0
S4 Range 3 Y:	0	0	0	0	0	0	0
S4 Range 4 Y:	0	0	0	0	0	0	0
S4 Range 5 Y:	0	0	0	0	0	0	0
S4 Range 6 Y:	0	1	1	1	1	1	1
Inventory Q:	0	0	0	1037	2237	1951	0
Shortage Q:	-1053	-1.93189e-10	-237	0	0	0	0
Inventory Y:	0	0	0	1	1	1	0
Shortage Y:	1	0	1	0	0	0	0

## Sheet: Optimal Values
TCP:	429710
TVP:	-10163.7
% variation (bi-obj using WCCM):	0.00299772

## Sheet: Exit Flags
Cost Obj:	1
Value Obj:	1
Bi-Obj:	1

## Sheet: Time & Size
CPU running time (sec):	0.748805
elapsed time (sec):	5.18635
No. of decision variables:	216
No. of constraints:	258
