# Supplementary material for: Datasets for supplier selection and order allocation with green criteria, all-unit quantity discounts and varying number of suppliers
Source: Data Brief. 2017 Jun 9;13:444–52. doi: 10.1016/j.dib.2017.06.018 (PMC5485863; doi:10.1016/j.dib.2017.06.018)
Supplement: Supplementary file 5 — Supplementary material Time analysis data [file mmc5.zip › Data_In_Brief/4.Time Analysis/127 R.xlsx]

## Sheet: Cost - Single Obj Solution
	Period 1	Period 2	Period 3	Period 4	Period 5	Period 6	Period 7
S1 Range 1 Q:	0	0	0	0	0	0	0
S1 Range 2 Q:	0	0	0	0	0	0	0
S2 Range 1 Q:	0	0	0	0	0	0	0
S2 Range 2 Q:	0	0	0	0	0	0	0
S2 Range 3 Q:	710	0	710	710	710	0	0
S3 Range 1 Q:	0	0	0	-2.1732e-10	0	0	0
S3 Range 2 Q:	0	0	0	0	0	0	0
S3 Range 3 Q:	0	0	0	0	0	0	0
S3 Range 4 Q:	0	0	0	0	0	0	0
S3 Range 5 Q:	0	1404	1404	1404	1404	1404	1404
S4 Range 1 Q:	0	0	0	0	0	0	0
S4 Range 2 Q:	0	365	0	0	0	0	0
S5 Range 1 Q:	0	0	0	0	0	0	0
S5 Range 2 Q:	1.26971e-10	0	0	0	0	0	0
S6 Range 1 Q:	0	0	0	0	0	0	0
S6 Range 2 Q:	383	0	335	0	0	0	0
S7 Range 1 Q:	0	0	0	0	0	0	0
S7 Range 2 Q:	0	0	0	0	0	0	0
S7 Range 3 Q:	0	0	0	0	0	0	0
S7 Range 4 Q:	0	775	775	775	775	705	0
S8 Range 1 Q:	0	0	0	0	0	0	0
S8 Range 2 Q:	0	0	0	0	0	0	0
S8 Range 3 Q:	0	0	0	0	0	0	0
S8 Range 4 Q:	0	0	0	0	0	0	0
S8 Range 5 Q:	1289	0	1289	0	1289	0	1032
S9 Range 1 Q:	0	0	0	0	0	0	0
S9 Range 2 Q:	0	0	0	0	0	0	0
S9 Range 3 Q:	425	0	425	292	425	0	0
S10 Range 1 Q:	0	0	0	0	0	0	0
S10 Range 2 Q:	0	0	0	0	0	0	0
S10 Range 3 Q:	0	0	0	0	0	0	0
S10 Range 4 Q:	0	0	0	0	0	0	0
S10 Range 5 Q:	0	0	0	0	0	0	0
S10 Range 6 Q:	0	1745	0	1745	1745	1745	1745
S11 Range 1 Q:	0	0	0	0	0	0	0
S11 Range 2 Q:	0	0	0	0	0	0	0
S11 Range 3 Q:	0	0	0	0	0	0	0
S11 Range 4 Q:	0	0	0	0	0	0	0
S11 Range 5 Q:	0	0	0	0	0	0	0
S11 Range 6 Q:	1463	1463	1463	1463	1463	1220	1463
S1 Range 1 Y:	0	0	0	0	0	0	0
S1 Range 2 Y:	0	0	0	0	0	0	0
S2 Range 1 Y:	0	0	0	0	0	0	0
S2 Range 2 Y:	0	0	0	0	0	0	0
S2 Range 3 Y:	1	0	1	1	1	0	0
S3 Range 1 Y:	0	0	0	0	0	0	0
S3 Range 2 Y:	0	0	0	0	0	0	0
S3 Range 3 Y:	0	0	0	0	0	0	0
S3 Range 4 Y:	0	0	0	0	0	0	0
S3 Range 5 Y:	0	1	1	1	1	1	1
S4 Range 1 Y:	0	0	0	0	0	0	0
S4 Range 2 Y:	0	1	0	0	0	0	0
S5 Range 1 Y:	0	0	0	0	0	0	0
S5 Range 2 Y:	3.18222e-13	0	0	0	0	0	0
S6 Range 1 Y:	0	0	0	0	0	0	0
S6 Range 2 Y:	1	0	1	0	0	0	0
S7 Range 1 Y:	0	0	0	0	0	0	0
S7 Range 2 Y:	0	0	0	0	0	0	0
S7 Range 3 Y:	0	0	0	0	0	0	0
S7 Range 4 Y:	0	1	1	1	1	1	0
S8 Range 1 Y:	0	0	0	0	0	0	0
S8 Range 2 Y:	0	0	0	0	0	0	0
S8 Range 3 Y:	0	0	0	0	0	0	0
S8 Range 4 Y:	0	0	0	0	0	0	0
S8 Range 5 Y:	1	0	1	0	1	0	1
S9 Range 1 Y:	0	0	0	0	0	0	0
S9 Range 2 Y:	0	0	0	0	0	0	0
S9 Range 3 Y:	1	0	1	1	1	0	0
S10 Range 1 Y:	0	0	0	0	0	0	0
S10 Range 2 Y:	0	0	0	0	0	0	0
S10 Range 3 Y:	0	0	0	0	0	0	0
S10 Range 4 Y:	0	0	0	0	0	0	0
S10 Range 5 Y:	0	0	0	0	0	0	0
S10 Range 6 Y:	0	1	0	1	1	1	1
S11 Range 1 Y:	0	0	0	0	0	0	0
S11 Range 2 Y:	0	0	0	0	0	0	0
S11 Range 3 Y:	0	0	0	0	0	0	0
S11 Range 4 Y:	0	0	0	0	0	0	0
S11 Range 5 Y:	0	0	0	0	0	0	0
S11 Range 6 Y:	1	1	1	1	1	1	1
Inventory Q:	51	0	0	61	0	90	0
Shortage Q:	0	-116	0	0	0	0	0
Inventory Y:	1	0	0	1	0	1	0
Shortage Y:	0	1	0	0	0	0	0

## Sheet: Value - Single Obj Solution
	Period 1	Period 2	Period 3	Period 4	Period 5	Period 6	Period 7
S1 Range 1 Q:	0	0	0	0	0	0	0
S1 Range 2 Q:	0	0	0	0	0	0	0
S2 Range 1 Q:	0	0	0	0	0	0	0
S2 Range 2 Q:	0	0	0	0	0	0	0
S2 Range 3 Q:	0	0	0	0	0	0	0
S3 Range 1 Q:	0	0	0	0	0	0	0
S3 Range 2 Q:	0	0	0	0	0	0	0
S3 Range 3 Q:	0	785	0	842	842	842	842
S3 Range 4 Q:	0	0	0	0	0	0	0
S3 Range 5 Q:	0	0	0	0	0	0	0
S4 Range 1 Q:	0	0	0	0	0	0	0
S4 Range 2 Q:	0	365	365	365	365	365	365
S5 Range 1 Q:	0	0	0	0	0	0	0
S5 Range 2 Q:	0	0	0	0	0	0	0
S6 Range 1 Q:	0	0	0	0	0	0	0
S6 Range 2 Q:	383	0	383	383	383	383	383
S7 Range 1 Q:	0	0	0	0	0	0	0
S7 Range 2 Q:	0	0	0	0	0	0	0
S7 Range 3 Q:	0	0	0	0	0	0	0
S7 Range 4 Q:	0	775	775	775	775	775	0
S8 Range 1 Q:	0	0	0	0	0	0	0
S8 Range 2 Q:	0	0	0	0	0	0	0
S8 Range 3 Q:	0	0	0	0	0	0	0
S8 Range 4 Q:	0	0	0	0	0	0	0
S8 Range 5 Q:	1289	0	1289	1289	1289	1289	1289
S9 Range 1 Q:	0	0	0	0	0	0	0
S9 Range 2 Q:	0	0	0	0	0	0	0
S9 Range 3 Q:	425	0	425	425	425	425	0
S10 Range 1 Q:	0	0	0	0	0	0	0
S10 Range 2 Q:	0	0	0	0	0	0	0
S10 Range 3 Q:	0	0	0	0	0	0	0
S10 Range 4 Q:	0	0	0	0	0	0	0
S10 Range 5 Q:	0	0	0	0	0	0	0
S10 Range 6 Q:	0	1745	0	1745	1745	1745	1745
S11 Range 1 Q:	0	0	0	0	0	0	0
S11 Range 2 Q:	0	0	0	0	0	0	0
S11 Range 3 Q:	0	0	0	0	0	0	0
S11 Range 4 Q:	0	0	0	0	0	0	0
S11 Range 5 Q:	0	0	0	0	0	0	0
S11 Range 6 Q:	1463	1463	1463	1463	1463	1463	1463
S1 Range 1 Y:	0	0	0	1	0	0	0
S1 Range 2 Y:	0	0	0	0	0	0	0
S2 Range 1 Y:	0	0	0	0	0	0	0
S2 Range 2 Y:	0	0	0	0	0	0	0
S2 Range 3 Y:	0	0	0	0	0	0	0
S3 Range 1 Y:	0	0	0	0	0	0	0
S3 Range 2 Y:	0	0	0	0	0	0	0
S3 Range 3 Y:	0	1	0	1	1	1	1
S3 Range 4 Y:	0	0	0	0	0	0	0
S3 Range 5 Y:	0	0	0	0	0	0	0
S4 Range 1 Y:	0	0	0	0	0	0	0
S4 Range 2 Y:	0	1	1	1	1	1	1
S5 Range 1 Y:	0	0	0	0	0	0	0
S5 Range 2 Y:	0	0	0	0	0	0	0
S6 Range 1 Y:	0	0	0	0	0	0	0
S6 Range 2 Y:	1	0	1	1	1	1	1
S7 Range 1 Y:	0	0	0	0	0	0	0
S7 Range 2 Y:	0	0	0	0	0	0	0
S7 Range 3 Y:	0	0	0	0	0	0	0
S7 Range 4 Y:	0	1	1	1	1	1	0
S8 Range 1 Y:	0	0	0	0	0	0	0
S8 Range 2 Y:	0	0	0	0	0	0	0
S8 Range 3 Y:	0	0	0	0	0	0	0
S8 Range 4 Y:	0	0	0	0	0	0	0
S8 Range 5 Y:	1	0	1	1	1	1	1
S9 Range 1 Y:	0	0	0	0	0	0	0
S9 Range 2 Y:	0	0	0	0	0	0	0
S9 Range 3 Y:	1	0	1	1	1	1	0
S10 Range 1 Y:	0	0	0	0	0	0	0
S10 Range 2 Y:	0	0	0	0	0	0	0
S10 Range 3 Y:	0	0	0	0	0	0	0
S10 Range 4 Y:	0	0	0	0	0	0	0
S10 Range 5 Y:	0	0	0	0	0	0	0
S10 Range 6 Y:	0	1	0	1	1	1	1
S11 Range 1 Y:	0	0	0	0	0	0	0
S11 Range 2 Y:	0	0	0	0	0	0	0
S11 Range 3 Y:	0	0	0	0	0	0	0
S11 Range 4 Y:	0	0	0	0	0	0	0
S11 Range 5 Y:	0	0	0	0	0	0	0
S11 Range 6 Y:	1	1	1	1	1	1	1
Inventory Q:	0	0	0	1.2399e-06	0	0	0
Shortage Q:	-659	-1445	-3030	-2071	-2656	-353	0
Inventory Y:	0	0	0	2.99921e-11	0	0	0
Shortage Y:	1	1	1	1	1	1	0

## Sheet: Bi-Obj Solution
	Period 1	Period 2	Period 3	Period 4	Period 5	Period 6	Period 7
S1 Range 1 Q:	0	0	0	0	0	0	0
S1 Range 2 Q:	0	0	0	0	0	0	0
S2 Range 1 Q:	0	0	0	0	0	0	0
S2 Range 2 Q:	1.51611e-10	0	297	0	0	0	0
S2 Range 3 Q:	710	0	0	0	0	0	0
S3 Range 1 Q:	0	0	0	0	0	0	0
S3 Range 2 Q:	0	0	0	0	0	0	0
S3 Range 3 Q:	0	0	0	0	0	0	0
S3 Range 4 Q:	0	0	0	0	0	0	0
S3 Range 5 Q:	0	1404	1404	1404	1404	1404	1404
S4 Range 1 Q:	0	0	0	0	0	0	0
S4 Range 2 Q:	0	365	365	365	365	0	301
S5 Range 1 Q:	0	0	0	0	0	0	0
S5 Range 2 Q:	0	0	0	0	0	0	0
S6 Range 1 Q:	0	0	0	0	0	0	0
S6 Range 2 Q:	383	0	383	383	383	383	383
S7 Range 1 Q:	0	0	0	0	0	0	0
S7 Range 2 Q:	0	0	0	0	0	0	0
S7 Range 3 Q:	0	0	0	0	0	0	0
S7 Range 4 Q:	0	775	775	775	775	775	0
S8 Range 1 Q:	0	0	0	0	0	0	0
S8 Range 2 Q:	0	0	0	0	0	0	0
S8 Range 3 Q:	0	0	0	0	0	0	0
S8 Range 4 Q:	0	0	0	0	0	0	0
S8 Range 5 Q:	1289	0	1289	1289	1289	1289	1289
S9 Range 1 Q:	0	0	0	0	0	0	0
S9 Range 2 Q:	0	0	0	0	0	0	0
S9 Range 3 Q:	425	0	425	390	425	0	0
S10 Range 1 Q:	0	0	0	0	0	0	0
S10 Range 2 Q:	0	0	0	0	0	0	0
S10 Range 3 Q:	0	0	0	0	0	0	0
S10 Range 4 Q:	0	0	0	0	0	0	0
S10 Range 5 Q:	0	0	0	0	0	0	0
S10 Range 6 Q:	0	1745	0	1745	1745	1745	1745
S11 Range 1 Q:	0	0	0	0	0	0	0
S11 Range 2 Q:	0	0	0	0	0	0	0
S11 Range 3 Q:	0	0	0	0	0	0	0
S11 Range 4 Q:	0	0	0	0	0	0	0
S11 Range 5 Q:	0	0	0	0	0	0	0
S11 Range 6 Q:	1463	1463	1463	0	1463	0	0
S1 Range 1 Y:	0	0	0	0	0	0	0
S1 Range 2 Y:	0	0	0	0	0	0	0
S2 Range 1 Y:	0	0	0	0	0	0	0
S2 Range 2 Y:	3.2053e-13	0	1	0	0	0	0
S2 Range 3 Y:	1	0	0	0	0	0	0
S3 Range 1 Y:	0	0	0	0	0	0	0
S3 Range 2 Y:	0	0	0	0	0	0	0
S3 Range 3 Y:	0	0	0	0	0	0	0
S3 Range 4 Y:	0	0	0	0	0	0	0
S3 Range 5 Y:	0	1	1	1	1	1	1
S4 Range 1 Y:	0	0	0	0	0	0	0
S4 Range 2 Y:	0	1	1	1	1	0	1
S5 Range 1 Y:	0	0	0	0	0	0	0
S5 Range 2 Y:	0	0	0	0	0	0	0
S6 Range 1 Y:	0	0	0	0	0	0	0
S6 Range 2 Y:	1	0	1	1	1	1	1
S7 Range 1 Y:	0	0	0	0	0	0	0
S7 Range 2 Y:	0	0	0	0	0	0	0
S7 Range 3 Y:	0	0	0	0	0	0	0
S7 Range 4 Y:	0	1	1	1	1	1	0
S8 Range 1 Y:	0	0	0	0	0	0	0
S8 Range 2 Y:	0	0	0	0	0	0	0
S8 Range 3 Y:	0	0	0	0	0	0	0
S8 Range 4 Y:	0	0	0	0	0	0	0
S8 Range 5 Y:	1	0	1	1	1	1	1
S9 Range 1 Y:	0	0	0	0	0	0	0
S9 Range 2 Y:	0	0	0	0	0	0	0
S9 Range 3 Y:	1	0	1	1	1	0	0
S10 Range 1 Y:	0	0	0	0	0	0	0
S10 Range 2 Y:	0	0	0	0	0	0	0
S10 Range 3 Y:	0	0	0	0	0	0	0
S10 Range 4 Y:	0	0	0	0	0	0	0
S10 Range 5 Y:	0	0	0	0	0	0	-6.73088e-12
S10 Range 6 Y:	0	1	0	1	1	1	1
S11 Range 1 Y:	0	0	0	0	0	0	0
S11 Range 2 Y:	0	0	0	0	0	0	0
S11 Range 3 Y:	0	0	0	0	0	0	0
S11 Range 4 Y:	0	0	0	0	0	0	0
S11 Range 5 Y:	0	0	0	0	0	0	0
S11 Range 6 Y:	1	1	1	0	1	0	0
Inventory Q:	51	0	0	23	0	612	0
Shortage Q:	0	-116	0	0	0	0	0
Inventory Y:	1	0	0	1	0	1	0
Shortage Y:	0	1	0	0	0	0	0

## Sheet: Optimal Values
TCP:	1.27441e+06
TVP:	-18271.4
% variation (bi-obj using WCCM):	0.0700685

## Sheet: Exit Flags
Cost Obj:	1
Value Obj:	1
Bi-Obj:	1

## Sheet: Time & Size
CPU running time (sec):	0.811205
elapsed time (sec):	5.81547
No. of decision variables:	466
No. of constraints:	547
