# Supplementary material for: Datasets for supplier selection and order allocation with green criteria, all-unit quantity discounts and varying number of suppliers
Source: Data Brief. 2017 Jun 9;13:444–52. doi: 10.1016/j.dib.2017.06.018 (PMC5485863; doi:10.1016/j.dib.2017.06.018)
Supplement: Supplementary file 5 — Supplementary material Time analysis data [file mmc5.zip › Data_In_Brief/4.Time Analysis/128 R.xlsx]

## Sheet: Cost - Single Obj Solution
	Period 1	Period 2	Period 3	Period 4	Period 5	Period 6
S1 Range 1 Q:	0	0	0	0	0	0
S1 Range 2 Q:	0	0	0	0	0	0
S1 Range 3 Q:	0	0	0	0	0	0
S1 Range 4 Q:	0	0	0	0	0	0
S1 Range 5 Q:	1359	1359	0	1359	1229	1359
S2 Range 1 Q:	0	0	0	0	0	0
S2 Range 2 Q:	211	0	0	211	0	211
S3 Range 1 Q:	0	0	0	0	0	0
S3 Range 2 Q:	0	0	0	0	0	0
S3 Range 3 Q:	0	0	0	0	0	0
S3 Range 4 Q:	0	0	0	0	0	0
S3 Range 5 Q:	0	0	0	0	0	0
S3 Range 6 Q:	1079	1079	1079	0	1079	0
S4 Range 1 Q:	0	0	0	0	0	0
S4 Range 2 Q:	0	0	0	0	0	0
S4 Range 3 Q:	0	0	0	0	0	0
S4 Range 4 Q:	0	0	0	0	0	0
S4 Range 5 Q:	1499	0	1499	1499	0	1499
S5 Range 1 Q:	0	0	0	0	0	0
S5 Range 2 Q:	455	469	469	469	0	0
S6 Range 1 Q:	0	0	0	0	0	0
S6 Range 2 Q:	0	0	0	0	0	0
S6 Range 3 Q:	0	0	0	0	0	0
S6 Range 4 Q:	0	691	691	691	0	691
S7 Range 1 Q:	0	0	0	0	0	0
S7 Range 2 Q:	0	0	0	0	0	0
S7 Range 3 Q:	0	0	0	0	0	0
S7 Range 4 Q:	0	0	1071	1071	1071	1071
S8 Range 1 Q:	0	0	0	0	0	0
S8 Range 2 Q:	0	0	0	0	0	0
S8 Range 3 Q:	0	0	0	0	0	0
S8 Range 4 Q:	895	895	895	895	0	0
S1 Range 1 Y:	0	0	0	0	0	0
S1 Range 2 Y:	0	0	0	0	0	0
S1 Range 3 Y:	0	0	0	0	0	0
S1 Range 4 Y:	0	0	0	0	0	0
S1 Range 5 Y:	1	1	0	1	1	1
S2 Range 1 Y:	0	0	0	0	0	0
S2 Range 2 Y:	1	0	0	1	0	1
S3 Range 1 Y:	0	0	0	0	0	0
S3 Range 2 Y:	0	0	0	0	0	0
S3 Range 3 Y:	0	0	0	0	0	0
S3 Range 4 Y:	0	0	0	0	0	0
S3 Range 5 Y:	0	0	0	0	0	0
S3 Range 6 Y:	1	1	1	0	1	0
S4 Range 1 Y:	0	0	0	0	0	0
S4 Range 2 Y:	0	0	0	0	0	0
S4 Range 3 Y:	0	0	0	0	0	0
S4 Range 4 Y:	0	0	0	0	0	0
S4 Range 5 Y:	1	0	1	1	0	1
S5 Range 1 Y:	0	0	0	0	0	0
S5 Range 2 Y:	1	1	1	1	0	0
S6 Range 1 Y:	0	0	0	0	0	0
S6 Range 2 Y:	0	0	0	0	0	0
S6 Range 3 Y:	0	0	0	0	0	0
S6 Range 4 Y:	0	1	1	1	0	1
S7 Range 1 Y:	0	0	0	0	0	0
S7 Range 2 Y:	0	0	0	0	0	0
S7 Range 3 Y:	0	0	0	0	0	0
S7 Range 4 Y:	0	0	1	1	1	1
S8 Range 1 Y:	0	0	0	0	0	0
S8 Range 2 Y:	0	0	0	0	0	0
S8 Range 3 Y:	0	0	0	0	0	0
S8 Range 4 Y:	1	1	1	1	0	0
Inventory Q:	1352	1485	0	0	942	0
Shortage Q:	0	0	-199	0	0	0
Inventory Y:	1	1	0	0	1	0
Shortage Y:	0	0	1	0	0	0

## Sheet: Value - Single Obj Solution
	Period 1	Period 2	Period 3	Period 4	Period 5	Period 6
S1 Range 1 Q:	0	0	0	0	0	0
S1 Range 2 Q:	0	0	0	0	0	0
S1 Range 3 Q:	0	0	0	0	815	3.88798e-10
S1 Range 4 Q:	0	0	0	0	0	1079
S1 Range 5 Q:	1359	1359	0	1359	0	0
S2 Range 1 Q:	0	0	0	0	0	0
S2 Range 2 Q:	211	0	0	211	211	211
S3 Range 1 Q:	0	0	0	0	0	0
S3 Range 2 Q:	0	0	0	0	0	0
S3 Range 3 Q:	0	0	0	0	0	0
S3 Range 4 Q:	0	0	0	0	0	0
S3 Range 5 Q:	0	0	0	0	0	0
S3 Range 6 Q:	1079	1079	1079	0	1079	0
S4 Range 1 Q:	0	0	0	0	0	0
S4 Range 2 Q:	0	0	0	0	0	0
S4 Range 3 Q:	0	0	0	0	0	0
S4 Range 4 Q:	0	0	0	0	0	0
S4 Range 5 Q:	1499	0	1499	1499	0	1499
S5 Range 1 Q:	0	0	0	0	0	0
S5 Range 2 Q:	469	469	469	469	0	469
S6 Range 1 Q:	0	0	0	0	0	0
S6 Range 2 Q:	0	0	0	0	0	0
S6 Range 3 Q:	0	0	0	0	0	0
S6 Range 4 Q:	0	691	691	691	0	691
S7 Range 1 Q:	0	0	0	0	0	0
S7 Range 2 Q:	0	0	0	0	0	0
S7 Range 3 Q:	0	0	0	0	0	0
S7 Range 4 Q:	0	0	1071	1071	1071	1071
S8 Range 1 Q:	0	0	0	0	0	0
S8 Range 2 Q:	0	0	0	0	0	0
S8 Range 3 Q:	0	0	0	0	0	0
S8 Range 4 Q:	895	895	895	895	0	0
S1 Range 1 Y:	0	0	0	0	0	0
S1 Range 2 Y:	0	0	0	0	0	0
S1 Range 3 Y:	0	0	0	0	1	4.77053e-13
S1 Range 4 Y:	0	0	0	0	0	1
S1 Range 5 Y:	1	1	0	1	0	0
S2 Range 1 Y:	0	0	0	0	0	0
S2 Range 2 Y:	1	0	0	1	1	1
S3 Range 1 Y:	0	0	0	0	0	0
S3 Range 2 Y:	0	0	0	0	0	0
S3 Range 3 Y:	0	0	0	0	0	0
S3 Range 4 Y:	0	0	0	0	0	0
S3 Range 5 Y:	0	0	0	0	0	0
S3 Range 6 Y:	1	1	1	0	1	0
S4 Range 1 Y:	0	0	0	0	0	0
S4 Range 2 Y:	0	0	0	0	0	0
S4 Range 3 Y:	0	0	0	0	0	0
S4 Range 4 Y:	0	0	0	0	0	0
S4 Range 5 Y:	1	0	1	1	0	1
S5 Range 1 Y:	0	0	0	0	0	0
S5 Range 2 Y:	1	1	1	1	0	1
S6 Range 1 Y:	0	0	0	0	0	0
S6 Range 2 Y:	0	0	0	0	0	0
S6 Range 3 Y:	0	0	0	0	0	0
S6 Range 4 Y:	0	1	1	1	0	1
S7 Range 1 Y:	0	0	0	0	0	0
S7 Range 2 Y:	0	0	0	0	0	0
S7 Range 3 Y:	0	0	0	0	0	0
S7 Range 4 Y:	0	0	1	1	1	1
S8 Range 1 Y:	0	0	0	0	0	0
S8 Range 2 Y:	0	0	0	0	0	0
S8 Range 3 Y:	0	0	0	0	0	0
S8 Range 4 Y:	1	1	1	1	0	0
Inventory Q:	1366	1499	0	14	753	4.94991e-08
Shortage Q:	0	0	-185	0	-9.52658e-09	-4.94968e-08
Inventory Y:	1	1	0	1	1	9.89983e-08
Shortage Y:	0	0	1	0	3.16496e-13	9.89936e-08

## Sheet: Bi-Obj Solution
	Period 1	Period 2	Period 3	Period 4	Period 5	Period 6
S1 Range 1 Q:	0	0	0	0	0	0
S1 Range 2 Q:	0	0	0	0	0	0
S1 Range 3 Q:	0	0	0	0	549	0
S1 Range 4 Q:	0	0	0	0	0	0
S1 Range 5 Q:	1359	1359	0	1359	0	1359
S2 Range 1 Q:	0	0	0	0	0	0
S2 Range 2 Q:	211	0	0	211	211	211
S3 Range 1 Q:	0	0	0	0	0	0
S3 Range 2 Q:	0	0	0	0	0	0
S3 Range 3 Q:	0	0	0	0	0	0
S3 Range 4 Q:	0	0	0	0	0	0
S3 Range 5 Q:	0	0	0	0	0	0
S3 Range 6 Q:	1079	1079	1079	0	1079	0
S4 Range 1 Q:	0	0	0	0	0	0
S4 Range 2 Q:	0	0	0	0	0	0
S4 Range 3 Q:	0	0	0	0	0	0
S4 Range 4 Q:	0	0	0	0	0	0
S4 Range 5 Q:	1499	0	1499	1499	0	1499
S5 Range 1 Q:	0	0	0	0	0	0
S5 Range 2 Q:	455	469	469	469	0	469
S6 Range 1 Q:	0	0	0	0	0	0
S6 Range 2 Q:	0	0	0	0	0	0
S6 Range 3 Q:	0	0	0	0	0	0
S6 Range 4 Q:	0	691	691	691	0	691
S7 Range 1 Q:	0	0	0	0	0	0
S7 Range 2 Q:	0	0	0	0	0	0
S7 Range 3 Q:	0	0	0	0	0	0
S7 Range 4 Q:	0	0	1071	1071	1071	1071
S8 Range 1 Q:	0	0	0	0	0	0
S8 Range 2 Q:	0	0	0	0	0	0
S8 Range 3 Q:	0	0	0	0	0	0
S8 Range 4 Q:	895	895	895	895	0	0
S1 Range 1 Y:	0	0	0	0	0	0
S1 Range 2 Y:	0	0	0	0	0	0
S1 Range 3 Y:	0	0	0	0	1	0
S1 Range 4 Y:	0	0	0	0	0	0
S1 Range 5 Y:	1	1	0	1	0	1
S2 Range 1 Y:	0	0	0	0	0	0
S2 Range 2 Y:	1	0	0	1	1	1
S3 Range 1 Y:	0	0	0	0	0	0
S3 Range 2 Y:	0	0	0	0	0	0
S3 Range 3 Y:	0	0	0	0	0	0
S3 Range 4 Y:	0	0	0	0	0	0
S3 Range 5 Y:	0	0	0	0	0	0
S3 Range 6 Y:	1	1	1	0	1	0
S4 Range 1 Y:	0	0	0	0	0	0
S4 Range 2 Y:	0	0	0	0	0	0
S4 Range 3 Y:	0	0	0	0	0	0
S4 Range 4 Y:	0	0	0	0	0	0
S4 Range 5 Y:	1	0	1	1	0	1
S5 Range 1 Y:	0	0	0	0	0	-5.7863e-12
S5 Range 2 Y:	1	1	1	1	0	1
S6 Range 1 Y:	0	0	0	0	0	0
S6 Range 2 Y:	0	0	0	0	0	0
S6 Range 3 Y:	0	0	0	0	0	0
S6 Range 4 Y:	0	1	1	1	0	1
S7 Range 1 Y:	0	0	0	0	0	0
S7 Range 2 Y:	0	0	0	0	0	0
S7 Range 3 Y:	0	0	0	0	0	0
S7 Range 4 Y:	0	0	1	1	1	1
S8 Range 1 Y:	0	0	0	0	0	0
S8 Range 2 Y:	0	0	0	0	0	0
S8 Range 3 Y:	0	0	0	0	0	0
S8 Range 4 Y:	1	1	1	1	0	0
Inventory Q:	1352	1485	0	0	473	0
Shortage Q:	0	0	-199	0	0	0
Inventory Y:	1	1	0	0	1	0
Shortage Y:	0	0	1	0	0	0

## Sheet: Optimal Values
TCP:	983596
TVP:	-13161.2
% variation (bi-obj using WCCM):	0.00702782

## Sheet: Exit Flags
Cost Obj:	1
Value Obj:	1
Bi-Obj:	1

## Sheet: Time & Size
CPU running time (sec):	0.873606
elapsed time (sec):	5.54131
No. of decision variables:	294
No. of constraints:	348
