# Supplementary material for: Datasets for supplier selection and order allocation with green criteria, all-unit quantity discounts and varying number of suppliers
Source: Data Brief. 2017 Jun 9;13:444–52. doi: 10.1016/j.dib.2017.06.018 (PMC5485863; doi:10.1016/j.dib.2017.06.018)
Supplement: Supplementary file 5 — Supplementary material Time analysis data [file mmc5.zip › Data_In_Brief/4.Time Analysis/129 R.xlsx]

## Sheet: Cost - Single Obj Solution
	Period 1	Period 2	Period 3	Period 4	Period 5	Period 6
S1 Range 1 Q:	0	0	0	0	0	0
S1 Range 2 Q:	0	569	569	569	0	569
S2 Range 1 Q:	0	0	0	0	0	0
S2 Range 2 Q:	0	0	0	0	0	0
S2 Range 3 Q:	0	0	0	0	0	0
S2 Range 4 Q:	1123	0	1123	1123	0	1123
S3 Range 1 Q:	0	0	0	0	0	0
S3 Range 2 Q:	0	0	0	0	0	0
S3 Range 3 Q:	455	0	455	455	455	455
S4 Range 1 Q:	0	0	0	0	0	0
S4 Range 2 Q:	0	0	0	0	0	0
S4 Range 3 Q:	0	0	0	0	0	0
S4 Range 4 Q:	0	0	0	0	0	0
S4 Range 5 Q:	0	0	729	729	0	0
S5 Range 1 Q:	0	0	0	0	0	0
S5 Range 2 Q:	0	0	0	0	0	0
S5 Range 3 Q:	0	0	0	0	0	0
S5 Range 4 Q:	0	0	0	0	0	0
S5 Range 5 Q:	0	779	779	0	779	779
S6 Range 1 Q:	0	0	0	0	0	0
S6 Range 2 Q:	0	0	0	0	0	0
S6 Range 3 Q:	0	0	0	0	0	0
S6 Range 4 Q:	0	0	0	0	0	0
S6 Range 5 Q:	0	0	0	0	0	0
S6 Range 6 Q:	0	0	1415	0	1415	1415
S7 Range 1 Q:	0	0	0	0	0	0
S7 Range 2 Q:	0	0	0	0	0	0
S7 Range 3 Q:	0	0	0	0	0	0
S7 Range 4 Q:	947	0	0	947	848	947
S8 Range 1 Q:	0	0	0	0	0	0
S8 Range 2 Q:	0	0	0	0	0	0
S8 Range 3 Q:	1.06224e-07	0	0	0	0	0
S8 Range 4 Q:	0	0	0	0	0	0
S8 Range 5 Q:	1069	1069	1069	1069	1069	1069
S9 Range 1 Q:	0	0	0	0	0	0
S9 Range 2 Q:	0	0	0	0	0	0
S9 Range 3 Q:	0	0	0	0	0	0
S9 Range 4 Q:	0	0	0	0	0	0
S9 Range 5 Q:	0	0	0	0	0	0
S9 Range 6 Q:	1181	1181	1181	1181	1181	1181
S10 Range 1 Q:	0	0	0	0	0	0
S10 Range 2 Q:	0	0	243	0	0	0
S11 Range 1 Q:	0	0	0	0	0	0
S11 Range 2 Q:	0	0	0	0	0	0
S11 Range 3 Q:	0	0	0	0	0	0
S11 Range 4 Q:	0	0	0	0	0	0
S11 Range 5 Q:	1199	1199	1199	0	1199	0
S1 Range 1 Y:	0	0	0	0	0	0
S1 Range 2 Y:	0	1	1	1	0	1
S2 Range 1 Y:	0	0	0	0	0	0
S2 Range 2 Y:	0	0	0	0	0	0
S2 Range 3 Y:	0	0	0	0	0	0
S2 Range 4 Y:	1	0	1	1	0	1
S3 Range 1 Y:	0	0	0	0	0	0
S3 Range 2 Y:	0	0	0	0	0	0
S3 Range 3 Y:	1	0	1	1	1	1
S4 Range 1 Y:	0	0	0	0	0	0
S4 Range 2 Y:	0	0	0	0	0	0
S4 Range 3 Y:	0	0	0	0	0	0
S4 Range 4 Y:	0	0	0	0	0	0
S4 Range 5 Y:	0	0	1	1	0	0
S5 Range 1 Y:	0	0	0	0	0	0
S5 Range 2 Y:	0	0	0	0	0	0
S5 Range 3 Y:	0	0	0	0	0	0
S5 Range 4 Y:	0	0	0	0	0	0
S5 Range 5 Y:	0	1	1	0	1	1
S6 Range 1 Y:	0	0	0	0	0	0
S6 Range 2 Y:	0	0	0	0	0	0
S6 Range 3 Y:	0	0	0	0	0	0
S6 Range 4 Y:	0	0	0	0	0	0
S6 Range 5 Y:	0	0	0	0	0	0
S6 Range 6 Y:	0	0	1	0	1	1
S7 Range 1 Y:	0	0	0	0	0	0
S7 Range 2 Y:	0	0	0	0	0	0
S7 Range 3 Y:	0	0	0	0	0	0
S7 Range 4 Y:	1	0	0	1	1	1
S8 Range 1 Y:	0	0	0	0	0	0
S8 Range 2 Y:	0	0	0	0	0	0
S8 Range 3 Y:	0	0	0	0	0	0
S8 Range 4 Y:	0	0	0	0	0	0
S8 Range 5 Y:	1	1	1	1	1	1
S9 Range 1 Y:	0	0	0	0	0	0
S9 Range 2 Y:	0	0	0	0	0	0
S9 Range 3 Y:	0	0	0	0	0	0
S9 Range 4 Y:	0	0	0	0	0	0
S9 Range 5 Y:	0	0	0	0	0	0
S9 Range 6 Y:	1	1	1	1	1	1
S10 Range 1 Y:	0	0	0	0	0	0
S10 Range 2 Y:	0	0	1	0	0	0
S11 Range 1 Y:	0	0	0	0	0	0
S11 Range 2 Y:	0	0	0	0	0	0
S11 Range 3 Y:	0	0	0	0	0	0
S11 Range 4 Y:	0	0	0	0	0	0
S11 Range 5 Y:	1	1	1	0	1	0
Inventory Q:	2215	1803	2531	0	1430	0
Shortage Q:	0	0	0	-1549	0	0
Inventory Y:	1	1	1	0	1	0
Shortage Y:	0	0	0	1	0	0

## Sheet: Value - Single Obj Solution
	Period 1	Period 2	Period 3	Period 4	Period 5	Period 6
S1 Range 1 Q:	0	0	0	0	0	0
S1 Range 2 Q:	0	569	569	569	569	569
S2 Range 1 Q:	0	0	0	0	0	0
S2 Range 2 Q:	0	0	0	0	0	0
S2 Range 3 Q:	0	0	0	842	842	2.30079e-10
S2 Range 4 Q:	1123	0	866	0	0	1123
S3 Range 1 Q:	0	0	0	0	0	0
S3 Range 2 Q:	0	0	0	0	0	0
S3 Range 3 Q:	455	0	455	455	455	455
S4 Range 1 Q:	0	0	0	0	0	0
S4 Range 2 Q:	0	0	0	0	0	0
S4 Range 3 Q:	0	0	0	0	0	0
S4 Range 4 Q:	0	0	0	0	0	0
S4 Range 5 Q:	0	0	0	0	0	0
S5 Range 1 Q:	0	0	0	0	0	0
S5 Range 2 Q:	0	0	0	0	0	0
S5 Range 3 Q:	0	0	0	0	0	0
S5 Range 4 Q:	0	0	0	0	0	0
S5 Range 5 Q:	0	779	779	0	779	779
S6 Range 1 Q:	0	0	0	0	0	0
S6 Range 2 Q:	0	0	0	0	0	0
S6 Range 3 Q:	0	0	0	0	0	0
S6 Range 4 Q:	0	0	0	0	0	0
S6 Range 5 Q:	0	0	0	0	0	0
S6 Range 6 Q:	0	0	1415	0	1415	1415
S7 Range 1 Q:	0	0	0	0	0	0
S7 Range 2 Q:	0	0	0	0	0	0
S7 Range 3 Q:	0	0	0	0	0	0
S7 Range 4 Q:	947	0	0	947	947	947
S8 Range 1 Q:	0	0	0	0	0	0
S8 Range 2 Q:	0	0	0	0	0	0
S8 Range 3 Q:	0	0	0	0	0	0
S8 Range 4 Q:	0	0	0	0	0	0
S8 Range 5 Q:	1069	1069	1069	1069	1069	1069
S9 Range 1 Q:	0	0	0	0	0	0
S9 Range 2 Q:	0	0	0	0	0	0
S9 Range 3 Q:	0	0	0	0	0	0
S9 Range 4 Q:	0	0	0	0	0	0
S9 Range 5 Q:	0	0	0	0	0	0
S9 Range 6 Q:	1181	1181	1181	1181	1181	1181
S10 Range 1 Q:	0	0	0	0	0	0
S10 Range 2 Q:	0	0	243	0	243	243
S11 Range 1 Q:	0	0	0	0	0	0
S11 Range 2 Q:	0	0	0	0	0	0
S11 Range 3 Q:	0	0	0	0	0	0
S11 Range 4 Q:	0	0	0	0	0	0
S11 Range 5 Q:	1199	1199	1199	0	1199	0
S1 Range 1 Y:	0	0	0	0	0	0
S1 Range 2 Y:	0	1	1	1	1	1
S2 Range 1 Y:	0	0	0	0	0	0
S2 Range 2 Y:	0	0	0	0	0	0
S2 Range 3 Y:	0	0	0	1	1	0
S2 Range 4 Y:	1	0	1	0	0	1
S3 Range 1 Y:	0	0	0	0	0	0
S3 Range 2 Y:	0	0	0	0	0	0
S3 Range 3 Y:	1	0	1	1	1	1
S4 Range 1 Y:	0	0	0	0	0	0
S4 Range 2 Y:	0	0	0	0	0	0
S4 Range 3 Y:	0	0	0	0	0	0
S4 Range 4 Y:	0	0	0	0	0	0
S4 Range 5 Y:	0	0	0	0	0	0
S5 Range 1 Y:	0	0	0	0	0	0
S5 Range 2 Y:	0	0	0	0	0	0
S5 Range 3 Y:	0	0	0	0	0	0
S5 Range 4 Y:	0	0	0	0	0	0
S5 Range 5 Y:	0	1	1	0	1	1
S6 Range 1 Y:	0	0	0	0	0	0
S6 Range 2 Y:	0	0	0	0	0	0
S6 Range 3 Y:	0	0	0	0	0	0
S6 Range 4 Y:	0	0	0	0	0	0
S6 Range 5 Y:	0	0	0	0	0	0
S6 Range 6 Y:	0	0	1	0	1	1
S7 Range 1 Y:	0	0	0	0	0	0
S7 Range 2 Y:	0	0	0	0	0	0
S7 Range 3 Y:	0	0	0	0	0	0
S7 Range 4 Y:	1	0	0	1	1	1
S8 Range 1 Y:	0	0	0	0	0	0
S8 Range 2 Y:	0	0	0	0	0	0
S8 Range 3 Y:	0	0	0	0	0	0
S8 Range 4 Y:	0	0	0	0	0	0
S8 Range 5 Y:	1	1	1	1	1	1
S9 Range 1 Y:	0	0	0	0	0	0
S9 Range 2 Y:	0	0	0	0	0	0
S9 Range 3 Y:	0	0	0	0	0	0
S9 Range 4 Y:	0	0	0	0	0	0
S9 Range 5 Y:	0	0	0	0	0	0
S9 Range 6 Y:	1	1	1	1	1	1
S10 Range 1 Y:	0	0	0	0	0	0
S10 Range 2 Y:	0	0	1	0	1	1
S11 Range 1 Y:	0	0	0	0	0	0
S11 Range 2 Y:	0	0	0	0	0	0
S11 Range 3 Y:	0	0	0	0	0	0
S11 Range 4 Y:	0	0	0	0	0	0
S11 Range 5 Y:	1	1	1	0	1	0
Inventory Q:	2215	1803	1545	0	1187	0
Shortage Q:	0	0	0	-3545	0	0
Inventory Y:	1	1	1	0	1	0
Shortage Y:	0	0	0	1	0	0

## Sheet: Bi-Obj Solution
	Period 1	Period 2	Period 3	Period 4	Period 5	Period 6
S1 Range 1 Q:	0	0	0	0	144	0
S1 Range 2 Q:	0	569	569	569	-3.66414e-10	569
S2 Range 1 Q:	0	0	0	0	0	0
S2 Range 2 Q:	0	0	0	0	0	0
S2 Range 3 Q:	0	0	0	0	0	0
S2 Range 4 Q:	1123	0	1123	1123	0	1123
S3 Range 1 Q:	0	0	0	0	0	0
S3 Range 2 Q:	0	0	0	0	0	0
S3 Range 3 Q:	455	0	455	455	455	455
S4 Range 1 Q:	0	0	0	0	0	0
S4 Range 2 Q:	0	0	0	0	0	0
S4 Range 3 Q:	0	0	0	0	0	0
S4 Range 4 Q:	0	0	0	0	0	0
S4 Range 5 Q:	0	0	0	729	0	0
S5 Range 1 Q:	0	0	0	0	0	0
S5 Range 2 Q:	0	0	0	0	0	0
S5 Range 3 Q:	0	0	0	0	0	0
S5 Range 4 Q:	0	0	0	0	0	0
S5 Range 5 Q:	0	779	779	0	779	779
S6 Range 1 Q:	0	0	0	0	0	0
S6 Range 2 Q:	0	0	0	0	0	0
S6 Range 3 Q:	0	0	0	0	0	0
S6 Range 4 Q:	0	0	0	0	0	0
S6 Range 5 Q:	0	0	0	0	0	0
S6 Range 6 Q:	0	0	1415	0	1415	1415
S7 Range 1 Q:	0	0	0	0	0	0
S7 Range 2 Q:	0	0	0	0	0	0
S7 Range 3 Q:	0	0	0	0	0	0
S7 Range 4 Q:	947	0	0	947	947	947
S8 Range 1 Q:	0	0	0	0	0	0
S8 Range 2 Q:	0	0	0	0	0	0
S8 Range 3 Q:	0	0	0	0	0	0
S8 Range 4 Q:	0	0	0	0	0	0
S8 Range 5 Q:	1069	1069	1069	1069	1069	1069
S9 Range 1 Q:	0	0	0	0	0	0
S9 Range 2 Q:	0	0	0	0	0	0
S9 Range 3 Q:	0	0	0	0	0	0
S9 Range 4 Q:	0	0	0	0	0	0
S9 Range 5 Q:	0	0	0	0	0	0
S9 Range 6 Q:	1181	1181	1181	1181	1181	1181
S10 Range 1 Q:	0	0	0	0	0	0
S10 Range 2 Q:	0	0	243	0	243	243
S11 Range 1 Q:	0	0	0	0	0	0
S11 Range 2 Q:	0	0	0	0	0	0
S11 Range 3 Q:	0	0	0	0	0	0
S11 Range 4 Q:	0	0	0	0	0	0
S11 Range 5 Q:	1199	1199	1199	0	1199	0
S1 Range 1 Y:	0	0	0	0	1	0
S1 Range 2 Y:	0	1	1	1	-6.79081e-13	1
S2 Range 1 Y:	0	0	0	0	0	0
S2 Range 2 Y:	0	0	0	0	0	0
S2 Range 3 Y:	0	0	0	0	0	0
S2 Range 4 Y:	1	0	1	1	0	1
S3 Range 1 Y:	0	0	0	0	0	0
S3 Range 2 Y:	0	0	0	0	0	0
S3 Range 3 Y:	1	0	1	1	1	1
S4 Range 1 Y:	0	0	0	0	0	0
S4 Range 2 Y:	0	0	0	0	0	0
S4 Range 3 Y:	0	0	0	0	0	0
S4 Range 4 Y:	0	0	0	0	0	0
S4 Range 5 Y:	0	0	0	1	0	0
S5 Range 1 Y:	0	0	0	0	0	0
S5 Range 2 Y:	0	0	0	0	0	0
S5 Range 3 Y:	0	0	0	0	0	0
S5 Range 4 Y:	0	0	0	0	0	0
S5 Range 5 Y:	0	1	1	0	1	1
S6 Range 1 Y:	0	0	0	0	0	0
S6 Range 2 Y:	0	0	0	0	0	0
S6 Range 3 Y:	0	0	0	0	0	0
S6 Range 4 Y:	0	0	0	0	0	0
S6 Range 5 Y:	0	0	0	0	0	0
S6 Range 6 Y:	0	0	1	0	1	1
S7 Range 1 Y:	0	0	0	0	0	0
S7 Range 2 Y:	0	0	0	0	0	0
S7 Range 3 Y:	0	0	0	0	0	0
S7 Range 4 Y:	1	0	0	1	1	1
S8 Range 1 Y:	0	0	0	0	0	0
S8 Range 2 Y:	0	0	0	0	0	0
S8 Range 3 Y:	0	0	0	0	0	0
S8 Range 4 Y:	0	0	0	0	0	0
S8 Range 5 Y:	1	1	1	1	1	1
S9 Range 1 Y:	0	0	0	0	0	0
S9 Range 2 Y:	0	0	0	0	0	0
S9 Range 3 Y:	0	0	0	0	0	0
S9 Range 4 Y:	0	0	0	0	0	0
S9 Range 5 Y:	0	0	0	0	0	0
S9 Range 6 Y:	1	1	1	1	1	1
S10 Range 1 Y:	0	0	0	0	0	0
S10 Range 2 Y:	0	0	1	0	1	1
S11 Range 1 Y:	0	0	0	0	0	0
S11 Range 2 Y:	0	0	0	0	0	0
S11 Range 3 Y:	0	0	0	0	0	0
S11 Range 4 Y:	0	0	0	0	0	0
S11 Range 5 Y:	1	1	1	0	1	0
Inventory Q:	2215	1803	1802	0	1187	0
Shortage Q:	0	0	0	-2278	0	0
Inventory Y:	1	1	1	0	1	0
Shortage Y:	0	0	0	1	0	0

## Sheet: Optimal Values
TCP:	1.32829e+06
TVP:	-22426
% variation (bi-obj using WCCM):	0.0106929

## Sheet: Exit Flags
Cost Obj:	1
Value Obj:	1
Bi-Obj:	1

## Sheet: Time & Size
CPU running time (sec):	0.936006
elapsed time (sec):	5.43992
No. of decision variables:	436
No. of constraints:	504
