# Supplementary material for: Datasets for supplier selection and order allocation with green criteria, all-unit quantity discounts and varying number of suppliers
Source: Data Brief. 2017 Jun 9;13:444–52. doi: 10.1016/j.dib.2017.06.018 (PMC5485863; doi:10.1016/j.dib.2017.06.018)
Supplement: Supplementary file 5 — Supplementary material Time analysis data [file mmc5.zip › Data_In_Brief/4.Time Analysis/13 R.xlsx]

## Sheet: Cost - Single Obj Solution
	Period 1	Period 2	Period 3	Period 4	Period 5	Period 6	Period 7	Period 8	Period 9	Period 10	Period 11	Period 12	Period 13	Period 14
S1 Range 1 Q:	0	0	0	0	0	0	0	0	0	0	0	0	0	0
S1 Range 2 Q:	0	0	0	0	0	0	0	0	0	0	0	0	0	0
S1 Range 3 Q:	0	0	0	0	0	0	0	-7.18014e-10	0	0	0	0	0	0
S1 Range 4 Q:	0	907	0	907	907	0	907	907	0	907	0	0	907	907
S2 Range 1 Q:	0	0	0	0	0	0	0	0	0	0	0	0	0	0
S2 Range 2 Q:	0	0	0	0	0	0	0	0	0	0	0	0	0	0
S2 Range 3 Q:	815	815	815	815	544	814	815	544	815	815	0	815	815	815
S3 Range 1 Q:	0	0	0	0	0	0	0	0	0	0	0	0	0	0
S3 Range 2 Q:	0	0	0	0	0	0	0	0	0	0	0	0	0	0
S3 Range 3 Q:	0	0	0	0	0	0	0	0	0	0	0	0	0	0
S3 Range 4 Q:	0	0	0	0	0	0	0	0	0	0	0	0	0	0
S3 Range 5 Q:	804	804	0	804	804	0	804	804	804	804	804	0	804	804
S4 Range 1 Q:	0	0	0	0	0	0	0	0	0	0	0	0	0	0
S4 Range 2 Q:	0	515	515	0	515	0	515	515	515	515	0	0	515	515
S5 Range 1 Q:	0	0	0	0	0	0	0	0	0	0	0	0	0	0
S5 Range 2 Q:	0	0	0	0	0	0	0	0	0	0	0	0	0	0
S5 Range 3 Q:	0	0	0	0	0	0	0	0	0	0	0	0	0	0
S5 Range 4 Q:	0	0	0	0	0	0	0	0	0	0	0	0	0	0
S5 Range 5 Q:	0	0	0	0	0	0	0	0	0	0	0	0	0	0
S5 Range 6 Q:	1781	1781	0	1781	1781	0	1781	1642	1781	1781	0	0	1781	0
S6 Range 1 Q:	0	0	0	0	0	0	0	0	0	0	0	0	0	0
S6 Range 2 Q:	0	0	0	0	0	0	0	0	0	0	0	0	0	0
S6 Range 3 Q:	0	0	0	0	0	0	0	0	0	0	0	0	0	0
S6 Range 4 Q:	1023	1023	0	0	1023	0	0	1023	1023	1023	0	0	0	1023
S7 Range 1 Q:	0	0	0	0	0	0	0	0	0	0	0	0	0	0
S7 Range 2 Q:	0	0	0	0	0	0	0	0	0	0	0	0	0	0
S7 Range 3 Q:	0	0	0	0	0	0	0	0	0	0	0	0	0	0
S7 Range 4 Q:	0	0	0	0	0	0	0	0	0	0	0	0	0	0
S7 Range 5 Q:	0	0	0	0	0	0	0	0	0	0	0	0	0	0
S7 Range 6 Q:	713	713	0	713	595	0	713	595	0	713	713	0	713	713
S1 Range 1 Y:	0	0	0	0	0	0	0	0	0	0	0	0	0	0
S1 Range 2 Y:	0	0	0	0	0	0	0	0	0	0	0	0	0	0
S1 Range 3 Y:	0	0	0	0	0	0	0	-1.58153e-12	0	0	0	0	0	0
S1 Range 4 Y:	0	1	0	1	1	0	1	1	0	1	0	0	1	1
S2 Range 1 Y:	0	0	0	0	0	0	0	0	0	0	0	0	0	0
S2 Range 2 Y:	0	0	0	0	0	0	0	0	0	0	0	0	0	0
S2 Range 3 Y:	1	1	1	1	1	1	1	1	1	1	0	1	1	1
S3 Range 1 Y:	0	0	0	0	0	0	0	0	0	0	0	0	0	0
S3 Range 2 Y:	0	0	0	0	0	0	0	0	0	0	0	0	0	0
S3 Range 3 Y:	0	0	0	0	0	0	0	0	0	0	0	0	0	0
S3 Range 4 Y:	0	0	0	0	0	0	0	0	0	0	0	0	0	0
S3 Range 5 Y:	1	1	0	1	1	0	1	1	1	1	1	0	1	1
S4 Range 1 Y:	0	0	0	0	0	0	0	0	0	0	0	0	0	0
S4 Range 2 Y:	0	1	1	0	1	0	1	1	1	1	0	0	1	1
S5 Range 1 Y:	0	0	0	0	0	0	0	0	0	0	0	0	0	0
S5 Range 2 Y:	0	0	0	0	0	0	0	0	0	0	0	0	0	0
S5 Range 3 Y:	0	0	0	0	0	0	0	0	0	0	0	0	0	0
S5 Range 4 Y:	0	0	0	0	0	0	0	0	0	0	0	0	0	0
S5 Range 5 Y:	0	0	0	0	0	0	0	0	0	0	0	0	0	0
S5 Range 6 Y:	1	1	0	1	1	0	1	1	1	1	0	0	1	0
S6 Range 1 Y:	0	0	0	0	0	0	0	0	0	0	0	0	0	0
S6 Range 2 Y:	0	0	0	0	0	0	0	0	0	0	0	0	0	0
S6 Range 3 Y:	0	0	0	0	0	0	0	0	0	0	0	0	0	0
S6 Range 4 Y:	1	1	0	0	1	0	0	1	1	1	0	0	0	1
S7 Range 1 Y:	0	0	0	0	0	0	0	0	0	0	0	0	0	0
S7 Range 2 Y:	0	0	0	0	0	0	0	0	0	0	0	0	0	0
S7 Range 3 Y:	0	0	0	0	0	0	0	0	0	0	0	0	0	0
S7 Range 4 Y:	0	0	0	0	0	0	0	0	0	0	0	0	0	0
S7 Range 5 Y:	0	0	0	0	0	0	0	0	0	0	0	0	0	0
S7 Range 6 Y:	1	1	0	1	1	0	1	1	0	1	1	0	1	1
Inventory Q:	2527	2870	0	0	2377	324	0	3002	1927	3403	2666	1211	433	0
Shortage Q:	0	0	-138	-1492	0	0	4.33298e-06	0	0	0	0	0	0	0
Inventory Y:	1	1	0	0	1	1	0	1	1	1	1	1	1	0
Shortage Y:	0	0	1	1	0	0	0	0	0	0	0	0	0	0

## Sheet: Value - Single Obj Solution
	Period 1	Period 2	Period 3	Period 4	Period 5	Period 6	Period 7	Period 8	Period 9	Period 10	Period 11	Period 12	Period 13	Period 14
S1 Range 1 Q:	0	0	0	0	0	0	0	0	0	0	0	0	0	0
S1 Range 2 Q:	0	0	0	0	0	0	0	0	0	0	0	0	0	0
S1 Range 3 Q:	0	0	0	0	0	0	0	0	0	0	0	0	0	0
S1 Range 4 Q:	0	907	0	907	907	0	907	907	0	907	0	0	907	907
S2 Range 1 Q:	0	0	0	0	0	0	0	0	0	0	0	0	0	0
S2 Range 2 Q:	0	0	0	0	0	0	0	0	0	0	0	0	0	0
S2 Range 3 Q:	815	815	815	815	815	815	815	815	815	815	0	815	815	815
S3 Range 1 Q:	0	0	0	0	0	0	0	0	0	0	0	0	0	0
S3 Range 2 Q:	0	0	0	0	0	0	0	0	0	0	0	0	0	0
S3 Range 3 Q:	0	0	0	0	0	0	0	0	0	0	0	0	0	0
S3 Range 4 Q:	0	0	0	0	0	0	0	0	0	0	0	0	0	0
S3 Range 5 Q:	804	804	0	804	804	0	804	804	804	804	804	0	804	804
S4 Range 1 Q:	0	0	0	0	0	0	0	0	0	0	0	0	0	0
S4 Range 2 Q:	0	0	258	0	514	0	515	515	515	515	0	0	515	370
S5 Range 1 Q:	0	0	0	0	0	0	0	0	0	0	0	0	0	0
S5 Range 2 Q:	0	0	0	0	0	0	0	0	0	0	0	0	0	0
S5 Range 3 Q:	0	0	0	0	0	0	0	0	0	0	0	0	0	0
S5 Range 4 Q:	0	0	0	0	0	0	0	0	0	0	0	0	0	0
S5 Range 5 Q:	0	0	0	0	0	0	0	0	0	0	0	0	0	0
S5 Range 6 Q:	1781	1781	0	1781	1781	0	1781	1781	1781	1781	0	0	1781	0
S6 Range 1 Q:	0	0	0	0	0	0	0	0	0	0	0	0	0	0
S6 Range 2 Q:	0	0	0	0	0	0	0	0	0	0	0	0	0	0
S6 Range 3 Q:	0	0	0	0	0	0	0	0	0	0	0	0	0	0
S6 Range 4 Q:	1023	1023	0	0	1023	0	0	1023	1023	1023	0	0	0	1023
S7 Range 1 Q:	0	0	0	0	0	0	0	0	0	0	0	0	0	0
S7 Range 2 Q:	0	0	0	0	0	0	0	0	0	0	0	0	0	0
S7 Range 3 Q:	0	0	0	0	0	0	0	0	0	0	0	0	0	0
S7 Range 4 Q:	0	0	0	0	0	0	0	0	0	0	0	0	0	0
S7 Range 5 Q:	0	0	0	0	0	0	0	0	0	0	0	0	0	0
S7 Range 6 Q:	713	713	0	713	713	0	713	713	0	713	713	0	713	713
S1 Range 1 Y:	0	0	0	0	0	0	0	0	0	0	0	0	0	0
S1 Range 2 Y:	0	0	0	0	0	0	0	0	0	0	0	0	0	0
S1 Range 3 Y:	0	0	0	0	0	0	0	0	0	0	0	0	0	0
S1 Range 4 Y:	0	1	0	1	1	0	1	1	0	1	0	0	1	1
S2 Range 1 Y:	0	0	0	0	0	0	0	0	0	0	0	0	0	0
S2 Range 2 Y:	0	0	0	0	0	0	0	0	0	0	0	0	0	0
S2 Range 3 Y:	1	1	1	1	1	1	1	1	1	1	0	1	1	1
S3 Range 1 Y:	0	0	0	0	0	0	0	0	0	0	0	0	0	0
S3 Range 2 Y:	0	0	0	0	0	0	0	0	0	0	0	0	0	0
S3 Range 3 Y:	0	0	0	0	0	0	0	0	0	0	0	0	0	0
S3 Range 4 Y:	0	0	0	0	0	0	0	0	0	0	0	0	0	0
S3 Range 5 Y:	1	1	0	1	1	0	1	1	1	1	1	0	1	1
S4 Range 1 Y:	0	1	0	0	0	0	0	0	0	0	0	0	0	0
S4 Range 2 Y:	0	0	1	0	1	0	1	1	1	1	0	0	1	1
S5 Range 1 Y:	0	0	0	0	0	0	0	0	0	0	0	0	0	0
S5 Range 2 Y:	0	0	0	0	0	0	0	0	0	0	0	0	0	0
S5 Range 3 Y:	0	0	0	0	0	0	0	0	0	0	0	0	0	0
S5 Range 4 Y:	0	0	0	0	0	0	0	0	0	0	0	0	0	0
S5 Range 5 Y:	0	0	0	0	0	0	0	0	0	0	0	0	0	0
S5 Range 6 Y:	1	1	0	1	1	0	1	1	1	1	0	0	1	0
S6 Range 1 Y:	0	0	0	0	0	0	0	0	0	0	0	0	0	0
S6 Range 2 Y:	0	0	0	0	0	0	0	0	0	0	0	0	0	0
S6 Range 3 Y:	0	0	0	0	0	0	0	0	0	0	0	0	0	0
S6 Range 4 Y:	1	1	0	0	1	0	0	1	1	1	0	0	0	1
S7 Range 1 Y:	0	0	0	0	0	0	0	0	0	0	0	0	0	0
S7 Range 2 Y:	0	0	0	0	0	0	0	0	0	0	0	0	0	0
S7 Range 3 Y:	0	0	0	0	0	0	0	0	0	0	0	0	0	0
S7 Range 4 Y:	0	0	0	0	0	0	0	0	0	0	0	0	0	0
S7 Range 5 Y:	0	0	0	0	0	0	0	0	0	0	0	0	0	0
S7 Range 6 Y:	1	1	0	1	1	0	1	1	0	1	1	0	1	1
Inventory Q:	2527	2355	0	0	1993	0	0	3147	2072	3548	2811	1356	578	0
Shortage Q:	0	0	-910	-2264	0	-59	-383	0	0	0	0	0	0	0
Inventory Y:	1	1	0	0	1	0	0	1	1	1	1	1	1	0
Shortage Y:	0	0	1	1	0	1	1	0	0	0	0	0	0	0

## Sheet: Bi-Obj Solution
	Period 1	Period 2	Period 3	Period 4	Period 5	Period 6	Period 7	Period 8	Period 9	Period 10	Period 11	Period 12	Period 13	Period 14
S1 Range 1 Q:	0	0	0	0	0	0	0	0	0	0	0	0	0	0
S1 Range 2 Q:	0	0	0	0	0	0	0	0	0	0	0	0	0	0
S1 Range 3 Q:	0	0	0	0	0	0	0	0	0	0	0	0	0	0
S1 Range 4 Q:	0	907	0	907	907	0	907	907	0	907	0	0	907	907
S2 Range 1 Q:	0	0	0	0	0	0	0	0	0	0	0	0	0	0
S2 Range 2 Q:	0	0	0	0	0	0	0	0	0	0	0	0	0	0
S2 Range 3 Q:	815	815	815	815	682	815	815	802	815	815	0	815	815	815
S3 Range 1 Q:	0	0	0	0	0	0	0	0	0	0	0	0	0	0
S3 Range 2 Q:	0	0	0	0	0	0	0	0	0	0	0	0	0	0
S3 Range 3 Q:	0	0	0	0	0	0	0	0	0	0	0	0	0	0
S3 Range 4 Q:	0	0	0	0	0	0	0	0	0	0	0	0	0	0
S3 Range 5 Q:	804	804	0	804	804	0	804	804	804	804	804	0	804	804
S4 Range 1 Q:	0	0	0	0	0	0	0	0	0	0	0	0	0	0
S4 Range 2 Q:	0	515	515	0	258	0	515	0	515	515	0	0	515	515
S5 Range 1 Q:	0	0	0	0	0	0	0	0	0	0	0	0	0	0
S5 Range 2 Q:	0	0	0	0	0	0	0	0	0	0	0	0	0	0
S5 Range 3 Q:	0	0	0	0	0	0	0	0	0	0	0	0	0	0
S5 Range 4 Q:	0	0	0	0	0	0	0	0	0	0	0	0	0	0
S5 Range 5 Q:	0	0	0	0	0	0	0	0	0	0	0	0	0	0
S5 Range 6 Q:	1781	1781	0	1781	1781	0	1781	1781	1781	1781	0	0	1781	0
S6 Range 1 Q:	0	0	0	0	0	0	0	0	0	0	0	0	0	0
S6 Range 2 Q:	0	0	0	0	0	0	0	0	0	0	0	0	0	0
S6 Range 3 Q:	0	0	0	0	0	0	0	0	0	0	0	0	0	0
S6 Range 4 Q:	1023	1023	0	0	1023	0	0	1023	1023	1023	0	0	0	1023
S7 Range 1 Q:	0	0	0	0	0	0	0	0	0	0	0	0	0	0
S7 Range 2 Q:	0	0	0	0	0	0	0	0	0	0	0	0	0	0
S7 Range 3 Q:	0	0	0	0	0	0	0	0	0	0	0	0	0	0
S7 Range 4 Q:	0	0	0	0	0	0	0	0	0	0	0	0	0	0
S7 Range 5 Q:	0	0	0	0	0	0	0	0	0	0	0	0	0	0
S7 Range 6 Q:	713	713	0	713	713	0	713	713	0	713	713	0	713	713
S1 Range 1 Y:	0	0	0	0	0	0	0	0	0	0	0	0	0	0
S1 Range 2 Y:	0	0	0	0	0	0	0	0	0	0	0	0	0	0
S1 Range 3 Y:	0	0	0	0	0	0	0	0	0	0	0	0	0	0
S1 Range 4 Y:	0	1	0	1	1	0	1	1	0	1	0	0	1	1
S2 Range 1 Y:	0	0	0	0	0	0	0	0	0	0	0	0	0	0
S2 Range 2 Y:	0	0	0	0	0	0	0	0	0	0	0	0	0	0
S2 Range 3 Y:	1	1	1	1	1	1	1	1	1	1	0	1	1	1
S3 Range 1 Y:	0	0	0	0	0	0	0	0	0	0	0	0	0	0
S3 Range 2 Y:	0	0	0	0	0	0	0	0	0	0	0	0	0	0
S3 Range 3 Y:	0	0	0	0	0	0	0	0	0	0	0	0	0	0
S3 Range 4 Y:	0	0	0	0	0	0	0	0	0	0	0	0	0	0
S3 Range 5 Y:	1	1	0	1	1	0	1	1	1	1	1	0	1	1
S4 Range 1 Y:	0	0	0	0	0	0	0	0	0	0	0	0	0	0
S4 Range 2 Y:	0	1	1	0	1	0	1	0	1	1	0	0	1	1
S5 Range 1 Y:	0	0	0	0	0	0	0	0	0	0	0	0	0	0
S5 Range 2 Y:	0	0	0	0	0	0	0	0	0	0	0	0	0	0
S5 Range 3 Y:	0	0	0	0	0	0	0	0	0	0	0	0	0	0
S5 Range 4 Y:	0	0	0	0	0	0	0	0	0	0	0	0	0	0
S5 Range 5 Y:	0	0	0	0	0	0	0	0	0	0	0	0	0	0
S5 Range 6 Y:	1	1	0	1	1	0	1	1	1	1	0	0	1	0
S6 Range 1 Y:	0	0	0	0	0	0	0	0	0	0	0	0	0	0
S6 Range 2 Y:	0	0	0	0	0	0	0	0	0	0	0	0	0	0
S6 Range 3 Y:	0	0	0	0	0	0	0	0	0	0	0	0	0	0
S6 Range 4 Y:	1	1	0	0	1	0	0	1	1	1	0	0	0	1
S7 Range 1 Y:	0	0	0	0	0	0	0	0	0	0	0	0	0	0
S7 Range 2 Y:	0	0	0	0	0	0	0	0	0	0	0	0	0	0
S7 Range 3 Y:	0	0	0	0	0	0	0	0	0	0	0	0	0	0
S7 Range 4 Y:	0	0	0	0	0	0	0	0	0	0	0	0	0	0
S7 Range 5 Y:	0	0	0	0	0	0	0	0	0	0	0	0	0	0
S7 Range 6 Y:	1	1	0	1	1	0	1	1	0	1	1	0	1	1
Inventory Q:	2527	2870	0	0	2376	324	0	3002	1927	3403	2666	1211	433	0
Shortage Q:	0	0	-138	-1492	0	0	0	0	0	1.92301e-10	0	0	0	0
Inventory Y:	1	1	0	0	1	1	0	1	1	1	1	1	1	0
Shortage Y:	0	0	1	1	0	0	0	0	0	0	0	0	0	0

## Sheet: Optimal Values
TCP:	2.03334e+06
TVP:	-35114.3
% variation (bi-obj using WCCM):	0.00109531

## Sheet: Exit Flags
Cost Obj:	1
Value Obj:	1
Bi-Obj:	1

## Sheet: Time & Size
CPU running time (sec):	1.32601
elapsed time (sec):	5.38525
No. of decision variables:	628
No. of constraints:	739
