# Supplementary material for: Datasets for supplier selection and order allocation with green criteria, all-unit quantity discounts and varying number of suppliers
Source: Data Brief. 2017 Jun 9;13:444–52. doi: 10.1016/j.dib.2017.06.018 (PMC5485863; doi:10.1016/j.dib.2017.06.018)
Supplement: Supplementary file 5 — Supplementary material Time analysis data [file mmc5.zip › Data_In_Brief/4.Time Analysis/130 R.xlsx]

## Sheet: Cost - Single Obj Solution
	Period 1	Period 2	Period 3	Period 4
S1 Range 1 Q:	0	0	0	0
S1 Range 2 Q:	0	0	0	0
S1 Range 3 Q:	0	-2.16596e-10	0	0
S1 Range 4 Q:	0	0	648	0
S1 Range 5 Q:	1079	0	0	0
S2 Range 1 Q:	0	4.4211e-10	0	0
S2 Range 2 Q:	0	0	0	0
S2 Range 3 Q:	0	0	0	0
S2 Range 4 Q:	0	1039	0	847
S3 Range 1 Q:	0	0	0	0
S3 Range 2 Q:	0	0	0	0
S3 Range 3 Q:	0	0	0	0
S3 Range 4 Q:	0	0	0	0
S3 Range 5 Q:	594	0	594	594
S4 Range 1 Q:	0	0	0	0
S4 Range 2 Q:	0	0	0	0
S4 Range 3 Q:	0	0	0	0
S4 Range 4 Q:	0	0	0	0
S4 Range 5 Q:	0	0	0	0
S4 Range 6 Q:	1481	1481	1385	0
S5 Range 1 Q:	0	0	0	0
S5 Range 2 Q:	0	0	0	0
S5 Range 3 Q:	0	0	0	0
S5 Range 4 Q:	0	0	0	0
S5 Range 5 Q:	0	1179	0	1179
S1 Range 1 Y:	0	0	0	0
S1 Range 2 Y:	0	0	0	0
S1 Range 3 Y:	0	-3.34769e-13	0	0
S1 Range 4 Y:	0	0	1	0
S1 Range 5 Y:	1	0	0	0
S2 Range 1 Y:	0	0	0	0
S2 Range 2 Y:	0	0	0	0
S2 Range 3 Y:	0	0	0	0
S2 Range 4 Y:	0	1	0	1
S3 Range 1 Y:	0	0	0	0
S3 Range 2 Y:	0	0	0	0
S3 Range 3 Y:	0	0	0	0
S3 Range 4 Y:	0	0	0	0
S3 Range 5 Y:	1	0	1	1
S4 Range 1 Y:	0	0	0	0
S4 Range 2 Y:	0	0	0	0
S4 Range 3 Y:	0	0	0	0
S4 Range 4 Y:	0	0	0	0
S4 Range 5 Y:	0	0	0	0
S4 Range 6 Y:	1	1	1	0
S5 Range 1 Y:	0	0	0	0
S5 Range 2 Y:	0	0	0	0
S5 Range 3 Y:	0	0	0	0
S5 Range 4 Y:	0	0	0	0
S5 Range 5 Y:	0	1	0	1
Inventory Q:	0	0	0	0
Shortage Q:	-277	-135	0	0
Inventory Y:	0	0	0	0
Shortage Y:	1	1	0	0

## Sheet: Value - Single Obj Solution
	Period 1	Period 2	Period 3	Period 4
S1 Range 1 Q:	0	0	0	0
S1 Range 2 Q:	0	0	0	0
S1 Range 3 Q:	526	0	0	647
S1 Range 4 Q:	0	863	0	0
S1 Range 5 Q:	0	0	0	0
S2 Range 1 Q:	0	0	0	0
S2 Range 2 Q:	0	0	0	0
S2 Range 3 Q:	0	0	0	0
S2 Range 4 Q:	0	0	0	0
S3 Range 1 Q:	0	0	0	0
S3 Range 2 Q:	0	0	0	0
S3 Range 3 Q:	0	0	0	0
S3 Range 4 Q:	0	0	0	0
S3 Range 5 Q:	594	0	594	594
S4 Range 1 Q:	0	0	0	0
S4 Range 2 Q:	0	0	0	0
S4 Range 3 Q:	0	0	0	0
S4 Range 4 Q:	0	0	0	0
S4 Range 5 Q:	0	0	0	0
S4 Range 6 Q:	1481	1481	1481	1481
S5 Range 1 Q:	0	0	0	0
S5 Range 2 Q:	0	0	0	0
S5 Range 3 Q:	0	0	0	0
S5 Range 4 Q:	0	0	0	0
S5 Range 5 Q:	0	1179	0	1179
S1 Range 1 Y:	0	0	0	0
S1 Range 2 Y:	0	0	0	0
S1 Range 3 Y:	1	0	0	1
S1 Range 4 Y:	0	1	0	0
S1 Range 5 Y:	0	0	0	0
S2 Range 1 Y:	0	0	0	0
S2 Range 2 Y:	0	0	0	0
S2 Range 3 Y:	0	0	0	0
S2 Range 4 Y:	0	0	0	0
S3 Range 1 Y:	0	0	0	0
S3 Range 2 Y:	0	0	0	0
S3 Range 3 Y:	0	0	0	0
S3 Range 4 Y:	0	0	0	0
S3 Range 5 Y:	1	0	1	1
S4 Range 1 Y:	0	0	0	0
S4 Range 2 Y:	0	0	0	0
S4 Range 3 Y:	0	0	0	0
S4 Range 4 Y:	0	0	0	0
S4 Range 5 Y:	0	0	0	0
S4 Range 6 Y:	1	1	1	1
S5 Range 1 Y:	0	0	0	0
S5 Range 2 Y:	0	0	0	0
S5 Range 3 Y:	0	0	0	0
S5 Range 4 Y:	0	0	0	0
S5 Range 5 Y:	0	1	0	1
Inventory Q:	0	0	0	1.26335e-08
Shortage Q:	-830	-864	-1281	-1.26339e-08
Inventory Y:	0	1.88192e-11	0	1.04409e-12
Shortage Y:	1	1	1	2.52677e-08

## Sheet: Bi-Obj Solution
	Period 1	Period 2	Period 3	Period 4
S1 Range 1 Q:	0	135	0	0
S1 Range 2 Q:	0	0	0	0
S1 Range 3 Q:	0	0	0	0
S1 Range 4 Q:	0	0	0	0
S1 Range 5 Q:	1079	0	0	0
S2 Range 1 Q:	0	0	0	0
S2 Range 2 Q:	0	0	0	0
S2 Range 3 Q:	0	0	0	0
S2 Range 4 Q:	0	1039	0	0
S3 Range 1 Q:	0	0	0	0
S3 Range 2 Q:	0	0	0	0
S3 Range 3 Q:	0	0	0	0
S3 Range 4 Q:	0	0	0	0
S3 Range 5 Q:	594	0	594	594
S4 Range 1 Q:	0	0	0	0
S4 Range 2 Q:	0	0	0	0
S4 Range 3 Q:	0	0	0	0
S4 Range 4 Q:	0	0	0	0
S4 Range 5 Q:	0	0	0	0
S4 Range 6 Q:	1481	1481	1481	1264
S5 Range 1 Q:	0	0	0	0
S5 Range 2 Q:	0	0	0	0
S5 Range 3 Q:	0	0	0	0
S5 Range 4 Q:	0	0	0	0
S5 Range 5 Q:	0	1179	0	1179
S1 Range 1 Y:	0	1	0	0
S1 Range 2 Y:	0	0	0	0
S1 Range 3 Y:	0	0	0	0
S1 Range 4 Y:	0	0	0	0
S1 Range 5 Y:	1	0	0	0
S2 Range 1 Y:	0	0	0	0
S2 Range 2 Y:	0	0	0	0
S2 Range 3 Y:	0	0	0	0
S2 Range 4 Y:	0	1	0	0
S3 Range 1 Y:	0	0	0	0
S3 Range 2 Y:	0	0	0	0
S3 Range 3 Y:	0	0	0	0
S3 Range 4 Y:	0	0	0	0
S3 Range 5 Y:	1	0	1	1
S4 Range 1 Y:	0	0	0	0
S4 Range 2 Y:	0	0	0	0
S4 Range 3 Y:	0	0	0	0
S4 Range 4 Y:	0	0	0	0
S4 Range 5 Y:	0	0	0	0
S4 Range 6 Y:	1	1	1	1
S5 Range 1 Y:	0	0	0	0
S5 Range 2 Y:	0	0	0	0
S5 Range 3 Y:	0	0	0	0
S5 Range 4 Y:	0	0	0	0
S5 Range 5 Y:	0	1	0	1
Inventory Q:	0	0	0	0
Shortage Q:	-277	0	-417	0
Inventory Y:	0	0	0	0
Shortage Y:	1	0	1	0

## Sheet: Optimal Values
TCP:	388846
TVP:	-7477.04
% variation (bi-obj using WCCM):	0.0119475

## Sheet: Exit Flags
Cost Obj:	1
Value Obj:	1
Bi-Obj:	1

## Sheet: Time & Size
CPU running time (sec):	0.920406
elapsed time (sec):	5.74571
No. of decision variables:	170
No. of constraints:	199
