# Supplementary material for: Datasets for supplier selection and order allocation with green criteria, all-unit quantity discounts and varying number of suppliers
Source: Data Brief. 2017 Jun 9;13:444–52. doi: 10.1016/j.dib.2017.06.018 (PMC5485863; doi:10.1016/j.dib.2017.06.018)
Supplement: Supplementary file 5 — Supplementary material Time analysis data [file mmc5.zip › Data_In_Brief/4.Time Analysis/131 R.xlsx]

## Sheet: Cost - Single Obj Solution
	Period 1	Period 2	Period 3	Period 4	Period 5	Period 6	Period 7	Period 8
S1 Range 1 Q:	0	0	0	0	0	0	0	0
S1 Range 2 Q:	0	0	0	0	0	0	0	0
S1 Range 3 Q:	0	0	0	0	0	0	0	0
S1 Range 4 Q:	0	0	0	0	0	0	0	0
S1 Range 5 Q:	0	0	0	0	0	0	0	0
S1 Range 6 Q:	1679	1679	1679	1679	1679	1679	1679	1679
S2 Range 1 Q:	0	0	0	0	0	0	0	0
S2 Range 2 Q:	0	225	0	225	0	0	0	0
S3 Range 1 Q:	0	0	0	0	0	0	0	0
S3 Range 2 Q:	0	0	0	318	0	0	0	0
S1 Range 1 Y:	0	0	0	0	0	0	0	0
S1 Range 2 Y:	0	0	0	0	0	0	0	0
S1 Range 3 Y:	0	0	0	0	0	0	0	0
S1 Range 4 Y:	0	0	0	0	0	0	0	0
S1 Range 5 Y:	0	0	0	0	0	0	0	0
S1 Range 6 Y:	1	1	1	1	1	1	1	1
S2 Range 1 Y:	0	0	0	0	0	0	0	0
S2 Range 2 Y:	0	1	0	1	0	0	0	0
S3 Range 1 Y:	0	0	0	0	0	0	0	0
S3 Range 2 Y:	0	0	0	1	0	0	0	0
Inventory Q:	323	1010	0	0	59	0	41	0
Shortage Q:	0	0	-21	-220	0	-592	0	0
Inventory Y:	1	1	0	0	1	0	1	0
Shortage Y:	0	0	1	1	0	1	0	0

## Sheet: Value - Single Obj Solution
	Period 1	Period 2	Period 3	Period 4	Period 5	Period 6	Period 7	Period 8
S1 Range 1 Q:	0	0	0	0	0	0	0	0
S1 Range 2 Q:	0	0	0	0	0	0	0	0
S1 Range 3 Q:	0	0	0	0	0	0	0	0
S1 Range 4 Q:	0	1006	0	0	0	0	0	0
S1 Range 5 Q:	1356	0	0	0	0	0	0	0
S1 Range 6 Q:	0	0	1679	1679	1679	1679	1679	1679
S2 Range 1 Q:	0	0	0	0	0	0	0	0
S2 Range 2 Q:	0	0	0	0	0	0	0	0
S3 Range 1 Q:	0	0	0	0	0	0	0	0
S3 Range 2 Q:	0	441	0	441	441	441	0	0
S1 Range 1 Y:	0	0	0	0	0	0	0	0
S1 Range 2 Y:	0	0	0	0	0	0	0	0
S1 Range 3 Y:	0	0	0	0	0	0	0	0
S1 Range 4 Y:	0	1	0	0	0	0	0	0
S1 Range 5 Y:	1	0	0	0	0	0	0	0
S1 Range 6 Y:	0	0	1	1	1	1	1	1
S2 Range 1 Y:	0	0	0	0	0	0	0	0
S2 Range 2 Y:	0	0	0	0	0	0	0	0
S3 Range 1 Y:	0	0	0	0	0	0	0	0
S3 Range 2 Y:	0	1	0	1	1	1	0	0
Inventory Q:	0	230	0	2.1145e-08	2.5926e-08	0	41	0
Shortage Q:	0	0	-801	-1102	-382	-592	0	0
Inventory Y:	0	1	0	1.48908e-12	1.82578e-12	0	1	0
Shortage Y:	0	0	1	1	1	1	0	0

## Sheet: Bi-Obj Solution
	Period 1	Period 2	Period 3	Period 4	Period 5	Period 6	Period 7	Period 8
S1 Range 1 Q:	0	0	0	0	0	0	0	0
S1 Range 2 Q:	0	0	0	0	0	0	0	0
S1 Range 3 Q:	0	0	0	0	0	0	0	0
S1 Range 4 Q:	0	0	0	0	0	0	0	0
S1 Range 5 Q:	0	0	0	0	0	0	0	0
S1 Range 6 Q:	1506	1679	1679	1679	1679	1679	1400	1576
S2 Range 1 Q:	0	0	0	0	0	0	0	0
S2 Range 2 Q:	0	0	0	0	0	0	0	0
S3 Range 1 Q:	0	0	0	0	0	0	0	0
S3 Range 2 Q:	0	441	0	441	0	441	0	0
S1 Range 1 Y:	0	0	0	0	0	0	0	0
S1 Range 2 Y:	0	0	0	0	0	0	0	0
S1 Range 3 Y:	0	0	0	0	0	0	0	0
S1 Range 4 Y:	0	0	0	0	0	0	0	0
S1 Range 5 Y:	0	0	0	0	0	0	0	0
S1 Range 6 Y:	1	1	1	1	1	1	1	1
S2 Range 1 Y:	0	0	0	0	0	0	0	0
S2 Range 2 Y:	0	0	0	0	0	0	0	0
S3 Range 1 Y:	0	0	0	0	0	0	0	0
S3 Range 2 Y:	0	1	0	1	0	1	0	0
Inventory Q:	150	1053	22	0	0	0	144	0
Shortage Q:	0	0	0	-279	0	-210	0	0
Inventory Y:	1	1	1	0	0	0	1	0
Shortage Y:	0	0	0	1	0	1	0	0

## Sheet: Optimal Values
TCP:	232792
TVP:	-6993.09
% variation (bi-obj using WCCM):	0.0597205

## Sheet: Exit Flags
Cost Obj:	1
Value Obj:	1
Bi-Obj:	1

## Sheet: Time & Size
CPU running time (sec):	1.37281
elapsed time (sec):	5.46609
No. of decision variables:	160
No. of constraints:	202
