# Supplementary material for: Datasets for supplier selection and order allocation with green criteria, all-unit quantity discounts and varying number of suppliers
Source: Data Brief. 2017 Jun 9;13:444–52. doi: 10.1016/j.dib.2017.06.018 (PMC5485863; doi:10.1016/j.dib.2017.06.018)
Supplement: Supplementary file 5 — Supplementary material Time analysis data [file mmc5.zip › Data_In_Brief/4.Time Analysis/132 R.xlsx]

## Sheet: Cost - Single Obj Solution
	Period 1	Period 2	Period 3	Period 4	Period 5	Period 6	Period 7	Period 8
S1 Range 1 Q:	0	0	0	0	0	0	0	0
S1 Range 2 Q:	0	0	0	0	0	0	0	0
S1 Range 3 Q:	0	0	0	0	0	0	0	0
S1 Range 4 Q:	0	0	0	0	0	0	0	0
S1 Range 5 Q:	0	0	0	0	0	0	0	0
S1 Range 6 Q:	0	0	1679	1679	1679	1679	0	0
S2 Range 1 Q:	0	0	0	0	0	0	0	0
S2 Range 2 Q:	0	0	0	0	0	0	0	0
S3 Range 1 Q:	0	0	0	0	0	0	0	0
S3 Range 2 Q:	0	0	0	0	0	0	0	0
S3 Range 3 Q:	0	0	0	0	0	0	0	0
S3 Range 4 Q:	623	0	0	623	623	0	0	623
S4 Range 1 Q:	0	0	0	0	0	0	0	0
S4 Range 2 Q:	0	0	0	0	0	0	449	449
S5 Range 1 Q:	0	0	0	0	0	0	0	0
S5 Range 2 Q:	0	0	0	0	0	0	0	0
S5 Range 3 Q:	0	0	0	0	0	0	0	0
S5 Range 4 Q:	0	0	0	0	0	0	0	0
S5 Range 5 Q:	0	0	0	0	0	0	0	0
S5 Range 6 Q:	1019	0	0	0	0	1019	1019	1019
S6 Range 1 Q:	0	0	0	0	0	0	0	0
S6 Range 2 Q:	0	0	0	0	0	0	0	0
S6 Range 3 Q:	342	512	0	0	485	512	512	512
S7 Range 1 Q:	0	0	0	0	0	0	0	0
S7 Range 2 Q:	0	0	0	0	0	0	0	0
S7 Range 3 Q:	0	0	0	0	0	0	0	0
S7 Range 4 Q:	0	0	0	0	0	0	0	0
S7 Range 5 Q:	0	0	0	0	0	0	0	0
S7 Range 6 Q:	1673	1673	1673	1673	1673	1673	0	1673
S8 Range 1 Q:	0	0	0	0	0	0	0	0
S8 Range 2 Q:	0	0	0	0	0	0	0	0
S8 Range 3 Q:	0	0	0	0	0	0	0	0
S8 Range 4 Q:	0	0	0	0	0	0	0	0
S8 Range 5 Q:	0	0	0	-5.43102e-09	0	1414	0	0
S9 Range 1 Q:	0	0	0	0	0	0	0	0
S9 Range 2 Q:	0	0	0	0	0	0	0	0
S9 Range 3 Q:	0	0	0	0	0	0	0	0
S9 Range 4 Q:	0	0	0	0	0	0	0	0
S9 Range 5 Q:	0	0	0	0	0	0	0	0
S9 Range 6 Q:	1103	0	1103	1103	1103	1103	0	1103
S10 Range 1 Q:	0	0	0	0	0	0	0	0
S10 Range 2 Q:	0	0	0	0	0	0	0	0
S10 Range 3 Q:	0	0	0	0	0	0	0	0
S10 Range 4 Q:	0	0	0	0	0	0	0	0
S10 Range 5 Q:	0	0	0	0	0	0	0	0
S10 Range 6 Q:	1115	0	1115	1115	1115	1115	0	0
S11 Range 1 Q:	0	0	0	0	0	0	0	0
S11 Range 2 Q:	0	0	0	0	0	0	0	0
S11 Range 3 Q:	0	0	0	0	0	0	0	0
S11 Range 4 Q:	0	0	0	0	0	0	0	0
S11 Range 5 Q:	0	644	644	644	644	644	0	644
S12 Range 1 Q:	0	0	0	0	0	0	0	0
S12 Range 2 Q:	0	0	0	0	0	0	0	0
S12 Range 3 Q:	0	0	0	0	0	0	0	0
S12 Range 4 Q:	0	0	0	0	0	0	0	0
S12 Range 5 Q:	0	0	0	0	0	0	0	0
S12 Range 6 Q:	1409	1409	1409	1409	1409	0	0	0
S13 Range 1 Q:	0	0	0	0	0	0	0	0
S13 Range 2 Q:	0	433	0	0	0	433	0	0
S1 Range 1 Y:	0	0	0	0	0	0	0	0
S1 Range 2 Y:	0	0	0	0	0	0	0	0
S1 Range 3 Y:	0	0	0	0	0	0	0	0
S1 Range 4 Y:	0	0	0	0	0	0	0	0
S1 Range 5 Y:	0	0	0	0	0	0	0	0
S1 Range 6 Y:	0	0	1	1	1	1	0	0
S2 Range 1 Y:	0	0	0	0	0	0	0	0
S2 Range 2 Y:	0	0	0	0	0	0	0	0
S3 Range 1 Y:	0	0	0	0	0	0	0	0
S3 Range 2 Y:	0	0	0	0	0	0	0	0
S3 Range 3 Y:	0	0	0	0	0	0	0	0
S3 Range 4 Y:	1	0	0	1	1	0	0	1
S4 Range 1 Y:	0	0	0	0	0	0	0	0
S4 Range 2 Y:	0	0	0	0	0	0	1	1
S5 Range 1 Y:	0	0	0	0	0	0	0	0
S5 Range 2 Y:	0	0	0	0	0	0	0	0
S5 Range 3 Y:	0	0	0	0	0	0	0	0
S5 Range 4 Y:	0	0	0	0	0	0	0	0
S5 Range 5 Y:	0	0	0	0	0	0	0	0
S5 Range 6 Y:	1	0	0	0	0	1	1	1
S6 Range 1 Y:	0	0	0	0	0	0	0	0
S6 Range 2 Y:	0	0	0	0	0	0	0	0
S6 Range 3 Y:	1	1	0	0	1	1	1	1
S7 Range 1 Y:	0	0	0	0	0	0	0	0
S7 Range 2 Y:	0	0	0	0	0	0	0	0
S7 Range 3 Y:	0	0	0	0	0	0	0	0
S7 Range 4 Y:	0	0	0	0	0	0	0	0
S7 Range 5 Y:	0	0	0	0	0	0	0	0
S7 Range 6 Y:	1	1	1	1	1	1	0	1
S8 Range 1 Y:	0	0	0	0	0	0	0	0
S8 Range 2 Y:	0	0	0	0	0	0	0	0
S8 Range 3 Y:	0	0	0	0	0	0	0	0
S8 Range 4 Y:	0	0	0	0	0	0	0	0
S8 Range 5 Y:	0	0	0	-3.84089e-12	0	1	0	0
S9 Range 1 Y:	0	0	0	0	0	0	0	0
S9 Range 2 Y:	0	0	0	0	0	0	0	0
S9 Range 3 Y:	0	0	0	0	0	0	0	0
S9 Range 4 Y:	0	0	0	0	0	0	0	0
S9 Range 5 Y:	0	0	0	0	0	0	0	0
S9 Range 6 Y:	1	0	1	1	1	1	0	1
S10 Range 1 Y:	0	0	0	0	0	0	0	0
S10 Range 2 Y:	0	0	0	0	0	0	0	0
S10 Range 3 Y:	0	0	0	0	0	0	0	0
S10 Range 4 Y:	0	0	0	0	0	0	0	0
S10 Range 5 Y:	0	0	0	0	0	0	0	0
S10 Range 6 Y:	1	0	1	1	1	1	0	0
S11 Range 1 Y:	0	0	0	0	0	0	0	0
S11 Range 2 Y:	0	0	0	0	0	0	0	0
S11 Range 3 Y:	0	0	0	0	0	0	0	0
S11 Range 4 Y:	0	0	0	0	0	0	0	0
S11 Range 5 Y:	0	1	1	1	1	1	0	1
S12 Range 1 Y:	0	0	0	0	0	0	0	0
S12 Range 2 Y:	0	0	0	0	0	0	0	0
S12 Range 3 Y:	0	0	0	0	0	0	0	0
S12 Range 4 Y:	0	0	0	0	0	0	0	0
S12 Range 5 Y:	0	0	0	0	0	0	0	0
S12 Range 6 Y:	1	1	1	1	1	0	0	0
S13 Range 1 Y:	0	0	0	0	0	0	0	0
S13 Range 2 Y:	0	1	0	0	0	1	0	0
Inventory Q:	20	0	577	2922	6660	3514	1364	0
Shortage Q:	0	-2.7803e-10	0	0	0	0	0	0
Inventory Y:	1	0	1	1	1	1	1	0
Shortage Y:	0	0	0	0	0	0	0	0

## Sheet: Value - Single Obj Solution
	Period 1	Period 2	Period 3	Period 4	Period 5	Period 6	Period 7	Period 8
S1 Range 1 Q:	0	0	0	0	0	0	0	0
S1 Range 2 Q:	0	0	0	0	0	0	0	0
S1 Range 3 Q:	0	0	0	0	0	0	0	0
S1 Range 4 Q:	0	0	0	0	0	0	0	0
S1 Range 5 Q:	0	0	0	0	0	0	0	0
S1 Range 6 Q:	0	0	1679	1679	1679	1679	0	0
S2 Range 1 Q:	0	0	0	0	0	0	0	0
S2 Range 2 Q:	0	0	0	0	0	0	0	0
S3 Range 1 Q:	0	0	0	0	0	0	0	0
S3 Range 2 Q:	0	0	0	0	0	0	0	222
S3 Range 3 Q:	0	0	0	0	0	0	0	0
S3 Range 4 Q:	623	0	0	623	623	0	0	-7.36692e-10
S4 Range 1 Q:	0	0	0	0	0	0	0	0
S4 Range 2 Q:	0	0	0	0	0	0	0	0
S5 Range 1 Q:	0	0	0	0	0	0	0	0
S5 Range 2 Q:	0	0	0	0	0	0	0	0
S5 Range 3 Q:	0	0	0	0	0	0	0	0
S5 Range 4 Q:	0	0	0	0	0	0	0	0
S5 Range 5 Q:	0	0	0	0	0	0	0	0
S5 Range 6 Q:	1019	0	1019	1019	0	1019	1019	1019
S6 Range 1 Q:	0	0	0	0	0	0	0	0
S6 Range 2 Q:	0	0	0	0	0	0	0	0
S6 Range 3 Q:	512	512	0	512	512	512	512	512
S7 Range 1 Q:	0	0	0	0	0	0	0	0
S7 Range 2 Q:	0	0	0	0	0	0	0	0
S7 Range 3 Q:	0	0	0	0	0	0	0	0
S7 Range 4 Q:	0	0	0	0	0	0	0	0
S7 Range 5 Q:	0	0	0	0	0	0	0	0
S7 Range 6 Q:	1673	1673	1673	1673	1673	1673	0	1673
S8 Range 1 Q:	0	0	0	0	0	0	0	0
S8 Range 2 Q:	0	0	0	0	0	0	0	0
S8 Range 3 Q:	0	0	0	0	0	0	0	0
S8 Range 4 Q:	0	0	0	0	0	0	0	0
S8 Range 5 Q:	0	0	1414	1414	0	1414	0	0
S9 Range 1 Q:	0	0	0	0	0	0	0	0
S9 Range 2 Q:	0	0	0	0	0	0	0	0
S9 Range 3 Q:	0	0	0	0	0	0	0	0
S9 Range 4 Q:	0	0	0	0	0	0	0	0
S9 Range 5 Q:	0	0	0	0	0	0	0	0
S9 Range 6 Q:	1103	0	1103	1103	1103	1103	0	1103
S10 Range 1 Q:	0	0	0	0	0	0	0	0
S10 Range 2 Q:	0	0	0	0	0	0	0	0
S10 Range 3 Q:	0	0	0	0	0	0	0	0
S10 Range 4 Q:	0	0	0	0	0	0	0	0
S10 Range 5 Q:	0	0	0	0	0	0	0	0
S10 Range 6 Q:	0	0	0	0	0	0	0	0
S11 Range 1 Q:	0	0	0	0	0	0	0	0
S11 Range 2 Q:	0	0	0	0	0	0	0	0
S11 Range 3 Q:	0	0	0	0	0	0	0	0
S11 Range 4 Q:	0	0	0	0	0	0	0	0
S11 Range 5 Q:	0	644	644	644	644	644	0	644
S12 Range 1 Q:	0	0	0	0	0	0	0	0
S12 Range 2 Q:	0	0	0	0	0	0	0	0
S12 Range 3 Q:	0	0	0	0	0	0	0	0
S12 Range 4 Q:	0	0	0	0	0	0	0	0
S12 Range 5 Q:	0	0	0	0	0	0	0	0
S12 Range 6 Q:	1409	1409	1409	1409	1409	0	0	0
S13 Range 1 Q:	0	0	0	0	0	0	0	0
S13 Range 2 Q:	433	433	433	0	433	433	0	0
S1 Range 1 Y:	0	0	0	0	0	0	0	0
S1 Range 2 Y:	0	0	0	0	0	0	0	0
S1 Range 3 Y:	0	0	0	0	0	0	0	0
S1 Range 4 Y:	0	0	0	0	0	0	0	0
S1 Range 5 Y:	0	0	0	0	0	0	0	0
S1 Range 6 Y:	0	0	1	1	1	1	0	0
S2 Range 1 Y:	0	0	0	0	0	0	0	0
S2 Range 2 Y:	0	0	0	0	0	0	0	0
S3 Range 1 Y:	0	0	0	0	0	0	0	0
S3 Range 2 Y:	0	0	0	0	0	0	0	1
S3 Range 3 Y:	0	0	0	0	0	0	0	0
S3 Range 4 Y:	1	0	0	1	1	0	0	-1.57413e-12
S4 Range 1 Y:	0	0	0	0	0	0	0	0
S4 Range 2 Y:	0	0	0	0	0	0	0	0
S5 Range 1 Y:	0	0	0	0	0	0	0	0
S5 Range 2 Y:	0	0	0	0	0	0	0	0
S5 Range 3 Y:	0	0	0	0	0	0	0	0
S5 Range 4 Y:	0	0	0	0	0	0	0	0
S5 Range 5 Y:	0	0	0	0	0	0	0	0
S5 Range 6 Y:	1	0	1	1	0	1	1	1
S6 Range 1 Y:	0	0	0	0	0	0	0	0
S6 Range 2 Y:	0	0	0	0	0	0	0	0
S6 Range 3 Y:	1	1	0	1	1	1	1	1
S7 Range 1 Y:	0	0	0	0	0	0	0	0
S7 Range 2 Y:	0	0	0	0	0	0	0	0
S7 Range 3 Y:	0	0	0	0	0	0	0	0
S7 Range 4 Y:	0	0	0	0	0	0	0	0
S7 Range 5 Y:	0	0	0	0	0	0	0	0
S7 Range 6 Y:	1	1	1	1	1	1	0	1
S8 Range 1 Y:	0	0	0	0	0	0	0	0
S8 Range 2 Y:	0	0	0	0	0	0	0	0
S8 Range 3 Y:	0	0	0	0	0	0	0	0
S8 Range 4 Y:	0	0	0	0	0	0	0	0
S8 Range 5 Y:	0	0	1	1	0	1	0	0
S9 Range 1 Y:	0	0	0	0	0	0	0	0
S9 Range 2 Y:	0	0	0	0	0	0	0	0
S9 Range 3 Y:	0	0	0	0	0	0	0	0
S9 Range 4 Y:	0	0	0	0	0	0	0	0
S9 Range 5 Y:	0	0	0	0	0	0	0	0
S9 Range 6 Y:	1	0	1	1	1	1	0	1
S10 Range 1 Y:	0	0	0	0	0	0	0	0
S10 Range 2 Y:	0	0	0	0	0	0	0	0
S10 Range 3 Y:	0	0	0	0	0	0	0	0
S10 Range 4 Y:	0	0	0	0	0	0	0	0
S10 Range 5 Y:	0	0	0	0	0	0	0	0
S10 Range 6 Y:	0	0	0	0	0	0	0	0
S11 Range 1 Y:	0	0	0	0	0	0	0	0
S11 Range 2 Y:	0	0	0	0	0	0	0	0
S11 Range 3 Y:	0	0	0	0	0	0	0	0
S11 Range 4 Y:	0	0	0	0	0	0	0	0
S11 Range 5 Y:	0	1	1	1	1	1	0	1
S12 Range 1 Y:	0	0	0	0	0	0	0	0
S12 Range 2 Y:	0	0	0	0	0	0	0	0
S12 Range 3 Y:	0	0	0	0	0	0	0	0
S12 Range 4 Y:	0	0	0	0	0	0	0	0
S12 Range 5 Y:	0	0	0	0	0	0	0	0
S12 Range 6 Y:	1	1	1	1	1	0	0	0
S13 Range 1 Y:	0	0	0	0	0	0	0	0
S13 Range 2 Y:	1	1	1	0	1	1	0	0
Inventory Q:	0	0	1816	5991	9074	4813	2214	0
Shortage Q:	-492	-512	0	0	0	0	0	0
Inventory Y:	0	0	1	1	1	1	1	0
Shortage Y:	1	1	0	0	0	0	0	0

## Sheet: Bi-Obj Solution
	Period 1	Period 2	Period 3	Period 4	Period 5	Period 6	Period 7	Period 8
S1 Range 1 Q:	0	0	0	0	0	0	0	0
S1 Range 2 Q:	0	0	0	0	0	0	0	0
S1 Range 3 Q:	0	0	0	0	0	0	0	0
S1 Range 4 Q:	0	0	0	0	0	0	0	0
S1 Range 5 Q:	0	0	0	0	0	0	0	0
S1 Range 6 Q:	0	0	1679	1679	1679	1679	0	0
S2 Range 1 Q:	0	0	0	0	0	0	0	0
S2 Range 2 Q:	0	0	0	0	0	0	0	0
S3 Range 1 Q:	0	0	0	0	0	0	0	0
S3 Range 2 Q:	0	0	0	0	0	0	0	0
S3 Range 3 Q:	0	0	0	0	0	0	0	0
S3 Range 4 Q:	623	0	0	0	623	0	0	623
S4 Range 1 Q:	0	0	0	0	0	0	0	0
S4 Range 2 Q:	0	0	0	0	0	0	0	0
S5 Range 1 Q:	0	0	0	0	0	0	0	0
S5 Range 2 Q:	0	0	0	0	0	0	0	0
S5 Range 3 Q:	0	0	0	0	0	0	0	0
S5 Range 4 Q:	0	0	0	0	0	0	0	0
S5 Range 5 Q:	0	0	0	0	0	0	0	0
S5 Range 6 Q:	1019	0	1019	1019	0	1019	1019	1019
S6 Range 1 Q:	0	0	0	0	0	0	0	0
S6 Range 2 Q:	0	0	0	0	0	0	0	0
S6 Range 3 Q:	0	512	0	0	0	512	512	512
S7 Range 1 Q:	0	0	0	0	0	0	0	0
S7 Range 2 Q:	0	0	0	0	0	0	0	0
S7 Range 3 Q:	0	0	0	0	0	0	0	0
S7 Range 4 Q:	0	0	0	0	0	0	0	0
S7 Range 5 Q:	0	0	0	0	0	0	0	0
S7 Range 6 Q:	1673	1673	1673	1673	1673	1673	0	1673
S8 Range 1 Q:	0	0	0	0	0	0	0	0
S8 Range 2 Q:	0	0	0	0	0	0	0	0
S8 Range 3 Q:	0	0	0	0	0	0	0	0
S8 Range 4 Q:	0	0	0	0	0	0	0	0
S8 Range 5 Q:	0	0	1414	1414	0	1414	0	0
S9 Range 1 Q:	0	0	0	0	0	0	0	0
S9 Range 2 Q:	0	0	0	0	0	0	0	0
S9 Range 3 Q:	0	0	0	0	0	0	0	0
S9 Range 4 Q:	0	0	0	0	0	0	0	0
S9 Range 5 Q:	0	0	0	0	0	0	0	0
S9 Range 6 Q:	1103	0	1103	1103	1103	1103	0	1103
S10 Range 1 Q:	0	0	0	0	0	0	0	0
S10 Range 2 Q:	0	0	0	0	0	0	0	0
S10 Range 3 Q:	0	0	0	0	0	0	0	0
S10 Range 4 Q:	0	0	0	0	0	0	0	0
S10 Range 5 Q:	0	0	0	0	0	0	0	0
S10 Range 6 Q:	1115	0	0	0	1115	1115	0	0
S11 Range 1 Q:	0	0	0	0	0	0	0	0
S11 Range 2 Q:	0	0	0	0	0	0	0	0
S11 Range 3 Q:	0	0	0	0	0	0	0	0
S11 Range 4 Q:	0	0	0	0	0	0	0	0
S11 Range 5 Q:	0	644	0	644	644	644	0	644
S12 Range 1 Q:	0	0	0	0	0	0	0	0
S12 Range 2 Q:	0	0	0	0	0	0	0	0
S12 Range 3 Q:	0	0	0	0	0	0	0	0
S12 Range 4 Q:	0	0	0	0	0	0	0	0
S12 Range 5 Q:	0	0	0	0	0	0	0	0
S12 Range 6 Q:	1409	1409	1409	1409	1409	0	0	0
S13 Range 1 Q:	0	0	0	0	0	0	0	0
S13 Range 2 Q:	356	433	0	0	0	433	0	0
S1 Range 1 Y:	0	0	0	0	0	0	0	0
S1 Range 2 Y:	0	0	0	0	0	0	0	0
S1 Range 3 Y:	0	0	0	0	0	0	0	0
S1 Range 4 Y:	0	0	0	0	0	0	0	0
S1 Range 5 Y:	0	0	0	0	0	0	0	0
S1 Range 6 Y:	0	0	1	1	1	1	0	0
S2 Range 1 Y:	0	0	0	0	0	0	0	0
S2 Range 2 Y:	0	0	0	0	0	0	0	0
S3 Range 1 Y:	0	0	0	0	0	0	0	0
S3 Range 2 Y:	0	0	0	0	0	0	0	0
S3 Range 3 Y:	0	0	0	0	0	0	0	0
S3 Range 4 Y:	1	0	0	0	1	0	0	1
S4 Range 1 Y:	0	0	0	0	0	0	0	0
S4 Range 2 Y:	0	0	0	0	0	0	0	0
S5 Range 1 Y:	0	0	0	0	0	0	0	0
S5 Range 2 Y:	0	0	0	0	0	0	0	0
S5 Range 3 Y:	0	0	0	0	0	0	0	0
S5 Range 4 Y:	0	0	0	0	0	0	0	0
S5 Range 5 Y:	0	0	0	0	0	0	0	0
S5 Range 6 Y:	1	0	1	1	0	1	1	1
S6 Range 1 Y:	0	0	0	0	0	0	0	0
S6 Range 2 Y:	0	0	0	0	0	0	0	0
S6 Range 3 Y:	0	1	0	0	0	1	1	1
S7 Range 1 Y:	0	0	0	0	0	0	0	0
S7 Range 2 Y:	0	0	0	0	0	0	0	0
S7 Range 3 Y:	0	0	0	0	0	0	0	0
S7 Range 4 Y:	0	0	0	0	0	0	0	0
S7 Range 5 Y:	0	0	0	0	0	0	0	0
S7 Range 6 Y:	1	1	1	1	1	1	0	1
S8 Range 1 Y:	0	0	0	0	0	0	0	0
S8 Range 2 Y:	0	0	0	0	0	0	0	0
S8 Range 3 Y:	0	0	0	0	0	0	0	0
S8 Range 4 Y:	0	0	0	0	0	0	0	0
S8 Range 5 Y:	0	0	1	1	0	1	0	0
S9 Range 1 Y:	0	0	0	0	0	0	0	0
S9 Range 2 Y:	0	0	0	0	0	0	0	0
S9 Range 3 Y:	0	0	0	0	0	0	0	0
S9 Range 4 Y:	0	0	0	0	0	0	0	0
S9 Range 5 Y:	0	0	0	0	0	0	0	0
S9 Range 6 Y:	1	0	1	1	1	1	0	1
S10 Range 1 Y:	0	0	0	0	0	0	0	0
S10 Range 2 Y:	0	0	0	0	0	0	0	0
S10 Range 3 Y:	0	0	0	0	0	0	0	0
S10 Range 4 Y:	0	0	0	0	0	0	0	0
S10 Range 5 Y:	0	0	0	0	0	0	0	0
S10 Range 6 Y:	1	0	0	0	1	1	0	0
S11 Range 1 Y:	0	0	0	0	0	0	0	0
S11 Range 2 Y:	0	0	0	0	0	0	0	0
S11 Range 3 Y:	0	0	0	0	0	0	0	0
S11 Range 4 Y:	0	0	0	0	0	0	0	0
S11 Range 5 Y:	0	1	0	1	1	1	0	1
S12 Range 1 Y:	0	0	0	0	0	0	0	0
S12 Range 2 Y:	0	0	0	0	0	0	0	0
S12 Range 3 Y:	0	0	0	0	0	0	0	0
S12 Range 4 Y:	0	0	0	0	0	0	0	0
S12 Range 5 Y:	0	0	0	0	0	0	0	0
S12 Range 6 Y:	1	1	1	1	1	0	0	0
S13 Range 1 Y:	0	0	0	0	0	0	0	0
S13 Range 2 Y:	1	1	0	0	0	1	0	0
Inventory Q:	34	14	1265	4305	7558	4412	1813	0
Shortage Q:	0	0	0	0	0	0	0	0
Inventory Y:	1	1	1	1	1	1	1	0
Shortage Y:	0	0	1.95027e-11	0	0	0	0	0

## Sheet: Optimal Values
TCP:	1.48282e+06
TVP:	-36264.5
% variation (bi-obj using WCCM):	0.0463377

## Sheet: Exit Flags
Cost Obj:	1
Value Obj:	1
Bi-Obj:	1

## Sheet: Time & Size
CPU running time (sec):	1.38841
elapsed time (sec):	10.1917
No. of decision variables:	660
No. of constraints:	756
