# Supplementary material for: Datasets for supplier selection and order allocation with green criteria, all-unit quantity discounts and varying number of suppliers
Source: Data Brief. 2017 Jun 9;13:444–52. doi: 10.1016/j.dib.2017.06.018 (PMC5485863; doi:10.1016/j.dib.2017.06.018)
Supplement: Supplementary file 5 — Supplementary material Time analysis data [file mmc5.zip › Data_In_Brief/4.Time Analysis/133 R.xlsx]

## Sheet: Cost - Single Obj Solution
	Period 1	Period 2	Period 3	Period 4	Period 5	Period 6	Period 7	Period 8	Period 9	Period 10	Period 11
S1 Range 1 Q:	0	0	0	0	0	0	0	0	0	0	0
S1 Range 2 Q:	0	0	0	0	0	0	0	0	0	0	0
S1 Range 3 Q:	0	0	0	0	0	0	0	0	0	0	0
S1 Range 4 Q:	0	0	0	0	0	0	0	0	0	0	0
S1 Range 5 Q:	1394	0	1394	0	0	0	1202	1381	0	1116	0
S2 Range 1 Q:	0	0	0	0	0	0	0	0	0	0	0
S2 Range 2 Q:	0	0	0	0	0	0	0	0	0	0	0
S2 Range 3 Q:	0	0	0	0	0	0	0	0	0	0	0
S2 Range 4 Q:	0	0	0	0	0	0	0	0	0	0	0
S2 Range 5 Q:	0	0	0	0	0	-1.24755e-10	0	0	783	0	0
S3 Range 1 Q:	0	0	0	0	0	0	0	0	0	0	0
S3 Range 2 Q:	0	0	0	0	0	0	0	0	0	0	0
S3 Range 3 Q:	0	0	0	0	0	0	0	0	0	0	0
S3 Range 4 Q:	0	0	0	0	0	0	0	0	0	0	0
S3 Range 5 Q:	1399	1120	1237	0	0	1120	0	0	0	0	0
S4 Range 1 Q:	0	0	0	0	0	0	0	0	0	0	0
S4 Range 2 Q:	0	0	0	0	0	0	0	0	0	0	0
S4 Range 3 Q:	0	0	0	0	0	0	0	0	0	0	0
S4 Range 4 Q:	0	0	0	0	0	0	0	0	0	0	0
S4 Range 5 Q:	0	1174	1174	1174	0	1174	1174	0	1174	1174	1052
S5 Range 1 Q:	0	0	0	0	0	0	0	0	0	0	0
S5 Range 2 Q:	0	0	0	0	0	0	0	0	0	0	0
S5 Range 3 Q:	0	0	0	0	0	0	0	0	0	0	0
S5 Range 4 Q:	0	0	0	0	0	0	0	0	0	0	0
S5 Range 5 Q:	1289	1289	1289	1289	1289	1289	1289	1289	0	1270	1032
S1 Range 1 Y:	0	0	0	0	0	0	0	0	0	0	0
S1 Range 2 Y:	0	0	0	0	0	0	0	0	0	0	0
S1 Range 3 Y:	0	0	0	0	0	0	0	0	0	0	0
S1 Range 4 Y:	0	0	0	0	0	0	0	0	0	0	0
S1 Range 5 Y:	1	0	1	0	0	0	1	1	0	1	0
S2 Range 1 Y:	0	0	0	0	0	0	0	0	0	0	0
S2 Range 2 Y:	0	0	0	0	0	0	0	0	0	0	0
S2 Range 3 Y:	0	0	0	0	0	0	0	0	0	0	0
S2 Range 4 Y:	0	0	0	0	0	0	0	0	0	0	0
S2 Range 5 Y:	0	0	0	0	0	-1.98655e-13	0	0	1	0	0
S3 Range 1 Y:	0	0	0	0	0	0	0	0	0	0	0
S3 Range 2 Y:	0	0	0	0	0	0	0	0	0	0	0
S3 Range 3 Y:	0	0	0	0	0	0	0	0	0	0	0
S3 Range 4 Y:	0	0	0	0	0	0	0	0	0	0	0
S3 Range 5 Y:	1	1	1	0	0	1	0	0	0	0	0
S4 Range 1 Y:	0	0	0	0	0	0	0	0	0	0	0
S4 Range 2 Y:	0	0	0	0	0	0	0	0	0	0	0
S4 Range 3 Y:	0	0	0	0	0	0	0	0	0	0	0
S4 Range 4 Y:	0	0	0	0	0	0	0	0	0	0	0
S4 Range 5 Y:	0	1	1	1	0	1	1	0	1	1	1
S5 Range 1 Y:	0	0	0	0	0	0	0	0	0	0	0
S5 Range 2 Y:	0	0	0	0	0	0	0	0	0	0	0
S5 Range 3 Y:	0	0	0	0	0	0	0	0	0	0	0
S5 Range 4 Y:	0	0	0	0	0	0	0	0	0	0	0
S5 Range 5 Y:	1	1	1	1	1	1	1	1	0	1	1
Inventory Q:	0	68	1256	1486	0	0	0	0	0	0	0
Shortage Q:	-462	0	0	0	-1092	0	0	0	0	0	0
Inventory Y:	0	1	1	1	0	0	0	0	0	0	0
Shortage Y:	1	0	0	0	1	0	0	0	0	0	0

## Sheet: Value - Single Obj Solution
	Period 1	Period 2	Period 3	Period 4	Period 5	Period 6	Period 7	Period 8	Period 9	Period 10	Period 11
S1 Range 1 Q:	0	0	0	0	0	0	0	0	0	0	0
S1 Range 2 Q:	0	0	0	0	0	0	0	0	0	0	0
S1 Range 3 Q:	0	0	0	0	0	0	0	0	0	0	0
S1 Range 4 Q:	0	0	0	0	0	0	0	0	0	0	0
S1 Range 5 Q:	1394	0	1394	0	0	0	1394	1394	0	1394	1394
S2 Range 1 Q:	0	0	0	0	0	0	0	0	0	0	0
S2 Range 2 Q:	0	0	0	0	0	0	0	0	0	0	0
S2 Range 3 Q:	0	0	0	0	0	0	0	0	0	0	0
S2 Range 4 Q:	0	0	0	0	0	0	0	0	0	0	0
S2 Range 5 Q:	0	0	0	0	0	0	0	0	0	0	0
S3 Range 1 Q:	0	0	0	0	0	0	0	29	0	279	0
S3 Range 2 Q:	0	0	0	0	0	0	0	0	0	0	559
S3 Range 3 Q:	838	0	0	0	0	839	0	0	0	0	0
S3 Range 4 Q:	0	0	840	0	0	0	0	0	0	0	0
S3 Range 5 Q:	0	0	0	0	0	0	0	0	0	0	0
S4 Range 1 Q:	0	0	0	0	0	0	0	0	0	0	0
S4 Range 2 Q:	0	0	0	0	0	0	0	0	0	0	0
S4 Range 3 Q:	0	0	0	0	0	0	0	0	0	0	0
S4 Range 4 Q:	0	0	0	0	0	0	0	0	0	0	0
S4 Range 5 Q:	0	1174	1174	1174	0	1174	1174	0	1174	1174	1174
S5 Range 1 Q:	0	0	0	0	0	0	0	0	0	0	0
S5 Range 2 Q:	0	0	0	0	0	0	0	0	0	0	0
S5 Range 3 Q:	0	0	0	0	0	0	0	0	0	0	0
S5 Range 4 Q:	0	0	0	0	0	0	0	0	0	0	0
S5 Range 5 Q:	1289	1289	1289	1289	1289	1289	1289	1289	0	1289	1289
S1 Range 1 Y:	0	0	0	0	0	0	0	0	0	0	0
S1 Range 2 Y:	0	0	0	0	0	0	0	0	0	0	0
S1 Range 3 Y:	0	0	0	0	0	0	0	0	0	0	0
S1 Range 4 Y:	0	0	0	0	0	0	0	0	0	0	0
S1 Range 5 Y:	1	0	1	0	0	0	1	1	0	1	1
S2 Range 1 Y:	0	0	0	0	0	0	0	0	0	0	0
S2 Range 2 Y:	0	0	0	0	0	0	0	0	0	0	0
S2 Range 3 Y:	0	0	0	0	0	0	0	0	0	0	0
S2 Range 4 Y:	0	0	0	0	0	0	0	0	0	0	0
S2 Range 5 Y:	0	0	0	0	0	0	0	0	0	0	0
S3 Range 1 Y:	0	0	0	0	0	0	0	1	0	1	0
S3 Range 2 Y:	0	0	0	0	0	0	0	0	0	0	1
S3 Range 3 Y:	1	0	0	0	0	1	0	0	0	0	0
S3 Range 4 Y:	0	0	1	0	0	0	0	0	0	0	0
S3 Range 5 Y:	0	0	0	0	0	0	0	0	0	0	0
S4 Range 1 Y:	0	0	0	0	0	0	0	0	0	0	0
S4 Range 2 Y:	0	0	0	0	0	0	0	0	0	0	0
S4 Range 3 Y:	0	0	0	0	0	0	0	0	0	0	0
S4 Range 4 Y:	0	0	0	0	0	0	0	0	0	0	0
S4 Range 5 Y:	0	1	1	1	0	1	1	0	1	1	1
S5 Range 1 Y:	0	0	0	0	0	0	0	0	0	0	0
S5 Range 2 Y:	0	0	0	0	0	0	0	0	0	0	0
S5 Range 3 Y:	0	0	0	0	0	0	0	0	0	0	0
S5 Range 4 Y:	0	0	0	0	0	0	0	0	0	0	0
S5 Range 5 Y:	1	1	1	1	1	1	1	1	0	1	1
Inventory Q:	0	0	0	0	0	0	0	0	0	0	0
Shortage Q:	-1023	-1613	-822	-592	-3170	-2359	-2167	-2125	-2908	-2332	0
Inventory Y:	0	0	0	0	0	0	0	0	0	0	0
Shortage Y:	1	1	1	1	1	1	1	1	1	1	0

## Sheet: Bi-Obj Solution
	Period 1	Period 2	Period 3	Period 4	Period 5	Period 6	Period 7	Period 8	Period 9	Period 10	Period 11
S1 Range 1 Q:	0	0	0	0	0	0	0	0	0	0	0
S1 Range 2 Q:	0	0	0	0	0	0	0	0	0	0	0
S1 Range 3 Q:	0	0	0	0	0	0	0	0	0	0	0
S1 Range 4 Q:	0	0	0	0	0	0	0	0	0	0	0
S1 Range 5 Q:	1394	0	1394	0	0	0	1394	1394	0	1394	0
S2 Range 1 Q:	0	0	0	0	0	0	0	0	0	0	0
S2 Range 2 Q:	0	0	0	0	0	0	0	0	0	0	0
S2 Range 3 Q:	0	0	0	0	0	0	0	0	0	0	0
S2 Range 4 Q:	0	0	0	0	0	0	0	0	0	0	0
S2 Range 5 Q:	0	0	0	0	0	0	0	0	3.80134e-09	0	0
S3 Range 1 Q:	0	0	0	0	0	0	0	0	0	0	0
S3 Range 2 Q:	0	0	0	0	0	0	0	0	0	0	0
S3 Range 3 Q:	0	0	0	0	0	0	0	0	0	0	0
S3 Range 4 Q:	0	0	0	0	0	0	0	0	0	0	0
S3 Range 5 Q:	1399	1120	1399	0	0	1120	0	0	0	0	0
S4 Range 1 Q:	0	0	0	0	0	0	0	0	0	0	0
S4 Range 2 Q:	0	0	0	0	0	0	0	0	0	0	0
S4 Range 3 Q:	0	0	0	0	0	0	0	0	0	0	0
S4 Range 4 Q:	0	0	0	0	0	0	0	0	0	0	0
S4 Range 5 Q:	0	1174	1174	1174	0	1174	1174	0	1174	1174	1171
S5 Range 1 Q:	0	0	0	0	0	0	0	0	0	0	0
S5 Range 2 Q:	0	0	0	0	0	0	0	0	0	0	0
S5 Range 3 Q:	0	0	0	0	0	0	0	0	0	0	0
S5 Range 4 Q:	0	0	0	0	0	0	0	0	0	0	0
S5 Range 5 Q:	1289	1289	1289	1289	1289	1289	1289	1289	0	1289	1032
S1 Range 1 Y:	0	0	0	0	0	0	0	0	0	0	0
S1 Range 2 Y:	0	0	0	0	0	0	0	0	0	0	0
S1 Range 3 Y:	0	0	0	0	0	0	0	0	0	0	0
S1 Range 4 Y:	0	0	0	0	0	0	0	0	0	0	0
S1 Range 5 Y:	1	0	1	0	0	0	1	1	0	1	0
S2 Range 1 Y:	0	0	0	0	0	0	0	0	0	0	0
S2 Range 2 Y:	0	0	0	0	0	0	0	0	0	0	0
S2 Range 3 Y:	0	0	0	0	0	0	0	0	0	0	0
S2 Range 4 Y:	0	0	0	0	0	0	0	0	0	0	0
S2 Range 5 Y:	0	0	0	0	0	0	0	0	6.0531e-12	0	0
S3 Range 1 Y:	0	0	0	0	0	0	0	0	0	0	0
S3 Range 2 Y:	0	0	0	0	0	0	0	0	0	0	0
S3 Range 3 Y:	0	0	0	0	0	0	0	0	0	0	0
S3 Range 4 Y:	0	0	0	0	0	0	0	0	0	0	0
S3 Range 5 Y:	1	1	1	0	0	1	0	0	0	0	0
S4 Range 1 Y:	0	0	0	0	0	0	0	0	0	0	0
S4 Range 2 Y:	0	0	0	0	0	0	0	0	0	0	0
S4 Range 3 Y:	0	0	0	0	0	0	0	0	0	0	0
S4 Range 4 Y:	0	0	0	0	0	0	0	0	0	0	0
S4 Range 5 Y:	0	1	1	1	0	1	1	0	1	1	1
S5 Range 1 Y:	0	0	0	0	0	0	0	0	0	0	0
S5 Range 2 Y:	0	0	0	0	0	0	0	0	0	0	0
S5 Range 3 Y:	0	0	0	0	0	0	0	0	0	0	0
S5 Range 4 Y:	0	0	0	0	0	0	0	0	0	0	0
S5 Range 5 Y:	1	1	1	1	1	1	1	1	0	1	1
Inventory Q:	0	68	1418	1648	0	162	354	367	0	0	0
Shortage Q:	-462	0	0	0	-930	0	0	0	-416	-119	0
Inventory Y:	0	1	1	1	0	1	1	1	0	0	0
Shortage Y:	1	0	0	0	1	0	0	0	1	1	0

## Sheet: Optimal Values
TCP:	937956
TVP:	-19166
% variation (bi-obj using WCCM):	0.00623585

## Sheet: Exit Flags
Cost Obj:	1
Value Obj:	1
Bi-Obj:	1

## Sheet: Time & Size
CPU running time (sec):	1.13881
elapsed time (sec):	6.43901
No. of decision variables:	424
No. of constraints:	497
