# Supplementary material for: Datasets for supplier selection and order allocation with green criteria, all-unit quantity discounts and varying number of suppliers
Source: Data Brief. 2017 Jun 9;13:444–52. doi: 10.1016/j.dib.2017.06.018 (PMC5485863; doi:10.1016/j.dib.2017.06.018)
Supplement: Supplementary file 5 — Supplementary material Time analysis data [file mmc5.zip › Data_In_Brief/4.Time Analysis/134 R.xlsx]

## Sheet: Cost - Single Obj Solution
	Period 1	Period 2
S1 Range 1 Q:	0	0
S1 Range 2 Q:	0	260
S2 Range 1 Q:	0	0
S2 Range 2 Q:	0	0
S2 Range 3 Q:	0	0
S2 Range 4 Q:	0	0
S2 Range 5 Q:	0	629
S3 Range 1 Q:	0	0
S3 Range 2 Q:	0	0
S3 Range 3 Q:	0	752
S4 Range 1 Q:	0	0
S4 Range 2 Q:	0	0
S4 Range 3 Q:	0	0
S4 Range 4 Q:	855	0
S5 Range 1 Q:	0	0
S5 Range 2 Q:	0	0
S5 Range 3 Q:	0	0
S5 Range 4 Q:	0	591
S6 Range 1 Q:	0	0
S6 Range 2 Q:	0	0
S6 Range 3 Q:	0	551
S7 Range 1 Q:	0	0
S7 Range 2 Q:	547	547
S8 Range 1 Q:	0	0
S8 Range 2 Q:	0	0
S8 Range 3 Q:	0	0
S8 Range 4 Q:	0	0
S8 Range 5 Q:	0	0
S8 Range 6 Q:	0	1493
S9 Range 1 Q:	0	0
S9 Range 2 Q:	0	0
S9 Range 3 Q:	0	548
S10 Range 1 Q:	0	0
S10 Range 2 Q:	0	0
S10 Range 3 Q:	0	638
S11 Range 1 Q:	0	0
S11 Range 2 Q:	0	287
S12 Range 1 Q:	0	0
S12 Range 2 Q:	0	0
S12 Range 3 Q:	0	0
S12 Range 4 Q:	0	0
S12 Range 5 Q:	0	919
S13 Range 1 Q:	0	0
S13 Range 2 Q:	0	0
S13 Range 3 Q:	0	0
S13 Range 4 Q:	0	0
S13 Range 5 Q:	0	0
S13 Range 6 Q:	0	1073
S14 Range 1 Q:	0	0
S14 Range 2 Q:	0	0
S14 Range 3 Q:	0	0
S14 Range 4 Q:	0	675
S1 Range 1 Y:	0	0
S1 Range 2 Y:	0	1
S2 Range 1 Y:	0	0
S2 Range 2 Y:	0	0
S2 Range 3 Y:	0	0
S2 Range 4 Y:	0	0
S2 Range 5 Y:	0	1
S3 Range 1 Y:	0	0
S3 Range 2 Y:	0	0
S3 Range 3 Y:	0	1
S4 Range 1 Y:	0	0
S4 Range 2 Y:	0	0
S4 Range 3 Y:	0	0
S4 Range 4 Y:	1	0
S5 Range 1 Y:	0	0
S5 Range 2 Y:	0	0
S5 Range 3 Y:	0	0
S5 Range 4 Y:	0	1
S6 Range 1 Y:	0	0
S6 Range 2 Y:	0	0
S6 Range 3 Y:	0	1
S7 Range 1 Y:	0	0
S7 Range 2 Y:	1	1
S8 Range 1 Y:	0	0
S8 Range 2 Y:	0	0
S8 Range 3 Y:	0	0
S8 Range 4 Y:	0	0
S8 Range 5 Y:	0	0
S8 Range 6 Y:	0	1
S9 Range 1 Y:	0	0
S9 Range 2 Y:	0	0
S9 Range 3 Y:	0	1
S10 Range 1 Y:	0	0
S10 Range 2 Y:	0	0
S10 Range 3 Y:	0	1
S11 Range 1 Y:	0	0
S11 Range 2 Y:	0	1
S12 Range 1 Y:	0	0
S12 Range 2 Y:	0	0
S12 Range 3 Y:	0	0
S12 Range 4 Y:	0	0
S12 Range 5 Y:	0	1
S13 Range 1 Y:	0	0
S13 Range 2 Y:	0	0
S13 Range 3 Y:	0	0
S13 Range 4 Y:	0	0
S13 Range 5 Y:	0	0
S13 Range 6 Y:	0	1
S14 Range 1 Y:	0	0
S14 Range 2 Y:	0	0
S14 Range 3 Y:	0	0
S14 Range 4 Y:	0	1
Inventory Q:	0	0
Shortage Q:	-3300	0
Inventory Y:	0	0
Shortage Y:	1	0

## Sheet: Value - Single Obj Solution
	Period 1	Period 2
S1 Range 1 Q:	0	0
S1 Range 2 Q:	0	441
S2 Range 1 Q:	0	0
S2 Range 2 Q:	0	0
S2 Range 3 Q:	0	0
S2 Range 4 Q:	0	0
S2 Range 5 Q:	0	629
S3 Range 1 Q:	0	0
S3 Range 2 Q:	0	0
S3 Range 3 Q:	0	752
S4 Range 1 Q:	0	0
S4 Range 2 Q:	0	0
S4 Range 3 Q:	0	0
S4 Range 4 Q:	855	0
S5 Range 1 Q:	0	0
S5 Range 2 Q:	0	0
S5 Range 3 Q:	0	0
S5 Range 4 Q:	0	591
S6 Range 1 Q:	0	0
S6 Range 2 Q:	0	0
S6 Range 3 Q:	0	551
S7 Range 1 Q:	0	0
S7 Range 2 Q:	547	547
S8 Range 1 Q:	0	0
S8 Range 2 Q:	0	0
S8 Range 3 Q:	0	0
S8 Range 4 Q:	0	0
S8 Range 5 Q:	0	0
S8 Range 6 Q:	0	1493
S9 Range 1 Q:	0	0
S9 Range 2 Q:	0	0
S9 Range 3 Q:	0	548
S10 Range 1 Q:	0	0
S10 Range 2 Q:	0	0
S10 Range 3 Q:	0	638
S11 Range 1 Q:	0	0
S11 Range 2 Q:	0	287
S12 Range 1 Q:	0	0
S12 Range 2 Q:	0	0
S12 Range 3 Q:	0	0
S12 Range 4 Q:	0	0
S12 Range 5 Q:	0	919
S13 Range 1 Q:	0	0
S13 Range 2 Q:	0	0
S13 Range 3 Q:	0	0
S13 Range 4 Q:	0	0
S13 Range 5 Q:	0	892
S13 Range 6 Q:	0	0
S14 Range 1 Q:	0	0
S14 Range 2 Q:	0	0
S14 Range 3 Q:	0	0
S14 Range 4 Q:	0	675
S1 Range 1 Y:	0	0
S1 Range 2 Y:	0	1
S2 Range 1 Y:	0	0
S2 Range 2 Y:	0	0
S2 Range 3 Y:	0	0
S2 Range 4 Y:	0	0
S2 Range 5 Y:	0	1
S3 Range 1 Y:	0	0
S3 Range 2 Y:	0	0
S3 Range 3 Y:	0	1
S4 Range 1 Y:	0	0
S4 Range 2 Y:	0	0
S4 Range 3 Y:	0	0
S4 Range 4 Y:	1	0
S5 Range 1 Y:	0	0
S5 Range 2 Y:	0	0
S5 Range 3 Y:	0	0
S5 Range 4 Y:	0	1
S6 Range 1 Y:	0	0
S6 Range 2 Y:	0	0
S6 Range 3 Y:	0	1
S7 Range 1 Y:	0	0
S7 Range 2 Y:	1	1
S8 Range 1 Y:	0	0
S8 Range 2 Y:	0	0
S8 Range 3 Y:	0	0
S8 Range 4 Y:	0	0
S8 Range 5 Y:	0	0
S8 Range 6 Y:	0	1
S9 Range 1 Y:	0	0
S9 Range 2 Y:	0	0
S9 Range 3 Y:	0	1
S10 Range 1 Y:	0	0
S10 Range 2 Y:	0	0
S10 Range 3 Y:	0	1
S11 Range 1 Y:	0	0
S11 Range 2 Y:	0	1
S12 Range 1 Y:	0	0
S12 Range 2 Y:	0	0
S12 Range 3 Y:	0	0
S12 Range 4 Y:	0	0
S12 Range 5 Y:	0	1
S13 Range 1 Y:	0	0
S13 Range 2 Y:	0	0
S13 Range 3 Y:	0	0
S13 Range 4 Y:	0	0
S13 Range 5 Y:	0	1
S13 Range 6 Y:	0	0
S14 Range 1 Y:	0	0
S14 Range 2 Y:	0	0
S14 Range 3 Y:	0	0
S14 Range 4 Y:	0	1
Inventory Q:	0	5.88261e-09
Shortage Q:	-3300	-5.87309e-09
Inventory Y:	0	5.67546e-13
Shortage Y:	1	5.66627e-13

## Sheet: Bi-Obj Solution
	Period 1	Period 2
S1 Range 1 Q:	0	0
S1 Range 2 Q:	0	441
S2 Range 1 Q:	0	0
S2 Range 2 Q:	0	0
S2 Range 3 Q:	0	0
S2 Range 4 Q:	0	0
S2 Range 5 Q:	0	629
S3 Range 1 Q:	0	0
S3 Range 2 Q:	0	0
S3 Range 3 Q:	0	752
S4 Range 1 Q:	0	0
S4 Range 2 Q:	0	0
S4 Range 3 Q:	0	0
S4 Range 4 Q:	855	0
S5 Range 1 Q:	0	0
S5 Range 2 Q:	0	0
S5 Range 3 Q:	0	0
S5 Range 4 Q:	0	591
S6 Range 1 Q:	0	0
S6 Range 2 Q:	0	0
S6 Range 3 Q:	0	551
S7 Range 1 Q:	0	0
S7 Range 2 Q:	547	544
S8 Range 1 Q:	0	0
S8 Range 2 Q:	0	0
S8 Range 3 Q:	0	0
S8 Range 4 Q:	0	0
S8 Range 5 Q:	0	0
S8 Range 6 Q:	0	1493
S9 Range 1 Q:	0	0
S9 Range 2 Q:	0	0
S9 Range 3 Q:	0	548
S10 Range 1 Q:	0	0
S10 Range 2 Q:	0	0
S10 Range 3 Q:	0	638
S11 Range 1 Q:	0	0
S11 Range 2 Q:	0	287
S12 Range 1 Q:	0	0
S12 Range 2 Q:	0	0
S12 Range 3 Q:	0	0
S12 Range 4 Q:	0	0
S12 Range 5 Q:	0	919
S13 Range 1 Q:	0	0
S13 Range 2 Q:	0	0
S13 Range 3 Q:	0	0
S13 Range 4 Q:	0	0
S13 Range 5 Q:	0	-1.21817e-09
S13 Range 6 Q:	0	895
S14 Range 1 Q:	0	0
S14 Range 2 Q:	0	0
S14 Range 3 Q:	0	0
S14 Range 4 Q:	0	675
S1 Range 1 Y:	0	0
S1 Range 2 Y:	0	1
S2 Range 1 Y:	0	0
S2 Range 2 Y:	0	0
S2 Range 3 Y:	0	0
S2 Range 4 Y:	0	0
S2 Range 5 Y:	0	1
S3 Range 1 Y:	0	0
S3 Range 2 Y:	0	0
S3 Range 3 Y:	0	1
S4 Range 1 Y:	0	0
S4 Range 2 Y:	0	0
S4 Range 3 Y:	0	0
S4 Range 4 Y:	1	0
S5 Range 1 Y:	0	0
S5 Range 2 Y:	0	0
S5 Range 3 Y:	0	0
S5 Range 4 Y:	0	1
S6 Range 1 Y:	0	0
S6 Range 2 Y:	0	0
S6 Range 3 Y:	0	1
S7 Range 1 Y:	0	0
S7 Range 2 Y:	1	1
S8 Range 1 Y:	0	0
S8 Range 2 Y:	0	0
S8 Range 3 Y:	0	0
S8 Range 4 Y:	0	0
S8 Range 5 Y:	0	0
S8 Range 6 Y:	0	1
S9 Range 1 Y:	0	0
S9 Range 2 Y:	0	0
S9 Range 3 Y:	0	1
S10 Range 1 Y:	0	0
S10 Range 2 Y:	0	0
S10 Range 3 Y:	0	1
S11 Range 1 Y:	0	0
S11 Range 2 Y:	0	1
S12 Range 1 Y:	0	0
S12 Range 2 Y:	0	0
S12 Range 3 Y:	0	0
S12 Range 4 Y:	0	0
S12 Range 5 Y:	0	1
S13 Range 1 Y:	0	0
S13 Range 2 Y:	0	0
S13 Range 3 Y:	0	0
S13 Range 4 Y:	0	0
S13 Range 5 Y:	0	-1.70135e-12
S13 Range 6 Y:	0	1
S14 Range 1 Y:	0	0
S14 Range 2 Y:	0	0
S14 Range 3 Y:	0	0
S14 Range 4 Y:	0	1
Inventory Q:	0	0
Shortage Q:	-3300	0
Inventory Y:	0	0
Shortage Y:	1	0

## Sheet: Optimal Values
TCP:	434020
TVP:	-3817.51
% variation (bi-obj using WCCM):	0.00305595

## Sheet: Exit Flags
Cost Obj:	1
Value Obj:	1
Bi-Obj:	1

## Sheet: Time & Size
CPU running time (sec):	0.655204
elapsed time (sec):	5.2954
No. of decision variables:	116
No. of constraints:	139
