# Supplementary material for: Datasets for supplier selection and order allocation with green criteria, all-unit quantity discounts and varying number of suppliers
Source: Data Brief. 2017 Jun 9;13:444–52. doi: 10.1016/j.dib.2017.06.018 (PMC5485863; doi:10.1016/j.dib.2017.06.018)
Supplement: Supplementary file 5 — Supplementary material Time analysis data [file mmc5.zip › Data_In_Brief/4.Time Analysis/135 R.xlsx]

## Sheet: Cost - Single Obj Solution
	Period 1	Period 2	Period 3	Period 4	Period 5	Period 6	Period 7	Period 8	Period 9	Period 10	Period 11	Period 12
S1 Range 1 Q:	0	0	0	0	0	0	0	0	0	0	0	0
S1 Range 2 Q:	0	0	0	0	0	0	0	0	0	0	0	0
S1 Range 3 Q:	0	0	0	0	0	0	0	0	0	0	0	0
S1 Range 4 Q:	519	0	0	519	519	0	519	519	519	519	519	519
S2 Range 1 Q:	0	0	0	0	0	0	0	0	0	0	0	0
S2 Range 2 Q:	0	0	0	0	0	0	0	0	0	0	0	0
S2 Range 3 Q:	0	0	0	0	0	0	0	0	0	0	0	0
S2 Range 4 Q:	0	0	0	0	0	0	0	0	0	0	0	0
S2 Range 5 Q:	959	959	959	0	0	959	0	0	0	0	0	0
S3 Range 1 Q:	0	0	0	0	0	0	0	0	0	0	0	0
S3 Range 2 Q:	0	0	0	0	0	0	0	0	0	0	0	0
S3 Range 3 Q:	0	0	0	0	0	0	0	0	0	0	0	0
S3 Range 4 Q:	0	0	0	0	0	0	0	0	0	0	0	0
S3 Range 5 Q:	0	0	0	0	0	0	0	0	0	0	0	0
S3 Range 6 Q:	1061	0	0	0	1061	1061	1061	1061	1061	1061	1061	1061
S4 Range 1 Q:	0	0	0	0	0	0	0	0	0	0	0	0
S4 Range 2 Q:	0	0	0	0	0	0	0	0	0	0	0	0
S4 Range 3 Q:	0	0	0	0	0	0	0	0	0	0	0	0
S4 Range 4 Q:	0	0	0	0	0	0	0	0	0	0	0	0
S4 Range 5 Q:	0	0	0	0	0	0	0	0	0	0	0	0
S4 Range 6 Q:	1409	1409	1409	1409	1409	0	1385	1409	1409	1409	1409	1409
S5 Range 1 Q:	0	0	0	0	0	0	0	0	0	0	0	0
S5 Range 2 Q:	427	0	427	0	427	427	0	0	0	0	0	0
S6 Range 1 Q:	0	0	0	0	0	0	0	0	0	0	0	0
S6 Range 2 Q:	0	0	0	0	0	0	0	0	0	0	0	0
S6 Range 3 Q:	0	0	0	0	0	0	0	0	0	0	0	0
S6 Range 4 Q:	0	0	0	0	0	0	0	0	0	0	0	0
S6 Range 5 Q:	0	0	0	0	0	0	0	0	0	0	0	0
S6 Range 6 Q:	1553	1553	0	0	1553	1553	0	1553	1553	1553	1553	1553
S7 Range 1 Q:	0	0	0	0	0	0	0	0	0	0	0	0
S7 Range 2 Q:	0	0	0	0	0	0	0	0	0	0	0	0
S7 Range 3 Q:	476	476	476	0	476	476	476	476	476	476	476	476
S8 Range 1 Q:	0	0	0	0	0	0	0	0	0	0	0	0
S8 Range 2 Q:	0	0	0	0	0	0	0	0	0	0	0	0
S8 Range 3 Q:	0	0	0	0	0	0	0	0	0	0	0	0
S8 Range 4 Q:	0	0	0	0	0	0	0	0	0	0	0	0
S8 Range 5 Q:	1439	1439	1439	0	1439	1439	1152	0	0	0	0	0
S9 Range 1 Q:	0	0	0	0	0	0	0	0	0	0	0	0
S9 Range 2 Q:	0	0	0	0	0	0	0	0	0	0	0	0
S9 Range 3 Q:	0	0	0	0	0	0	0	0	0	0	0	0
S9 Range 4 Q:	0	0	0	0	0	0	0	0	0	0	0	0
S9 Range 5 Q:	0	0	0	0	0	0	0	0	0	0	0	0
S9 Range 6 Q:	1151	1151	1151	1151	1151	1151	1151	1151	1151	1151	1151	1151
S10 Range 1 Q:	0	0	0	0	0	0	0	0	0	0	0	0
S10 Range 2 Q:	0	0	0	0	0	0	0	0	0	0	0	0
S10 Range 3 Q:	0	0	0	0	0	0	0	0	0	0	0	0
S10 Range 4 Q:	1051	0	0	0	0	0	0	1051	1051	863	0	1051
S11 Range 1 Q:	0	0	0	0	0	0	0	0	0	0	0	0
S11 Range 2 Q:	0	0	0	0	0	0	0	0	0	0	0	0
S11 Range 3 Q:	0	0	0	0	0	0	0	0	0	0	0	0
S11 Range 4 Q:	0	0	0	0	0	0	0	0	0	0	0	0
S11 Range 5 Q:	944	944	944	0	944	944	944	944	944	944	944	944
S12 Range 1 Q:	0	0	0	0	0	0	0	0	0	0	0	0
S12 Range 2 Q:	0	0	0	0	0	0	0	0	0	0	0	0
S12 Range 3 Q:	575	575	0	0	575	575	0	575	575	575	575	575
S13 Range 1 Q:	0	0	0	0	0	0	0	0	0	0	0	0
S13 Range 2 Q:	379	379	0	0	346	379	0	0	0	0	0	0
S1 Range 1 Y:	0	0	0	0	0	0	0	0	0	0	0	0
S1 Range 2 Y:	0	0	0	0	0	0	0	0	0	0	0	0
S1 Range 3 Y:	0	0	0	0	0	0	0	0	0	0	0	0
S1 Range 4 Y:	1	0	0	1	1	0	1	1	1	1	1	1
S2 Range 1 Y:	0	0	0	0	0	0	0	0	0	0	0	0
S2 Range 2 Y:	0	0	0	0	0	0	0	0	0	0	0	0
S2 Range 3 Y:	0	0	0	0	-4.98668e-14	0	0	0	0	0	0	0
S2 Range 4 Y:	0	0	0	0	0	0	0	0	0	0	0	0
S2 Range 5 Y:	1	1	1	0	0	1	0	0	0	0	0	0
S3 Range 1 Y:	0	0	0	0	0	0	0	0	0	0	0	0
S3 Range 2 Y:	0	0	0	0	0	0	0	0	0	0	0	0
S3 Range 3 Y:	0	0	0	0	0	0	0	0	0	0	0	0
S3 Range 4 Y:	0	0	0	0	0	0	0	0	0	0	0	0
S3 Range 5 Y:	0	0	0	0	0	0	0	0	0	0	0	0
S3 Range 6 Y:	1	0	0	0	1	1	1	1	1	1	1	1
S4 Range 1 Y:	0	0	0	0	0	0	0	0	0	0	0	0
S4 Range 2 Y:	0	0	0	0	0	0	0	0	0	0	0	0
S4 Range 3 Y:	0	0	0	0	0	0	0	0	0	0	0	0
S4 Range 4 Y:	0	0	0	0	0	0	0	0	0	0	0	0
S4 Range 5 Y:	0	0	0	0	0	0	0	0	0	0	0	0
S4 Range 6 Y:	1	1	1	1	1	0	1	1	1	1	1	1
S5 Range 1 Y:	0	0	0	0	0	0	0	0	0	0	0	0
S5 Range 2 Y:	1	0	1	0	1	1	0	0	0	0	0	0
S6 Range 1 Y:	0	0	0	0	0	0	0	0	0	0	0	0
S6 Range 2 Y:	0	0	0	0	0	0	0	0	0	0	0	0
S6 Range 3 Y:	0	0	0	0	0	0	0	0	0	0	0	0
S6 Range 4 Y:	0	0	0	0	0	0	0	0	0	0	0	0
S6 Range 5 Y:	0	0	0	0	0	0	0	0	0	0	0	0
S6 Range 6 Y:	1	1	0	0	1	1	0	1	1	1	1	1
S7 Range 1 Y:	0	0	0	0	0	0	0	0	0	0	0	0
S7 Range 2 Y:	0	0	0	0	0	0	0	0	0	0	0	0
S7 Range 3 Y:	1	1	1	0	1	1	1	1	1	1	1	1
S8 Range 1 Y:	0	0	0	0	0	0	0	0	0	0	0	0
S8 Range 2 Y:	0	0	0	0	0	0	0	0	0	0	0	0
S8 Range 3 Y:	0	0	0	0	0	0	0	0	0	0	0	0
S8 Range 4 Y:	0	0	0	0	0	0	0	0	0	0	0	0
S8 Range 5 Y:	1	1	1	0	1	1	1	0	0	0	0	0
S9 Range 1 Y:	0	0	0	0	0	0	0	0	0	0	0	0
S9 Range 2 Y:	0	0	0	0	0	0	0	0	0	0	0	0
S9 Range 3 Y:	0	0	0	0	0	0	0	0	0	0	0	0
S9 Range 4 Y:	0	0	0	0	0	0	0	0	0	0	0	0
S9 Range 5 Y:	0	0	0	0	0	0	0	0	0	0	0	0
S9 Range 6 Y:	1	1	1	1	1	1	1	1	1	1	1	1
S10 Range 1 Y:	0	0	0	0	0	0	0	0	0	0	0	0
S10 Range 2 Y:	0	0	0	0	0	0	0	0	0	0	0	0
S10 Range 3 Y:	0	0	0	0	0	0	0	0	0	0	0	0
S10 Range 4 Y:	1	0	0	0	0	0	0	1	1	1	0	1
S11 Range 1 Y:	0	0	0	0	0	0	0	0	0	0	0	0
S11 Range 2 Y:	0	0	0	0	0	0	0	0	0	0	0	0
S11 Range 3 Y:	0	0	0	0	0	0	0	0	0	0	0	0
S11 Range 4 Y:	0	0	0	0	0	0	0	0	0	0	0	0
S11 Range 5 Y:	1	1	1	0	1	1	1	1	1	1	1	1
S12 Range 1 Y:	0	0	0	0	0	0	0	0	0	0	0	0
S12 Range 2 Y:	0	0	0	0	0	0	0	0	0	0	0	0
S12 Range 3 Y:	1	1	0	0	1	1	0	1	1	1	1	1
S13 Range 1 Y:	0	0	0	0	0	0	0	0	0	0	0	0
S13 Range 2 Y:	1	1	0	0	1	1	0	0	0	0	0	0
Inventory Q:	296	0	0	0	-1.07766e-09	0	22	808	0	1681	1660	-8.09448e-11
Shortage Q:	0	-965	-3234	-5669	0	-230	0	0	0	0	0	0
Inventory Y:	1	0	0	0	-8.81162e-13	0	1	1	0	1	1	-5.90838e-13
Shortage Y:	0	1	1	1	0	1	0	0	0	0	0	0

## Sheet: Value - Single Obj Solution
	Period 1	Period 2	Period 3	Period 4	Period 5	Period 6	Period 7	Period 8	Period 9	Period 10	Period 11	Period 12
S1 Range 1 Q:	0	0	0	0	0	0	0	0	0	0	0	0
S1 Range 2 Q:	0	0	0	0	0	0	0	0	0	0	0	0
S1 Range 3 Q:	0	0	0	0	0	0	0	0	0	0	0	0
S1 Range 4 Q:	519	0	0	519	519	0	519	519	519	519	519	519
S2 Range 1 Q:	0	0	0	0	0	0	0	0	0	0	0	0
S2 Range 2 Q:	0	0	0	0	0	0	0	0	0	0	0	0
S2 Range 3 Q:	0	0	0	0	0	0	0	0	0	0	0	0
S2 Range 4 Q:	0	0	0	0	0	0	0	0	0	0	0	0
S2 Range 5 Q:	959	959	959	0	959	959	0	0	959	959	959	959
S3 Range 1 Q:	0	0	0	0	0	0	0	0	0	0	0	0
S3 Range 2 Q:	0	0	0	0	0	0	0	0	0	0	0	0
S3 Range 3 Q:	0	0	0	0	0	0	0	0	0	0	0	0
S3 Range 4 Q:	0	0	0	0	0	0	0	0	0	0	0	0
S3 Range 5 Q:	0	0	0	0	0	0	0	0	0	0	0	0
S3 Range 6 Q:	0	0	0	0	0	0	0	0	0	0	0	0
S4 Range 1 Q:	0	0	0	0	0	0	0	0	0	0	0	0
S4 Range 2 Q:	0	0	0	0	0	0	0	0	0	0	0	0
S4 Range 3 Q:	0	0	0	0	0	0	0	0	0	0	0	0
S4 Range 4 Q:	0	0	0	0	0	0	0	0	0	0	0	0
S4 Range 5 Q:	0	0	0	0	0	0	0	0	0	0	0	0
S4 Range 6 Q:	1409	1409	1409	1409	1409	0	1409	1409	1409	1409	1409	1409
S5 Range 1 Q:	0	0	0	0	0	0	0	0	0	0	0	0
S5 Range 2 Q:	427	0	427	0	427	427	427	427	0	0	0	427
S6 Range 1 Q:	0	0	0	0	0	0	0	0	0	0	0	0
S6 Range 2 Q:	0	0	0	0	0	0	0	0	0	0	0	0
S6 Range 3 Q:	0	0	0	0	0	0	0	0	0	0	0	0
S6 Range 4 Q:	0	0	0	0	0	0	0	0	0	0	0	0
S6 Range 5 Q:	0	0	0	0	0	0	0	0	0	0	0	0
S6 Range 6 Q:	1553	1553	0	0	1553	1553	0	1553	1553	1553	1553	1553
S7 Range 1 Q:	0	0	0	0	0	0	0	0	0	0	0	0
S7 Range 2 Q:	0	0	0	0	0	0	0	0	0	0	0	0
S7 Range 3 Q:	476	476	476	0	476	476	476	476	476	476	476	476
S8 Range 1 Q:	0	0	0	0	0	0	0	0	0	0	0	0
S8 Range 2 Q:	0	0	0	0	0	0	0	0	0	0	0	0
S8 Range 3 Q:	0	0	576	0	0	759	863	0	0	0	863	0
S8 Range 4 Q:	0	1151	0	0	0	0	0	1151	0	0	0	0
S8 Range 5 Q:	1439	0	0	0	1439	0	0	0	1439	0	0	0
S9 Range 1 Q:	0	0	0	0	0	0	0	0	0	0	0	0
S9 Range 2 Q:	0	0	0	0	0	0	0	0	0	0	0	0
S9 Range 3 Q:	0	0	0	0	0	0	0	0	0	0	0	0
S9 Range 4 Q:	0	0	0	0	0	0	0	0	0	0	0	0
S9 Range 5 Q:	0	0	0	0	0	0	0	0	0	0	0	0
S9 Range 6 Q:	1151	1151	1151	1151	1151	1151	1151	1151	1151	1151	1151	1151
S10 Range 1 Q:	0	0	0	0	0	0	0	0	0	0	0	0
S10 Range 2 Q:	0	0	0	0	0	0	0	0	0	0	0	0
S10 Range 3 Q:	0	0	0	0	0	0	0	0	0	0	0	0
S10 Range 4 Q:	1051	0	0	0	0	0	0	1051	1051	1051	0	1051
S11 Range 1 Q:	0	0	0	0	0	0	0	0	0	0	0	0
S11 Range 2 Q:	0	0	0	0	0	0	0	0	0	0	0	0
S11 Range 3 Q:	0	0	0	0	0	0	0	0	0	0	0	0
S11 Range 4 Q:	0	0	0	0	0	0	0	0	0	0	0	0
S11 Range 5 Q:	944	944	944	0	944	944	944	944	944	944	944	944
S12 Range 1 Q:	0	0	0	0	0	0	0	0	0	0	0	0
S12 Range 2 Q:	0	0	0	0	0	0	0	0	0	0	0	0
S12 Range 3 Q:	575	575	0	0	575	575	0	575	575	575	575	575
S13 Range 1 Q:	0	0	0	0	0	0	0	0	0	0	0	0
S13 Range 2 Q:	379	379	0	0	379	379	379	0	379	379	379	379
S1 Range 1 Y:	0	0	0	0	0	0	0	0	0	0	0	0
S1 Range 2 Y:	0	0	0	0	0	0	0	0	0	0	0	0
S1 Range 3 Y:	0	0	0	0	0	0	0	0	0	0	0	0
S1 Range 4 Y:	1	0	0	1	1	0	1	1	1	1	1	1
S2 Range 1 Y:	0	0	0	0	0	0	0	0	0	0	0	0
S2 Range 2 Y:	0	0	0	0	0	0	0	0	0	0	0	0
S2 Range 3 Y:	0	0	0	0	0	0	0	0	0	0	0	0
S2 Range 4 Y:	0	0	0	0	0	0	0	0	0	0	0	0
S2 Range 5 Y:	1	1	1	0	1	1	0	0	1	1	1	1
S3 Range 1 Y:	0	0	0	0	0	0	0	0	0	0	1	0
S3 Range 2 Y:	0	0	0	0	0	0	0	0	0	0	0	0
S3 Range 3 Y:	0	0	0	0	0	0	0	0	0	0	0	0
S3 Range 4 Y:	0	0	0	0	0	0	0	0	0	0	0	0
S3 Range 5 Y:	0	0	0	0	0	0	0	0	0	0	0	0
S3 Range 6 Y:	0	0	0	0	0	0	0	0	0	0	0	0
S4 Range 1 Y:	0	0	0	0	0	0	0	0	0	0	0	0
S4 Range 2 Y:	0	0	0	0	0	0	0	0	0	0	0	0
S4 Range 3 Y:	0	0	0	0	0	0	0	0	0	0	0	0
S4 Range 4 Y:	0	0	0	0	0	0	0	0	0	0	0	0
S4 Range 5 Y:	0	0	0	0	0	0	0	0	0	0	0	0
S4 Range 6 Y:	1	1	1	1	1	0	1	1	1	1	1	1
S5 Range 1 Y:	0	0	0	0	0	0	0	0	0	0	0	0
S5 Range 2 Y:	1	0	1	0	1	1	1	1	0	0	0	1
S6 Range 1 Y:	0	0	0	0	0	0	0	0	0	0	0	0
S6 Range 2 Y:	0	0	0	0	0	0	0	0	0	0	0	0
S6 Range 3 Y:	0	0	0	0	0	0	0	0	0	0	0	0
S6 Range 4 Y:	0	0	0	0	0	0	0	0	0	0	0	0
S6 Range 5 Y:	0	0	0	0	0	0	0	0	0	0	0	0
S6 Range 6 Y:	1	1	0	0	1	1	0	1	1	1	1	1
S7 Range 1 Y:	0	0	0	0	0	0	0	0	0	0	0	0
S7 Range 2 Y:	0	0	0	0	0	0	0	0	0	0	0	0
S7 Range 3 Y:	1	1	1	0	1	1	1	1	1	1	1	1
S8 Range 1 Y:	0	0	0	0	0	0	0	0	0	0	0	0
S8 Range 2 Y:	0	0	0	0	0	0	0	0	0	0	0	0
S8 Range 3 Y:	0	0	1	0	0	1	1	0	0	0	1	0
S8 Range 4 Y:	0	1	0	0	0	0	0	1	0	0	0	0
S8 Range 5 Y:	1	0	0	0	1	0	0	0	1	0	0	0
S9 Range 1 Y:	0	0	0	0	0	0	0	0	0	0	0	0
S9 Range 2 Y:	0	0	0	0	0	0	0	0	0	0	0	0
S9 Range 3 Y:	0	0	0	0	0	0	0	0	0	0	0	0
S9 Range 4 Y:	0	0	0	0	0	0	0	0	0	0	0	0
S9 Range 5 Y:	0	0	0	0	0	0	0	0	0	0	0	0
S9 Range 6 Y:	1	1	1	1	1	1	1	1	1	1	1	1
S10 Range 1 Y:	0	0	0	0	0	0	0	0	0	0	0	0
S10 Range 2 Y:	0	0	0	0	0	0	0	0	0	0	0	0
S10 Range 3 Y:	0	0	0	0	0	0	0	0	0	0	0	0
S10 Range 4 Y:	1	0	0	0	0	0	0	1	1	1	0	1
S11 Range 1 Y:	0	0	0	0	0	0	0	0	0	0	0	0
S11 Range 2 Y:	0	0	0	0	0	0	0	0	0	0	0	0
S11 Range 3 Y:	0	0	0	0	0	0	0	0	0	0	0	0
S11 Range 4 Y:	0	0	0	0	0	0	0	0	0	0	0	0
S11 Range 5 Y:	1	1	1	0	1	1	1	1	1	1	1	1
S12 Range 1 Y:	0	0	0	0	0	0	0	0	0	0	0	0
S12 Range 2 Y:	0	0	0	0	0	0	0	0	0	0	0	0
S12 Range 3 Y:	1	1	0	0	1	1	0	1	1	1	1	1
S13 Range 1 Y:	0	0	0	0	0	0	0	0	0	0	0	0
S13 Range 2 Y:	1	1	0	0	1	1	1	0	1	1	1	1
Inventory Q:	0	0	0	0	0	0	0	0	0	0	956	0
Shortage Q:	-765	-2314	-5446	-7881	-2281	-4252	-4520	-3217	-2309	-163	0	0
Inventory Y:	0	0	0	0	0	0	0	0	0	0	1	0
Shortage Y:	1	1	1	1	1	1	1	1	1	1	0	0

## Sheet: Bi-Obj Solution
	Period 1	Period 2	Period 3	Period 4	Period 5	Period 6	Period 7	Period 8	Period 9	Period 10	Period 11	Period 12
S1 Range 1 Q:	0	0	0	0	0	0	0	0	0	0	0	0
S1 Range 2 Q:	0	0	0	0	0	0	0	0	0	0	0	0
S1 Range 3 Q:	0	0	0	0	0	0	0	0	0	0	0	0
S1 Range 4 Q:	519	0	0	519	519	0	519	519	519	519	519	519
S2 Range 1 Q:	0	0	0	0	0	0	0	0	0	0	0	0
S2 Range 2 Q:	0	0	0	0	0	0	0	0	0	0	0	0
S2 Range 3 Q:	0	0	0	0	0	0	0	0	0	0	0	0
S2 Range 4 Q:	0	0	0	0	0	0	0	0	0	0	0	0
S2 Range 5 Q:	959	959	959	0	959	959	0	0	959	0	959	959
S3 Range 1 Q:	0	0	0	0	0	0	0	0	0	0	0	0
S3 Range 2 Q:	0	0	0	0	0	0	0	275	0	0	0	0
S3 Range 3 Q:	0	0	0	0	0	0	0	0	0	0	0	0
S3 Range 4 Q:	0	0	0	0	0	0	0	0	0	0	0	0
S3 Range 5 Q:	0	0	0	0	0	0	0	0	0	0	0	0
S3 Range 6 Q:	1061	0	0	0	1061	1061	1061	0	926	0	0	1061
S4 Range 1 Q:	0	0	0	0	0	0	0	0	0	0	0	0
S4 Range 2 Q:	0	0	0	0	0	0	0	0	0	0	0	0
S4 Range 3 Q:	0	0	0	0	0	0	0	0	0	0	0	0
S4 Range 4 Q:	0	0	0	0	0	0	0	0	0	0	0	0
S4 Range 5 Q:	0	0	0	0	0	0	0	0	0	0	0	0
S4 Range 6 Q:	1409	1409	1409	1409	1409	0	1409	1409	1409	1409	1409	1409
S5 Range 1 Q:	0	0	0	0	0	0	0	0	0	0	0	0
S5 Range 2 Q:	427	0	427	0	0	427	427	0	0	0	0	0
S6 Range 1 Q:	0	0	0	0	0	0	0	0	0	0	0	0
S6 Range 2 Q:	0	0	0	0	0	0	0	0	0	0	0	0
S6 Range 3 Q:	0	0	0	0	0	0	0	0	0	0	0	0
S6 Range 4 Q:	0	0	0	0	0	0	0	0	0	0	0	0
S6 Range 5 Q:	0	0	0	0	0	0	0	0	0	0	0	0
S6 Range 6 Q:	1553	1553	0	0	1553	1553	0	1553	1553	1553	1553	1553
S7 Range 1 Q:	0	0	0	0	0	0	0	0	0	0	0	0
S7 Range 2 Q:	0	0	0	0	0	0	0	0	0	0	0	0
S7 Range 3 Q:	476	476	476	0	476	476	476	476	476	476	476	476
S8 Range 1 Q:	0	0	0	0	0	0	0	0	0	0	0	0
S8 Range 2 Q:	0	0	0	0	0	0	0	0	0	0	0	0
S8 Range 3 Q:	0	0	0	0	0	0	0	0	0	0	0	0
S8 Range 4 Q:	0	0	0	0	0	0	0	0	0	0	0	0
S8 Range 5 Q:	1439	1439	1439	0	1174	1439	3.45687e-09	0	0	0	0	0
S9 Range 1 Q:	0	0	0	0	0	0	0	0	0	0	0	0
S9 Range 2 Q:	0	0	0	0	0	0	0	0	0	0	0	0
S9 Range 3 Q:	0	0	0	0	0	0	0	0	0	0	0	0
S9 Range 4 Q:	0	0	0	0	0	0	0	0	0	0	0	0
S9 Range 5 Q:	0	0	0	0	0	0	0	0	0	0	0	0
S9 Range 6 Q:	1151	1151	1151	1151	1151	1151	1151	1151	1151	1151	1151	1151
S10 Range 1 Q:	0	0	0	0	0	0	0	0	0	0	0	0
S10 Range 2 Q:	0	0	0	0	0	0	0	0	0	0	0	0
S10 Range 3 Q:	0	0	0	0	0	0	0	0	0	0	0	0
S10 Range 4 Q:	1051	0	0	0	0	0	0	1051	1051	1051	0	1051
S11 Range 1 Q:	0	0	0	0	0	0	0	0	0	0	0	0
S11 Range 2 Q:	0	0	0	0	0	0	0	0	0	0	0	0
S11 Range 3 Q:	0	0	0	0	0	0	0	0	0	0	0	0
S11 Range 4 Q:	0	0	0	0	0	0	0	0	0	0	0	0
S11 Range 5 Q:	944	944	944	0	944	944	944	944	944	944	944	944
S12 Range 1 Q:	0	0	0	0	0	0	0	0	0	0	0	0
S12 Range 2 Q:	0	0	0	0	0	0	0	0	0	0	0	0
S12 Range 3 Q:	575	575	0	0	575	575	0	575	575	575	575	575
S13 Range 1 Q:	0	0	0	0	0	0	0	0	0	0	0	0
S13 Range 2 Q:	379	379	0	0	379	379	379	0	0	0	0	0
S1 Range 1 Y:	0	0	0	0	0	0	0	0	0	0	0	0
S1 Range 2 Y:	0	0	0	0	0	0	0	0	0	0	0	0
S1 Range 3 Y:	0	0	0	0	0	0	0	0	0	0	0	0
S1 Range 4 Y:	1	0	0	1	1	0	1	1	1	1	1	1
S2 Range 1 Y:	0	0	0	0	0	0	0	0	0	0	0	0
S2 Range 2 Y:	0	0	0	0	0	0	0	0	0	0	0	0
S2 Range 3 Y:	0	0	0	0	-2.18581e-12	0	0	0	0	0	0	0
S2 Range 4 Y:	0	0	0	0	0	0	0	0	0	0	0	0
S2 Range 5 Y:	1	1	1	0	1	1	0	0	1	0	1	1
S3 Range 1 Y:	0	0	0	0	0	0	0	0	0	0	0	0
S3 Range 2 Y:	0	0	0	0	0	0	0	1	0	0	0	0
S3 Range 3 Y:	0	0	0	0	0	0	0	0	0	0	0	0
S3 Range 4 Y:	0	0	0	0	0	0	0	0	0	0	0	0
S3 Range 5 Y:	0	0	0	0	0	0	0	0	0	0	0	0
S3 Range 6 Y:	1	0	0	0	1	1	1	0	1	0	0	1
S4 Range 1 Y:	0	0	0	0	0	0	0	0	0	0	0	0
S4 Range 2 Y:	0	0	0	0	0	0	0	0	0	0	0	0
S4 Range 3 Y:	0	0	0	0	0	0	0	0	0	0	0	0
S4 Range 4 Y:	0	0	0	0	0	0	0	0	0	0	0	0
S4 Range 5 Y:	0	0	0	0	0	0	0	0	0	0	0	0
S4 Range 6 Y:	1	1	1	1	1	0	1	1	1	1	1	1
S5 Range 1 Y:	0	0	0	0	0	0	0	0	0	0	0	0
S5 Range 2 Y:	1	0	1	0	0	1	1	0	0	0	0	0
S6 Range 1 Y:	0	0	0	0	0	0	0	0	0	0	0	0
S6 Range 2 Y:	0	0	0	0	0	0	0	0	0	0	0	0
S6 Range 3 Y:	0	0	0	0	0	0	0	0	0	0	0	0
S6 Range 4 Y:	0	0	0	0	0	0	0	0	0	0	0	0
S6 Range 5 Y:	0	0	0	0	0	0	0	0	0	0	0	0
S6 Range 6 Y:	1	1	0	0	1	1	0	1	1	1	1	1
S7 Range 1 Y:	0	0	0	0	0	0	0	0	0	0	0	0
S7 Range 2 Y:	0	0	0	0	0	0	0	0	0	0	0	0
S7 Range 3 Y:	1	1	1	0	1	1	1	1	1	1	1	1
S8 Range 1 Y:	0	0	0	0	0	0	0	0	0	0	0	0
S8 Range 2 Y:	0	0	0	0	0	0	0	0	0	0	0	0
S8 Range 3 Y:	0	0	0	0	0	0	0	0	0	0	0	0
S8 Range 4 Y:	0	0	0	0	0	0	0	0	0	0	0	0
S8 Range 5 Y:	1	1	1	0	1	1	3.00076e-12	0	0	0	0	0
S9 Range 1 Y:	0	0	0	0	0	0	0	0	0	0	0	0
S9 Range 2 Y:	0	0	0	0	0	0	0	0	0	0	0	0
S9 Range 3 Y:	0	0	0	0	0	0	0	0	0	0	0	0
S9 Range 4 Y:	0	0	0	0	0	0	0	0	0	0	0	0
S9 Range 5 Y:	0	0	0	0	0	0	0	0	0	0	0	0
S9 Range 6 Y:	1	1	1	1	1	1	1	1	1	1	1	1
S10 Range 1 Y:	0	0	0	0	0	0	0	0	0	0	0	0
S10 Range 2 Y:	0	0	0	0	0	0	0	0	0	0	0	0
S10 Range 3 Y:	0	0	0	0	0	0	0	0	0	0	0	0
S10 Range 4 Y:	1	0	0	0	0	0	0	1	1	1	0	1
S11 Range 1 Y:	0	0	0	0	0	0	0	0	0	0	0	0
S11 Range 2 Y:	0	0	0	0	0	0	0	0	0	0	0	0
S11 Range 3 Y:	0	0	0	0	0	0	0	0	0	0	0	0
S11 Range 4 Y:	0	0	0	0	0	0	0	0	0	0	0	0
S11 Range 5 Y:	1	1	1	0	1	1	1	1	1	1	1	1
S12 Range 1 Y:	0	0	0	0	0	0	0	0	0	0	0	0
S12 Range 2 Y:	0	0	0	0	0	0	0	0	0	0	0	0
S12 Range 3 Y:	1	1	0	0	1	1	0	1	1	1	1	1
S13 Range 1 Y:	0	0	0	0	0	0	0	0	0	0	0	0
S13 Range 2 Y:	1	1	0	0	1	1	1	0	0	0	0	0
Inventory Q:	296	0	0	0	300	70	6.11653e-10	0	16	824	701	0
Shortage Q:	0	-965	-3234	-5669	0	0	0	0	0	0	0	0
Inventory Y:	1	0	0	0	1	1	0	0	1	1	1	0
Shortage Y:	0	1	1	1	0	0	0	0	0	0	0	0

## Sheet: Optimal Values
TCP:	3.21958e+06
TVP:	-57347.5
% variation (bi-obj using WCCM):	0.0331397

## Sheet: Exit Flags
Cost Obj:	1
Value Obj:	1
Bi-Obj:	1

## Sheet: Time & Size
CPU running time (sec):	3.96243
elapsed time (sec):	8.80137
No. of decision variables:	1126
No. of constraints:	1284
