# Supplementary material for: Datasets for supplier selection and order allocation with green criteria, all-unit quantity discounts and varying number of suppliers
Source: Data Brief. 2017 Jun 9;13:444–52. doi: 10.1016/j.dib.2017.06.018 (PMC5485863; doi:10.1016/j.dib.2017.06.018)
Supplement: Supplementary file 5 — Supplementary material Time analysis data [file mmc5.zip › Data_In_Brief/4.Time Analysis/136 R.xlsx]

## Sheet: Cost - Single Obj Solution
	Period 1	Period 2	Period 3	Period 4	Period 5	Period 6	Period 7	Period 8	Period 9
S1 Range 1 Q:	0	0	0	0	0	0	0	0	0
S1 Range 2 Q:	0	0	0	0	0	0	0	0	0
S1 Range 3 Q:	0	0	0	0	0	0	0	0	0
S1 Range 4 Q:	0	0	0	0	0	0	0	0	0
S1 Range 5 Q:	0	729	729	729	729	0	729	729	612
S2 Range 1 Q:	0	0	0	0	0	0	0	0	0
S2 Range 2 Q:	0	0	0	0	0	0	0	0	0
S2 Range 3 Q:	0	0	0	0	0	0	0	0	0
S2 Range 4 Q:	0	0	0	0	0	0	0	0	0
S2 Range 5 Q:	0	1359	0	1359	0	0	1359	1359	1359
S3 Range 1 Q:	0	0	0	0	0	0	0	0	0
S3 Range 2 Q:	0	0	0	0	0	0	0	0	0
S3 Range 3 Q:	0	0	0	0	0	0	0	0	0
S3 Range 4 Q:	0	0	0	0	0	0	0	0	0
S3 Range 5 Q:	899	0	0	899	899	899	899	899	899
S1 Range 1 Y:	0	0	0	0	0	0	0	0	0
S1 Range 2 Y:	0	0	0	0	0	0	0	0	0
S1 Range 3 Y:	0	0	0	0	0	0	0	0	0
S1 Range 4 Y:	0	0	0	0	0	0	0	0	0
S1 Range 5 Y:	0	1	1	1	1	0	1	1	1
S2 Range 1 Y:	0	0	0	0	0	0	0	0	0
S2 Range 2 Y:	0	0	0	0	0	0	0	0	0
S2 Range 3 Y:	0	0	0	0	0	0	0	0	0
S2 Range 4 Y:	0	0	0	0	0	0	0	0	0
S2 Range 5 Y:	0	1	0	1	0	0	1	1	1
S3 Range 1 Y:	0	0	0	0	0	0	0	0	0
S3 Range 2 Y:	0	0	0	0	0	0	0	0	0
S3 Range 3 Y:	0	0	0	0	0	0	0	0	0
S3 Range 4 Y:	0	0	0	0	0	0	0	0	0
S3 Range 5 Y:	1	0	0	1	1	1	1	1	1
Inventory Q:	0	0	0	0	0	0	0	0	0
Shortage Q:	-1317	-269	-1693	-953	-1831	-2510	-1583	-653	0
Inventory Y:	0	0	0	0	0	0	0	0	0
Shortage Y:	1	1	1	1	1	1	1	1	0

## Sheet: Value - Single Obj Solution
	Period 1	Period 2	Period 3	Period 4	Period 5	Period 6	Period 7	Period 8	Period 9
S1 Range 1 Q:	0	0	0	0	0	0	0	0	0
S1 Range 2 Q:	0	0	0	0	0	0	0	0	0
S1 Range 3 Q:	0	0	0	0	0	0	0	0	0
S1 Range 4 Q:	0	0	0	0	0	0	-2.58165e-08	0	0
S1 Range 5 Q:	0	729	612	729	729	0	729	729	729
S2 Range 1 Q:	0	0	0	0	0	0	0	0	0
S2 Range 2 Q:	0	0	0	0	0	0	0	0	0
S2 Range 3 Q:	0	0	0	0	0	0	0	0	0
S2 Range 4 Q:	0	0	0	0	0	0	0	0	0
S2 Range 5 Q:	0	1359	0	1359	0	0	1359	1359	1359
S3 Range 1 Q:	0	0	0	0	0	0	0	0	0
S3 Range 2 Q:	0	0	0	0	0	0	0	0	0
S3 Range 3 Q:	0	0	0	0	0	0	0	0	0
S3 Range 4 Q:	0	0	0	0	0	0	0	0	0
S3 Range 5 Q:	899	0	0	899	899	899	899	899	899
S1 Range 1 Y:	0	0	-5.18768e-11	0	0	0	0	0	0
S1 Range 2 Y:	0	0	0	0	0	0	0	0	0
S1 Range 3 Y:	0	0	0	0	0	0	0	0	0
S1 Range 4 Y:	0	0	0	0	0	0	-5.89418e-11	0	0
S1 Range 5 Y:	0	1	1	1	1	0	1	1	1
S2 Range 1 Y:	0	0	0	0	0	0	0	0	0
S2 Range 2 Y:	0	0	0	0	0	0	0	0	0
S2 Range 3 Y:	0	0	0	0	0	0	0	0	0
S2 Range 4 Y:	0	0	0	0	0	0	0	0	0
S2 Range 5 Y:	0	1	0	1	0	0	1	1	1
S3 Range 1 Y:	0	0	0	0	0	0	0	0	0
S3 Range 2 Y:	0	0	0	0	0	0	0	0	0
S3 Range 3 Y:	0	0	0	0	0	0	0	0	0
S3 Range 4 Y:	0	0	0	0	0	0	0	0	0
S3 Range 5 Y:	1	0	0	1	1	1	1	1	1
Inventory Q:	0	0	3.13785e-08	0	0	0	0	0	0
Shortage Q:	-1317	-269	-1810	-1070	-1948	-2627	-1700	-770	0
Inventory Y:	0	0	1.73611e-12	0	0	0	0	0	0
Shortage Y:	1	1	1	1	1	1	1	1	0

## Sheet: Bi-Obj Solution
	Period 1	Period 2	Period 3	Period 4	Period 5	Period 6	Period 7	Period 8	Period 9
S1 Range 1 Q:	0	0	0	0	0	0	0	0	0
S1 Range 2 Q:	0	0	0	0	0	0	0	0	0
S1 Range 3 Q:	0	0	0	0	0	0	0	0	0
S1 Range 4 Q:	0	0	0	0	0	0	0	0	0
S1 Range 5 Q:	0	729	729	729	729	0	729	729	612
S2 Range 1 Q:	0	0	0	0	0	0	0	0	0
S2 Range 2 Q:	0	0	0	0	0	0	0	0	0
S2 Range 3 Q:	0	0	0	0	0	0	0	0	0
S2 Range 4 Q:	0	0	0	0	0	0	0	0	0
S2 Range 5 Q:	0	1359	0	1359	0	0	1359	1359	1359
S3 Range 1 Q:	0	0	0	0	0	0	0	0	0
S3 Range 2 Q:	0	0	0	0	0	0	0	0	0
S3 Range 3 Q:	0	0	0	0	0	0	0	0	0
S3 Range 4 Q:	0	0	0	0	0	0	0	0	0
S3 Range 5 Q:	899	0	0	899	899	899	899	899	899
S1 Range 1 Y:	0	0	0	0	0	0	0	0	0
S1 Range 2 Y:	0	0	0	0	0	0	0	0	0
S1 Range 3 Y:	0	0	0	0	0	0	0	0	0
S1 Range 4 Y:	0	0	0	0	0	0	0	0	0
S1 Range 5 Y:	0	1	1	1	1	0	1	1	1
S2 Range 1 Y:	0	0	0	0	0	0	0	0	0
S2 Range 2 Y:	0	0	0	0	0	0	0	0	0
S2 Range 3 Y:	0	0	0	0	0	0	0	0	0
S2 Range 4 Y:	0	0	0	0	0	0	0	0	0
S2 Range 5 Y:	0	1	0	1	0	0	1	1	1
S3 Range 1 Y:	0	0	0	0	0	0	0	0	0
S3 Range 2 Y:	0	0	0	0	0	0	0	0	0
S3 Range 3 Y:	0	0	0	0	0	0	0	0	0
S3 Range 4 Y:	0	0	0	0	0	0	0	0	0
S3 Range 5 Y:	1	0	0	1	1	1	1	1	1
Inventory Q:	0	0	0	0	0	0	0	0	0
Shortage Q:	-1317	-269	-1693	-953	-1831	-2510	-1583	-653	0
Inventory Y:	0	0	0	0	0	0	0	0	0
Shortage Y:	1	1	1	1	1	1	1	1	0

## Sheet: Optimal Values
TCP:	629788
TVP:	-6444.34
% variation (bi-obj using WCCM):	3.60822e-16

## Sheet: Exit Flags
Cost Obj:	1
Value Obj:	1
Bi-Obj:	1

## Sheet: Time & Size
CPU running time (sec):	0.670804
elapsed time (sec):	5.54732
No. of decision variables:	226
No. of constraints:	274
