# Supplementary material for: Datasets for supplier selection and order allocation with green criteria, all-unit quantity discounts and varying number of suppliers
Source: Data Brief. 2017 Jun 9;13:444–52. doi: 10.1016/j.dib.2017.06.018 (PMC5485863; doi:10.1016/j.dib.2017.06.018)
Supplement: Supplementary file 5 — Supplementary material Time analysis data [file mmc5.zip › Data_In_Brief/4.Time Analysis/138 R.xlsx]

## Sheet: Cost - Single Obj Solution
	Period 1	Period 2	Period 3	Period 4
S1 Range 1 Q:	0	0	0	0
S1 Range 2 Q:	237	237	0	0
S2 Range 1 Q:	0	0	0	0
S2 Range 2 Q:	0	0	0	0
S2 Range 3 Q:	809	809	0	0
S3 Range 1 Q:	0	0	0	0
S3 Range 2 Q:	0	0	0	0
S3 Range 3 Q:	716	716	716	716
S4 Range 1 Q:	0	0	0	0
S4 Range 2 Q:	0	0	0	0
S4 Range 3 Q:	0	0	0	0
S4 Range 4 Q:	0	0	0	0
S4 Range 5 Q:	689	689	689	0
S5 Range 1 Q:	0	0	0	0
S5 Range 2 Q:	0	0	0	0
S5 Range 3 Q:	0	0	0	0
S5 Range 4 Q:	0	1023	1023	907
S6 Range 1 Q:	0	0	0	0
S6 Range 2 Q:	0	0	0	0
S6 Range 3 Q:	0	0	0	0
S6 Range 4 Q:	0	0	0	0
S6 Range 5 Q:	0	0	0	0
S6 Range 6 Q:	1145	1145	1145	1145
S7 Range 1 Q:	0	0	0	0
S7 Range 2 Q:	477	477	0	0
S1 Range 1 Y:	0	0	0	0
S1 Range 2 Y:	1	1	0	0
S2 Range 1 Y:	0	0	0	0
S2 Range 2 Y:	0	0	0	0
S2 Range 3 Y:	1	1	0	0
S3 Range 1 Y:	0	0	0	0
S3 Range 2 Y:	0	0	0	0
S3 Range 3 Y:	1	1	1	1
S4 Range 1 Y:	0	0	0	0
S4 Range 2 Y:	0	0	0	0
S4 Range 3 Y:	0	0	0	0
S4 Range 4 Y:	0	0	0	0
S4 Range 5 Y:	1	1	1	0
S5 Range 1 Y:	0	0	0	0
S5 Range 2 Y:	0	0	0	0
S5 Range 3 Y:	0	0	0	0
S5 Range 4 Y:	0	1	1	1
S6 Range 1 Y:	0	0	0	0
S6 Range 2 Y:	0	0	0	0
S6 Range 3 Y:	0	0	0	0
S6 Range 4 Y:	0	0	0	0
S6 Range 5 Y:	0	0	0	0
S6 Range 6 Y:	1	1	1	1
S7 Range 1 Y:	0	0	0	0
S7 Range 2 Y:	1	1	0	0
Inventory Q:	0	0	0	0
Shortage Q:	-2353	-1638	-620	0
Inventory Y:	0	0	0	0
Shortage Y:	1	1	1	0

## Sheet: Value - Single Obj Solution
	Period 1	Period 2	Period 3	Period 4
S1 Range 1 Q:	0	0	0	0
S1 Range 2 Q:	237	237	237	237
S2 Range 1 Q:	0	0	0	0
S2 Range 2 Q:	0	0	0	0
S2 Range 3 Q:	809	809	0	809
S3 Range 1 Q:	0	0	0	0
S3 Range 2 Q:	0	0	0	0
S3 Range 3 Q:	716	716	716	716
S4 Range 1 Q:	0	0	0	0
S4 Range 2 Q:	0	0	0	0
S4 Range 3 Q:	0	0	0	0
S4 Range 4 Q:	0	0	0	0
S4 Range 5 Q:	689	689	689	689
S5 Range 1 Q:	0	27	0	0
S5 Range 2 Q:	0	0	0	0
S5 Range 3 Q:	0	0	0	0
S5 Range 4 Q:	0	0	0	0
S6 Range 1 Q:	0	0	0	0
S6 Range 2 Q:	0	0	0	0
S6 Range 3 Q:	0	0	0	0
S6 Range 4 Q:	0	0	0	0
S6 Range 5 Q:	0	0	0	0
S6 Range 6 Q:	1145	1145	1145	1145
S7 Range 1 Q:	0	0	0	0
S7 Range 2 Q:	477	477	477	477
S1 Range 1 Y:	0	0	0	0
S1 Range 2 Y:	1	1	1	1
S2 Range 1 Y:	0	0	0	0
S2 Range 2 Y:	0	0	0	0
S2 Range 3 Y:	1	1	0	1
S3 Range 1 Y:	0	0	0	0
S3 Range 2 Y:	0	0	0	0
S3 Range 3 Y:	1	1	1	1
S4 Range 1 Y:	0	0	0	0
S4 Range 2 Y:	0	0	0	0
S4 Range 3 Y:	0	0	0	0
S4 Range 4 Y:	0	0	0	0
S4 Range 5 Y:	1	1	1	1
S5 Range 1 Y:	0	1	0	0
S5 Range 2 Y:	0	0	0	0
S5 Range 3 Y:	0	0	0	0
S5 Range 4 Y:	0	0	0	0
S6 Range 1 Y:	0	0	0	0
S6 Range 2 Y:	0	0	0	0
S6 Range 3 Y:	0	0	0	0
S6 Range 4 Y:	0	0	0	0
S6 Range 5 Y:	0	0	0	0
S6 Range 6 Y:	1	1	1	1
S7 Range 1 Y:	0	0	0	0
S7 Range 2 Y:	1	1	1	1
Inventory Q:	2.48524e-07	0	0	0
Shortage Q:	-2353	-2634	-1925	0
Inventory Y:	1.60235e-11	0	0	0
Shortage Y:	1	1	1	0

## Sheet: Bi-Obj Solution
	Period 1	Period 2	Period 3	Period 4
S1 Range 1 Q:	0	0	0	0
S1 Range 2 Q:	237	237	237	0
S2 Range 1 Q:	0	0	0	0
S2 Range 2 Q:	0	0	0	0
S2 Range 3 Q:	809	809	0	0
S3 Range 1 Q:	0	0	0	0
S3 Range 2 Q:	0	0	0	0
S3 Range 3 Q:	716	716	716	716
S4 Range 1 Q:	0	0	0	0
S4 Range 2 Q:	0	0	0	0
S4 Range 3 Q:	0	0	0	0
S4 Range 4 Q:	0	0	0	0
S4 Range 5 Q:	689	689	689	689
S5 Range 1 Q:	0	0	0	0
S5 Range 2 Q:	0	0	0	0
S5 Range 3 Q:	0	0	1.00811e-09	0
S5 Range 4 Q:	0	1023	1004	0
S6 Range 1 Q:	0	0	0	0
S6 Range 2 Q:	0	0	0	0
S6 Range 3 Q:	0	0	0	0
S6 Range 4 Q:	0	0	0	0
S6 Range 5 Q:	0	0	0	0
S6 Range 6 Q:	1145	1145	1145	1145
S7 Range 1 Q:	0	0	0	0
S7 Range 2 Q:	477	477	1.86931e-09	0
S1 Range 1 Y:	0	0	0	0
S1 Range 2 Y:	1	1	1	0
S2 Range 1 Y:	0	0	0	0
S2 Range 2 Y:	0	0	0	0
S2 Range 3 Y:	1	1	0	0
S3 Range 1 Y:	0	0	0	0
S3 Range 2 Y:	0	0	0	0
S3 Range 3 Y:	1	1	1	1
S4 Range 1 Y:	0	0	0	0
S4 Range 2 Y:	0	0	0	0
S4 Range 3 Y:	0	0	0	0
S4 Range 4 Y:	0	0	0	0
S4 Range 5 Y:	1	1	1	1
S5 Range 1 Y:	0	0	0	0
S5 Range 2 Y:	0	0	0	0
S5 Range 3 Y:	0	0	0	0
S5 Range 4 Y:	0	1	1	0
S6 Range 1 Y:	0	0	0	0
S6 Range 2 Y:	0	0	0	0
S6 Range 3 Y:	0	0	0	0
S6 Range 4 Y:	0	0	0	0
S6 Range 5 Y:	0	0	0	0
S6 Range 6 Y:	1	1	1	1
S7 Range 1 Y:	0	0	0	0
S7 Range 2 Y:	1	1	3.9189e-12	0
Inventory Q:	0	0	0	0
Shortage Q:	-2353	-1638	-402	0
Inventory Y:	0	0	0	0
Shortage Y:	1	1	1	0

## Sheet: Optimal Values
TCP:	565252
TVP:	-5626.27
% variation (bi-obj using WCCM):	0.0595416

## Sheet: Exit Flags
Cost Obj:	1
Value Obj:	1
Bi-Obj:	1

## Sheet: Time & Size
CPU running time (sec):	0.811205
elapsed time (sec):	6.59354
No. of decision variables:	202
No. of constraints:	242
