# Supplementary material for: Datasets for supplier selection and order allocation with green criteria, all-unit quantity discounts and varying number of suppliers
Source: Data Brief. 2017 Jun 9;13:444–52. doi: 10.1016/j.dib.2017.06.018 (PMC5485863; doi:10.1016/j.dib.2017.06.018)
Supplement: Supplementary file 5 — Supplementary material Time analysis data [file mmc5.zip › Data_In_Brief/4.Time Analysis/14 R.xlsx]

## Sheet: Cost - Single Obj Solution
	Period 1	Period 2	Period 3	Period 4	Period 5	Period 6	Period 7	Period 8	Period 9	Period 10	Period 11	Period 12	Period 13	Period 14	Period 15	Period 16	Period 17	Period 18
S1 Range 1 Q:	0	0	0	0	0	0	0	0	0	0	0	0	0	0	0	0	0	0
S1 Range 2 Q:	0	0	0	0	0	0	0	0	0	0	0	0	0	0	0	0	0	0
S1 Range 3 Q:	0	0	0	0	0	0	0	0	0	0	0	0	0	0	0	0	0	0
S1 Range 4 Q:	0	1063	1063	1063	1063	1063	0	1063	1063	1063	0	0	1063	0	1063	0	0	1063
S2 Range 1 Q:	0	0	0	0	0	0	0	0	0	0	0	0	0	0	0	0	0	0
S2 Range 2 Q:	0	0	0	0	0	0	0	0	0	0	0	0	0	0	0	0	0	0
S2 Range 3 Q:	0	0	0	0	0	0	0	0	0	0	0	0	0	0	0	0	0	0
S2 Range 4 Q:	0	0	0	451	451	0	451	451	451	451	0	451	451	451	0	0	451	451
S3 Range 1 Q:	0	0	0	0	0	0	0	0	0	0	0	0	0	0	0	0	0	0
S3 Range 2 Q:	0	0	0	0	0	0	0	0	0	0	0	0	0	0	0	0	0	0
S3 Range 3 Q:	0	0	0	0	0	0	0	0	0	0	0	0	0	0	0	0	0	843
S3 Range 4 Q:	0	0	0	0	0	0	0	0	0	0	0	0	0	0	0	0	0	5.33839e-08
S3 Range 5 Q:	0	0	0	0	0	0	0	0	0	0	0	0	0	0	0	0	0	0
S3 Range 6 Q:	1769	0	0	0	0	1769	0	0	1769	1769	1769	1769	0	1769	0	1769	1769	0
S1 Range 1 Y:	0	0	0	0	0	0	0	0	0	0	0	0	0	0	0	0	0	0
S1 Range 2 Y:	0	0	0	0	0	0	0	0	0	0	0	0	0	0	0	0	0	0
S1 Range 3 Y:	0	0	0	0	0	0	0	0	0	0	0	0	0	0	0	0	0	0
S1 Range 4 Y:	0	1	1	1	1	1	0	1	1	1	0	0	1	0	1	0	0	1
S2 Range 1 Y:	0	0	0	0	0	0	0	0	0	0	0	0	0	0	0	0	0	0
S2 Range 2 Y:	0	0	0	0	0	0	0	0	0	0	0	0	0	0	0	0	0	0
S2 Range 3 Y:	0	0	0	0	0	0	0	0	0	0	0	0	0	0	0	0	0	0
S2 Range 4 Y:	0	0	0	1	1	0	1	1	1	1	0	1	1	1	0	0	1	1
S3 Range 1 Y:	0	0	0	0	0	0	0	0	0	0	0	0	0	0	0	0	0	0
S3 Range 2 Y:	0	0	0	0	0	0	0	0	0	0	0	0	0	0	0	0	0	0
S3 Range 3 Y:	0	0	0	0	0	0	0	0	0	0	0	0	0	0	0	0	0	1
S3 Range 4 Y:	0	0	0	0	0	0	0	0	0	0	0	0	0	0	0	0	0	6.03208e-11
S3 Range 5 Y:	0	0	0	0	0	0	0	0	0	0	0	0	0	0	0	0	0	0
S3 Range 6 Y:	1	0	0	0	0	1	0	0	1	1	1	1	0	1	0	1	1	0
Inventory Q:	0	0	0	0	0	0	0	0	0	0	0	0	0	0	0	0	0	0
Shortage Q:	-1107	-1580	-2048	-2070	-2326	-1503	-3961	-3987	-3052	-779	-1341	-976	-1117	-1044	-2081	-1217	-879	0
Inventory Y:	0	0	0	0	0	0	0	0	0	0	0	0	0	0	0	0	0	0
Shortage Y:	1	1	1	1	1	1	1	1	1	1	1	1	1	1	1	1	1	0

## Sheet: Value - Single Obj Solution
	Period 1	Period 2	Period 3	Period 4	Period 5	Period 6	Period 7	Period 8	Period 9	Period 10	Period 11	Period 12	Period 13	Period 14	Period 15	Period 16	Period 17	Period 18
S1 Range 1 Q:	0	0	0	0	0	0	0	2.47176e-08	0	0	0	0	0	0	0	0	0	0
S1 Range 2 Q:	0	0	0	0	0	0	0	0	0	0	0	0	0	0	0	0	0	0
S1 Range 3 Q:	0	0	797	797	0	0	0	797	0	0	0	0	0	0	0	0	0	0
S1 Range 4 Q:	0	1063	0	0	1063	1063	0	0	1063	1063	0	0	1063	0	1063	0	0	935
S2 Range 1 Q:	0	0	0	0	0	0	0	0	0	0	0	0	0	0	0	0	0	0
S2 Range 2 Q:	0	0	0	0	0	0	0	0	0	0	0	0	0	0	0	0	0	0
S2 Range 3 Q:	0	0	0	0	0	0	0	0	0	0	0	0	0	0	0	0	0	0
S2 Range 4 Q:	0	0	0	451	451	0	451	451	451	451	0	451	451	451	0	0	451	451
S3 Range 1 Q:	0	0	0	0	0	0	0	0	0	0	0	0	0	0	0	0	0	0
S3 Range 2 Q:	0	0	0	0	0	0	0	0	0	0	0	0	0	0	0	0	0	0
S3 Range 3 Q:	0	0	0	0	0	0	0	0	0	0	0	0	0	0	0	0	0	0
S3 Range 4 Q:	0	0	0	0	0	0	0	0	0	0	0	0	0	0	0	0	0	0
S3 Range 5 Q:	0	0	0	0	0	0	0	0	0	0	0	0	0	0	0	0	0	0
S3 Range 6 Q:	1769	0	0	0	0	1769	0	0	1769	1769	1769	1769	0	1769	0	1769	1769	1769
S1 Range 1 Y:	0	0	0	3.10136e-11	0	0	0	0	0	0	0	0	0	0	0	0	0	0
S1 Range 2 Y:	0	0	0	0	0	0	0	0	0	0	0	0	0	0	0	0	0	0
S1 Range 3 Y:	0	0	1	1	0	0	0	1	0	0	0	0	0	0	0	0	0	0
S1 Range 4 Y:	0	1	0	0	1	1	0	0	1	1	0	0	1	0	1	0	0	1
S2 Range 1 Y:	0	0	0	0	0	0	0	0	0	0	0	0	0	0	0	0	0	0
S2 Range 2 Y:	0	0	0	0	0	0	0	0	0	0	0	0	0	0	0	0	0	0
S2 Range 3 Y:	0	0	0	0	0	0	0	0	0	0	0	0	0	0	0	0	0	0
S2 Range 4 Y:	0	0	0	1	1	0	1	1	1	1	0	1	1	1	0	0	1	1
S3 Range 1 Y:	0	0	0	0	0	0	0	0	0	0	0	0	0	0	0	0	0	0
S3 Range 2 Y:	0	0	0	0	0	0	0	0	0	0	0	0	0	0	0	0	0	0
S3 Range 3 Y:	0	0	0	0	0	0	0	0	0	0	0	0	0	0	0	0	0	0
S3 Range 4 Y:	0	0	0	0	0	0	0	0	0	0	0	0	0	0	0	0	0	0
S3 Range 5 Y:	0	0	0	0	0	0	0	0	0	0	0	0	0	0	0	0	0	0
S3 Range 6 Y:	1	0	0	0	0	1	0	0	1	1	1	1	0	1	0	1	1	1
Inventory Q:	0	0	0	0	0	0	0	0	2.23031e-07	0	4.2799e-06	3.20521e-11	1.22192e-07	0	0	0	0	5.0585e-08
Shortage Q:	-1107	-1580	-2314	-2602	-2858	-2035	-4493	-4785	-3850	-1577	-2139	-1774	-1915	-1842	-2879	-2015	-1677	-5.05844e-08
Inventory Y:	0	0	0	0	0	0	0	-7.39243e-13	6.67397e-12	0	1.28071e-10	6.41042e-11	3.65649e-12	0	-3.97332e-12	0	0	1.0117e-07
Shortage Y:	1	1	1	1	1	1	1	1	1	1	1	1	1	1	1	1	1	0

## Sheet: Bi-Obj Solution
	Period 1	Period 2	Period 3	Period 4	Period 5	Period 6	Period 7	Period 8	Period 9	Period 10	Period 11	Period 12	Period 13	Period 14	Period 15	Period 16	Period 17	Period 18
S1 Range 1 Q:	0	0	0	0	0	0	0	0	0	0	0	0	0	0	0	0	0	137
S1 Range 2 Q:	0	0	0	0	0	0	0	0	0	0	0	0	0	0	0	0	0	0
S1 Range 3 Q:	0	0	0	0	0	0	0	0	0	0	0	0	0	0	0	0	0	0
S1 Range 4 Q:	0	1063	1063	1063	1063	1063	0	1063	1063	1063	0	0	1063	0	1063	0	0	2.93313e-09
S2 Range 1 Q:	0	0	0	0	0	0	0	0	0	0	0	0	0	0	0	0	0	0
S2 Range 2 Q:	0	0	0	0	0	0	0	0	0	0	0	0	0	0	0	0	0	0
S2 Range 3 Q:	0	0	0	0	0	0	0	0	0	0	0	0	0	0	0	0	0	0
S2 Range 4 Q:	0	0	0	451	451	0	451	451	451	451	0	451	451	451	0	0	451	451
S3 Range 1 Q:	0	0	0	0	0	0	0	0	0	0	0	0	0	0	0	0	0	0
S3 Range 2 Q:	0	0	0	0	0	0	0	0	0	0	0	0	0	0	0	0	0	0
S3 Range 3 Q:	0	0	0	0	0	0	0	0	0	0	0	0	0	0	0	0	0	0
S3 Range 4 Q:	0	0	0	0	0	0	0	0	0	0	0	0	0	0	0	0	0	0
S3 Range 5 Q:	0	0	0	0	0	0	0	0	0	0	0	0	0	0	0	0	0	0
S3 Range 6 Q:	1769	0	0	0	0	1769	0	0	1769	1769	1769	1769	0	1769	0	1769	1769	1769
S1 Range 1 Y:	0	0	0	0	0	0	0	0	0	0	0	0	0	0	0	0	0	1
S1 Range 2 Y:	0	0	0	0	0	0	0	0	0	0	0	0	0	0	0	0	0	0
S1 Range 3 Y:	0	0	0	0	0	0	0	0	0	0	0	0	0	0	0	0	0	0
S1 Range 4 Y:	0	1	1	1	1	1	0	1	1	1	0	0	1	0	1	0	0	3.6756e-12
S2 Range 1 Y:	0	0	0	0	0	0	0	0	0	0	0	0	0	0	0	0	0	0
S2 Range 2 Y:	0	0	0	0	0	0	0	0	0	0	0	0	0	0	0	0	0	0
S2 Range 3 Y:	0	0	0	0	0	0	0	0	0	0	0	0	0	0	0	0	0	0
S2 Range 4 Y:	0	0	0	1	1	0	1	1	1	1	0	1	1	1	0	0	1	1
S3 Range 1 Y:	0	0	0	0	0	0	0	0	0	0	0	0	0	0	0	0	0	0
S3 Range 2 Y:	0	0	0	0	0	0	0	0	0	0	0	0	0	0	0	0	0	0
S3 Range 3 Y:	0	0	0	0	0	0	0	0	0	0	0	0	0	0	0	0	0	0
S3 Range 4 Y:	0	0	0	0	0	0	0	0	0	0	0	0	0	0	0	0	0	0
S3 Range 5 Y:	0	0	0	0	0	0	0	0	0	0	0	0	0	0	0	0	0	0
S3 Range 6 Y:	1	0	0	0	0	1	0	0	1	1	1	1	0	1	0	1	1	1
Inventory Q:	0	0	0	0	0	0	0	0	0	0	0	0	0	0	0	0	0	0
Shortage Q:	-1107	-1580	-2048	-2070	-2326	-1503	-3961	-3987	-3052	-779	-1341	-976	-1117	-1044	-2081	-1217	-879	0
Inventory Y:	0	0	0	0	0	0	0	0	0	0	0	0	0	0	0	0	0	0
Shortage Y:	1	1	1	1	1	1	1	1	1	1	1	1	1	1	1	1	1	0

## Sheet: Optimal Values
TCP:	1.61656e+06
TVP:	-20295.4
% variation (bi-obj using WCCM):	0.00737688

## Sheet: Exit Flags
Cost Obj:	1
Value Obj:	1
Bi-Obj:	1

## Sheet: Time & Size
CPU running time (sec):	0.733205
elapsed time (sec):	4.83338
No. of decision variables:	368
No. of constraints:	456
