# Supplementary material for: Datasets for supplier selection and order allocation with green criteria, all-unit quantity discounts and varying number of suppliers
Source: Data Brief. 2017 Jun 9;13:444–52. doi: 10.1016/j.dib.2017.06.018 (PMC5485863; doi:10.1016/j.dib.2017.06.018)
Supplement: Supplementary file 5 — Supplementary material Time analysis data [file mmc5.zip › Data_In_Brief/4.Time Analysis/140 R.xlsx]

## Sheet: Cost - Single Obj Solution
	Period 1	Period 2	Period 3	Period 4	Period 5	Period 6	Period 7	Period 8	Period 9	Period 10	Period 11	Period 12	Period 13	Period 14	Period 15	Period 16
S1 Range 1 Q:	0	0	0	0	0	0	0	0	0	0	0	0	0	0	0	0
S1 Range 2 Q:	0	0	0	0	0	0	0	0	0	0	0	0	0	0	0	0
S1 Range 3 Q:	0	0	0	0	0	0	0	0	0	0	0	0	0	0	0	0
S1 Range 4 Q:	0	0	0	0	0	0	0	0	0	0	0	0	0	0	0	0
S1 Range 5 Q:	1029	1029	0	0	0	1029	1029	1029	0	0	1029	1029	0	1029	1029	1029
S2 Range 1 Q:	0	0	0	0	0	0	0	0	0	0	0	0	0	0	0	0
S2 Range 2 Q:	0	0	0	0	0	0	0	0	0	0	0	0	0	0	0	0
S2 Range 3 Q:	0	0	0	0	0	0	0	0	0	0	0	0	0	0	0	0
S2 Range 4 Q:	0	0	0	0	0	0	0	0	0	0	0	0	0	0	0	0
S2 Range 5 Q:	1074	1074	0	0	0	1074	1074	0	0	1074	1074	1074	0	1074	1074	1074
S3 Range 1 Q:	0	0	0	0	0	0	0	0	0	0	0	0	0	0	0	0
S3 Range 2 Q:	0	0	0	0	0	0	0	0	0	0	0	0	0	0	0	0
S3 Range 3 Q:	0	0	0	0	0	0	0	0	0	0	0	0	0	0	0	0
S3 Range 4 Q:	0	0	0	0	0	0	0	0	0	0	0	0	0	0	0	0
S3 Range 5 Q:	889	0	889	889	0	889	0	0	0	889	889	889	0	889	889	721
S4 Range 1 Q:	0	0	0	0	0	0	0	0	0	0	0	0	0	0	0	0
S4 Range 2 Q:	0	0	0	0	0	0	0	0	0	0	0	0	0	0	0	0
S4 Range 3 Q:	335	335	335	0	0	335	335	335	335	335	0	335	0	335	335	0
S5 Range 1 Q:	0	0	0	0	0	0	0	0	0	0	0	0	0	0	0	0
S5 Range 2 Q:	0	0	0	0	0	0	0	0	0	0	0	0	0	0	0	0
S5 Range 3 Q:	746	746	746	0	0	746	0	746	0	746	746	746	0	746	746	746
S6 Range 1 Q:	0	0	0	0	0	0	0	0	0	0	0	0	0	0	0	0
S6 Range 2 Q:	0	0	0	0	0	0	0	0	0	0	0	0	0	0	0	0
S6 Range 3 Q:	0	0	0	0	0	0	0	0	0	0	0	0	0	0	0	0
S6 Range 4 Q:	1139	1139	0	0	1139	1139	0	1139	0	1139	1139	1139	0	1139	1139	1139
S7 Range 1 Q:	0	0	0	0	0	0	0	0	0	0	0	0	0	0	0	0
S7 Range 2 Q:	0	0	0	0	0	0	0	0	0	0	0	0	0	0	0	0
S7 Range 3 Q:	0	0	0	0	0	0	0	0	0	0	0	0	0	0	0	0
S7 Range 4 Q:	599	599	599	0	0	0	0	599	0	0	599	599	0	599	599	599
S8 Range 1 Q:	0	0	0	0	0	0	0	0	0	0	0	0	0	0	0	0
S8 Range 2 Q:	0	0	0	0	0	0	0	0	0	0	0	0	0	0	0	0
S8 Range 3 Q:	0	0	0	0	0	0	0	0	0	0	0	0	0	0	0	0
S8 Range 4 Q:	0	0	0	0	0	0	0	0	0	0	0	0	0	0	0	0
S8 Range 5 Q:	0	0	0	0	0	0	0	0	0	0	0	0	0	0	0	0
S8 Range 6 Q:	941	0	941	0	0	941	941	941	0	941	941	941	941	941	0	941
S9 Range 1 Q:	0	0	0	0	0	0	0	0	0	0	0	0	0	0	0	0
S9 Range 2 Q:	0	0	0	0	0	0	0	0	0	0	0	0	0	0	0	0
S9 Range 3 Q:	0	0	0	0	0	0	0	0	0	0	-6.40807e-10	0	0	0	0	0
S9 Range 4 Q:	0	0	0	0	0	0	0	0	0	0	0	0	0	0	0	0
S9 Range 5 Q:	1135	1219	1219	1219	0	1219	1219	1219	0	0	1219	1219	0	1219	1219	0
S1 Range 1 Y:	0	0	0	0	0	0	0	0	0	0	0	0	0	0	0	0
S1 Range 2 Y:	0	0	0	0	0	0	0	0	0	0	0	0	0	0	0	0
S1 Range 3 Y:	0	0	0	0	0	0	0	0	0	0	0	0	0	0	0	0
S1 Range 4 Y:	0	0	0	0	0	0	0	0	0	0	0	0	0	0	0	0
S1 Range 5 Y:	1	1	0	0	0	1	1	1	0	0	1	1	0	1	1	1
S2 Range 1 Y:	0	0	0	0	0	0	0	0	0	0	0	0	0	0	0	0
S2 Range 2 Y:	0	0	0	0	0	0	0	0	0	0	0	0	0	0	0	0
S2 Range 3 Y:	0	0	0	0	0	0	0	0	0	0	0	0	0	0	0	0
S2 Range 4 Y:	0	0	0	0	0	0	0	0	0	0	0	0	0	0	0	0
S2 Range 5 Y:	1	1	0	0	0	1	1	0	0	1	1	1	0	1	1	1
S3 Range 1 Y:	0	0	0	0	0	0	0	0	0	0	0	0	0	0	0	0
S3 Range 2 Y:	0	0	0	0	0	0	0	0	0	0	0	0	0	0	0	0
S3 Range 3 Y:	0	0	0	0	0	0	0	0	0	0	0	0	0	0	0	0
S3 Range 4 Y:	0	0	0	0	0	0	0	0	0	0	0	0	0	0	0	0
S3 Range 5 Y:	1	0	1	1	0	1	0	0	0	1	1	1	0	1	1	1
S4 Range 1 Y:	0	0	0	0	0	0	0	0	0	0	0	0	0	0	0	0
S4 Range 2 Y:	0	0	0	0	0	0	0	0	0	0	0	0	0	0	0	0
S4 Range 3 Y:	1	1	1	0	0	1	1	1	1	1	0	1	0	1	1	0
S5 Range 1 Y:	0	0	0	0	0	0	0	0	0	0	0	0	0	0	0	0
S5 Range 2 Y:	0	0	0	0	0	0	0	0	0	0	0	0	0	0	0	0
S5 Range 3 Y:	1	1	1	0	0	1	0	1	0	1	1	1	0	1	1	1
S6 Range 1 Y:	0	0	0	0	0	0	0	0	0	0	0	0	0	0	0	0
S6 Range 2 Y:	0	0	0	0	0	0	0	0	0	0	0	0	0	0	0	0
S6 Range 3 Y:	0	0	0	0	0	0	0	0	0	0	0	0	0	0	0	0
S6 Range 4 Y:	1	1	0	0	1	1	0	1	0	1	1	1	0	1	1	1
S7 Range 1 Y:	0	0	0	0	0	0	0	0	0	0	0	0	0	0	0	0
S7 Range 2 Y:	0	0	0	0	0	0	0	0	0	0	0	0	0	0	0	0
S7 Range 3 Y:	0	0	0	0	0	0	0	0	0	0	0	0	0	0	0	0
S7 Range 4 Y:	1	1	1	0	0	0	0	1	0	0	1	1	0	1	1	1
S8 Range 1 Y:	0	0	0	0	0	0	0	0	0	0	0	0	0	0	0	0
S8 Range 2 Y:	0	0	0	0	0	0	0	0	0	0	0	0	0	0	0	0
S8 Range 3 Y:	0	0	0	0	0	0	0	0	0	0	0	0	0	0	0	0
S8 Range 4 Y:	0	0	0	0	0	0	0	0	0	0	0	0	0	0	0	0
S8 Range 5 Y:	0	0	0	0	0	0	0	0	0	0	0	0	0	0	0	0
S8 Range 6 Y:	1	0	1	0	0	1	1	1	0	1	1	1	1	1	0	1
S9 Range 1 Y:	0	0	0	0	0	0	0	0	0	0	0	0	0	0	0	0
S9 Range 2 Y:	0	0	0	0	0	0	0	0	0	0	0	0	0	0	0	0
S9 Range 3 Y:	0	0	0	0	0	0	0	0	0	0	0	0	0	0	0	0
S9 Range 4 Y:	0	0	0	0	0	0	0	0	0	0	0	0	0	0	0	0
S9 Range 5 Y:	1	1	1	1	0	1	1	1	0	0	1	1	0	1	1	0
Inventory Q:	4620	5251	7145	5918	1477	0	1444	3088	0	0	2791	2206	300	1384	0	0
Shortage Q:	0	0	0	0	0	0	0	0	-2115	-1816	0	0	0	0	-471	0
Inventory Y:	1	1	1	1	1	0	1	1	0	0	1	1	1	1	0	0
Shortage Y:	0	0	0	0	0	0	0	0	1	1	0	0	0	0	1	0

## Sheet: Value - Single Obj Solution
	Period 1	Period 2	Period 3	Period 4	Period 5	Period 6	Period 7	Period 8	Period 9	Period 10	Period 11	Period 12	Period 13	Period 14	Period 15	Period 16
S1 Range 1 Q:	0	0	0	0	0	0	0	0	0	0	0	0	0	0	0	0
S1 Range 2 Q:	0	0	0	0	0	0	0	0	0	0	0	0	0	0	0	0
S1 Range 3 Q:	0	0	0	0	0	0	0	0	0	0	0	0	0	0	0	0
S1 Range 4 Q:	0	0	0	0	0	0	0	0	0	0	0	0	0	0	0	0
S1 Range 5 Q:	1029	1029	0	0	0	1029	1029	1029	0	0	1029	1029	0	1029	1029	1029
S2 Range 1 Q:	0	0	0	0	0	0	0	0	0	0	0	0	0	0	0	0
S2 Range 2 Q:	0	0	0	0	0	0	0	0	0	0	0	0	0	0	0	0
S2 Range 3 Q:	0	0	0	0	0	0	0	0	0	0	0	0	0	0	0	0
S2 Range 4 Q:	0	0	0	0	0	0	0	0	0	0	0	0	0	0	0	0
S2 Range 5 Q:	1074	1074	0	0	0	1074	1074	0	0	1074	1074	1074	0	1074	1074	1074
S3 Range 1 Q:	0	0	0	0	0	0	0	0	0	0	0	0	0	0	0	0
S3 Range 2 Q:	0	0	0	0	0	0	0	0	0	0	0	0	0	0	0	0
S3 Range 3 Q:	0	0	0	0	0	0	0	0	0	0	0	0	0	0	0	0
S3 Range 4 Q:	0	0	0	0	0	0	0	0	0	0	0	0	0	0	0	0
S3 Range 5 Q:	889	0	889	889	0	889	0	0	0	889	889	889	0	889	889	889
S4 Range 1 Q:	0	0	0	0	0	0	0	0	0	0	0	0	0	0	0	0
S4 Range 2 Q:	0	0	0	0	0	0	0	0	0	0	0	0	0	0	0	0
S4 Range 3 Q:	315	0	0	0	0	224	0	0	0	0	335	335	0	335	335	335
S5 Range 1 Q:	0	0	0	0	0	0	0	0	0	0	0	0	0	0	0	0
S5 Range 2 Q:	0	0	0	0	0	0	0	0	0	0	0	0	0	0	0	0
S5 Range 3 Q:	746	746	746	0	0	746	0	746	0	746	746	746	0	746	746	746
S6 Range 1 Q:	0	0	0	0	0	0	0	0	0	0	0	0	0	0	0	0
S6 Range 2 Q:	0	0	0	0	0	0	0	0	0	0	0	0	0	0	0	0
S6 Range 3 Q:	0	0	0	0	0	0	0	0	0	0	0	0	0	0	0	0
S6 Range 4 Q:	1139	1139	0	0	1139	1139	0	1139	0	1139	1139	1139	0	1139	1139	1139
S7 Range 1 Q:	0	0	0	0	0	0	0	0	0	0	0	0	0	0	0	0
S7 Range 2 Q:	0	0	0	0	0	0	0	0	0	0	0	0	0	0	0	0
S7 Range 3 Q:	0	0	0	0	0	0	0	0	0	0	0	0	0	0	0	0
S7 Range 4 Q:	599	599	599	0	0	0	0	599	0	0	599	599	0	599	599	599
S8 Range 1 Q:	0	0	0	0	0	0	0	0	0	0	0	0	0	0	0	0
S8 Range 2 Q:	0	0	0	0	0	0	0	0	0	0	0	0	0	0	0	0
S8 Range 3 Q:	0	0	0	0	0	0	0	0	0	0	0	0	0	0	0	0
S8 Range 4 Q:	0	0	0	0	0	0	0	0	0	0	0	0	0	0	0	0
S8 Range 5 Q:	0	0	0	0	0	0	0	0	0	0	0	0	0	0	0	0
S8 Range 6 Q:	941	0	941	0	0	941	941	941	0	941	941	941	941	941	0	941
S9 Range 1 Q:	0	0	0	0	0	0	0	0	0	0	0	0	0	0	0	0
S9 Range 2 Q:	0	0	0	0	0	0	0	0	0	0	0	0	0	0	0	0
S9 Range 3 Q:	0	0	0	0	0	0	0	0	0	0	0	0	0	0	0	0
S9 Range 4 Q:	0	0	0	0	0	0	0	0	0	0	0	0	0	0	0	0
S9 Range 5 Q:	1219	1219	1219	1219	0	1219	1219	1219	0	0	1219	1219	0	1219	1219	1219
S1 Range 1 Y:	0	0	0	0	0	0	0	0	0	0	0	0	0	0	0	0
S1 Range 2 Y:	0	0	0	0	0	0	0	0	0	0	0	0	0	0	0	0
S1 Range 3 Y:	0	0	0	0	0	0	0	0	0	0	0	0	0	0	0	0
S1 Range 4 Y:	0	0	0	0	0	0	0	0	0	0	0	0	0	0	0	0
S1 Range 5 Y:	1	1	0	0	0	1	1	1	0	0	1	1	0	1	1	1
S2 Range 1 Y:	0	0	0	0	0	0	0	0	0	0	0	0	0	0	0	0
S2 Range 2 Y:	0	0	0	0	0	0	0	0	0	0	0	0	0	0	0	0
S2 Range 3 Y:	0	0	0	0	0	0	0	0	0	0	0	0	0	0	0	0
S2 Range 4 Y:	0	0	0	0	0	0	0	0	0	0	0	0	0	0	0	0
S2 Range 5 Y:	1	1	0	0	0	1	1	0	0	1	1	1	0	1	1	1
S3 Range 1 Y:	0	0	0	0	0	0	0	0	0	0	0	0	0	0	0	0
S3 Range 2 Y:	0	0	0	0	0	0	0	0	0	0	0	0	0	0	0	0
S3 Range 3 Y:	0	0	0	0	0	0	0	0	0	0	0	0	0	0	0	0
S3 Range 4 Y:	0	0	0	0	0	0	0	0	0	0	0	0	0	0	0	0
S3 Range 5 Y:	1	0	1	1	0	1	0	0	0	1	1	1	0	1	1	1
S4 Range 1 Y:	0	0	0	0	0	0	0	0	0	0	0	0	0	0	0	0
S4 Range 2 Y:	0	0	0	0	0	0	0	0	0	0	0	0	0	0	0	0
S4 Range 3 Y:	1	0	0	0	0	1	0	0	0	0	1	1	0	1	1	1
S5 Range 1 Y:	0	0	0	0	0	0	0	0	0	0	0	0	0	0	0	0
S5 Range 2 Y:	0	0	0	0	0	0	0	0	0	0	0	0	0	0	0	0
S5 Range 3 Y:	1	1	1	0	0	1	0	1	0	1	1	1	0	1	1	1
S6 Range 1 Y:	0	0	0	0	0	0	0	0	0	0	0	0	0	0	0	0
S6 Range 2 Y:	0	0	0	0	0	0	0	0	0	0	0	0	0	0	0	0
S6 Range 3 Y:	0	0	0	0	0	0	0	0	0	0	0	0	0	0	0	0
S6 Range 4 Y:	1	1	0	0	1	1	0	1	0	1	1	1	0	1	1	1
S7 Range 1 Y:	0	0	0	0	0	0	0	0	0	0	0	0	0	0	0	0
S7 Range 2 Y:	0	0	0	0	0	0	0	0	0	0	0	0	0	0	0	0
S7 Range 3 Y:	0	0	0	0	0	0	0	0	0	0	0	0	0	0	0	0
S7 Range 4 Y:	1	1	1	0	0	0	0	1	0	0	1	1	0	1	1	1
S8 Range 1 Y:	0	0	0	0	0	0	0	0	0	0	0	0	0	0	0	0
S8 Range 2 Y:	0	0	0	0	0	0	0	0	0	0	0	0	0	0	0	0
S8 Range 3 Y:	0	0	0	0	0	0	0	0	0	0	0	0	0	0	0	0
S8 Range 4 Y:	0	0	0	0	0	0	0	0	0	0	0	0	0	0	0	0
S8 Range 5 Y:	0	0	0	0	0	0	0	0	0	0	0	0	0	0	0	0
S8 Range 6 Y:	1	0	1	0	0	1	1	1	0	1	1	1	1	1	0	1
S9 Range 1 Y:	0	0	0	0	0	0	0	0	0	0	0	0	0	0	0	0
S9 Range 2 Y:	0	0	0	0	0	0	0	0	0	0	0	0	0	0	0	0
S9 Range 3 Y:	0	0	0	0	0	0	0	0	0	0	0	0	0	0	0	0
S9 Range 4 Y:	0	0	0	0	0	0	0	0	0	0	0	0	0	0	0	0
S9 Range 5 Y:	1	1	1	1	0	1	1	1	0	0	1	1	0	1	1	1
Inventory Q:	4684	4980	6539	5312	871	0	392	1701	0	3.40503e-07	1069	484	0	0	0	0
Shortage Q:	0	0	0	0	0	-717	0	0	-3837	-3873	0	0	-1422	-338	-2193	0
Inventory Y:	1	1	1	1	1	0	1	1	0	4.09066e-12	1	1	0	0	0	0
Shortage Y:	0	0	0	0	0	1	0	0	1	1	0	0	1	1	1	0

## Sheet: Bi-Obj Solution
	Period 1	Period 2	Period 3	Period 4	Period 5	Period 6	Period 7	Period 8	Period 9	Period 10	Period 11	Period 12	Period 13	Period 14	Period 15	Period 16
S1 Range 1 Q:	0	0	0	0	0	0	0	0	0	0	0	0	0	0	0	0
S1 Range 2 Q:	0	0	0	0	0	0	0	0	0	0	0	0	0	0	0	0
S1 Range 3 Q:	0	0	0	0	0	0	0	0	0	0	0	0	0	0	0	0
S1 Range 4 Q:	0	0	0	0	0	0	0	0	0	0	0	0	0	0	0	0
S1 Range 5 Q:	1029	1029	0	0	0	1029	1029	1029	0	0	1029	1029	0	1029	1029	1029
S2 Range 1 Q:	0	0	0	0	0	0	0	0	0	0	0	0	0	0	0	0
S2 Range 2 Q:	0	0	0	0	0	0	0	0	0	0	0	0	0	0	0	0
S2 Range 3 Q:	0	0	0	0	0	0	0	0	0	0	0	0	0	0	0	0
S2 Range 4 Q:	0	0	0	0	0	0	0	0	0	0	0	0	0	0	0	0
S2 Range 5 Q:	1074	1074	0	0	0	1074	1074	0	0	1074	1074	1074	0	1074	1074	1074
S3 Range 1 Q:	0	0	0	0	0	0	0	0	0	0	0	0	0	0	0	0
S3 Range 2 Q:	0	0	0	0	0	0	0	0	0	0	0	0	0	0	0	0
S3 Range 3 Q:	0	0	0	0	0	0	0	0	0	0	0	0	0	0	0	0
S3 Range 4 Q:	0	0	0	0	0	0	0	0	0	0	0	0	0	0	0	0
S3 Range 5 Q:	889	0	889	889	0	889	0	0	0	889	889	889	0	889	889	889
S4 Range 1 Q:	0	0	0	0	0	0	0	0	0	0	0	0	0	0	0	0
S4 Range 2 Q:	0	0	0	0	0	0	0	0	0	0	0	167	0	0	0	0
S4 Range 3 Q:	251	335	335	0	0	335	335	335	335	335	0	0	0	335	335	0
S5 Range 1 Q:	0	0	0	0	0	0	0	0	0	0	0	0	0	0	0	0
S5 Range 2 Q:	0	0	0	0	0	0	0	0	0	0	0	0	0	0	0	0
S5 Range 3 Q:	746	746	746	0	0	746	0	746	0	746	746	746	0	746	746	746
S6 Range 1 Q:	0	0	0	0	0	0	0	0	0	0	0	0	0	0	0	0
S6 Range 2 Q:	0	0	0	0	0	0	0	0	0	0	0	0	0	0	0	0
S6 Range 3 Q:	0	0	0	0	0	0	0	0	0	0	0	0	0	0	0	0
S6 Range 4 Q:	1139	1139	0	0	1139	1139	0	1139	0	1139	1139	1139	0	1139	1139	1139
S7 Range 1 Q:	0	0	0	0	0	0	0	0	0	0	0	0	0	0	0	0
S7 Range 2 Q:	0	0	0	0	0	0	0	0	0	0	0	0	0	0	0	0
S7 Range 3 Q:	0	0	0	0	0	0	0	0	0	0	0	0	0	0	0	0
S7 Range 4 Q:	599	599	599	0	0	0	0	599	0	0	599	599	0	599	599	599
S8 Range 1 Q:	0	0	0	0	0	0	0	0	0	0	0	0	0	0	0	0
S8 Range 2 Q:	0	0	0	0	0	0	0	0	0	0	0	0	0	0	0	0
S8 Range 3 Q:	0	0	0	0	0	0	0	0	0	0	0	0	0	0	0	0
S8 Range 4 Q:	0	0	0	0	0	0	0	0	0	0	0	0	0	0	0	0
S8 Range 5 Q:	0	0	0	0	0	0	0	0	0	0	0	0	0	0	0	0
S8 Range 6 Q:	941	0	941	0	0	941	941	941	0	941	941	941	941	941	0	941
S9 Range 1 Q:	0	0	0	0	0	0	0	0	0	0	0	0	0	0	0	0
S9 Range 2 Q:	0	0	0	0	0	0	0	0	0	0	0	0	0	0	0	0
S9 Range 3 Q:	0	0	0	0	0	0	0	0	0	0	0	0	0	0	0	0
S9 Range 4 Q:	0	0	0	0	0	0	0	0	0	0	0	0	0	0	0	0
S9 Range 5 Q:	1219	1219	1219	1219	0	1219	1219	1219	0	0	1219	1219	0	1219	1219	0
S1 Range 1 Y:	0	0	0	0	0	0	0	0	0	0	0	0	0	0	0	0
S1 Range 2 Y:	0	0	0	0	0	0	0	0	0	0	0	0	0	0	0	0
S1 Range 3 Y:	0	0	0	0	0	0	0	0	0	0	0	0	0	0	0	0
S1 Range 4 Y:	0	0	0	0	0	0	0	0	0	0	0	0	0	0	0	0
S1 Range 5 Y:	1	1	0	0	0	1	1	1	0	0	1	1	0	1	1	1
S2 Range 1 Y:	0	0	0	0	0	0	0	0	0	0	0	0	0	0	0	0
S2 Range 2 Y:	0	0	0	0	0	0	0	0	0	0	0	0	0	0	0	0
S2 Range 3 Y:	0	0	0	0	0	0	0	0	0	0	0	0	0	0	0	0
S2 Range 4 Y:	0	0	0	0	0	0	0	0	0	0	0	0	0	0	0	0
S2 Range 5 Y:	1	1	0	0	0	1	1	0	0	1	1	1	0	1	1	1
S3 Range 1 Y:	0	0	0	0	0	0	0	0	0	0	0	0	0	0	0	0
S3 Range 2 Y:	0	0	0	0	0	0	0	0	0	0	0	0	0	0	0	0
S3 Range 3 Y:	0	0	0	0	0	0	0	0	0	0	0	0	0	0	0	0
S3 Range 4 Y:	0	0	0	0	0	0	0	0	0	0	0	0	0	0	0	0
S3 Range 5 Y:	1	0	1	1	0	1	0	0	0	1	1	1	0	1	1	1
S4 Range 1 Y:	0	0	0	0	0	0	0	0	0	0	0	0	0	0	0	0
S4 Range 2 Y:	0	0	0	0	0	0	0	0	0	0	0	1	0	0	0	0
S4 Range 3 Y:	1	1	1	0	0	1	1	1	1	1	0	0	0	1	1	0
S5 Range 1 Y:	0	0	0	0	0	0	0	0	0	0	0	0	0	0	0	0
S5 Range 2 Y:	0	0	0	0	0	0	0	0	0	0	0	0	0	0	0	0
S5 Range 3 Y:	1	1	1	0	0	1	0	1	0	1	1	1	0	1	1	1
S6 Range 1 Y:	0	0	0	0	0	0	0	0	0	0	0	0	0	0	0	0
S6 Range 2 Y:	0	0	0	0	0	0	0	0	0	0	0	0	0	0	0	0
S6 Range 3 Y:	0	0	0	0	0	0	0	0	0	0	0	0	0	0	0	0
S6 Range 4 Y:	1	1	0	0	1	1	0	1	0	1	1	1	0	1	1	1
S7 Range 1 Y:	0	0	0	0	0	0	0	0	0	0	0	0	0	0	0	0
S7 Range 2 Y:	0	0	0	0	0	0	0	0	0	0	0	0	0	0	0	0
S7 Range 3 Y:	0	0	0	0	0	0	0	0	0	0	0	0	0	0	0	0
S7 Range 4 Y:	1	1	1	0	0	0	0	1	0	0	1	1	0	1	1	1
S8 Range 1 Y:	0	0	0	0	0	0	0	0	0	0	0	0	0	0	0	0
S8 Range 2 Y:	0	0	0	0	0	0	0	0	0	0	0	0	0	0	0	0
S8 Range 3 Y:	0	0	0	0	0	0	0	0	0	0	0	0	0	0	0	0
S8 Range 4 Y:	0	0	0	0	0	0	0	0	0	0	0	0	0	0	0	0
S8 Range 5 Y:	0	0	0	0	0	0	0	0	0	0	0	0	0	0	0	0
S8 Range 6 Y:	1	0	1	0	0	1	1	1	0	1	1	1	1	1	0	1
S9 Range 1 Y:	0	0	0	0	0	0	0	0	0	0	0	0	0	0	0	0
S9 Range 2 Y:	0	0	0	0	0	0	0	0	0	0	0	0	0	0	0	0
S9 Range 3 Y:	0	0	0	0	0	0	0	0	0	0	0	0	0	0	0	0
S9 Range 4 Y:	0	0	0	0	0	0	0	0	0	0	0	0	0	0	0	0
S9 Range 5 Y:	1	1	1	1	0	1	1	1	0	0	1	1	0	1	1	0
Inventory Q:	4620	5251	7145	5918	1477	7.55385e-09	1444	3088	0	0	2791	2038	132	1216	0	0
Shortage Q:	0	0	0	0	0	0	0	0	-2115	-1816	0	0	7.76932e-09	0	-639	0
Inventory Y:	1	1	1	1	1	0	1	1	0	0	1	1	1	1	0	0
Shortage Y:	0	0	0	0	0	0	0	0	1	1	0	0	0	0	1	0

## Sheet: Optimal Values
TCP:	3.25352e+06
TVP:	-35599.6
% variation (bi-obj using WCCM):	0.00302315

## Sheet: Exit Flags
Cost Obj:	1
Value Obj:	1
Bi-Obj:	1

## Sheet: Time & Size
CPU running time (sec):	1.65361
elapsed time (sec):	8.04755
No. of decision variables:	920
No. of constraints:	1067
