# Supplementary material for: Datasets for supplier selection and order allocation with green criteria, all-unit quantity discounts and varying number of suppliers
Source: Data Brief. 2017 Jun 9;13:444–52. doi: 10.1016/j.dib.2017.06.018 (PMC5485863; doi:10.1016/j.dib.2017.06.018)
Supplement: Supplementary file 5 — Supplementary material Time analysis data [file mmc5.zip › Data_In_Brief/4.Time Analysis/141 R.xlsx]

## Sheet: Cost - Single Obj Solution
	Period 1	Period 2	Period 3	Period 4	Period 5	Period 6	Period 7	Period 8	Period 9	Period 10	Period 11	Period 12	Period 13
S1 Range 1 Q:	0	0	0	0	0	0	0	0	0	0	0	0	0
S1 Range 2 Q:	0	0	0	0	0	0	0	0	0	0	0	0	0
S1 Range 3 Q:	0	0	0	0	0	0	0	0	0	0	0	0	0
S1 Range 4 Q:	0	0	0	0	0	0	0	0	0	0	0	0	0
S1 Range 5 Q:	0	0	0	0	0	0	0	0	0	0	0	0	0
S1 Range 6 Q:	0	1571	1571	1571	0	0	0	1571	1571	0	1571	1571	0
S2 Range 1 Q:	0	0	0	0	0	0	0	0	0	0	0	0	0
S2 Range 2 Q:	0	0	0	0	0	0	0	0	0	0	0	0	0
S2 Range 3 Q:	0	0	308	308	0	308	0	308	0	0	0	308	0
S3 Range 1 Q:	0	0	0	0	0	0	0	0	0	0	0	0	0
S3 Range 2 Q:	0	0	0	0	0	0	0	0	0	0	0	0	0
S3 Range 3 Q:	0	0	0	0	0	0	0	0	0	0	0	0	0
S3 Range 4 Q:	0	0	0	0	0	0	0	0	0	0	0	0	0
S3 Range 5 Q:	0	0	0	0	0	0	0	0	0	0	0	0	0
S3 Range 6 Q:	0	1589	1589	1589	1589	1589	1589	1589	1589	0	1589	1589	1589
S4 Range 1 Q:	0	0	0	0	0	0	0	0	0	0	0	0	0
S4 Range 2 Q:	0	0	0	0	0	0	0	0	0	0	0	0	293
S4 Range 3 Q:	593	593	593	593	0	0	593	593	593	0	0	593	1.83067e-09
S5 Range 1 Q:	0	0	0	0	0	0	0	0	0	0	0	0	0
S5 Range 2 Q:	0	589	589	589	0	0	589	0	589	589	589	589	0
S1 Range 1 Y:	0	0	0	0	0	0	0	0	0	0	0	0	0
S1 Range 2 Y:	0	0	0	0	0	0	0	0	0	0	0	0	0
S1 Range 3 Y:	0	0	0	0	0	0	0	0	0	0	0	0	0
S1 Range 4 Y:	0	0	0	0	0	0	0	0	0	0	0	0	0
S1 Range 5 Y:	0	0	0	0	0	0	0	0	0	0	0	0	0
S1 Range 6 Y:	0	1	1	1	0	0	0	1	1	0	1	1	0
S2 Range 1 Y:	0	0	0	0	0	0	0	0	0	0	0	0	0
S2 Range 2 Y:	0	0	0	0	0	0	0	0	0	0	0	0	0
S2 Range 3 Y:	0	0	1	1	0	1	0	1	0	0	0	1	0
S3 Range 1 Y:	0	0	0	0	0	0	0	0	0	0	0	0	0
S3 Range 2 Y:	0	0	0	0	0	0	0	0	0	0	0	0	0
S3 Range 3 Y:	0	0	0	0	0	0	0	0	0	0	0	0	0
S3 Range 4 Y:	0	0	0	0	0	0	0	0	0	0	0	0	0
S3 Range 5 Y:	0	0	0	0	0	0	0	0	0	0	0	0	0
S3 Range 6 Y:	0	1	1	1	1	1	1	1	1	0	1	1	1
S4 Range 1 Y:	0	0	0	0	0	0	0	0	0	0	0	0	0
S4 Range 2 Y:	0	0	0	0	0	0	0	0	0	0	0	0	1
S4 Range 3 Y:	1	1	1	1	0	0	1	1	1	0	0	1	3.08714e-12
S5 Range 1 Y:	0	0	0	0	0	0	0	0	0	0	0	0	0
S5 Range 2 Y:	0	1	1	1	0	0	1	0	1	1	1	1	0
Inventory Q:	0	0	0	0	0	0	0	0	0	0	0	0	0
Shortage Q:	-1253	-1728	-1768	-777	-707	-2505	-2846	-1258	-1618	-3171	-2852	-271	0
Inventory Y:	0	0	0	0	0	0	0	0	0	0	0	0	0
Shortage Y:	1	1	1	1	1	1	1	1	1	1	1	1	0

## Sheet: Value - Single Obj Solution
	Period 1	Period 2	Period 3	Period 4	Period 5	Period 6	Period 7	Period 8	Period 9	Period 10	Period 11	Period 12	Period 13
S1 Range 1 Q:	0	0	0	0	0	0	0	0	0	0	0	0	0
S1 Range 2 Q:	0	0	0	0	0	0	0	0	0	0	0	0	0
S1 Range 3 Q:	0	0	0	0	0	0	0	0	0	0	0	0	0
S1 Range 4 Q:	0	0	0	0	0	0	0	0	0	0	0	0	0
S1 Range 5 Q:	0	0	0	0	0	0	0	0	0	0	0	0	0
S1 Range 6 Q:	0	1571	1571	1571	0	0	0	1571	1571	0	1571	1571	0
S2 Range 1 Q:	0	0	0	0	0	0	0	0	0	0	0	0	0
S2 Range 2 Q:	0	0	0	0	0	0	0	0	0	0	0	0	0
S2 Range 3 Q:	0	0	308	308	0	308	0	308	0	0	0	308	0
S3 Range 1 Q:	0	0	0	0	0	0	0	0	0	0	0	0	0
S3 Range 2 Q:	0	0	0	0	0	0	0	0	0	0	0	0	0
S3 Range 3 Q:	0	0	0	0	0	0	0	0	0	0	0	0	0
S3 Range 4 Q:	0	0	0	0	0	0	0	0	0	0	0	0	0
S3 Range 5 Q:	0	0	0	0	0	0	0	0	0	0	0	0	0
S3 Range 6 Q:	0	1589	1589	1589	1589	1589	1589	1589	1589	0	1589	1589	1589
S4 Range 1 Q:	0	0	0	0	0	0	0	0	0	0	0	0	0
S4 Range 2 Q:	0	0	0	0	0	0	0	0	293	0	0	5.194e-08	0
S4 Range 3 Q:	593	593	593	593	0	0	593	593	0	0	0	593	593
S5 Range 1 Q:	0	0	0	0	0	0	0	0	0	0	0	0	0
S5 Range 2 Q:	0	589	589	589	0	0	589	0	589	589	589	589	0
S1 Range 1 Y:	0	0	0	0	0	0	0	0	0	0	0	0	0
S1 Range 2 Y:	0	0	0	0	0	0	0	0	0	0	0	0	0
S1 Range 3 Y:	0	0	0	0	0	0	0	0	0	0	0	0	0
S1 Range 4 Y:	0	0	0	0	0	0	0	0	0	0	0	0	0
S1 Range 5 Y:	0	0	0	0	0	0	0	0	0	0	0	0	0
S1 Range 6 Y:	0	1	1	1	0	0	0	1	1	0	1	1	0
S2 Range 1 Y:	0	0	0	0	0	0	0	0	0	0	0	0	0
S2 Range 2 Y:	0	0	0	0	0	0	0	0	0	0	0	0	0
S2 Range 3 Y:	0	0	1	1	0	1	0	1	0	0	0	1	0
S3 Range 1 Y:	0	0	0	0	0	0	0	0	0	0	0	0	0
S3 Range 2 Y:	0	0	0	0	0	0	0	0	0	0	0	0	0
S3 Range 3 Y:	0	0	0	0	0	0	0	0	0	0	0	0	0
S3 Range 4 Y:	0	0	0	0	0	0	0	0	0	0	0	0	0
S3 Range 5 Y:	0	0	0	0	0	0	0	0	0	0	0	0	0
S3 Range 6 Y:	0	1	1	1	1	1	1	1	1	0	1	1	1
S4 Range 1 Y:	0	0	0	0	0	0	0	0	0	0	0	-1.31494e-10	0
S4 Range 2 Y:	0	0	0	0	0	0	0	0	1	0	0	1.31494e-10	0
S4 Range 3 Y:	1	1	1	1	0	0	1	1	0	0	0	1	1
S5 Range 1 Y:	0	0	0	0	0	0	0	0	0	0	0	0	0
S5 Range 2 Y:	0	1	1	1	0	0	1	0	1	1	1	1	0
Inventory Q:	0	0	0	0	0	0	0	0	0	0	0	0	0
Shortage Q:	-1253	-1728	-1768	-777	-707	-2505	-2846	-1258	-1918	-3471	-3152	-571	0
Inventory Y:	0	0	0	0	0	0	0	0	0	-1.62192e-11	0	0	0
Shortage Y:	1	1	1	1	1	1	1	1	1	1	1	1	0

## Sheet: Bi-Obj Solution
	Period 1	Period 2	Period 3	Period 4	Period 5	Period 6	Period 7	Period 8	Period 9	Period 10	Period 11	Period 12	Period 13
S1 Range 1 Q:	0	0	0	0	0	0	0	0	0	0	0	0	0
S1 Range 2 Q:	0	0	0	0	0	0	0	0	0	0	0	0	0
S1 Range 3 Q:	0	0	0	0	0	0	0	0	0	0	0	0	0
S1 Range 4 Q:	0	0	0	0	0	0	0	0	0	0	0	0	0
S1 Range 5 Q:	0	0	0	0	0	0	0	0	0	0	0	0	0
S1 Range 6 Q:	0	1571	1571	1571	0	0	0	1571	1571	0	1571	1571	0
S2 Range 1 Q:	0	0	0	0	0	0	0	0	0	0	0	0	0
S2 Range 2 Q:	0	0	0	0	0	0	0	0	0	0	0	0	0
S2 Range 3 Q:	0	0	308	308	0	308	0	308	0	0	0	308	0
S3 Range 1 Q:	0	0	0	0	0	0	0	0	0	0	0	0	0
S3 Range 2 Q:	0	0	0	0	0	0	0	0	0	0	0	0	0
S3 Range 3 Q:	0	0	0	0	0	0	0	0	0	0	0	0	0
S3 Range 4 Q:	0	0	0	0	0	0	0	0	0	0	0	0	0
S3 Range 5 Q:	0	0	0	0	0	0	0	0	0	0	0	0	0
S3 Range 6 Q:	0	1589	1589	1589	1589	1589	1589	1589	1589	0	1589	1589	1589
S4 Range 1 Q:	0	0	0	0	0	0	0	0	0	0	0	0	0
S4 Range 2 Q:	0	0	0	0	0	0	0	0	0	0	0	0	293
S4 Range 3 Q:	593	593	593	593	0	0	593	593	593	0	0	593	0
S5 Range 1 Q:	0	0	0	0	0	0	0	0	0	0	0	0	0
S5 Range 2 Q:	0	589	589	589	0	0	589	0	589	589	589	589	0
S1 Range 1 Y:	0	0	0	0	0	0	0	0	0	0	0	0	0
S1 Range 2 Y:	0	0	0	0	0	0	0	0	0	0	0	0	0
S1 Range 3 Y:	0	0	0	0	0	0	0	0	0	0	0	0	0
S1 Range 4 Y:	0	0	0	0	0	0	0	0	0	0	0	0	0
S1 Range 5 Y:	0	0	0	0	0	0	0	0	0	0	0	0	0
S1 Range 6 Y:	0	1	1	1	0	0	0	1	1	0	1	1	0
S2 Range 1 Y:	0	0	0	0	0	0	0	0	0	0	0	0	0
S2 Range 2 Y:	0	0	0	0	0	0	0	0	0	0	0	0	0
S2 Range 3 Y:	0	0	1	1	0	1	0	1	0	0	0	1	0
S3 Range 1 Y:	0	0	0	0	0	0	0	0	0	0	0	0	0
S3 Range 2 Y:	0	0	0	0	0	0	0	0	0	0	0	0	0
S3 Range 3 Y:	0	0	0	0	0	0	0	0	0	0	0	0	0
S3 Range 4 Y:	0	0	0	0	0	0	0	0	0	0	0	0	0
S3 Range 5 Y:	0	0	0	0	0	0	0	0	0	0	0	0	0
S3 Range 6 Y:	0	1	1	1	1	1	1	1	1	0	1	1	1
S4 Range 1 Y:	0	0	0	0	0	0	0	0	0	0	0	0	3.30867e-12
S4 Range 2 Y:	0	0	0	0	0	0	0	0	0	0	0	0	1
S4 Range 3 Y:	1	1	1	1	0	0	1	1	1	0	0	1	0
S5 Range 1 Y:	0	0	0	0	0	0	0	0	0	0	0	0	0
S5 Range 2 Y:	0	1	1	1	0	0	1	0	1	1	1	1	0
Inventory Q:	0	0	0	0	0	0	0	0	0	0	0	0	0
Shortage Q:	-1253	-1728	-1768	-777	-707	-2505	-2846	-1258	-1618	-3171	-2852	-271	0
Inventory Y:	0	0	0	0	0	0	0	0	0	0	0	0	0
Shortage Y:	1	1	1	1	1	1	1	1	1	1	1	1	0

## Sheet: Optimal Values
TCP:	1.64221e+06
TVP:	-27095
% variation (bi-obj using WCCM):	-3.30638e-15

## Sheet: Exit Flags
Cost Obj:	1
Value Obj:	1
Bi-Obj:	1

## Sheet: Time & Size
CPU running time (sec):	0.982806
elapsed time (sec):	4.70732
No. of decision variables:	384
No. of constraints:	465
