# Supplementary material for: Datasets for supplier selection and order allocation with green criteria, all-unit quantity discounts and varying number of suppliers
Source: Data Brief. 2017 Jun 9;13:444–52. doi: 10.1016/j.dib.2017.06.018 (PMC5485863; doi:10.1016/j.dib.2017.06.018)
Supplement: Supplementary file 5 — Supplementary material Time analysis data [file mmc5.zip › Data_In_Brief/4.Time Analysis/142 R.xlsx]

## Sheet: Cost - Single Obj Solution
	Period 1	Period 2	Period 3	Period 4	Period 5	Period 6	Period 7
S1 Range 1 Q:	0	0	0	0	0	0	0
S1 Range 2 Q:	0	0	0	0	0	0	0
S1 Range 3 Q:	0	0	0	0	0	0	0
S1 Range 4 Q:	0	0	0	0	0	0	0
S1 Range 5 Q:	0	0	624	624	624	624	624
S2 Range 1 Q:	0	0	0	0	0	0	0
S2 Range 2 Q:	0	0	0	0	0	0	0
S2 Range 3 Q:	0	0	0	0	0	0	0
S2 Range 4 Q:	0	0	1183	0	0	0	1183
S3 Range 1 Q:	0	0	0	0	0	0	0
S3 Range 2 Q:	0	0	0	0	0	0	0
S3 Range 3 Q:	560	560	0	560	0	0	0
S4 Range 1 Q:	0	0	0	0	0	0	0
S4 Range 2 Q:	0	0	0	0	0	0	0
S4 Range 3 Q:	0	452	452	452	452	452	452
S5 Range 1 Q:	0	0	0	0	0	0	0
S5 Range 2 Q:	0	0	0	0	0	0	0
S5 Range 3 Q:	0	0	0	0	0	0	0
S5 Range 4 Q:	0	0	0	0	0	0	0
S5 Range 5 Q:	0	0	0	0	0	0	0
S5 Range 6 Q:	1745	1745	1745	1745	1745	0	1481
S6 Range 1 Q:	0	0	0	0	0	0	0
S6 Range 2 Q:	0	0	0	0	0	0	0
S6 Range 3 Q:	0	0	0	0	0	0	0
S6 Range 4 Q:	0	0	0	0	0	0	0
S6 Range 5 Q:	0	0	0	0	0	0	0
S6 Range 6 Q:	0	0	1571	1571	0	1571	1571
S1 Range 1 Y:	0	0	0	0	0	0	0
S1 Range 2 Y:	0	0	0	0	0	0	0
S1 Range 3 Y:	0	0	0	0	0	0	0
S1 Range 4 Y:	0	0	0	0	0	0	0
S1 Range 5 Y:	0	0	1	1	1	1	1
S2 Range 1 Y:	0	0	0	0	0	0	0
S2 Range 2 Y:	0	0	0	0	0	0	0
S2 Range 3 Y:	0	0	0	0	0	0	0
S2 Range 4 Y:	0	0	1	0	0	0	1
S3 Range 1 Y:	0	0	0	0	0	0	0
S3 Range 2 Y:	0	0	0	0	0	0	0
S3 Range 3 Y:	1	1	0	1	0	0	0
S4 Range 1 Y:	0	0	0	0	0	0	0
S4 Range 2 Y:	0	0	0	0	0	0	0
S4 Range 3 Y:	0	1	1	1	1	1	1
S5 Range 1 Y:	0	0	0	0	0	0	0
S5 Range 2 Y:	0	0	0	0	0	0	0
S5 Range 3 Y:	0	0	0	0	0	0	0
S5 Range 4 Y:	0	0	0	0	0	0	0
S5 Range 5 Y:	0	0	0	0	0	0	0
S5 Range 6 Y:	1	1	1	1	1	0	1
S6 Range 1 Y:	0	0	0	0	0	0	0
S6 Range 2 Y:	0	0	0	0	0	0	0
S6 Range 3 Y:	0	0	0	0	0	0	0
S6 Range 4 Y:	0	0	0	0	0	0	0
S6 Range 5 Y:	0	0	0	0	0	0	0
S6 Range 6 Y:	0	0	1	1	0	1	1
Inventory Q:	0	0	0	0	0	0	0
Shortage Q:	-3204	-3320	-627	-1622	-1177	-2080	0
Inventory Y:	0	0	0	0	0	0	0
Shortage Y:	1	1	1	1	1	1	0

## Sheet: Value - Single Obj Solution
	Period 1	Period 2	Period 3	Period 4	Period 5	Period 6	Period 7
S1 Range 1 Q:	0	0	0	0	0	0	0
S1 Range 2 Q:	0	0	0	0	0	0	0
S1 Range 3 Q:	0	0	0	0	0	0	0
S1 Range 4 Q:	0	0	0	0	0	0	0
S1 Range 5 Q:	0	0	624	624	624	624	624
S2 Range 1 Q:	0	0	0	0	0	0	0
S2 Range 2 Q:	0	0	0	0	0	0	0
S2 Range 3 Q:	0	0	0	0	0	0	0
S2 Range 4 Q:	0	0	1183	0	0	0	1183
S3 Range 1 Q:	0	0	0	0	0	0	0
S3 Range 2 Q:	0	0	0	0	0	0	0
S3 Range 3 Q:	560	560	0	560	0	0	560
S4 Range 1 Q:	0	0	0	0	0	0	0
S4 Range 2 Q:	0	0	0	0	230	0	0
S4 Range 3 Q:	0	452	452	452	0	0	302
S5 Range 1 Q:	0	0	0	0	0	0	0
S5 Range 2 Q:	0	0	0	0	0	0	0
S5 Range 3 Q:	0	0	0	0	0	0	0
S5 Range 4 Q:	0	0	0	0	0	0	0
S5 Range 5 Q:	0	0	0	0	0	0	0
S5 Range 6 Q:	1745	1745	1745	1745	1745	0	1745
S6 Range 1 Q:	0	0	0	0	0	0	0
S6 Range 2 Q:	0	0	0	0	0	0	0
S6 Range 3 Q:	0	0	0	0	0	0	0
S6 Range 4 Q:	0	0	0	0	0	0	0
S6 Range 5 Q:	0	0	0	0	0	0	0
S6 Range 6 Q:	0	0	1571	1571	0	1571	1571
S1 Range 1 Y:	0	0	0	0	0	0	0
S1 Range 2 Y:	0	0	0	0	0	0	0
S1 Range 3 Y:	0	0	0	0	0	0	0
S1 Range 4 Y:	0	0	0	0	0	0	0
S1 Range 5 Y:	0	0	1	1	1	1	1
S2 Range 1 Y:	0	0	0	0	0	0	0
S2 Range 2 Y:	0	0	0	0	0	0	0
S2 Range 3 Y:	0	0	0	0	0	0	0
S2 Range 4 Y:	0	0	1	0	0	0	1
S3 Range 1 Y:	0	0	0	0	0	0	0
S3 Range 2 Y:	0	0	0	0	0	0	0
S3 Range 3 Y:	1	1	0	1	0	0	1
S4 Range 1 Y:	0	0	0	0	0	0	0
S4 Range 2 Y:	0	0	0	0	1	0	0
S4 Range 3 Y:	0	1	1	1	0	0	1
S5 Range 1 Y:	0	0	0	0	0	0	0
S5 Range 2 Y:	0	0	0	0	0	0	0
S5 Range 3 Y:	0	0	0	0	0	0	0
S5 Range 4 Y:	0	0	0	0	0	0	0
S5 Range 5 Y:	0	0	0	0	0	0	0
S5 Range 6 Y:	1	1	1	1	1	0	1
S6 Range 1 Y:	0	0	0	0	0	0	0
S6 Range 2 Y:	0	0	0	0	0	0	0
S6 Range 3 Y:	0	0	0	0	0	0	0
S6 Range 4 Y:	0	0	0	0	0	0	0
S6 Range 5 Y:	0	0	0	0	0	0	0
S6 Range 6 Y:	0	0	1	1	0	1	1
Inventory Q:	0	0	0	0	0	0	0
Shortage Q:	-3204	-3320	-627	-1622	-1399	-2754	0
Inventory Y:	0	0	0	0	0	0	0
Shortage Y:	1	1	1	1	1	1	0

## Sheet: Bi-Obj Solution
	Period 1	Period 2	Period 3	Period 4	Period 5	Period 6	Period 7
S1 Range 1 Q:	0	0	0	0	0	0	0
S1 Range 2 Q:	0	0	0	0	0	0	0
S1 Range 3 Q:	0	0	0	0	0	0	0
S1 Range 4 Q:	0	0	0	0	0	0	0
S1 Range 5 Q:	0	0	624	624	624	624	624
S2 Range 1 Q:	0	0	0	0	0	0	0
S2 Range 2 Q:	0	0	0	0	0	0	0
S2 Range 3 Q:	0	0	0	0	0	0	0
S2 Range 4 Q:	0	0	1183	0	0	0	1183
S3 Range 1 Q:	0	0	0	0	0	0	0
S3 Range 2 Q:	0	0	0	0	0	0	0
S3 Range 3 Q:	560	560	0	560	0	0	560
S4 Range 1 Q:	0	0	0	0	0	0	0
S4 Range 2 Q:	0	0	0	0	0	0	0
S4 Range 3 Q:	0	452	452	452	452	370	0
S5 Range 1 Q:	0	0	0	0	0	0	0
S5 Range 2 Q:	0	0	0	0	0	0	0
S5 Range 3 Q:	0	0	0	0	0	0	0
S5 Range 4 Q:	0	0	0	0	0	0	0
S5 Range 5 Q:	0	0	0	0	0	0	0
S5 Range 6 Q:	1745	1745	1745	1745	1745	0	1455
S6 Range 1 Q:	0	0	0	0	0	0	0
S6 Range 2 Q:	0	0	0	0	0	0	0
S6 Range 3 Q:	0	0	0	0	0	0	0
S6 Range 4 Q:	0	0	0	0	0	0	0
S6 Range 5 Q:	0	0	0	0	0	0	0
S6 Range 6 Q:	0	0	1571	1571	0	1571	1571
S1 Range 1 Y:	0	0	0	0	0	0	0
S1 Range 2 Y:	0	0	0	0	0	0	0
S1 Range 3 Y:	0	0	0	0	0	0	0
S1 Range 4 Y:	0	0	0	0	0	0	0
S1 Range 5 Y:	0	0	1	1	1	1	1
S2 Range 1 Y:	0	0	0	0	0	0	0
S2 Range 2 Y:	0	0	0	0	0	0	0
S2 Range 3 Y:	0	0	0	0	0	0	0
S2 Range 4 Y:	0	0	1	0	0	0	1
S3 Range 1 Y:	0	0	0	0	0	0	0
S3 Range 2 Y:	0	0	0	0	0	0	0
S3 Range 3 Y:	1	1	0	1	0	0	1
S4 Range 1 Y:	0	0	0	0	0	0	0
S4 Range 2 Y:	0	0	0	0	0	0	0
S4 Range 3 Y:	0	1	1	1	1	1	0
S5 Range 1 Y:	0	0	0	0	0	0	0
S5 Range 2 Y:	0	0	0	0	0	0	0
S5 Range 3 Y:	0	0	0	0	0	0	0
S5 Range 4 Y:	0	0	0	0	0	0	0
S5 Range 5 Y:	0	0	0	0	0	0	0
S5 Range 6 Y:	1	1	1	1	1	0	1
S6 Range 1 Y:	0	0	0	0	0	0	0
S6 Range 2 Y:	0	0	0	0	0	0	0
S6 Range 3 Y:	0	0	0	0	0	0	0
S6 Range 4 Y:	0	0	0	0	0	0	0
S6 Range 5 Y:	0	0	0	0	0	0	0
S6 Range 6 Y:	0	0	1	1	0	1	1
Inventory Q:	0	0	0	0	0	0	0
Shortage Q:	-3204	-3320	-627	-1622	-1177	-2162	0
Inventory Y:	0	0	0	0	0	0	0
Shortage Y:	1	1	1	1	1	1	0

## Sheet: Optimal Values
TCP:	966810
TVP:	-15802.2
% variation (bi-obj using WCCM):	0.00730193

## Sheet: Exit Flags
Cost Obj:	1
Value Obj:	1
Bi-Obj:	1

## Sheet: Time & Size
CPU running time (sec):	0.733205
elapsed time (sec):	5.05897
No. of decision variables:	274
No. of constraints:	324
