# Supplementary material for: Datasets for supplier selection and order allocation with green criteria, all-unit quantity discounts and varying number of suppliers
Source: Data Brief. 2017 Jun 9;13:444–52. doi: 10.1016/j.dib.2017.06.018 (PMC5485863; doi:10.1016/j.dib.2017.06.018)
Supplement: Supplementary file 5 — Supplementary material Time analysis data [file mmc5.zip › Data_In_Brief/4.Time Analysis/143 R.xlsx]

## Sheet: Cost - Single Obj Solution
	Period 1	Period 2	Period 3	Period 4	Period 5	Period 6	Period 7	Period 8	Period 9	Period 10	Period 11
S1 Range 1 Q:	0	0	0	0	0	0	0	0	0	0	0
S1 Range 2 Q:	0	0	0	0	0	0	0	0	0	0	0
S1 Range 3 Q:	0	0	0	0	0	0	0	0	0	0	0
S1 Range 4 Q:	623	623	623	623	623	623	623	623	623	623	0
S2 Range 1 Q:	0	0	0	0	0	0	0	0	0	0	0
S2 Range 2 Q:	0	0	0	0	0	0	0	0	0	0	0
S2 Range 3 Q:	401	401	401	401	401	401	401	401	0	401	0
S3 Range 1 Q:	0	0	0	0	0	0	0	0	0	0	0
S3 Range 2 Q:	0	0	0	0	0	0	0	0	0	0	0
S3 Range 3 Q:	0	0	0	0	0	0	0	0	0	0	0
S3 Range 4 Q:	0	0	0	0	0	0	0	0	0	0	0
S3 Range 5 Q:	699	734	734	734	734	0	734	734	0	734	734
S1 Range 1 Y:	0	0	0	0	0	0	0	0	0	0	0
S1 Range 2 Y:	0	0	0	0	0	0	0	0	0	0	0
S1 Range 3 Y:	0	0	0	0	0	0	0	0	0	0	0
S1 Range 4 Y:	1	1	1	1	1	1	1	1	1	1	0
S2 Range 1 Y:	0	0	0	0	0	0	0	0	0	0	0
S2 Range 2 Y:	0	0	0	0	0	0	0	0	0	0	0
S2 Range 3 Y:	1	1	1	1	1	1	1	1	0	1	0
S3 Range 1 Y:	0	0	0	0	0	0	0	0	0	0	0
S3 Range 2 Y:	0	0	0	0	0	0	0	0	0	0	0
S3 Range 3 Y:	0	0	0	0	0	0	0	0	0	0	0
S3 Range 4 Y:	0	0	0	0	0	0	0	0	0	0	0
S3 Range 5 Y:	1	1	1	1	1	0	1	1	0	1	1
Inventory Q:	693	1404	1694	1818	2367	2152	1934	2068	466	644	0
Shortage Q:	0	0	0	0	0	0	0	0	0	0	0
Inventory Y:	1	1	1	1	1	1	1	1	1	1	0
Shortage Y:	0	0	0	0	0	0	0	0	0	0	0

## Sheet: Value - Single Obj Solution
	Period 1	Period 2	Period 3	Period 4	Period 5	Period 6	Period 7	Period 8	Period 9	Period 10	Period 11
S1 Range 1 Q:	0	0	0	0	0	0	0	0	0	0	0
S1 Range 2 Q:	0	0	0	0	0	0	0	0	0	0	0
S1 Range 3 Q:	0	0	0	0	0	0	0	0	0	0	0
S1 Range 4 Q:	623	623	623	623	623	623	623	623	623	623	0
S2 Range 1 Q:	0	0	0	0	0	0	0	0	0	0	0
S2 Range 2 Q:	0	0	0	0	0	0	0	0	0	0	0
S2 Range 3 Q:	401	401	401	401	401	366	401	401	0	401	0
S3 Range 1 Q:	0	0	0	0	0	0	0	0	0	0	0
S3 Range 2 Q:	0	0	0	0	0	0	0	0	0	0	0
S3 Range 3 Q:	0	0	0	0	0	0	0	0	0	0	0
S3 Range 4 Q:	0	0	0	0	0	0	0	0	0	0	0
S3 Range 5 Q:	734	734	734	734	734	0	734	734	0	734	734
S1 Range 1 Y:	0	0	0	0	0	0	0	0	0	0	0
S1 Range 2 Y:	0	0	0	0	0	0	0	0	0	0	0
S1 Range 3 Y:	0	0	0	0	0	0	0	0	0	0	0
S1 Range 4 Y:	1	1	1	1	1	1	1	1	1	1	0
S2 Range 1 Y:	0	0	0	0	0	0	0	0	0	0	0
S2 Range 2 Y:	0	0	0	0	0	0	0	0	0	0	0
S2 Range 3 Y:	1	1	1	1	1	1	1	1	0	1	0
S3 Range 1 Y:	0	0	0	0	0	0	0	0	0	0	0
S3 Range 2 Y:	0	0	0	0	0	0	0	0	0	0	0
S3 Range 3 Y:	0	0	0	0	0	0	0	0	0	0	0
S3 Range 4 Y:	0	0	0	0	0	0	0	0	0	0	0
S3 Range 5 Y:	1	1	1	1	1	0	1	1	0	1	1
Inventory Q:	728	1439	1729	1853	2402	2152	1934	2068	466	644	0
Shortage Q:	0	0	0	9.17282e-09	0	0	0	0	0	0	0
Inventory Y:	1	1	1	1	1	1	1	1	1	1	0
Shortage Y:	0	0	0	-5.58977e-13	0	0	0	0	0	0	0

## Sheet: Bi-Obj Solution
	Period 1	Period 2	Period 3	Period 4	Period 5	Period 6	Period 7	Period 8	Period 9	Period 10	Period 11
S1 Range 1 Q:	0	0	0	0	0	0	0	0	0	0	0
S1 Range 2 Q:	0	0	0	0	0	0	0	0	0	0	0
S1 Range 3 Q:	0	0	0	0	0	0	0	0	0	0	0
S1 Range 4 Q:	623	623	623	623	623	623	623	623	623	623	0
S2 Range 1 Q:	0	0	0	0	0	0	0	0	0	0	0
S2 Range 2 Q:	0	0	0	0	0	0	0	0	0	0	0
S2 Range 3 Q:	366	401	401	401	401	401	401	401	0	401	0
S3 Range 1 Q:	0	0	0	0	0	0	0	0	0	0	0
S3 Range 2 Q:	0	0	0	0	0	0	0	0	0	0	0
S3 Range 3 Q:	0	0	0	0	0	0	0	0	0	0	0
S3 Range 4 Q:	0	0	0	0	0	0	0	0	0	0	0
S3 Range 5 Q:	734	734	734	734	734	0	734	734	0	734	734
S1 Range 1 Y:	0	0	0	0	0	0	0	0	0	0	0
S1 Range 2 Y:	0	0	0	0	0	0	0	0	0	0	0
S1 Range 3 Y:	0	0	0	0	0	0	0	0	0	0	0
S1 Range 4 Y:	1	1	1	1	1	1	1	1	1	1	0
S2 Range 1 Y:	0	0	0	0	0	0	0	0	0	0	0
S2 Range 2 Y:	0	0	0	0	0	0	0	0	0	0	0
S2 Range 3 Y:	1	1	1	1	1	1	1	1	0	1	0
S3 Range 1 Y:	0	0	0	0	0	0	0	0	0	0	0
S3 Range 2 Y:	0	0	0	0	0	0	0	0	0	0	0
S3 Range 3 Y:	0	0	0	0	0	0	0	0	0	0	0
S3 Range 4 Y:	0	0	0	0	0	0	0	0	0	0	0
S3 Range 5 Y:	1	1	1	1	1	0	1	1	0	1	1
Inventory Q:	693	1404	1694	1818	2367	2152	1934	2068	466	644	0
Shortage Q:	0	0	0	0	0	0	0	0	0	0	0
Inventory Y:	1	1	1	1	1	1	1	1	1	1	0
Shortage Y:	0	0	0	0	0	0	0	0	0	0	0

## Sheet: Optimal Values
TCP:	659037
TVP:	-11371.6
% variation (bi-obj using WCCM):	0.000367488

## Sheet: Exit Flags
Cost Obj:	1
Value Obj:	1
Bi-Obj:	1

## Sheet: Time & Size
CPU running time (sec):	0.889206
elapsed time (sec):	5.21834
No. of decision variables:	268
No. of constraints:	331
