# Supplementary material for: Datasets for supplier selection and order allocation with green criteria, all-unit quantity discounts and varying number of suppliers
Source: Data Brief. 2017 Jun 9;13:444–52. doi: 10.1016/j.dib.2017.06.018 (PMC5485863; doi:10.1016/j.dib.2017.06.018)
Supplement: Supplementary file 5 — Supplementary material Time analysis data [file mmc5.zip › Data_In_Brief/4.Time Analysis/145 R.xlsx]

## Sheet: Cost - Single Obj Solution
	Period 1	Period 2	Period 3	Period 4	Period 5	Period 6	Period 7	Period 8	Period 9
S1 Range 1 Q:	0	0	0	0	0	0	0	0	0
S1 Range 2 Q:	0	0	0	0	0	0	0	0	0
S1 Range 3 Q:	0	0	0	0	0	0	0	0	0
S1 Range 4 Q:	0	0	0	0	0	0	0	0	0
S1 Range 5 Q:	0	0	0	0	0	0	0	0	0
S1 Range 6 Q:	1553	1553	1553	1553	1553	1553	0	0	1553
S2 Range 1 Q:	36	0	0	0	0	0	0	0	0
S2 Range 2 Q:	4.76574e-10	475	475	0	475	475	475	475	475
S3 Range 1 Q:	0	0	0	0	0	0	0	0	0
S3 Range 2 Q:	0	0	0	0	0	0	0	0	0
S3 Range 3 Q:	0	0	0	0	0	0	0	0	0
S3 Range 4 Q:	0	0	0	0	0	0	0	0	0
S3 Range 5 Q:	0	0	0	0	0	0	0	0	0
S3 Range 6 Q:	1793	1793	1793	1793	0	1793	1793	1793	1793
S1 Range 1 Y:	0	0	0	0	0	0	0	0	0
S1 Range 2 Y:	0	0	0	0	0	0	0	0	0
S1 Range 3 Y:	0	0	0	0	0	0	0	0	0
S1 Range 4 Y:	0	0	0	0	0	0	0	0	0
S1 Range 5 Y:	0	0	0	0	0	0	0	0	0
S1 Range 6 Y:	1	1	1	1	1	1	0	0	1
S2 Range 1 Y:	1	4.5455e-13	0	0	0	0	0	0	0
S2 Range 2 Y:	1.00331e-12	1	1	0	1	1	1	1	1
S3 Range 1 Y:	0	0	0	0	0	0	0	0	0
S3 Range 2 Y:	0	0	0	0	0	0	0	0	0
S3 Range 3 Y:	0	0	0	0	0	0	0	0	0
S3 Range 4 Y:	0	0	0	0	0	0	0	0	0
S3 Range 5 Y:	0	0	0	0	0	0	0	0	0
S3 Range 6 Y:	1	1	1	1	0	1	1	1	1
Inventory Q:	505	153	1248	1432	400	1775	1317	0	0
Shortage Q:	0	0	0	0	0	0	0	-397	0
Inventory Y:	1	1	1	1	1	1	1	0	0
Shortage Y:	0	0	0	0	0	0	0	1	0

## Sheet: Value - Single Obj Solution
	Period 1	Period 2	Period 3	Period 4	Period 5	Period 6	Period 7	Period 8	Period 9
S1 Range 1 Q:	0	0	0	0	0	0	0	0	0
S1 Range 2 Q:	0	0	0	0	0	0	0	0	0
S1 Range 3 Q:	0	0	0	0	0	0	0	0	0
S1 Range 4 Q:	0	0	0	0	0	0	0	0	0
S1 Range 5 Q:	0	0	0	0	0	0	0	0	0
S1 Range 6 Q:	1553	1553	1553	1553	1553	1553	0	0	1553
S2 Range 1 Q:	0	0	0	0	0	0	0	0	0
S2 Range 2 Q:	475	475	475	0	475	475	475	475	475
S3 Range 1 Q:	0	0	0	0	0	0	0	0	0
S3 Range 2 Q:	0	0	0	0	0	0	0	0	0
S3 Range 3 Q:	0	0	0	0	0	0	0	0	0
S3 Range 4 Q:	0	0	0	0	0	0	0	0	0
S3 Range 5 Q:	0	0	0	0	0	0	1494	0	0
S3 Range 6 Q:	1793	1793	1653	1793	0	1793	0	1793	1793
S1 Range 1 Y:	0	0	0	0	0	0	0	0	0
S1 Range 2 Y:	0	0	0	0	0	0	0	0	0
S1 Range 3 Y:	0	0	0	0	0	0	0	0	0
S1 Range 4 Y:	0	0	0	0	0	0	0	0	0
S1 Range 5 Y:	0	0	0	0	0	0	0	0	0
S1 Range 6 Y:	1	1	1	1	1	1	0	0	1
S2 Range 1 Y:	0	0	0	0	0	0	0	0	0
S2 Range 2 Y:	1	1	1	0	1	1	1	1	1
S3 Range 1 Y:	0	0	0	0	0	0	0	0	0
S3 Range 2 Y:	0	0	0	0	0	0	0	0	0
S3 Range 3 Y:	0	0	0	0	0	0	0	0	0
S3 Range 4 Y:	0	0	0	0	0	0	0	0	0
S3 Range 5 Y:	0	0	0	0	0	0	1	0	0
S3 Range 6 Y:	1	1	1	1	0	1	0	1	1
Inventory Q:	944	592	1547	1731	699	2074	1317	0	6.63943e-08
Shortage Q:	0	0	0	0	0	0	0	-397	-6.63827e-08
Inventory Y:	1	1	1	1	1	1	1	0	2.32343e-12
Shortage Y:	0	0	0	0	0	0	0	1	1.32765e-07

## Sheet: Bi-Obj Solution
	Period 1	Period 2	Period 3	Period 4	Period 5	Period 6	Period 7	Period 8	Period 9
S1 Range 1 Q:	0	0	0	0	0	0	0	0	0
S1 Range 2 Q:	0	0	0	0	0	0	0	0	0
S1 Range 3 Q:	0	0	0	0	0	0	0	0	0
S1 Range 4 Q:	0	0	0	0	0	0	0	0	0
S1 Range 5 Q:	0	0	0	0	0	0	0	0	0
S1 Range 6 Q:	1553	1553	1553	1553	1553	1553	0	0	1553
S2 Range 1 Q:	36	0	0	0	0	0	0	0	0
S2 Range 2 Q:	2.84648e-09	475	475	0	475	475	475	475	475
S3 Range 1 Q:	0	0	0	0	0	0	0	0	0
S3 Range 2 Q:	0	0	0	0	0	0	0	0	0
S3 Range 3 Q:	0	0	0	0	0	0	0	0	0
S3 Range 4 Q:	0	0	0	0	0	0	0	0	0
S3 Range 5 Q:	0	0	0	0	0	0	0	0	0
S3 Range 6 Q:	1793	1793	1793	1793	0	1793	1793	1793	1793
S1 Range 1 Y:	0	0	0	0	0	0	0	0	0
S1 Range 2 Y:	0	0	0	0	0	0	0	0	0
S1 Range 3 Y:	0	0	0	0	0	0	0	0	0
S1 Range 4 Y:	0	0	0	0	0	0	0	0	0
S1 Range 5 Y:	0	0	0	0	0	0	0	0	0
S1 Range 6 Y:	1	1	1	1	1	1	0	0	1
S2 Range 1 Y:	1	3.63991e-12	0	0	0	0	0	0	0
S2 Range 2 Y:	5.99259e-12	1	1	0	1	1	1	1	1
S3 Range 1 Y:	0	0	0	0	0	0	0	0	0
S3 Range 2 Y:	0	0	0	0	0	0	0	0	0
S3 Range 3 Y:	0	0	0	0	0	0	0	0	0
S3 Range 4 Y:	0	0	0	0	0	0	0	0	0
S3 Range 5 Y:	0	0	0	0	0	0	0	0	0
S3 Range 6 Y:	1	1	1	1	0	1	1	1	1
Inventory Q:	505	153	1248	1432	400	1775	1317	0	0
Shortage Q:	0	0	0	0	0	0	0	-397	0
Inventory Y:	1	1	1	1	1	1	1	0	0
Shortage Y:	0	0	0	0	0	0	0	1	0

## Sheet: Optimal Values
TCP:	797717
TVP:	-21391.6
% variation (bi-obj using WCCM):	0.00492916

## Sheet: Exit Flags
Cost Obj:	1
Value Obj:	1
Bi-Obj:	1

## Sheet: Time & Size
CPU running time (sec):	0.936006
elapsed time (sec):	4.96549
No. of decision variables:	248
No. of constraints:	300
