# Supplementary material for: Datasets for supplier selection and order allocation with green criteria, all-unit quantity discounts and varying number of suppliers
Source: Data Brief. 2017 Jun 9;13:444–52. doi: 10.1016/j.dib.2017.06.018 (PMC5485863; doi:10.1016/j.dib.2017.06.018)
Supplement: Supplementary file 5 — Supplementary material Time analysis data [file mmc5.zip › Data_In_Brief/4.Time Analysis/148 R.xlsx]

## Sheet: Cost - Single Obj Solution
	Period 1	Period 2
S1 Range 1 Q:	0	0
S1 Range 2 Q:	0	0
S1 Range 3 Q:	0	0
S1 Range 4 Q:	0	0
S1 Range 5 Q:	0	0
S1 Range 6 Q:	1691	1691
S2 Range 1 Q:	0	0
S2 Range 2 Q:	0	0
S2 Range 3 Q:	0	0
S2 Range 4 Q:	0	0
S2 Range 5 Q:	1114	1114
S3 Range 1 Q:	0	0
S3 Range 2 Q:	1.36346e-10	531
S4 Range 1 Q:	0	0
S4 Range 2 Q:	423	423
S5 Range 1 Q:	0	0
S5 Range 2 Q:	0	0
S5 Range 3 Q:	0	0
S5 Range 4 Q:	1147	1147
S6 Range 1 Q:	0	0
S6 Range 2 Q:	0	0
S6 Range 3 Q:	0	0
S6 Range 4 Q:	0	0
S6 Range 5 Q:	0	0
S6 Range 6 Q:	1727	1727
S7 Range 1 Q:	0	0
S7 Range 2 Q:	321	419
S8 Range 1 Q:	0	0
S8 Range 2 Q:	0	0
S8 Range 3 Q:	0	0
S8 Range 4 Q:	887	887
S9 Range 1 Q:	0	0
S9 Range 2 Q:	0	0
S9 Range 3 Q:	770	770
S10 Range 1 Q:	0	0
S10 Range 2 Q:	0	0
S10 Range 3 Q:	0	0
S10 Range 4 Q:	0	0
S10 Range 5 Q:	1349	0
S11 Range 1 Q:	0	0
S11 Range 2 Q:	0	0
S11 Range 3 Q:	0	0
S11 Range 4 Q:	0	0
S11 Range 5 Q:	1134	1134
S1 Range 1 Y:	0	0
S1 Range 2 Y:	0	0
S1 Range 3 Y:	0	0
S1 Range 4 Y:	0	0
S1 Range 5 Y:	0	0
S1 Range 6 Y:	1	1
S2 Range 1 Y:	0	0
S2 Range 2 Y:	0	0
S2 Range 3 Y:	0	0
S2 Range 4 Y:	0	0
S2 Range 5 Y:	1	1
S3 Range 1 Y:	0	0
S3 Range 2 Y:	5.12551e-13	1
S4 Range 1 Y:	0	0
S4 Range 2 Y:	1	1
S5 Range 1 Y:	0	0
S5 Range 2 Y:	0	0
S5 Range 3 Y:	0	0
S5 Range 4 Y:	1	1
S6 Range 1 Y:	0	0
S6 Range 2 Y:	0	0
S6 Range 3 Y:	0	0
S6 Range 4 Y:	0	0
S6 Range 5 Y:	0	0
S6 Range 6 Y:	1	1
S7 Range 1 Y:	0	0
S7 Range 2 Y:	1	1
S8 Range 1 Y:	0	0
S8 Range 2 Y:	0	0
S8 Range 3 Y:	0	0
S8 Range 4 Y:	1	1
S9 Range 1 Y:	0	0
S9 Range 2 Y:	0	0
S9 Range 3 Y:	1	1
S10 Range 1 Y:	0	0
S10 Range 2 Y:	0	0
S10 Range 3 Y:	0	0
S10 Range 4 Y:	0	0
S10 Range 5 Y:	1	0
S11 Range 1 Y:	0	0
S11 Range 2 Y:	0	0
S11 Range 3 Y:	0	0
S11 Range 4 Y:	0	0
S11 Range 5 Y:	1	1
Inventory Q:	297	0
Shortage Q:	0	0
Inventory Y:	1	0
Shortage Y:	0	0

## Sheet: Value - Single Obj Solution
	Period 1	Period 2
S1 Range 1 Q:	0	0
S1 Range 2 Q:	0	0
S1 Range 3 Q:	0	0
S1 Range 4 Q:	0	0
S1 Range 5 Q:	0	0
S1 Range 6 Q:	1691	1691
S2 Range 1 Q:	0	0
S2 Range 2 Q:	0	0
S2 Range 3 Q:	0	0
S2 Range 4 Q:	0	0
S2 Range 5 Q:	1114	1114
S3 Range 1 Q:	0	0
S3 Range 2 Q:	531	531
S4 Range 1 Q:	0	0
S4 Range 2 Q:	423	423
S5 Range 1 Q:	0	0
S5 Range 2 Q:	0	0
S5 Range 3 Q:	0	0
S5 Range 4 Q:	1147	1147
S6 Range 1 Q:	0	0
S6 Range 2 Q:	0	0
S6 Range 3 Q:	0	0
S6 Range 4 Q:	0	0
S6 Range 5 Q:	0	0
S6 Range 6 Q:	1727	1727
S7 Range 1 Q:	0	0
S7 Range 2 Q:	419	419
S8 Range 1 Q:	0	0
S8 Range 2 Q:	0	0
S8 Range 3 Q:	475	0
S8 Range 4 Q:	0	670
S9 Range 1 Q:	0	0
S9 Range 2 Q:	0	0
S9 Range 3 Q:	770	770
S10 Range 1 Q:	0	0
S10 Range 2 Q:	0	0
S10 Range 3 Q:	0	0
S10 Range 4 Q:	0	0
S10 Range 5 Q:	1349	0
S11 Range 1 Q:	0	0
S11 Range 2 Q:	0	0
S11 Range 3 Q:	0	0
S11 Range 4 Q:	0	0
S11 Range 5 Q:	1134	1134
S1 Range 1 Y:	0	0
S1 Range 2 Y:	0	0
S1 Range 3 Y:	0	0
S1 Range 4 Y:	0	0
S1 Range 5 Y:	0	0
S1 Range 6 Y:	1	1
S2 Range 1 Y:	0	0
S2 Range 2 Y:	0	0
S2 Range 3 Y:	0	0
S2 Range 4 Y:	0	0
S2 Range 5 Y:	1	1
S3 Range 1 Y:	0	0
S3 Range 2 Y:	1	1
S4 Range 1 Y:	0	0
S4 Range 2 Y:	1	1
S5 Range 1 Y:	0	0
S5 Range 2 Y:	0	0
S5 Range 3 Y:	0	0
S5 Range 4 Y:	1	1
S6 Range 1 Y:	0	0
S6 Range 2 Y:	0	0
S6 Range 3 Y:	0	0
S6 Range 4 Y:	0	0
S6 Range 5 Y:	0	0
S6 Range 6 Y:	1	1
S7 Range 1 Y:	0	0
S7 Range 2 Y:	1	1
S8 Range 1 Y:	0	0
S8 Range 2 Y:	0	0
S8 Range 3 Y:	1	0
S8 Range 4 Y:	0	1
S9 Range 1 Y:	0	0
S9 Range 2 Y:	0	0
S9 Range 3 Y:	1	1
S10 Range 1 Y:	0	0
S10 Range 2 Y:	0	0
S10 Range 3 Y:	0	0
S10 Range 4 Y:	0	0
S10 Range 5 Y:	1	0
S11 Range 1 Y:	0	0
S11 Range 2 Y:	0	0
S11 Range 3 Y:	0	0
S11 Range 4 Y:	0	0
S11 Range 5 Y:	1	1
Inventory Q:	514	0
Shortage Q:	5.12945e-08	0
Inventory Y:	1	0
Shortage Y:	-2.5137e-12	0

## Sheet: Bi-Obj Solution
	Period 1	Period 2
S1 Range 1 Q:	0	0
S1 Range 2 Q:	0	0
S1 Range 3 Q:	0	0
S1 Range 4 Q:	0	0
S1 Range 5 Q:	0	0
S1 Range 6 Q:	1691	1691
S2 Range 1 Q:	0	0
S2 Range 2 Q:	0	0
S2 Range 3 Q:	0	0
S2 Range 4 Q:	0	0
S2 Range 5 Q:	1114	1114
S3 Range 1 Q:	0	0
S3 Range 2 Q:	0	531
S4 Range 1 Q:	0	0
S4 Range 2 Q:	423	423
S5 Range 1 Q:	0	0
S5 Range 2 Q:	0	0
S5 Range 3 Q:	0	0
S5 Range 4 Q:	1147	1147
S6 Range 1 Q:	0	0
S6 Range 2 Q:	0	0
S6 Range 3 Q:	0	0
S6 Range 4 Q:	0	0
S6 Range 5 Q:	0	0
S6 Range 6 Q:	1727	1727
S7 Range 1 Q:	0	0
S7 Range 2 Q:	419	419
S8 Range 1 Q:	0	0
S8 Range 2 Q:	0	0
S8 Range 3 Q:	0	0
S8 Range 4 Q:	789	887
S9 Range 1 Q:	0	0
S9 Range 2 Q:	0	0
S9 Range 3 Q:	770	770
S10 Range 1 Q:	0	0
S10 Range 2 Q:	0	0
S10 Range 3 Q:	0	0
S10 Range 4 Q:	0	0
S10 Range 5 Q:	1349	0
S11 Range 1 Q:	0	0
S11 Range 2 Q:	0	0
S11 Range 3 Q:	0	0
S11 Range 4 Q:	0	0
S11 Range 5 Q:	1134	1134
S1 Range 1 Y:	0	0
S1 Range 2 Y:	0	0
S1 Range 3 Y:	0	0
S1 Range 4 Y:	0	0
S1 Range 5 Y:	0	0
S1 Range 6 Y:	1	1
S2 Range 1 Y:	0	0
S2 Range 2 Y:	0	0
S2 Range 3 Y:	0	0
S2 Range 4 Y:	0	0
S2 Range 5 Y:	1	1
S3 Range 1 Y:	0	0
S3 Range 2 Y:	0	1
S4 Range 1 Y:	0	0
S4 Range 2 Y:	1	1
S5 Range 1 Y:	0	0
S5 Range 2 Y:	0	0
S5 Range 3 Y:	0	0
S5 Range 4 Y:	1	1
S6 Range 1 Y:	0	0
S6 Range 2 Y:	0	0
S6 Range 3 Y:	0	0
S6 Range 4 Y:	0	0
S6 Range 5 Y:	0	0
S6 Range 6 Y:	1	1
S7 Range 1 Y:	0	0
S7 Range 2 Y:	1	1
S8 Range 1 Y:	0	0
S8 Range 2 Y:	0	0
S8 Range 3 Y:	0	0
S8 Range 4 Y:	1	1
S9 Range 1 Y:	0	0
S9 Range 2 Y:	0	0
S9 Range 3 Y:	1	1
S10 Range 1 Y:	0	0
S10 Range 2 Y:	0	0
S10 Range 3 Y:	0	0
S10 Range 4 Y:	0	0
S10 Range 5 Y:	1	0
S11 Range 1 Y:	0	0
S11 Range 2 Y:	0	0
S11 Range 3 Y:	0	0
S11 Range 4 Y:	0	0
S11 Range 5 Y:	1	1
Inventory Q:	297	0
Shortage Q:	0	0
Inventory Y:	1	0
Shortage Y:	0	0

## Sheet: Optimal Values
TCP:	547235
TVP:	-8649.34
% variation (bi-obj using WCCM):	0.00531817

## Sheet: Exit Flags
Cost Obj:	1
Value Obj:	1
Bi-Obj:	1

## Sheet: Time & Size
CPU running time (sec):	0.873606
elapsed time (sec):	5.07871
No. of decision variables:	174
No. of constraints:	203
