# Supplementary material for: Datasets for supplier selection and order allocation with green criteria, all-unit quantity discounts and varying number of suppliers
Source: Data Brief. 2017 Jun 9;13:444–52. doi: 10.1016/j.dib.2017.06.018 (PMC5485863; doi:10.1016/j.dib.2017.06.018)
Supplement: Supplementary file 5 — Supplementary material Time analysis data [file mmc5.zip › Data_In_Brief/4.Time Analysis/15 R.xlsx]

## Sheet: Cost - Single Obj Solution
	Period 1	Period 2	Period 3	Period 4	Period 5	Period 6
S1 Range 1 Q:	0	0	0	0	0	0
S1 Range 2 Q:	0	0	0	0	0	0
S1 Range 3 Q:	0	0	0	0	0	0
S1 Range 4 Q:	0	1103	1050	1103	1103	0
S2 Range 1 Q:	0	0	0	0	0	0
S2 Range 2 Q:	0	0	0	0	307	307
S3 Range 1 Q:	0	0	0	0	0	0
S3 Range 2 Q:	0	0	0	0	0	0
S3 Range 3 Q:	0	0	0	0	0	0
S3 Range 4 Q:	0	711	711	711	711	0
S4 Range 1 Q:	0	0	0	0	0	0
S4 Range 2 Q:	0	0	0	0	0	0
S4 Range 3 Q:	0	583	0	629	629	629
S5 Range 1 Q:	0	0	0	0	0	0
S5 Range 2 Q:	559	559	1.95987e-10	559	559	0
S6 Range 1 Q:	0	0	0	0	0	0
S6 Range 2 Q:	0	0	0	0	0	0
S6 Range 3 Q:	0	0	0	0	0	0
S6 Range 4 Q:	0	0	0	0	0	0
S6 Range 5 Q:	0	0	0	0	0	0
S6 Range 6 Q:	0	1553	1553	1553	1553	0
S7 Range 1 Q:	0	0	0	0	0	0
S7 Range 2 Q:	0	0	0	0	0	0
S7 Range 3 Q:	446	0	0	446	446	446
S1 Range 1 Y:	0	0	0	0	0	0
S1 Range 2 Y:	0	0	0	0	0	0
S1 Range 3 Y:	0	0	0	0	0	0
S1 Range 4 Y:	0	1	1	1	1	0
S2 Range 1 Y:	0	0	0	0	0	0
S2 Range 2 Y:	0	0	0	0	1	1
S3 Range 1 Y:	0	0	0	0	0	0
S3 Range 2 Y:	0	0	0	0	0	0
S3 Range 3 Y:	0	0	0	0	0	0
S3 Range 4 Y:	0	1	1	1	1	0
S4 Range 1 Y:	0	0	0	0	0	0
S4 Range 2 Y:	0	0	0	0	0	0
S4 Range 3 Y:	0	1	0	1	1	1
S5 Range 1 Y:	0	0	0	0	0	0
S5 Range 2 Y:	1	1	3.50603e-13	1	1	0
S6 Range 1 Y:	0	0	0	0	0	0
S6 Range 2 Y:	0	0	0	0	0	0
S6 Range 3 Y:	0	0	0	0	0	0
S6 Range 4 Y:	0	0	0	0	0	0
S6 Range 5 Y:	0	0	0	0	0	0
S6 Range 6 Y:	0	1	1	1	1	0
S7 Range 1 Y:	0	0	0	0	0	0
S7 Range 2 Y:	0	0	0	0	0	0
S7 Range 3 Y:	1	0	0	1	1	1
Inventory Q:	0	0	173	115	1102	0
Shortage Q:	-1582	0	0	0	0	-2.43906e-11
Inventory Y:	0	0	1	1	1	0
Shortage Y:	1	0	0	0	0	0

## Sheet: Value - Single Obj Solution
	Period 1	Period 2	Period 3	Period 4	Period 5	Period 6
S1 Range 1 Q:	0	0	0	0	0	0
S1 Range 2 Q:	0	0	0	0	0	0
S1 Range 3 Q:	0	0	0	0	0	0
S1 Range 4 Q:	0	1103	1103	1103	1103	0
S2 Range 1 Q:	0	0	0	0	0	0
S2 Range 2 Q:	0	307	0	307	307	307
S3 Range 1 Q:	0	0	0	0	0	0
S3 Range 2 Q:	0	0	0	0	0	0
S3 Range 3 Q:	0	0	0	0	0	0
S3 Range 4 Q:	0	711	711	711	711	0
S4 Range 1 Q:	0	0	169	0	0	0
S4 Range 2 Q:	0	0	0	0	0	0
S4 Range 3 Q:	0	0	0	0	629	0
S5 Range 1 Q:	0	0	0	0	0	0
S5 Range 2 Q:	559	559	559	559	559	0
S6 Range 1 Q:	0	0	0	0	0	0
S6 Range 2 Q:	0	0	0	0	0	0
S6 Range 3 Q:	0	0	0	0	0	0
S6 Range 4 Q:	0	0	0	0	0	0
S6 Range 5 Q:	0	0	0	0	0	0
S6 Range 6 Q:	0	1553	1553	1553	1553	0
S7 Range 1 Q:	0	0	0	0	0	0
S7 Range 2 Q:	0	0	0	0	0	0
S7 Range 3 Q:	446	446	0	446	446	446
S1 Range 1 Y:	0	0	0	0	0	0
S1 Range 2 Y:	0	0	0	0	0	0
S1 Range 3 Y:	0	0	0	0	0	0
S1 Range 4 Y:	0	1	1	1	1	0
S2 Range 1 Y:	0	0	0	0	0	0
S2 Range 2 Y:	0	1	0	1	1	1
S3 Range 1 Y:	0	0	0	0	0	0
S3 Range 2 Y:	0	0	0	0	0	0
S3 Range 3 Y:	0	0	0	0	0	0
S3 Range 4 Y:	0	1	1	1	1	0
S4 Range 1 Y:	0	0	1	0	0	0
S4 Range 2 Y:	0	0	0	0	0	0
S4 Range 3 Y:	0	0	0	0	1	0
S5 Range 1 Y:	0	0	0	0	0	0
S5 Range 2 Y:	1	1	1	1	1	0
S6 Range 1 Y:	0	0	0	0	0	0
S6 Range 2 Y:	0	0	0	0	0	0
S6 Range 3 Y:	0	0	0	0	0	0
S6 Range 4 Y:	0	0	0	0	0	0
S6 Range 5 Y:	0	0	0	0	0	0
S6 Range 6 Y:	0	1	1	1	1	0
S7 Range 1 Y:	0	0	0	0	0	0
S7 Range 2 Y:	0	0	0	0	0	0
S7 Range 3 Y:	1	1	0	1	1	1
Inventory Q:	0	170	1124	744	1731	0
Shortage Q:	-1582	0	0	0	0	0
Inventory Y:	0	1	1	1	1	0
Shortage Y:	1	0	0	0	0	0

## Sheet: Bi-Obj Solution
	Period 1	Period 2	Period 3	Period 4	Period 5	Period 6
S1 Range 1 Q:	0	0	0	0	0	0
S1 Range 2 Q:	0	0	0	0	0	0
S1 Range 3 Q:	0	0	0	0	0	0
S1 Range 4 Q:	0	1103	1103	1103	1103	0
S2 Range 1 Q:	0	0	0	0	0	0
S2 Range 2 Q:	0	307	0	307	307	307
S3 Range 1 Q:	0	0	0	0	0	0
S3 Range 2 Q:	0	0	0	0	0	0
S3 Range 3 Q:	0	0	0	0	0	0
S3 Range 4 Q:	0	711	711	711	711	0
S4 Range 1 Q:	0	0	0	0	169	0
S4 Range 2 Q:	0	0	0	0	0	0
S4 Range 3 Q:	0	0	0	0	7.346e-10	629
S5 Range 1 Q:	0	0	0	0	0	0
S5 Range 2 Q:	559	559	559	559	559	0
S6 Range 1 Q:	0	0	0	0	0	0
S6 Range 2 Q:	0	0	0	0	0	0
S6 Range 3 Q:	0	0	0	0	0	0
S6 Range 4 Q:	0	0	0	0	0	0
S6 Range 5 Q:	0	0	0	0	0	0
S6 Range 6 Q:	0	1553	1553	1553	1553	0
S7 Range 1 Q:	0	0	0	0	0	0
S7 Range 2 Q:	0	0	0	0	0	0
S7 Range 3 Q:	446	446	0	446	446	446
S1 Range 1 Y:	0	0	0	0	0	0
S1 Range 2 Y:	0	0	0	0	0	0
S1 Range 3 Y:	0	0	0	0	0	0
S1 Range 4 Y:	0	1	1	1	1	0
S2 Range 1 Y:	0	0	0	0	0	0
S2 Range 2 Y:	0	1	0	1	1	1
S3 Range 1 Y:	0	0	0	0	0	0
S3 Range 2 Y:	0	0	0	0	0	0
S3 Range 3 Y:	0	0	0	0	0	0
S3 Range 4 Y:	0	1	1	1	1	0
S4 Range 1 Y:	0	0	0	0	1	0
S4 Range 2 Y:	0	0	0	0	0	0
S4 Range 3 Y:	0	0	0	0	1.74904e-12	1
S5 Range 1 Y:	0	0	0	0	0	0
S5 Range 2 Y:	1	1	1	1	1	0
S6 Range 1 Y:	0	0	0	0	0	0
S6 Range 2 Y:	0	0	0	0	0	0
S6 Range 3 Y:	0	0	0	0	0	0
S6 Range 4 Y:	0	0	0	0	0	0
S6 Range 5 Y:	0	0	0	0	0	0
S6 Range 6 Y:	0	1	1	1	1	0
S7 Range 1 Y:	0	0	0	0	0	0
S7 Range 2 Y:	0	0	0	0	0	0
S7 Range 3 Y:	1	1	0	1	1	1
Inventory Q:	0	170	955	575	1102	0
Shortage Q:	-1582	0	0	0	0	0
Inventory Y:	0	1	1	1	1	0
Shortage Y:	1	0	0	0	0	0

## Sheet: Optimal Values
TCP:	701040
TVP:	-14722.9
% variation (bi-obj using WCCM):	0.0136639

## Sheet: Exit Flags
Cost Obj:	1
Value Obj:	1
Bi-Obj:	1

## Sheet: Time & Size
CPU running time (sec):	0.717605
elapsed time (sec):	4.73193
No. of decision variables:	232
No. of constraints:	283
