# Supplementary material for: Datasets for supplier selection and order allocation with green criteria, all-unit quantity discounts and varying number of suppliers
Source: Data Brief. 2017 Jun 9;13:444–52. doi: 10.1016/j.dib.2017.06.018 (PMC5485863; doi:10.1016/j.dib.2017.06.018)
Supplement: Supplementary file 5 — Supplementary material Time analysis data [file mmc5.zip › Data_In_Brief/4.Time Analysis/151 R.xlsx]

## Sheet: Cost - Single Obj Solution
	Period 1	Period 2	Period 3	Period 4
S1 Range 1 Q:	0	0	0	0
S1 Range 2 Q:	0	0	0	0
S1 Range 3 Q:	0	0	0	0
S1 Range 4 Q:	1087	1087	1087	1087
S2 Range 1 Q:	0	0	0	0
S2 Range 2 Q:	0	0	0	0
S2 Range 3 Q:	0	0	0	0
S2 Range 4 Q:	1031	1031	1031	0
S3 Range 1 Q:	0	0	0	0
S3 Range 2 Q:	0	0	0	0
S3 Range 3 Q:	0	0	0	0
S3 Range 4 Q:	0	0	0	0
S3 Range 5 Q:	0	0	0	0
S3 Range 6 Q:	1520	1691	1691	0
S4 Range 1 Q:	0	0	0	0
S4 Range 2 Q:	0	0	0	0
S4 Range 3 Q:	0	0	0	0
S4 Range 4 Q:	0	0	0	0
S4 Range 5 Q:	1374	0	1374	1374
S5 Range 1 Q:	0	0	0	0
S5 Range 2 Q:	0	0	0	0
S5 Range 3 Q:	0	0	0	0
S5 Range 4 Q:	867	867	867	867
S6 Range 1 Q:	0	0	0	0
S6 Range 2 Q:	0	0	0	0
S6 Range 3 Q:	0	0	0	0
S6 Range 4 Q:	0	0	0	0
S6 Range 5 Q:	1409	0	1409	1409
S7 Range 1 Q:	0	0	0	0
S7 Range 2 Q:	0	0	0	0
S7 Range 3 Q:	746	746	746	0
S1 Range 1 Y:	0	0	0	0
S1 Range 2 Y:	0	0	0	0
S1 Range 3 Y:	0	0	0	0
S1 Range 4 Y:	1	1	1	1
S2 Range 1 Y:	0	0	0	0
S2 Range 2 Y:	0	0	0	0
S2 Range 3 Y:	0	0	0	0
S2 Range 4 Y:	1	1	1	0
S3 Range 1 Y:	0	0	0	0
S3 Range 2 Y:	0	0	0	0
S3 Range 3 Y:	0	0	0	0
S3 Range 4 Y:	0	0	0	0
S3 Range 5 Y:	0	0	0	0
S3 Range 6 Y:	1	1	1	0
S4 Range 1 Y:	0	0	0	0
S4 Range 2 Y:	0	0	0	0
S4 Range 3 Y:	0	0	0	0
S4 Range 4 Y:	0	0	0	0
S4 Range 5 Y:	1	0	1	1
S5 Range 1 Y:	0	0	0	0
S5 Range 2 Y:	0	0	0	0
S5 Range 3 Y:	0	0	0	0
S5 Range 4 Y:	1	1	1	1
S6 Range 1 Y:	0	0	0	0
S6 Range 2 Y:	0	0	0	0
S6 Range 3 Y:	0	0	0	0
S6 Range 4 Y:	0	0	0	0
S6 Range 5 Y:	1	0	1	1
S7 Range 1 Y:	0	0	0	0
S7 Range 2 Y:	0	0	0	0
S7 Range 3 Y:	1	1	1	0
Inventory Q:	1021	326	1653	0
Shortage Q:	0	0	0	0
Inventory Y:	1	1	1	0
Shortage Y:	0	0	0	0

## Sheet: Value - Single Obj Solution
	Period 1	Period 2	Period 3	Period 4
S1 Range 1 Q:	0	0	0	0
S1 Range 2 Q:	0	0	0	0
S1 Range 3 Q:	0	0	0	0
S1 Range 4 Q:	1087	1087	1087	1087
S2 Range 1 Q:	0	0	0	0
S2 Range 2 Q:	0	0	0	0
S2 Range 3 Q:	0	0	0	0
S2 Range 4 Q:	1031	1031	1031	0
S3 Range 1 Q:	0	0	0	0
S3 Range 2 Q:	0	0	0	0
S3 Range 3 Q:	0	0	0	0
S3 Range 4 Q:	0	0	0	0
S3 Range 5 Q:	0	1.81448e-09	0	0
S3 Range 6 Q:	1520	1691	1691	0
S4 Range 1 Q:	0	0	0	0
S4 Range 2 Q:	0	0	0	0
S4 Range 3 Q:	0	0	0	0
S4 Range 4 Q:	0	0	0	0
S4 Range 5 Q:	1374	0	1374	1374
S5 Range 1 Q:	0	0	0	0
S5 Range 2 Q:	0	0	0	0
S5 Range 3 Q:	0	0	0	0
S5 Range 4 Q:	867	867	867	867
S6 Range 1 Q:	0	0	0	0
S6 Range 2 Q:	0	0	0	0
S6 Range 3 Q:	0	0	0	0
S6 Range 4 Q:	0	0	0	0
S6 Range 5 Q:	1409	0	1409	1409
S7 Range 1 Q:	0	0	0	0
S7 Range 2 Q:	0	0	0	0
S7 Range 3 Q:	746	746	746	0
S1 Range 1 Y:	0	0	0	0
S1 Range 2 Y:	0	0	0	0
S1 Range 3 Y:	0	0	0	0
S1 Range 4 Y:	1	1	1	1
S2 Range 1 Y:	0	0	0	0
S2 Range 2 Y:	0	0	0	0
S2 Range 3 Y:	0	0	0	0
S2 Range 4 Y:	1	1	1	0
S3 Range 1 Y:	0	-1.60858e-12	0	0
S3 Range 2 Y:	0	0	0	0
S3 Range 3 Y:	0	0	0	0
S3 Range 4 Y:	0	0	0	0
S3 Range 5 Y:	0	1.60858e-12	0	0
S3 Range 6 Y:	1	1	1	0
S4 Range 1 Y:	0	0	0	0
S4 Range 2 Y:	0	0	0	0
S4 Range 3 Y:	0	0	0	0
S4 Range 4 Y:	0	0	0	0
S4 Range 5 Y:	1	0	1	1
S5 Range 1 Y:	0	0	0	0
S5 Range 2 Y:	0	0	0	0
S5 Range 3 Y:	0	0	0	0
S5 Range 4 Y:	1	1	1	1
S6 Range 1 Y:	0	0	0	0
S6 Range 2 Y:	0	0	0	0
S6 Range 3 Y:	0	0	0	0
S6 Range 4 Y:	0	0	0	0
S6 Range 5 Y:	1	0	1	1
S7 Range 1 Y:	0	0	0	0
S7 Range 2 Y:	0	0	0	0
S7 Range 3 Y:	1	1	1	0
Inventory Q:	1021	326	1653	0
Shortage Q:	-2.81061e-08	0	0	0
Inventory Y:	1	1	1	0
Shortage Y:	1.0647e-12	0	0	0

## Sheet: Bi-Obj Solution
	Period 1	Period 2	Period 3	Period 4
S1 Range 1 Q:	0	0	0	0
S1 Range 2 Q:	0	0	0	0
S1 Range 3 Q:	0	0	0	0
S1 Range 4 Q:	1087	1087	1087	1087
S2 Range 1 Q:	0	0	0	0
S2 Range 2 Q:	0	0	0	0
S2 Range 3 Q:	0	0	0	0
S2 Range 4 Q:	1031	1031	1031	0
S3 Range 1 Q:	0	0	0	0
S3 Range 2 Q:	0	0	0	0
S3 Range 3 Q:	0	0	0	0
S3 Range 4 Q:	0	0	0	0
S3 Range 5 Q:	0	0	0	0
S3 Range 6 Q:	1520	1691	1691	0
S4 Range 1 Q:	0	0	0	0
S4 Range 2 Q:	0	0	0	0
S4 Range 3 Q:	0	0	0	0
S4 Range 4 Q:	0	0	0	0
S4 Range 5 Q:	1374	0	1374	1374
S5 Range 1 Q:	0	0	0	0
S5 Range 2 Q:	0	0	0	0
S5 Range 3 Q:	0	0	0	0
S5 Range 4 Q:	867	867	867	867
S6 Range 1 Q:	0	0	0	0
S6 Range 2 Q:	0	0	0	0
S6 Range 3 Q:	0	0	0	0
S6 Range 4 Q:	0	0	0	0
S6 Range 5 Q:	1409	0	1409	1409
S7 Range 1 Q:	0	0	0	0
S7 Range 2 Q:	0	0	0	0
S7 Range 3 Q:	746	746	746	0
S1 Range 1 Y:	0	0	0	0
S1 Range 2 Y:	0	0	0	0
S1 Range 3 Y:	0	0	0	0
S1 Range 4 Y:	1	1	1	1
S2 Range 1 Y:	0	0	0	0
S2 Range 2 Y:	0	0	0	0
S2 Range 3 Y:	0	0	0	0
S2 Range 4 Y:	1	1	1	0
S3 Range 1 Y:	0	0	0	0
S3 Range 2 Y:	0	0	0	0
S3 Range 3 Y:	0	0	0	0
S3 Range 4 Y:	0	0	0	0
S3 Range 5 Y:	0	0	0	0
S3 Range 6 Y:	1	1	1	0
S4 Range 1 Y:	0	0	0	0
S4 Range 2 Y:	0	0	0	0
S4 Range 3 Y:	0	0	0	0
S4 Range 4 Y:	0	0	0	0
S4 Range 5 Y:	1	0	1	1
S5 Range 1 Y:	0	0	0	0
S5 Range 2 Y:	0	0	0	0
S5 Range 3 Y:	0	0	0	0
S5 Range 4 Y:	1	1	1	1
S6 Range 1 Y:	0	0	0	0
S6 Range 2 Y:	0	0	0	0
S6 Range 3 Y:	0	0	0	0
S6 Range 4 Y:	0	0	0	0
S6 Range 5 Y:	1	0	1	1
S7 Range 1 Y:	0	0	0	0
S7 Range 2 Y:	0	0	0	0
S7 Range 3 Y:	1	1	1	0
Inventory Q:	1021	326	1653	0
Shortage Q:	0	0	0	0
Inventory Y:	1	1	1	0
Shortage Y:	0	0	0	0

## Sheet: Optimal Values
TCP:	764294
TVP:	-12943
% variation (bi-obj using WCCM):	-1.8735e-16

## Sheet: Exit Flags
Cost Obj:	1
Value Obj:	1
Bi-Obj:	1

## Sheet: Time & Size
CPU running time (sec):	0.811205
elapsed time (sec):	5.04933
No. of decision variables:	218
No. of constraints:	255
