# Supplementary material for: Datasets for supplier selection and order allocation with green criteria, all-unit quantity discounts and varying number of suppliers
Source: Data Brief. 2017 Jun 9;13:444–52. doi: 10.1016/j.dib.2017.06.018 (PMC5485863; doi:10.1016/j.dib.2017.06.018)
Supplement: Supplementary file 5 — Supplementary material Time analysis data [file mmc5.zip › Data_In_Brief/4.Time Analysis/153 R.xlsx]

## Sheet: Cost - Single Obj Solution
	Period 1	Period 2	Period 3	Period 4	Period 5	Period 6	Period 7	Period 8
S1 Range 1 Q:	0	0	0	0	0	0	0	0
S1 Range 2 Q:	0	0	0	0	0	0	0	0
S1 Range 3 Q:	0	0	0	0	0	0	0	0
S1 Range 4 Q:	0	0	0	0	0	0	0	0
S1 Range 5 Q:	0	0	0	0	0	0	0	0
S1 Range 6 Q:	1787	1787	1738	0	1490	1490	1506	1766
S2 Range 1 Q:	0	0	0	0	0	0	0	0
S2 Range 2 Q:	0	0	0	0	0	0	0	0
S2 Range 3 Q:	0	0	0	0	0	0	0	0
S2 Range 4 Q:	0	0	0	0	0	0	0	0
S2 Range 5 Q:	0	0	0	0	0	0	0	0
S2 Range 6 Q:	0	1571	1571	1571	1571	1571	0	1571
S3 Range 1 Q:	0	0	0	0	0	0	0	0
S3 Range 2 Q:	0	0	0	0	0	0	0	0
S3 Range 3 Q:	0	0	0	0	0	0	0	0
S3 Range 4 Q:	0	0	0	0	0	0	0	0
S3 Range 5 Q:	1474	1474	1474	1474	0	1474	1474	0
S4 Range 1 Q:	0	0	0	0	0	0	0	0
S4 Range 2 Q:	0	0	0	0	0	0	0	0
S4 Range 3 Q:	0	0	0	0	0	0	0	0
S4 Range 4 Q:	0	871	0	871	871	871	871	0
S5 Range 1 Q:	0	0	0	0	0	0	0	0
S5 Range 2 Q:	0	0	0	0	0	0	0	0
S5 Range 3 Q:	0	0	0	0	0	0	0	0
S5 Range 4 Q:	1071	-1.18729e-08	0	996	1056	893	1071	1071
S1 Range 1 Y:	0	0	0	0	0	0	0	0
S1 Range 2 Y:	0	0	0	0	0	0	0	0
S1 Range 3 Y:	0	0	0	0	0	0	0	0
S1 Range 4 Y:	0	0	0	0	0	0	0	0
S1 Range 5 Y:	0	0	0	0	0	0	0	0
S1 Range 6 Y:	1	1	1	0	1	1	1	1
S2 Range 1 Y:	0	0	0	0	0	0	0	0
S2 Range 2 Y:	0	0	0	0	0	0	0	0
S2 Range 3 Y:	0	0	0	0	0	0	0	0
S2 Range 4 Y:	0	0	0	0	0	0	0	0
S2 Range 5 Y:	0	-6.15117e-12	0	0	0	0	0	0
S2 Range 6 Y:	0	1	1	1	1	1	0	1
S3 Range 1 Y:	0	0	0	0	0	0	0	0
S3 Range 2 Y:	0	0	0	0	0	0	0	0
S3 Range 3 Y:	0	0	0	0	0	0	0	0
S3 Range 4 Y:	0	0	0	0	0	0	0	0
S3 Range 5 Y:	1	1	1	1	0	1	1	0
S4 Range 1 Y:	0	0	0	0	0	0	0	0
S4 Range 2 Y:	0	0	0	0	0	0	0	0
S4 Range 3 Y:	0	0	0	0	0	0	0	0
S4 Range 4 Y:	0	1	0	1	1	1	1	0
S5 Range 1 Y:	0	0	0	0	0	0	0	0
S5 Range 2 Y:	0	0	0	0	0	0	0	0
S5 Range 3 Y:	0	0	0	0	0	0	0	0
S5 Range 4 Y:	1	-1.10858e-11	0	1	1	1	1	1
Inventory Q:	0	0	0	0	0	0	0	0
Shortage Q:	-287	-61	0	0	0	0	0	0
Inventory Y:	0	0	0	0	0	0	0	0
Shortage Y:	1	1	0	0	0	0	0	0

## Sheet: Value - Single Obj Solution
	Period 1	Period 2	Period 3	Period 4	Period 5	Period 6	Period 7	Period 8
S1 Range 1 Q:	0	0	0	0	0	0	0	0
S1 Range 2 Q:	0	0	0	0	0	0	0	0
S1 Range 3 Q:	0	0	0	0	0	0	0	0
S1 Range 4 Q:	0	0	0	0	0	0	0	0
S1 Range 5 Q:	0	0	0	0	0	0	0	0
S1 Range 6 Q:	1787	1787	1787	1787	1787	1787	1787	1787
S2 Range 1 Q:	0	0	0	0	0	0	0	0
S2 Range 2 Q:	0	0	0	0	0	0	0	0
S2 Range 3 Q:	0	0	0	0	0	0	0	0
S2 Range 4 Q:	0	0	0	0	0	0	0	0
S2 Range 5 Q:	0	0	0	0	0	0	0	0
S2 Range 6 Q:	0	1571	1571	1571	1571	1571	0	1571
S3 Range 1 Q:	0	0	0	0	0	0	0	0
S3 Range 2 Q:	0	0	0	0	0	0	0	0
S3 Range 3 Q:	0	0	0	0	0	0	0	0
S3 Range 4 Q:	0	0	0	0	0	0	0	0
S3 Range 5 Q:	1474	1474	1474	1474	0	1474	1474	0
S4 Range 1 Q:	0	0	0	0	0	0	0	0
S4 Range 2 Q:	0	0	0	0	0	0	0	0
S4 Range 3 Q:	0	0	0	0	0	0	0	0
S4 Range 4 Q:	0	871	0	871	871	871	871	0
S5 Range 1 Q:	0	0	0	0	0	0	0	0
S5 Range 2 Q:	0	0	0	0	0	0	0	355
S5 Range 3 Q:	0	0	0	0	0	0	0	0
S5 Range 4 Q:	0	0	0	989	0	1011	1071	0
S1 Range 1 Y:	0	0	0	0	0	0	0	0
S1 Range 2 Y:	0	0	0	0	0	0	0	0
S1 Range 3 Y:	0	0	0	0	0	0	0	0
S1 Range 4 Y:	0	0	0	0	0	0	0	0
S1 Range 5 Y:	0	0	0	0	0	0	0	0
S1 Range 6 Y:	1	1	1	1	1	1	1	1
S2 Range 1 Y:	0	0	0	0	0	0	0	0
S2 Range 2 Y:	0	0	0	0	0	0	0	0
S2 Range 3 Y:	0	0	0	0	0	0	0	0
S2 Range 4 Y:	0	0	0	0	0	0	0	0
S2 Range 5 Y:	0	0	0	0	0	0	0	0
S2 Range 6 Y:	0	1	1	1	1	1	0	1
S3 Range 1 Y:	0	0	0	0	0	0	0	0
S3 Range 2 Y:	0	0	0	0	0	0	0	0
S3 Range 3 Y:	0	0	0	0	0	0	0	0
S3 Range 4 Y:	0	0	0	0	0	0	0	0
S3 Range 5 Y:	1	1	1	1	0	1	1	0
S4 Range 1 Y:	0	0	0	0	0	0	0	0
S4 Range 2 Y:	0	0	0	0	0	0	0	0
S4 Range 3 Y:	0	0	0	0	0	0	0	0
S4 Range 4 Y:	0	1	0	1	1	1	1	0
S5 Range 1 Y:	1	0	0	0	0	0	0	0
S5 Range 2 Y:	0	0	0	0	0	0	0	1
S5 Range 3 Y:	0	0	0	0	0	0	0	0
S5 Range 4 Y:	0	0	0	1	0	1	1	0
Inventory Q:	0	0	0	758	0	414	695	0
Shortage Q:	-1358	-1132	-1022	0	-1	0	0	0
Inventory Y:	0	0	0	1	0	1	1	0
Shortage Y:	1	1	1	0	1	0	0	0

## Sheet: Bi-Obj Solution
	Period 1	Period 2	Period 3	Period 4	Period 5	Period 6	Period 7	Period 8
S1 Range 1 Q:	0	0	0	0	0	0	0	0
S1 Range 2 Q:	0	0	0	0	0	0	0	0
S1 Range 3 Q:	0	0	0	0	0	0	0	0
S1 Range 4 Q:	0	0	0	0	0	0	0	0
S1 Range 5 Q:	0	0	0	0	0	0	0	0
S1 Range 6 Q:	1787	1787	1787	1787	1787	1787	1787	1787
S2 Range 1 Q:	0	0	0	0	0	0	0	0
S2 Range 2 Q:	0	0	0	0	0	0	0	0
S2 Range 3 Q:	0	0	0	0	0	0	0	0
S2 Range 4 Q:	0	0	0	0	0	0	0	0
S2 Range 5 Q:	0	0	0	0	0	0	0	0
S2 Range 6 Q:	0	1571	1571	1571	1571	1571	0	1571
S3 Range 1 Q:	0	0	0	0	0	0	0	0
S3 Range 2 Q:	0	0	0	0	0	0	0	0
S3 Range 3 Q:	0	0	0	0	0	0	0	0
S3 Range 4 Q:	0	0	0	0	0	0	0	0
S3 Range 5 Q:	1474	1474	1474	1474	0	1474	1474	0
S4 Range 1 Q:	0	0	0	0	0	0	0	0
S4 Range 2 Q:	0	0	0	0	0	0	0	0
S4 Range 3 Q:	0	0	0	0	0	0	0	0
S4 Range 4 Q:	0	871	0	850	871	871	871	0
S5 Range 1 Q:	0	0	0	0	0	0	0	0
S5 Range 2 Q:	0	0	0	0	0	0	0	0
S5 Range 3 Q:	0	0	0	0	0	536	0	0
S5 Range 4 Q:	1071	0	0	0	0	0	804	1036
S1 Range 1 Y:	0	0	0	0	0	0	0	0
S1 Range 2 Y:	0	0	0	0	0	0	0	0
S1 Range 3 Y:	0	0	0	0	0	0	0	0
S1 Range 4 Y:	0	0	0	0	0	0	0	0
S1 Range 5 Y:	0	0	0	0	0	0	0	0
S1 Range 6 Y:	1	1	1	1	1	1	1	1
S2 Range 1 Y:	0	0	0	0	0	0	0	0
S2 Range 2 Y:	0	0	0	0	0	0	0	0
S2 Range 3 Y:	0	0	0	0	0	0	0	0
S2 Range 4 Y:	0	0	0	0	0	0	0	0
S2 Range 5 Y:	0	0	0	0	0	0	0	0
S2 Range 6 Y:	0	1	1	1	1	1	0	1
S3 Range 1 Y:	0	0	0	0	0	0	0	0
S3 Range 2 Y:	0	0	0	0	0	0	0	0
S3 Range 3 Y:	0	0	0	0	0	0	0	0
S3 Range 4 Y:	0	0	0	0	0	0	0	0
S3 Range 5 Y:	1	1	1	1	0	1	1	0
S4 Range 1 Y:	0	0	0	0	0	0	0	0
S4 Range 2 Y:	0	0	0	0	0	0	0	0
S4 Range 3 Y:	0	0	0	0	0	0	0	0
S4 Range 4 Y:	0	1	0	1	1	1	1	0
S5 Range 1 Y:	0	0	0	0	0	0	0	0
S5 Range 2 Y:	0	0	0	0	0	0	0	0
S5 Range 3 Y:	0	0	0	0	0	1	0	0
S5 Range 4 Y:	1	0	0	0	0	0	1	1
Inventory Q:	0	0	49	819	60	0	14	0
Shortage Q:	-287	-61	0	0	0	0	0	0
Inventory Y:	0	0	1	1	1	0	1	0
Shortage Y:	1	1	0	0	0	0	0	0

## Sheet: Optimal Values
TCP:	1.14499e+06
TVP:	-28632.1
% variation (bi-obj using WCCM):	0.00669474

## Sheet: Exit Flags
Cost Obj:	1
Value Obj:	1
Bi-Obj:	1

## Sheet: Time & Size
CPU running time (sec):	0.967206
elapsed time (sec):	5.18821
No. of decision variables:	364
No. of constraints:	423
