# Supplementary material for: Datasets for supplier selection and order allocation with green criteria, all-unit quantity discounts and varying number of suppliers
Source: Data Brief. 2017 Jun 9;13:444–52. doi: 10.1016/j.dib.2017.06.018 (PMC5485863; doi:10.1016/j.dib.2017.06.018)
Supplement: Supplementary file 5 — Supplementary material Time analysis data [file mmc5.zip › Data_In_Brief/4.Time Analysis/154 R.xlsx]

## Sheet: Cost - Single Obj Solution
	Period 1	Period 2
S1 Range 1 Q:	0	0
S1 Range 2 Q:	0	0
S1 Range 3 Q:	0	0
S1 Range 4 Q:	0	0
S1 Range 5 Q:	1139	1139
S2 Range 1 Q:	0	0
S2 Range 2 Q:	0	0
S2 Range 3 Q:	0	0
S2 Range 4 Q:	0	0
S2 Range 5 Q:	0	0
S2 Range 6 Q:	1601	1601
S3 Range 1 Q:	0	0
S3 Range 2 Q:	0	237
S3 Range 3 Q:	0	0
S4 Range 1 Q:	0	0
S4 Range 2 Q:	0	0
S4 Range 3 Q:	0	0
S4 Range 4 Q:	0	0
S4 Range 5 Q:	0	0
S4 Range 6 Q:	1655	1655
S5 Range 1 Q:	0	0
S5 Range 2 Q:	537	537
S1 Range 1 Y:	0	0
S1 Range 2 Y:	0	0
S1 Range 3 Y:	0	0
S1 Range 4 Y:	0	0
S1 Range 5 Y:	1	1
S2 Range 1 Y:	0	0
S2 Range 2 Y:	0	0
S2 Range 3 Y:	0	0
S2 Range 4 Y:	0	0
S2 Range 5 Y:	0	0
S2 Range 6 Y:	1	1
S3 Range 1 Y:	0	0
S3 Range 2 Y:	0	1
S3 Range 3 Y:	0	0
S4 Range 1 Y:	0	0
S4 Range 2 Y:	0	0
S4 Range 3 Y:	0	0
S4 Range 4 Y:	0	0
S4 Range 5 Y:	0	0
S4 Range 6 Y:	1	1
S5 Range 1 Y:	0	0
S5 Range 2 Y:	1	1
Inventory Q:	378	0
Shortage Q:	0	0
Inventory Y:	1	0
Shortage Y:	0	0

## Sheet: Value - Single Obj Solution
	Period 1	Period 2
S1 Range 1 Q:	0	0
S1 Range 2 Q:	0	0
S1 Range 3 Q:	683	496
S1 Range 4 Q:	0	0
S1 Range 5 Q:	0	0
S2 Range 1 Q:	0	0
S2 Range 2 Q:	0	0
S2 Range 3 Q:	0	0
S2 Range 4 Q:	0	0
S2 Range 5 Q:	0	0
S2 Range 6 Q:	1601	1601
S3 Range 1 Q:	0	0
S3 Range 2 Q:	0	0
S3 Range 3 Q:	668	668
S4 Range 1 Q:	0	0
S4 Range 2 Q:	0	0
S4 Range 3 Q:	0	0
S4 Range 4 Q:	0	0
S4 Range 5 Q:	0	0
S4 Range 6 Q:	1655	1655
S5 Range 1 Q:	0	0
S5 Range 2 Q:	537	537
S1 Range 1 Y:	0	0
S1 Range 2 Y:	0	0
S1 Range 3 Y:	1	1
S1 Range 4 Y:	0	0
S1 Range 5 Y:	0	0
S2 Range 1 Y:	0	0
S2 Range 2 Y:	0	0
S2 Range 3 Y:	0	0
S2 Range 4 Y:	0	0
S2 Range 5 Y:	0	0
S2 Range 6 Y:	1	1
S3 Range 1 Y:	0	0
S3 Range 2 Y:	0	0
S3 Range 3 Y:	1	1
S4 Range 1 Y:	0	0
S4 Range 2 Y:	0	0
S4 Range 3 Y:	0	0
S4 Range 4 Y:	0	0
S4 Range 5 Y:	0	0
S4 Range 6 Y:	1	1
S5 Range 1 Y:	0	0
S5 Range 2 Y:	1	1
Inventory Q:	590	0
Shortage Q:	0	0
Inventory Y:	1	0
Shortage Y:	0	0

## Sheet: Bi-Obj Solution
	Period 1	Period 2
S1 Range 1 Q:	0	0
S1 Range 2 Q:	0	0
S1 Range 3 Q:	0	0
S1 Range 4 Q:	0	0
S1 Range 5 Q:	912	1139
S2 Range 1 Q:	0	0
S2 Range 2 Q:	0	0
S2 Range 3 Q:	0	0
S2 Range 4 Q:	0	0
S2 Range 5 Q:	0	0
S2 Range 6 Q:	1601	1601
S3 Range 1 Q:	0	0
S3 Range 2 Q:	0	0
S3 Range 3 Q:	0	464
S4 Range 1 Q:	0	0
S4 Range 2 Q:	0	0
S4 Range 3 Q:	0	0
S4 Range 4 Q:	0	0
S4 Range 5 Q:	0	0
S4 Range 6 Q:	1655	1655
S5 Range 1 Q:	0	0
S5 Range 2 Q:	537	537
S1 Range 1 Y:	0	0
S1 Range 2 Y:	0	0
S1 Range 3 Y:	0	0
S1 Range 4 Y:	0	0
S1 Range 5 Y:	1	1
S2 Range 1 Y:	0	0
S2 Range 2 Y:	0	0
S2 Range 3 Y:	0	0
S2 Range 4 Y:	0	0
S2 Range 5 Y:	0	0
S2 Range 6 Y:	1	1
S3 Range 1 Y:	0	0
S3 Range 2 Y:	0	0
S3 Range 3 Y:	0	1
S4 Range 1 Y:	0	0
S4 Range 2 Y:	0	0
S4 Range 3 Y:	0	0
S4 Range 4 Y:	0	0
S4 Range 5 Y:	0	0
S4 Range 6 Y:	1	1
S5 Range 1 Y:	0	0
S5 Range 2 Y:	1	1
Inventory Q:	151	0
Shortage Q:	0	0
Inventory Y:	1	0
Shortage Y:	0	0

## Sheet: Optimal Values
TCP:	268927
TVP:	-4587.53
% variation (bi-obj using WCCM):	0.0209872

## Sheet: Exit Flags
Cost Obj:	1
Value Obj:	1
Bi-Obj:	1

## Sheet: Time & Size
CPU running time (sec):	0.780005
elapsed time (sec):	4.92545
No. of decision variables:	96
No. of constraints:	114
