# Supplementary material for: Datasets for supplier selection and order allocation with green criteria, all-unit quantity discounts and varying number of suppliers
Source: Data Brief. 2017 Jun 9;13:444–52. doi: 10.1016/j.dib.2017.06.018 (PMC5485863; doi:10.1016/j.dib.2017.06.018)
Supplement: Supplementary file 5 — Supplementary material Time analysis data [file mmc5.zip › Data_In_Brief/4.Time Analysis/158 R.xlsx]

## Sheet: Cost - Single Obj Solution
	Period 1	Period 2	Period 3	Period 4
S1 Range 1 Q:	0	0	0	0
S1 Range 2 Q:	0	0	0	0
S1 Range 3 Q:	0	0	0	0
S1 Range 4 Q:	0	0	0	0
S1 Range 5 Q:	0	0	0	0
S1 Range 6 Q:	1247	1247	1247	1124
S2 Range 1 Q:	0	0	0	0
S2 Range 2 Q:	0	0	0	0
S2 Range 3 Q:	0	0	0	0
S2 Range 4 Q:	0	0	0	0
S2 Range 5 Q:	1004	1004	1004	1004
S3 Range 1 Q:	0	0	0	0
S3 Range 2 Q:	0	0	0	0
S3 Range 3 Q:	0	0	0	0
S3 Range 4 Q:	0	0	0	0
S3 Range 5 Q:	0	0	0	0
S3 Range 6 Q:	1469	0	1451	1225
S1 Range 1 Y:	0	0	0	0
S1 Range 2 Y:	0	0	0	0
S1 Range 3 Y:	0	0	0	0
S1 Range 4 Y:	0	0	0	0
S1 Range 5 Y:	0	0	0	0
S1 Range 6 Y:	1	1	1	1
S2 Range 1 Y:	0	0	0	0
S2 Range 2 Y:	0	0	0	0
S2 Range 3 Y:	0	0	0	0
S2 Range 4 Y:	0	0	0	0
S2 Range 5 Y:	1	1	1	1
S3 Range 1 Y:	0	0	0	0
S3 Range 2 Y:	0	0	0	0
S3 Range 3 Y:	0	0	0	0
S3 Range 4 Y:	0	0	0	0
S3 Range 5 Y:	0	0	0	0
S3 Range 6 Y:	1	0	1	1
Inventory Q:	0	0	0	0
Shortage Q:	-221	-1237	0	0
Inventory Y:	0	0	0	0
Shortage Y:	1	1	0	0

## Sheet: Value - Single Obj Solution
	Period 1	Period 2	Period 3	Period 4
S1 Range 1 Q:	0	0	0	0
S1 Range 2 Q:	0	0	0	0
S1 Range 3 Q:	0	0	0	0
S1 Range 4 Q:	0	0	0	0
S1 Range 5 Q:	0	0	0	0
S1 Range 6 Q:	1247	1247	1247	1247
S2 Range 1 Q:	0	0	0	0
S2 Range 2 Q:	0	0	0	0
S2 Range 3 Q:	0	0	0	0
S2 Range 4 Q:	0	0	0	0
S2 Range 5 Q:	1004	1004	1004	1004
S3 Range 1 Q:	0	0	0	0
S3 Range 2 Q:	0	0	0	0
S3 Range 3 Q:	0	0	0	0
S3 Range 4 Q:	0	0	0	0
S3 Range 5 Q:	0	0	1224	0
S3 Range 6 Q:	1329	0	0	1469
S1 Range 1 Y:	0	0	0	0
S1 Range 2 Y:	0	0	0	0
S1 Range 3 Y:	0	0	0	0
S1 Range 4 Y:	0	0	0	0
S1 Range 5 Y:	0	0	0	0
S1 Range 6 Y:	1	1	1	1
S2 Range 1 Y:	0	0	0	0
S2 Range 2 Y:	0	0	0	0
S2 Range 3 Y:	0	0	0	0
S2 Range 4 Y:	0	0	0	0
S2 Range 5 Y:	1	1	1	1
S3 Range 1 Y:	0	0	0	0
S3 Range 2 Y:	0	0	0	0
S3 Range 3 Y:	0	0	0	0
S3 Range 4 Y:	0	0	0	0
S3 Range 5 Y:	0	0	1	0
S3 Range 6 Y:	1	0	0	1
Inventory Q:	0	0	1.45975e-09	4.69474e-09
Shortage Q:	-361	-1377	-367	-4.73306e-09
Inventory Y:	0	0	0	9.38949e-09
Shortage Y:	1	1	1	3.63355e-13

## Sheet: Bi-Obj Solution
	Period 1	Period 2	Period 3	Period 4
S1 Range 1 Q:	0	0	0	0
S1 Range 2 Q:	0	0	0	0
S1 Range 3 Q:	0	0	0	0
S1 Range 4 Q:	0	0	0	0
S1 Range 5 Q:	0	0	0	0
S1 Range 6 Q:	1247	1247	1247	1247
S2 Range 1 Q:	0	0	0	0
S2 Range 2 Q:	0	0	0	0
S2 Range 3 Q:	0	0	0	0
S2 Range 4 Q:	0	0	0	0
S2 Range 5 Q:	1004	1004	1004	1004
S3 Range 1 Q:	0	0	0	0
S3 Range 2 Q:	0	0	0	0
S3 Range 3 Q:	0	0	0	0
S3 Range 4 Q:	0	0	0	0
S3 Range 5 Q:	0	0	0	0
S3 Range 6 Q:	1469	0	1328	1225
S1 Range 1 Y:	0	0	0	0
S1 Range 2 Y:	0	0	0	0
S1 Range 3 Y:	0	0	0	0
S1 Range 4 Y:	0	0	0	0
S1 Range 5 Y:	0	0	0	0
S1 Range 6 Y:	1	1	1	1
S2 Range 1 Y:	0	0	0	0
S2 Range 2 Y:	0	0	0	0
S2 Range 3 Y:	0	0	0	0
S2 Range 4 Y:	0	0	0	0
S2 Range 5 Y:	1	1	1	1
S3 Range 1 Y:	0	0	0	0
S3 Range 2 Y:	0	0	0	0
S3 Range 3 Y:	0	0	0	0
S3 Range 4 Y:	0	0	0	0
S3 Range 5 Y:	0	0	0	0
S3 Range 6 Y:	1	0	1	1
Inventory Q:	0	0	0	0
Shortage Q:	-221	-1237	-123	0
Inventory Y:	0	0	0	0
Shortage Y:	1	1	1	0

## Sheet: Optimal Values
TCP:	282403
TVP:	-6934.94
% variation (bi-obj using WCCM):	0.00590118

## Sheet: Exit Flags
Cost Obj:	1
Value Obj:	1
Bi-Obj:	1

## Sheet: Time & Size
CPU running time (sec):	0.811205
elapsed time (sec):	5.36855
No. of decision variables:	140
No. of constraints:	165
