# Supplementary material for: Datasets for supplier selection and order allocation with green criteria, all-unit quantity discounts and varying number of suppliers
Source: Data Brief. 2017 Jun 9;13:444–52. doi: 10.1016/j.dib.2017.06.018 (PMC5485863; doi:10.1016/j.dib.2017.06.018)
Supplement: Supplementary file 5 — Supplementary material Time analysis data [file mmc5.zip › Data_In_Brief/4.Time Analysis/16 R.xlsx]

## Sheet: Cost - Single Obj Solution
	Period 1	Period 2	Period 3	Period 4	Period 5	Period 6	Period 7	Period 8
S1 Range 1 Q:	0	0	0	0	0	0	0	0
S1 Range 2 Q:	0	0	0	0	0	0	0	0
S1 Range 3 Q:	0	0	470	0	0	470	470	470
S2 Range 1 Q:	0	0	0	0	0	0	0	0
S2 Range 2 Q:	0	0	0	0	0	0	0	0
S2 Range 3 Q:	0	0	0	0	0	0	0	0
S2 Range 4 Q:	0	0	0	0	0	0	0	0
S2 Range 5 Q:	539	539	539	0	539	539	539	539
S3 Range 1 Q:	0	0	0	0	0	0	0	0
S3 Range 2 Q:	0	0	0	0	0	0	0	0
S3 Range 3 Q:	0	0	761	0	761	761	761	544
S4 Range 1 Q:	0	0	0	0	0	0	0	0
S4 Range 2 Q:	0	0	0	0	0	0	0	0
S4 Range 3 Q:	0	0	0	0	0	0	0	0
S4 Range 4 Q:	0	0	0	0	0	0	0	0
S4 Range 5 Q:	0	0	0	0	0	0	0	0
S4 Range 6 Q:	0	0	1469	0	1469	1469	1469	1469
S5 Range 1 Q:	0	0	0	0	0	0	0	0
S5 Range 2 Q:	0	0	0	0	0	0	0	0
S5 Range 3 Q:	0	0	0	0	0	0	0	0
S5 Range 4 Q:	0	0	0	0	0	0	0	0
S5 Range 5 Q:	0	0	0	0	0	0	0	0
S5 Range 6 Q:	1769	1769	1769	0	0	1769	1769	1769
S6 Range 1 Q:	0	0	0	0	0	0	0	0
S6 Range 2 Q:	0	0	0	0	0	0	0	0
S6 Range 3 Q:	0	0	0	0	0	0	0	0
S6 Range 4 Q:	0	0	643	0	643	0	643	643
S7 Range 1 Q:	0	0	0	0	0	0	0	0
S7 Range 2 Q:	0	0	0	0	0	0	0	0
S7 Range 3 Q:	731	731	731	731	731	731	731	731
S8 Range 1 Q:	0	0	0	0	0	0	0	0
S8 Range 2 Q:	0	0	0	0	0	0	0	0
S8 Range 3 Q:	0	0	0	0	0	0	0	0
S8 Range 4 Q:	0	0	0	0	0	0	0	0
S8 Range 5 Q:	0	0	0	0	0	0	0	0
S8 Range 6 Q:	1799	1799	1799	0	1799	1799	1799	1799
S9 Range 1 Q:	0	0	0	0	0	0	0	0
S9 Range 2 Q:	0	341	341	341	0	0	0	341
S10 Range 1 Q:	0	0	0	0	0	0	0	0
S10 Range 2 Q:	0	0	0	0	0	0	0	0
S10 Range 3 Q:	0	0	0	0	0	0	0	0
S10 Range 4 Q:	455	0	455	0	0	455	455	455
S11 Range 1 Q:	0	0	0	0	0	0	0	0
S11 Range 2 Q:	0	0	0	0	0	0	0	0
S11 Range 3 Q:	0	0	0	0	0	0	0	0
S11 Range 4 Q:	0	0	0	0	0	0	0	0
S11 Range 5 Q:	0	0	0	0	0	0	0	0
S11 Range 6 Q:	1427	1427	1427	0	0	1427	1427	1427
S1 Range 1 Y:	0	0	0	0	0	0	0	0
S1 Range 2 Y:	0	0	0	0	0	0	0	0
S1 Range 3 Y:	0	0	1	0	0	1	1	1
S2 Range 1 Y:	0	0	0	0	0	0	0	0
S2 Range 2 Y:	0	0	0	0	0	0	0	0
S2 Range 3 Y:	0	0	0	0	0	0	0	0
S2 Range 4 Y:	0	0	0	0	0	0	0	0
S2 Range 5 Y:	1	1	1	0	1	1	1	1
S3 Range 1 Y:	0	0	0	0	0	0	0	0
S3 Range 2 Y:	0	0	0	0	0	0	0	0
S3 Range 3 Y:	0	0	1	0	1	1	1	1
S4 Range 1 Y:	0	0	0	0	0	0	0	0
S4 Range 2 Y:	0	0	0	0	0	0	0	0
S4 Range 3 Y:	0	0	0	0	0	0	0	0
S4 Range 4 Y:	0	0	0	0	0	0	0	0
S4 Range 5 Y:	0	0	0	0	0	0	0	0
S4 Range 6 Y:	0	0	1	0	1	1	1	1
S5 Range 1 Y:	0	0	0	0	0	0	0	0
S5 Range 2 Y:	0	0	0	0	0	0	0	0
S5 Range 3 Y:	0	0	0	0	0	0	0	0
S5 Range 4 Y:	0	0	0	0	0	0	0	0
S5 Range 5 Y:	0	0	0	0	0	0	0	0
S5 Range 6 Y:	1	1	1	0	0	1	1	1
S6 Range 1 Y:	0	0	0	0	0	0	0	0
S6 Range 2 Y:	0	0	0	0	0	0	0	0
S6 Range 3 Y:	0	0	0	0	0	0	0	0
S6 Range 4 Y:	0	0	1	0	1	0	1	1
S7 Range 1 Y:	0	0	0	0	0	0	0	0
S7 Range 2 Y:	0	0	0	0	0	0	0	0
S7 Range 3 Y:	1	1	1	1	1	1	1	1
S8 Range 1 Y:	0	0	0	0	0	0	0	0
S8 Range 2 Y:	0	0	0	0	0	0	0	0
S8 Range 3 Y:	0	0	0	0	0	0	0	0
S8 Range 4 Y:	0	0	0	0	0	0	0	0
S8 Range 5 Y:	0	0	0	0	0	0	0	0
S8 Range 6 Y:	1	1	1	0	1	1	1	1
S9 Range 1 Y:	0	0	0	0	0	0	0	0
S9 Range 2 Y:	0	1	1	1	0	0	0	1
S10 Range 1 Y:	0	0	0	0	0	0	0	0
S10 Range 2 Y:	0	0	0	0	0	0	0	0
S10 Range 3 Y:	0	0	0	0	0	0	0	0
S10 Range 4 Y:	1	0	1	0	0	1	1	1
S11 Range 1 Y:	0	0	0	0	0	0	0	0
S11 Range 2 Y:	0	0	0	0	0	0	0	0
S11 Range 3 Y:	0	0	0	0	0	0	0	0
S11 Range 4 Y:	0	0	0	0	0	0	0	0
S11 Range 5 Y:	0	0	0	0	0	0	0	0
S11 Range 6 Y:	1	1	1	0	0	1	1	1
Inventory Q:	1654	2383	3827	0	0	0	0	0
Shortage Q:	0	0	0	-5754	-5862	-4377	-860	0
Inventory Y:	1	1	1	0	0	0	0	0
Shortage Y:	0	0	0	1	1	1	1	0

## Sheet: Value - Single Obj Solution
	Period 1	Period 2	Period 3	Period 4	Period 5	Period 6	Period 7	Period 8
S1 Range 1 Q:	0	0	0	0	0	0	0	0
S1 Range 2 Q:	0	0	0	0	0	0	0	0
S1 Range 3 Q:	0	0	470	0	0	470	470	470
S2 Range 1 Q:	0	0	0	0	0	0	0	0
S2 Range 2 Q:	0	0	0	0	0	0	0	0
S2 Range 3 Q:	0	0	0	0	0	0	0	0
S2 Range 4 Q:	0	0	0	0	0	0	0	0
S2 Range 5 Q:	539	539	539	0	539	539	539	539
S3 Range 1 Q:	0	0	0	0	0	0	0	0
S3 Range 2 Q:	0	0	0	0	0	0	0	0
S3 Range 3 Q:	0	0	761	0	761	761	761	761
S4 Range 1 Q:	0	0	0	0	0	0	0	0
S4 Range 2 Q:	0	0	0	0	0	0	0	0
S4 Range 3 Q:	0	0	0	0	0	0	0	0
S4 Range 4 Q:	0	0	0	0	0	0	0	0
S4 Range 5 Q:	0	0	0	0	0	0	0	0
S4 Range 6 Q:	0	0	1469	0	1469	1469	1469	1469
S5 Range 1 Q:	0	0	0	0	0	0	0	0
S5 Range 2 Q:	0	0	0	0	0	0	0	0
S5 Range 3 Q:	0	0	0	0	0	0	0	0
S5 Range 4 Q:	0	0	0	0	0	0	0	0
S5 Range 5 Q:	0	0	0	0	0	0	0	0
S5 Range 6 Q:	1769	1769	1552	0	0	1769	1769	1769
S6 Range 1 Q:	0	0	0	0	0	0	0	0
S6 Range 2 Q:	0	0	0	0	0	0	0	0
S6 Range 3 Q:	0	0	0	0	0	0	0	0
S6 Range 4 Q:	0	0	643	0	643	0	643	643
S7 Range 1 Q:	0	0	0	0	0	0	0	0
S7 Range 2 Q:	0	0	0	0	0	0	0	0
S7 Range 3 Q:	731	731	731	731	731	731	731	731
S8 Range 1 Q:	0	0	0	0	0	0	0	0
S8 Range 2 Q:	0	0	0	0	0	0	0	0
S8 Range 3 Q:	0	0	0	0	0	0	0	0
S8 Range 4 Q:	0	0	0	0	0	0	0	0
S8 Range 5 Q:	0	0	0	0	0	0	0	0
S8 Range 6 Q:	1799	1799	1799	0	1799	1799	1799	1799
S9 Range 1 Q:	0	0	0	0	0	0	0	0
S9 Range 2 Q:	0	341	341	341	0	0	0	341
S10 Range 1 Q:	0	0	0	0	0	0	0	0
S10 Range 2 Q:	0	0	0	0	0	0	0	0
S10 Range 3 Q:	0	0	0	0	0	0	0	0
S10 Range 4 Q:	455	0	455	0	0	455	455	455
S11 Range 1 Q:	0	0	0	0	0	0	0	0
S11 Range 2 Q:	0	0	0	0	0	0	0	0
S11 Range 3 Q:	0	0	0	0	0	0	0	0
S11 Range 4 Q:	0	0	0	0	0	0	0	0
S11 Range 5 Q:	0	0	0	0	0	0	0	0
S11 Range 6 Q:	1427	1427	1427	0	0	1427	1427	1427
S1 Range 1 Y:	0	0	0	0	0	0	0	0
S1 Range 2 Y:	0	0	0	0	0	0	0	0
S1 Range 3 Y:	0	0	1	0	0	1	1	1
S2 Range 1 Y:	0	0	0	0	0	0	0	0
S2 Range 2 Y:	0	0	0	0	0	0	0	0
S2 Range 3 Y:	0	0	0	0	0	0	0	0
S2 Range 4 Y:	0	0	0	0	0	0	0	0
S2 Range 5 Y:	1	1	1	0	1	1	1	1
S3 Range 1 Y:	0	0	0	0	0	0	0	0
S3 Range 2 Y:	0	0	0	0	0	0	0	0
S3 Range 3 Y:	0	0	1	0	1	1	1	1
S4 Range 1 Y:	0	0	0	0	0	0	0	0
S4 Range 2 Y:	0	0	0	0	0	0	0	0
S4 Range 3 Y:	0	0	0	0	0	0	0	0
S4 Range 4 Y:	0	0	0	0	0	0	0	0
S4 Range 5 Y:	0	0	0	0	0	0	0	0
S4 Range 6 Y:	0	0	1	0	1	1	1	1
S5 Range 1 Y:	0	0	0	0	0	0	0	0
S5 Range 2 Y:	0	0	0	0	0	0	0	0
S5 Range 3 Y:	0	0	0	0	0	0	0	0
S5 Range 4 Y:	0	0	0	0	0	0	0	0
S5 Range 5 Y:	0	0	0	0	0	0	0	0
S5 Range 6 Y:	1	1	1	0	0	1	1	1
S6 Range 1 Y:	0	0	0	0	0	0	0	0
S6 Range 2 Y:	0	0	0	0	0	0	0	0
S6 Range 3 Y:	0	0	0	0	0	0	0	0
S6 Range 4 Y:	0	0	1	0	1	0	1	1
S7 Range 1 Y:	0	0	0	0	0	0	0	0
S7 Range 2 Y:	0	0	0	0	0	0	0	0
S7 Range 3 Y:	1	1	1	1	1	1	1	1
S8 Range 1 Y:	0	0	0	0	0	0	0	0
S8 Range 2 Y:	0	0	0	0	0	0	0	0
S8 Range 3 Y:	0	0	0	0	0	0	0	0
S8 Range 4 Y:	0	0	0	0	0	0	0	0
S8 Range 5 Y:	0	0	0	0	0	0	0	0
S8 Range 6 Y:	1	1	1	0	1	1	1	1
S9 Range 1 Y:	0	0	0	0	0	0	0	0
S9 Range 2 Y:	0	1	1	1	0	0	0	1
S10 Range 1 Y:	0	0	0	0	0	0	0	0
S10 Range 2 Y:	0	0	0	0	0	0	0	0
S10 Range 3 Y:	0	0	0	0	0	0	0	0
S10 Range 4 Y:	1	0	1	0	0	1	1	1
S11 Range 1 Y:	0	0	0	0	0	0	0	0
S11 Range 2 Y:	0	0	0	0	0	0	0	0
S11 Range 3 Y:	0	0	0	0	0	0	0	0
S11 Range 4 Y:	0	0	0	0	0	0	0	0
S11 Range 5 Y:	0	0	0	0	0	0	0	0
S11 Range 6 Y:	1	1	1	0	0	1	1	1
Inventory Q:	1654	2383	3610	0	-2.75347e-08	0	0	1.98588e-07
Shortage Q:	0	0	0	-5971	-6079	-4594	-1077	-1.98587e-07
Inventory Y:	1	1	1	0	0	0	0	3.97175e-07
Shortage Y:	0	0	0	1	1	1	1	3.97175e-07

## Sheet: Bi-Obj Solution
	Period 1	Period 2	Period 3	Period 4	Period 5	Period 6	Period 7	Period 8
S1 Range 1 Q:	0	0	0	0	0	0	0	0
S1 Range 2 Q:	0	0	0	0	0	0	0	0
S1 Range 3 Q:	0	0	470	0	0	470	470	470
S2 Range 1 Q:	0	0	0	0	0	0	0	0
S2 Range 2 Q:	0	0	0	0	0	0	0	0
S2 Range 3 Q:	0	0	0	0	0	0	0	0
S2 Range 4 Q:	0	0	0	0	0	0	0	0
S2 Range 5 Q:	539	539	539	0	539	539	539	539
S3 Range 1 Q:	0	0	0	0	0	0	0	0
S3 Range 2 Q:	0	0	0	0	0	0	0	0
S3 Range 3 Q:	0	0	761	0	761	761	761	544
S4 Range 1 Q:	0	0	0	0	0	0	0	0
S4 Range 2 Q:	0	0	0	0	0	0	0	0
S4 Range 3 Q:	0	0	0	0	0	0	0	0
S4 Range 4 Q:	0	0	0	0	0	0	0	0
S4 Range 5 Q:	0	0	0	0	0	0	0	0
S4 Range 6 Q:	0	0	1469	0	1469	1469	1469	1469
S5 Range 1 Q:	0	0	0	0	0	0	0	0
S5 Range 2 Q:	0	0	0	0	0	0	0	0
S5 Range 3 Q:	0	0	0	0	0	0	0	0
S5 Range 4 Q:	0	0	0	0	0	0	0	0
S5 Range 5 Q:	0	0	0	0	0	0	0	0
S5 Range 6 Q:	1769	1769	1769	0	0	1769	1769	1769
S6 Range 1 Q:	0	0	0	0	0	0	0	0
S6 Range 2 Q:	0	0	0	0	0	0	0	0
S6 Range 3 Q:	0	0	0	0	0	0	0	0
S6 Range 4 Q:	0	0	643	0	643	0	643	643
S7 Range 1 Q:	0	0	0	0	0	0	0	0
S7 Range 2 Q:	0	0	0	0	0	0	0	0
S7 Range 3 Q:	731	731	731	731	731	731	731	731
S8 Range 1 Q:	0	0	0	0	0	0	0	0
S8 Range 2 Q:	0	0	0	0	0	0	0	0
S8 Range 3 Q:	0	0	0	0	0	0	0	0
S8 Range 4 Q:	0	0	0	0	0	0	0	0
S8 Range 5 Q:	0	0	0	0	0	0	0	0
S8 Range 6 Q:	1799	1799	1799	0	1799	1799	1799	1799
S9 Range 1 Q:	0	0	0	0	0	0	0	0
S9 Range 2 Q:	0	341	341	341	0	0	0	341
S10 Range 1 Q:	0	0	0	0	0	0	0	0
S10 Range 2 Q:	0	0	0	0	0	0	0	0
S10 Range 3 Q:	0	0	0	0	0	0	0	0
S10 Range 4 Q:	455	0	455	0	0	455	455	455
S11 Range 1 Q:	0	0	0	0	0	0	0	0
S11 Range 2 Q:	0	0	0	0	0	0	0	0
S11 Range 3 Q:	0	0	0	0	0	0	0	0
S11 Range 4 Q:	0	0	0	0	0	0	0	0
S11 Range 5 Q:	0	0	0	0	0	0	0	0
S11 Range 6 Q:	1427	1427	1427	0	0	1427	1427	1427
S1 Range 1 Y:	0	0	0	0	0	0	0	0
S1 Range 2 Y:	0	0	0	0	0	0	0	0
S1 Range 3 Y:	0	0	1	0	0	1	1	1
S2 Range 1 Y:	0	0	0	0	0	0	0	0
S2 Range 2 Y:	0	0	0	0	0	0	0	0
S2 Range 3 Y:	0	0	0	0	0	0	0	0
S2 Range 4 Y:	0	0	0	0	0	0	0	0
S2 Range 5 Y:	1	1	1	0	1	1	1	1
S3 Range 1 Y:	0	0	0	0	0	0	0	0
S3 Range 2 Y:	0	0	0	0	0	0	0	0
S3 Range 3 Y:	0	0	1	0	1	1	1	1
S4 Range 1 Y:	0	0	0	0	0	0	0	0
S4 Range 2 Y:	0	0	0	0	0	0	0	0
S4 Range 3 Y:	0	0	0	0	0	0	0	0
S4 Range 4 Y:	0	0	0	0	0	0	0	0
S4 Range 5 Y:	0	0	0	0	0	0	0	0
S4 Range 6 Y:	0	0	1	0	1	1	1	1
S5 Range 1 Y:	0	0	0	0	0	0	0	0
S5 Range 2 Y:	0	0	0	0	0	0	0	0
S5 Range 3 Y:	0	0	0	0	0	0	0	0
S5 Range 4 Y:	0	0	0	0	0	0	0	0
S5 Range 5 Y:	0	0	0	0	0	0	0	0
S5 Range 6 Y:	1	1	1	0	0	1	1	1
S6 Range 1 Y:	0	0	0	0	0	0	0	0
S6 Range 2 Y:	0	0	0	0	0	0	0	0
S6 Range 3 Y:	0	0	0	0	0	0	0	0
S6 Range 4 Y:	0	0	1	0	1	0	1	1
S7 Range 1 Y:	0	0	0	0	0	0	0	0
S7 Range 2 Y:	0	0	0	0	0	0	0	0
S7 Range 3 Y:	1	1	1	1	1	1	1	1
S8 Range 1 Y:	0	0	0	0	0	0	0	0
S8 Range 2 Y:	0	0	0	0	0	0	0	0
S8 Range 3 Y:	0	0	0	0	0	0	0	0
S8 Range 4 Y:	0	0	0	0	0	0	0	0
S8 Range 5 Y:	0	0	0	0	0	0	0	0
S8 Range 6 Y:	1	1	1	0	1	1	1	1
S9 Range 1 Y:	0	0	0	0	0	0	0	0
S9 Range 2 Y:	0	1	1	1	0	0	0	1
S10 Range 1 Y:	0	0	0	0	0	0	0	0
S10 Range 2 Y:	0	0	0	0	0	0	0	0
S10 Range 3 Y:	0	0	0	0	0	0	0	0
S10 Range 4 Y:	1	0	1	0	0	1	1	1
S11 Range 1 Y:	0	0	0	0	0	0	0	0
S11 Range 2 Y:	0	0	0	0	0	0	0	0
S11 Range 3 Y:	0	0	0	0	0	0	0	0
S11 Range 4 Y:	0	0	0	0	0	0	0	0
S11 Range 5 Y:	0	0	0	0	0	0	0	0
S11 Range 6 Y:	1	1	1	0	0	1	1	1
Inventory Q:	1654	2383	3827	0	0	0	0	0
Shortage Q:	0	0	0	-5754	-5862	-4377	-860	0
Inventory Y:	1	1	1	0	0	0	0	0
Shortage Y:	0	0	0	1	1	1	1	0

## Sheet: Optimal Values
TCP:	1.81501e+06
TVP:	-26144.5
% variation (bi-obj using WCCM):	0.00116304

## Sheet: Exit Flags
Cost Obj:	1
Value Obj:	1
Bi-Obj:	1

## Sheet: Time & Size
CPU running time (sec):	0.951606
elapsed time (sec):	4.62661
No. of decision variables:	580
No. of constraints:	667
