# Supplementary material for: Datasets for supplier selection and order allocation with green criteria, all-unit quantity discounts and varying number of suppliers
Source: Data Brief. 2017 Jun 9;13:444–52. doi: 10.1016/j.dib.2017.06.018 (PMC5485863; doi:10.1016/j.dib.2017.06.018)
Supplement: Supplementary file 5 — Supplementary material Time analysis data [file mmc5.zip › Data_In_Brief/4.Time Analysis/17 R.xlsx]

## Sheet: Cost - Single Obj Solution
	Period 1	Period 2	Period 3	Period 4	Period 5	Period 6	Period 7
S1 Range 1 Q:	0	0	0	0	0	0	0
S1 Range 2 Q:	0	0	0	0	0	0	0
S1 Range 3 Q:	0	0	0	0	0	0	0
S1 Range 4 Q:	0	0	0	0	0	0	0
S1 Range 5 Q:	0	724	724	724	724	724	724
S2 Range 1 Q:	0	0	0	0	0	0	0
S2 Range 2 Q:	0	0	0	0	0	0	0
S2 Range 3 Q:	0	0	0	0	0	0	0
S2 Range 4 Q:	0	0	0	0	0	0	0
S2 Range 5 Q:	1459	1459	1459	0	0	0	1431
S3 Range 1 Q:	0	0	0	0	0	0	0
S3 Range 2 Q:	0	0	0	0	0	0	0
S3 Range 3 Q:	0	0	0	0	0	0	0
S3 Range 4 Q:	0	0	0	0	0	0	0
S3 Range 5 Q:	0	0	0	0	0	0	0
S3 Range 6 Q:	1427	1427	1427	1427	1427	1427	0
S4 Range 1 Q:	0	0	0	0	0	0	0
S4 Range 2 Q:	0	393	393	0	0	0	393
S5 Range 1 Q:	0	0	0	0	0	0	0
S5 Range 2 Q:	0	0	0	0	0	0	0
S5 Range 3 Q:	0	0	0	0	0	0	0
S5 Range 4 Q:	0	0	0	0	0	0	0
S5 Range 5 Q:	719	0	719	719	719	719	0
S6 Range 1 Q:	0	0	0	0	0	0	0
S6 Range 2 Q:	297	297	297	0	0	0	297
S7 Range 1 Q:	0	0	0	0	0	0	0
S7 Range 2 Q:	0	0	0	0	0	0	0
S7 Range 3 Q:	0	0	0	0	0	0	0
S7 Range 4 Q:	0	0	0	0	0	0	0
S7 Range 5 Q:	0	0	0	0	0	0	0
S7 Range 6 Q:	0	1721	0	1721	0	1721	1721
S8 Range 1 Q:	0	0	0	0	0	0	0
S8 Range 2 Q:	0	0	0	0	0	0	0
S8 Range 3 Q:	0	0	0	0	0	0	0
S8 Range 4 Q:	0	1079	1079	1079	1079	1079	0
S9 Range 1 Q:	0	0	0	0	0	0	0
S9 Range 2 Q:	0	0	0	0	0	0	0
S9 Range 3 Q:	0	0	0	0	0	0	0
S9 Range 4 Q:	0	0	0	0	0	0	0
S9 Range 5 Q:	0	759	759	759	759	759	0
S1 Range 1 Y:	0	0	0	0	0	0	0
S1 Range 2 Y:	0	0	0	0	0	0	0
S1 Range 3 Y:	0	0	0	0	0	0	0
S1 Range 4 Y:	0	0	0	0	0	0	0
S1 Range 5 Y:	0	1	1	1	1	1	1
S2 Range 1 Y:	0	0	0	0	0	0	0
S2 Range 2 Y:	0	0	0	0	0	0	0
S2 Range 3 Y:	0	0	0	0	0	0	0
S2 Range 4 Y:	0	0	0	0	0	0	0
S2 Range 5 Y:	1	1	1	0	0	0	1
S3 Range 1 Y:	0	0	0	0	0	0	0
S3 Range 2 Y:	0	0	0	0	0	0	0
S3 Range 3 Y:	0	0	0	0	0	0	0
S3 Range 4 Y:	0	0	0	0	0	0	0
S3 Range 5 Y:	0	0	0	0	0	0	0
S3 Range 6 Y:	1	1	1	1	1	1	0
S4 Range 1 Y:	0	0	0	0	0	0	0
S4 Range 2 Y:	0	1	1	0	0	0	1
S5 Range 1 Y:	0	0	0	0	0	0	0
S5 Range 2 Y:	0	0	0	0	0	0	0
S5 Range 3 Y:	0	0	0	0	0	0	0
S5 Range 4 Y:	0	0	0	0	0	0	0
S5 Range 5 Y:	1	0	1	1	1	1	0
S6 Range 1 Y:	0	0	0	0	0	0	0
S6 Range 2 Y:	1	1	1	0	0	0	1
S7 Range 1 Y:	0	0	0	0	0	0	0
S7 Range 2 Y:	0	0	0	0	0	0	0
S7 Range 3 Y:	0	0	0	0	0	0	0
S7 Range 4 Y:	0	0	0	0	0	0	0
S7 Range 5 Y:	0	0	0	0	0	0	0
S7 Range 6 Y:	0	1	0	1	0	1	1
S8 Range 1 Y:	0	0	0	0	0	0	0
S8 Range 2 Y:	0	0	0	0	0	0	0
S8 Range 3 Y:	0	0	0	0	0	0	0
S8 Range 4 Y:	0	1	1	1	1	1	0
S9 Range 1 Y:	0	0	0	0	0	0	0
S9 Range 2 Y:	0	0	0	0	0	0	0
S9 Range 3 Y:	0	0	0	0	0	0	0
S9 Range 4 Y:	0	0	0	0	0	0	0
S9 Range 5 Y:	0	1	1	1	1	1	0
Inventory Q:	0	0	0	1938	1718	1489	0
Shortage Q:	-3759	-4108	-225	0	0	0	0
Inventory Y:	0	0	0	1	1	1	0
Shortage Y:	1	1	1	0	0	0	0

## Sheet: Value - Single Obj Solution
	Period 1	Period 2	Period 3	Period 4	Period 5	Period 6	Period 7
S1 Range 1 Q:	0	0	0	0	0	0	0
S1 Range 2 Q:	0	0	0	0	0	0	0
S1 Range 3 Q:	0	0	0	0	0	0	0
S1 Range 4 Q:	0	0	0	0	0	0	0
S1 Range 5 Q:	0	724	724	724	724	724	724
S2 Range 1 Q:	0	0	0	0	0	0	0
S2 Range 2 Q:	0	0	0	0	0	0	0
S2 Range 3 Q:	0	0	0	0	0	0	0
S2 Range 4 Q:	0	0	0	0	0	0	0
S2 Range 5 Q:	1459	1459	1459	0	0	1459	1459
S3 Range 1 Q:	0	0	0	0	0	0	0
S3 Range 2 Q:	0	0	0	0	0	0	0
S3 Range 3 Q:	0	0	0	0	0	0	0
S3 Range 4 Q:	951	951	951	951	714	0	0
S3 Range 5 Q:	0	0	0	0	0	1081	0
S3 Range 6 Q:	0	0	0	0	0	0	0
S4 Range 1 Q:	0	0	0	0	0	0	0
S4 Range 2 Q:	0	393	393	393	393	393	393
S5 Range 1 Q:	0	0	0	0	0	0	0
S5 Range 2 Q:	0	0	0	0	0	0	0
S5 Range 3 Q:	0	0	0	0	0	0	0
S5 Range 4 Q:	0	0	0	0	0	0	0
S5 Range 5 Q:	719	0	719	719	719	719	0
S6 Range 1 Q:	0	0	0	0	0	0	0
S6 Range 2 Q:	297	297	297	0	0	297	297
S7 Range 1 Q:	0	0	0	0	0	0	0
S7 Range 2 Q:	0	0	0	0	0	0	0
S7 Range 3 Q:	0	0	0	0	0	0	0
S7 Range 4 Q:	0	0	0	0	0	0	0
S7 Range 5 Q:	0	0	0	0	0	0	0
S7 Range 6 Q:	0	1721	0	1721	0	1721	1721
S8 Range 1 Q:	0	0	0	0	0	0	0
S8 Range 2 Q:	0	0	0	0	0	0	0
S8 Range 3 Q:	0	0	0	0	0	0	0
S8 Range 4 Q:	0	1079	1079	1079	1079	1079	0
S9 Range 1 Q:	0	0	0	0	0	0	0
S9 Range 2 Q:	0	0	0	0	0	0	0
S9 Range 3 Q:	0	0	0	0	0	0	0
S9 Range 4 Q:	0	0	0	0	0	0	0
S9 Range 5 Q:	0	759	759	759	759	759	0
S1 Range 1 Y:	0	0	0	0	0	0	0
S1 Range 2 Y:	0	0	0	0	0	0	0
S1 Range 3 Y:	0	0	0	0	0	0	0
S1 Range 4 Y:	0	0	0	0	0	0	0
S1 Range 5 Y:	0	1	1	1	1	1	1
S2 Range 1 Y:	0	0	0	0	0	0	0
S2 Range 2 Y:	0	0	0	0	0	0	0
S2 Range 3 Y:	0	0	0	0	0	0	0
S2 Range 4 Y:	0	0	0	0	0	0	0
S2 Range 5 Y:	1	1	1	0	0	1	1
S3 Range 1 Y:	0	0	0	0	0	0	0
S3 Range 2 Y:	0	0	0	0	0	0	0
S3 Range 3 Y:	0	0	0	0	0	0	0
S3 Range 4 Y:	1	1	1	1	1	0	0
S3 Range 5 Y:	0	0	0	0	0	1	0
S3 Range 6 Y:	0	0	0	0	0	0	0
S4 Range 1 Y:	0	0	0	0	0	0	0
S4 Range 2 Y:	0	1	1	1	1	1	1
S5 Range 1 Y:	0	0	0	0	0	0	0
S5 Range 2 Y:	0	0	0	0	0	0	0
S5 Range 3 Y:	0	0	0	0	0	0	0
S5 Range 4 Y:	0	0	0	0	0	0	0
S5 Range 5 Y:	1	0	1	1	1	1	0
S6 Range 1 Y:	0	0	0	0	0	0	0
S6 Range 2 Y:	1	1	1	0	0	1	1
S7 Range 1 Y:	0	0	0	0	0	0	0
S7 Range 2 Y:	0	0	0	0	0	0	0
S7 Range 3 Y:	0	0	0	0	0	0	0
S7 Range 4 Y:	0	0	0	0	0	0	0
S7 Range 5 Y:	0	0	0	0	0	0	0
S7 Range 6 Y:	0	1	0	1	0	1	1
S8 Range 1 Y:	0	0	0	0	0	0	0
S8 Range 2 Y:	0	0	0	0	0	0	0
S8 Range 3 Y:	0	0	0	0	0	0	0
S8 Range 4 Y:	0	1	1	1	1	1	0
S9 Range 1 Y:	0	0	0	0	0	0	0
S9 Range 2 Y:	0	0	0	0	0	0	0
S9 Range 3 Y:	0	0	0	0	0	0	0
S9 Range 4 Y:	0	0	0	0	0	0	0
S9 Range 5 Y:	0	1	1	1	1	1	0
Inventory Q:	0	0	0	427	0	1461	8.82604e-08
Shortage Q:	-4235	-5060	-1653	-1.95586e-07	-113	-1.48533e-07	-8.82532e-08
Inventory Y:	0	0	0	1	0	1	1.76521e-07
Shortage Y:	1	1	1	4.79964e-12	1	3.64499e-12	2.16572e-12

## Sheet: Bi-Obj Solution
	Period 1	Period 2	Period 3	Period 4	Period 5	Period 6	Period 7
S1 Range 1 Q:	0	0	0	0	0	0	0
S1 Range 2 Q:	0	0	0	0	0	0	0
S1 Range 3 Q:	0	0	0	0	0	0	0
S1 Range 4 Q:	0	0	0	0	0	0	0
S1 Range 5 Q:	0	724	724	724	724	724	724
S2 Range 1 Q:	0	0	0	0	0	0	0
S2 Range 2 Q:	0	0	0	0	0	0	0
S2 Range 3 Q:	0	0	0	0	0	0	0
S2 Range 4 Q:	0	0	0	0	0	0	942
S2 Range 5 Q:	1459	1459	1459	0	0	0	0
S3 Range 1 Q:	0	0	0	0	0	0	0
S3 Range 2 Q:	0	0	0	0	0	0	0
S3 Range 3 Q:	0	0	0	0	0	0	0
S3 Range 4 Q:	0	0	0	0	0	0	0
S3 Range 5 Q:	0	0	0	2.18132e-08	0	0	0
S3 Range 6 Q:	1427	1427	1427	1427	1427	1427	0
S4 Range 1 Q:	0	0	0	0	0	0	0
S4 Range 2 Q:	0	393	393	0	393	393	393
S5 Range 1 Q:	0	0	0	0	0	0	0
S5 Range 2 Q:	0	0	0	0	0	0	0
S5 Range 3 Q:	0	0	0	0	0	0	0
S5 Range 4 Q:	0	0	0	0	0	0	0
S5 Range 5 Q:	719	0	719	719	719	719	0
S6 Range 1 Q:	0	0	0	0	0	0	0
S6 Range 2 Q:	297	297	297	0	0	0	0
S7 Range 1 Q:	0	0	0	0	0	0	0
S7 Range 2 Q:	0	0	0	0	0	0	0
S7 Range 3 Q:	0	0	0	0	0	0	0
S7 Range 4 Q:	0	0	0	0	0	0	0
S7 Range 5 Q:	0	0	0	0	0	0	0
S7 Range 6 Q:	0	1721	0	1721	0	1721	1721
S8 Range 1 Q:	0	0	0	0	0	0	0
S8 Range 2 Q:	0	0	0	0	0	0	0
S8 Range 3 Q:	0	0	0	0	0	0	0
S8 Range 4 Q:	0	1079	1079	1079	1079	1079	0
S9 Range 1 Q:	0	0	0	0	0	0	0
S9 Range 2 Q:	0	0	0	0	0	0	0
S9 Range 3 Q:	0	0	0	0	0	0	0
S9 Range 4 Q:	0	0	0	0	0	0	0
S9 Range 5 Q:	0	759	759	759	759	759	0
S1 Range 1 Y:	0	0	0	0	0	0	0
S1 Range 2 Y:	0	0	0	0	0	0	0
S1 Range 3 Y:	0	0	0	0	0	0	0
S1 Range 4 Y:	0	0	0	0	0	0	0
S1 Range 5 Y:	0	1	1	1	1	1	1
S2 Range 1 Y:	0	0	0	0	0	0	0
S2 Range 2 Y:	0	0	0	0	0	0	0
S2 Range 3 Y:	0	0	0	0	0	0	0
S2 Range 4 Y:	0	0	0	0	0	0	1
S2 Range 5 Y:	1	1	1	0	0	0	0
S3 Range 1 Y:	0	0	0	0	0	0	0
S3 Range 2 Y:	0	0	0	0	0	0	0
S3 Range 3 Y:	0	0	0	0	0	0	0
S3 Range 4 Y:	0	0	0	0	0	0	0
S3 Range 5 Y:	0	0	0	0	0	0	0
S3 Range 6 Y:	1	1	1	1	1	1	0
S4 Range 1 Y:	0	0	0	0	0	0	0
S4 Range 2 Y:	0	1	1	0	1	1	1
S5 Range 1 Y:	0	0	0	0	0	0	0
S5 Range 2 Y:	0	0	0	0	0	0	0
S5 Range 3 Y:	0	0	0	0	0	0	0
S5 Range 4 Y:	0	0	0	0	0	0	0
S5 Range 5 Y:	1	0	1	1	1	1	0
S6 Range 1 Y:	0	0	0	0	0	0	0
S6 Range 2 Y:	1	1	1	0	0	0	0
S7 Range 1 Y:	0	0	0	0	0	0	0
S7 Range 2 Y:	0	0	0	0	0	0	0
S7 Range 3 Y:	0	0	0	0	0	0	0
S7 Range 4 Y:	0	0	0	0	0	0	0
S7 Range 5 Y:	0	0	0	0	0	0	0
S7 Range 6 Y:	0	1	0	1	0	1	1
S8 Range 1 Y:	0	0	0	0	0	0	0
S8 Range 2 Y:	0	0	0	0	0	0	0
S8 Range 3 Y:	0	0	0	0	0	0	0
S8 Range 4 Y:	0	1	1	1	1	1	0
S9 Range 1 Y:	0	0	0	0	0	0	0
S9 Range 2 Y:	0	0	0	0	0	0	0
S9 Range 3 Y:	0	0	0	0	0	0	0
S9 Range 4 Y:	0	0	0	0	0	0	0
S9 Range 5 Y:	0	1	1	1	1	1	0
Inventory Q:	0	0	0	1938	2111	2275	0
Shortage Q:	-3759	-4108	-225	0	0	0	0
Inventory Y:	0	0	0	1	1	1	0
Shortage Y:	1	1	1	0	0	0	0

## Sheet: Optimal Values
TCP:	1.48332e+06
TVP:	-18269.3
% variation (bi-obj using WCCM):	0.0196024

## Sheet: Exit Flags
Cost Obj:	1
Value Obj:	1
Bi-Obj:	1

## Sheet: Time & Size
CPU running time (sec):	0.670804
elapsed time (sec):	4.7038
No. of decision variables:	442
No. of constraints:	512
