# Supplementary material for: Datasets for supplier selection and order allocation with green criteria, all-unit quantity discounts and varying number of suppliers
Source: Data Brief. 2017 Jun 9;13:444–52. doi: 10.1016/j.dib.2017.06.018 (PMC5485863; doi:10.1016/j.dib.2017.06.018)
Supplement: Supplementary file 5 — Supplementary material Time analysis data [file mmc5.zip › Data_In_Brief/4.Time Analysis/177 R.xlsx]

## Sheet: Cost - Single Obj Solution
	Period 1	Period 2
S1 Range 1 Q:	0	0
S1 Range 2 Q:	0	0
S1 Range 3 Q:	327	7.19235e-09
S2 Range 1 Q:	0	0
S2 Range 2 Q:	0	0
S2 Range 3 Q:	0	0
S3 Range 1 Q:	0	0
S3 Range 2 Q:	0	0
S3 Range 3 Q:	0	0
S3 Range 4 Q:	0	0
S3 Range 5 Q:	0	0
S3 Range 6 Q:	0	0
S3 Range 7 Q:	923	923
S4 Range 1 Q:	0	0
S4 Range 2 Q:	0	0
S4 Range 3 Q:	0	0
S4 Range 4 Q:	0	0
S4 Range 5 Q:	0	0
S4 Range 6 Q:	719	712
S5 Range 1 Q:	0	0
S5 Range 2 Q:	0	0
S5 Range 3 Q:	458	458
S6 Range 1 Q:	0	0
S6 Range 2 Q:	0	0
S6 Range 3 Q:	0	0
S6 Range 4 Q:	543	543
S7 Range 1 Q:	0	0
S7 Range 2 Q:	0	0
S7 Range 3 Q:	452	302
S8 Range 1 Q:	0	0
S8 Range 2 Q:	0	0
S8 Range 3 Q:	0	0
S8 Range 4 Q:	0	0
S8 Range 5 Q:	0	0
S8 Range 6 Q:	0	0
S8 Range 7 Q:	685	685
S9 Range 1 Q:	0	0
S9 Range 2 Q:	0	0
S9 Range 3 Q:	0	0
S9 Range 4 Q:	0	0
S9 Range 5 Q:	0	0
S9 Range 6 Q:	0	0
S9 Range 7 Q:	944	944
S1 Range 1 Y:	0	0
S1 Range 2 Y:	0	0
S1 Range 3 Y:	1	2.27606e-11
S2 Range 1 Y:	0	0
S2 Range 2 Y:	0	0
S2 Range 3 Y:	0	0
S3 Range 1 Y:	0	0
S3 Range 2 Y:	0	0
S3 Range 3 Y:	0	0
S3 Range 4 Y:	0	0
S3 Range 5 Y:	0	0
S3 Range 6 Y:	0	0
S3 Range 7 Y:	1	1
S4 Range 1 Y:	0	0
S4 Range 2 Y:	0	0
S4 Range 3 Y:	0	0
S4 Range 4 Y:	0	0
S4 Range 5 Y:	0	0
S4 Range 6 Y:	1	1
S5 Range 1 Y:	0	0
S5 Range 2 Y:	0	0
S5 Range 3 Y:	1	1
S6 Range 1 Y:	0	0
S6 Range 2 Y:	0	0
S6 Range 3 Y:	0	0
S6 Range 4 Y:	1	1
S7 Range 1 Y:	0	0
S7 Range 2 Y:	0	-1.63622e-12
S7 Range 3 Y:	1	1
S8 Range 1 Y:	0	0
S8 Range 2 Y:	0	0
S8 Range 3 Y:	0	0
S8 Range 4 Y:	0	0
S8 Range 5 Y:	0	0
S8 Range 6 Y:	0	0
S8 Range 7 Y:	1	1
S9 Range 1 Y:	0	0
S9 Range 2 Y:	0	0
S9 Range 3 Y:	0	0
S9 Range 4 Y:	0	0
S9 Range 5 Y:	0	0
S9 Range 6 Y:	0	0
S9 Range 7 Y:	1	1
Inventory Q:	0	0
Shortage Q:	0	0
Inventory Y:	0	0
Shortage Y:	0	0

## Sheet: Value - Single Obj Solution
	Period 1	Period 2
S1 Range 1 Q:	0	0
S1 Range 2 Q:	0	0
S1 Range 3 Q:	473	473
S2 Range 1 Q:	0	0
S2 Range 2 Q:	0	0
S2 Range 3 Q:	0	392
S3 Range 1 Q:	0	0
S3 Range 2 Q:	0	0
S3 Range 3 Q:	0	0
S3 Range 4 Q:	0	0
S3 Range 5 Q:	0	0
S3 Range 6 Q:	0	0
S3 Range 7 Q:	923	923
S4 Range 1 Q:	0	0
S4 Range 2 Q:	0	0
S4 Range 3 Q:	0	0
S4 Range 4 Q:	0	0
S4 Range 5 Q:	0	0
S4 Range 6 Q:	719	719
S5 Range 1 Q:	0	0
S5 Range 2 Q:	0	0
S5 Range 3 Q:	458	458
S6 Range 1 Q:	0	0
S6 Range 2 Q:	0	0
S6 Range 3 Q:	0	0
S6 Range 4 Q:	0	0
S7 Range 1 Q:	0	0
S7 Range 2 Q:	0	0
S7 Range 3 Q:	452	452
S8 Range 1 Q:	0	0
S8 Range 2 Q:	0	0
S8 Range 3 Q:	0	0
S8 Range 4 Q:	0	0
S8 Range 5 Q:	0	0
S8 Range 6 Q:	3.72935e-10	0
S8 Range 7 Q:	685	603
S9 Range 1 Q:	0	0
S9 Range 2 Q:	0	0
S9 Range 3 Q:	0	0
S9 Range 4 Q:	0	0
S9 Range 5 Q:	0	0
S9 Range 6 Q:	0	0
S9 Range 7 Q:	944	944
S1 Range 1 Y:	0	0
S1 Range 2 Y:	0	0
S1 Range 3 Y:	1	1
S2 Range 1 Y:	0	0
S2 Range 2 Y:	0	0
S2 Range 3 Y:	0	1
S3 Range 1 Y:	0	0
S3 Range 2 Y:	0	0
S3 Range 3 Y:	0	0
S3 Range 4 Y:	0	0
S3 Range 5 Y:	0	0
S3 Range 6 Y:	0	0
S3 Range 7 Y:	1	1
S4 Range 1 Y:	0	0
S4 Range 2 Y:	0	0
S4 Range 3 Y:	0	0
S4 Range 4 Y:	0	0
S4 Range 5 Y:	0	0
S4 Range 6 Y:	1	1
S5 Range 1 Y:	0	0
S5 Range 2 Y:	0	0
S5 Range 3 Y:	1	1
S6 Range 1 Y:	0	0
S6 Range 2 Y:	0	0
S6 Range 3 Y:	0	0
S6 Range 4 Y:	0	0
S7 Range 1 Y:	0	0
S7 Range 2 Y:	0	0
S7 Range 3 Y:	1	1
S8 Range 1 Y:	0	0
S8 Range 2 Y:	0	0
S8 Range 3 Y:	0	0
S8 Range 4 Y:	0	0
S8 Range 5 Y:	0	0
S8 Range 6 Y:	0	0
S8 Range 7 Y:	1	1
S9 Range 1 Y:	0	0
S9 Range 2 Y:	0	0
S9 Range 3 Y:	0	0
S9 Range 4 Y:	0	0
S9 Range 5 Y:	0	0
S9 Range 6 Y:	0	0
S9 Range 7 Y:	1	1
Inventory Q:	2.48117e-09	0
Shortage Q:	-397	0
Inventory Y:	2.57972e-13	0
Shortage Y:	1	0

## Sheet: Bi-Obj Solution
	Period 1	Period 2
S1 Range 1 Q:	0	0
S1 Range 2 Q:	0	0
S1 Range 3 Q:	473	473
S2 Range 1 Q:	0	0
S2 Range 2 Q:	0	0
S2 Range 3 Q:	0	392
S3 Range 1 Q:	0	0
S3 Range 2 Q:	0	0
S3 Range 3 Q:	0	0
S3 Range 4 Q:	0	0
S3 Range 5 Q:	0	0
S3 Range 6 Q:	0	0
S3 Range 7 Q:	923	923
S4 Range 1 Q:	0	0
S4 Range 2 Q:	0	0
S4 Range 3 Q:	0	0
S4 Range 4 Q:	0	0
S4 Range 5 Q:	0	0
S4 Range 6 Q:	719	719
S5 Range 1 Q:	0	0
S5 Range 2 Q:	0	0
S5 Range 3 Q:	458	458
S6 Range 1 Q:	0	0
S6 Range 2 Q:	0	0
S6 Range 3 Q:	0	0
S6 Range 4 Q:	408	0
S7 Range 1 Q:	0	0
S7 Range 2 Q:	0	0
S7 Range 3 Q:	452	0
S8 Range 1 Q:	0	0
S8 Range 2 Q:	0	0
S8 Range 3 Q:	0	0
S8 Range 4 Q:	0	0
S8 Range 5 Q:	0	0
S8 Range 6 Q:	0	0
S8 Range 7 Q:	674	658
S9 Range 1 Q:	0	0
S9 Range 2 Q:	0	0
S9 Range 3 Q:	0	0
S9 Range 4 Q:	0	0
S9 Range 5 Q:	0	0
S9 Range 6 Q:	0	0
S9 Range 7 Q:	944	944
S1 Range 1 Y:	0	0
S1 Range 2 Y:	0	0
S1 Range 3 Y:	1	1
S2 Range 1 Y:	0	0
S2 Range 2 Y:	0	0
S2 Range 3 Y:	0	1
S3 Range 1 Y:	0	0
S3 Range 2 Y:	0	0
S3 Range 3 Y:	0	0
S3 Range 4 Y:	0	0
S3 Range 5 Y:	0	0
S3 Range 6 Y:	0	0
S3 Range 7 Y:	1	1
S4 Range 1 Y:	0	0
S4 Range 2 Y:	0	0
S4 Range 3 Y:	0	0
S4 Range 4 Y:	0	0
S4 Range 5 Y:	0	0
S4 Range 6 Y:	1	1
S5 Range 1 Y:	0	0
S5 Range 2 Y:	0	0
S5 Range 3 Y:	1	1
S6 Range 1 Y:	0	0
S6 Range 2 Y:	0	0
S6 Range 3 Y:	0	0
S6 Range 4 Y:	1	0
S7 Range 1 Y:	0	0
S7 Range 2 Y:	0	0
S7 Range 3 Y:	1	0
S8 Range 1 Y:	0	0
S8 Range 2 Y:	0	0
S8 Range 3 Y:	0	0
S8 Range 4 Y:	0	0
S8 Range 5 Y:	0	0
S8 Range 6 Y:	0	0
S8 Range 7 Y:	1	1
S9 Range 1 Y:	0	0
S9 Range 2 Y:	0	0
S9 Range 3 Y:	0	0
S9 Range 4 Y:	0	0
S9 Range 5 Y:	0	0
S9 Range 6 Y:	0	0
S9 Range 7 Y:	1	1
Inventory Q:	-1.16489e-10	0
Shortage Q:	0	0
Inventory Y:	0	0
Shortage Y:	0	0

## Sheet: Optimal Values
TCP:	266555
TVP:	-3899.97
% variation (bi-obj using WCCM):	0.0338241

## Sheet: Exit Flags
Cost Obj:	1
Value Obj:	1
Bi-Obj:	1

## Sheet: Time & Size
CPU running time (sec):	0.686404
elapsed time (sec):	4.85506
No. of decision variables:	174
No. of constraints:	199
