# Supplementary material for: Datasets for supplier selection and order allocation with green criteria, all-unit quantity discounts and varying number of suppliers
Source: Data Brief. 2017 Jun 9;13:444–52. doi: 10.1016/j.dib.2017.06.018 (PMC5485863; doi:10.1016/j.dib.2017.06.018)
Supplement: Supplementary file 5 — Supplementary material Time analysis data [file mmc5.zip › Data_In_Brief/4.Time Analysis/179 R.xlsx]

## Sheet: Cost - Single Obj Solution
	Period 1	Period 2
S1 Range 1 Q:	0	0
S1 Range 2 Q:	0	0
S1 Range 3 Q:	0	0
S1 Range 4 Q:	0	0
S1 Range 5 Q:	679	679
S2 Range 1 Q:	0	0
S2 Range 2 Q:	0	0
S2 Range 3 Q:	551	551
S3 Range 1 Q:	0	0
S3 Range 2 Q:	0	0
S3 Range 3 Q:	0	0
S3 Range 4 Q:	0	0
S3 Range 5 Q:	0	0
S3 Range 6 Q:	0	539
S4 Range 1 Q:	0	0
S4 Range 2 Q:	0	0
S4 Range 3 Q:	0	0
S4 Range 4 Q:	0	0
S4 Range 5 Q:	464	464
S5 Range 1 Q:	0	0
S5 Range 2 Q:	0	0
S5 Range 3 Q:	0	0
S5 Range 4 Q:	0	0
S5 Range 5 Q:	0	0
S5 Range 6 Q:	857	857
S6 Range 1 Q:	0	0
S6 Range 2 Q:	0	0
S6 Range 3 Q:	0	0
S6 Range 4 Q:	0	0
S6 Range 5 Q:	0	0
S6 Range 6 Q:	0	0
S6 Range 7 Q:	853	853
S7 Range 1 Q:	0	0
S7 Range 2 Q:	0	0
S7 Range 3 Q:	470	470
S8 Range 1 Q:	0	0
S8 Range 2 Q:	0	0
S8 Range 3 Q:	0	0
S8 Range 4 Q:	0	0
S8 Range 5 Q:	0	0
S8 Range 6 Q:	0	0
S8 Range 7 Q:	741	0
S9 Range 1 Q:	0	0
S9 Range 2 Q:	0	0
S9 Range 3 Q:	0	0
S9 Range 4 Q:	0	0
S9 Range 5 Q:	0	0
S9 Range 6 Q:	0	0
S9 Range 7 Q:	972	972
S10 Range 1 Q:	0	0
S10 Range 2 Q:	196	192
S11 Range 1 Q:	0	0
S11 Range 2 Q:	0	0
S11 Range 3 Q:	521	521
S12 Range 1 Q:	0	0
S12 Range 2 Q:	0	0
S12 Range 3 Q:	0	0
S12 Range 4 Q:	1.23521e-12	0
S12 Range 5 Q:	514	514
S13 Range 1 Q:	0	0
S13 Range 2 Q:	0	0
S13 Range 3 Q:	0	0
S13 Range 4 Q:	0	371
S1 Range 1 Y:	0	0
S1 Range 2 Y:	0	0
S1 Range 3 Y:	0	0
S1 Range 4 Y:	0	0
S1 Range 5 Y:	1	1
S2 Range 1 Y:	0	0
S2 Range 2 Y:	0	0
S2 Range 3 Y:	1	1
S3 Range 1 Y:	0	0
S3 Range 2 Y:	0	0
S3 Range 3 Y:	0	0
S3 Range 4 Y:	0	0
S3 Range 5 Y:	0	0
S3 Range 6 Y:	0	1
S4 Range 1 Y:	0	0
S4 Range 2 Y:	0	0
S4 Range 3 Y:	0	0
S4 Range 4 Y:	0	0
S4 Range 5 Y:	1	1
S5 Range 1 Y:	0	0
S5 Range 2 Y:	0	0
S5 Range 3 Y:	0	0
S5 Range 4 Y:	0	0
S5 Range 5 Y:	0	0
S5 Range 6 Y:	1	1
S6 Range 1 Y:	0	0
S6 Range 2 Y:	0	0
S6 Range 3 Y:	0	0
S6 Range 4 Y:	0	0
S6 Range 5 Y:	0	0
S6 Range 6 Y:	0	0
S6 Range 7 Y:	1	1
S7 Range 1 Y:	0	0
S7 Range 2 Y:	0	0
S7 Range 3 Y:	1	1
S8 Range 1 Y:	0	0
S8 Range 2 Y:	0	0
S8 Range 3 Y:	0	0
S8 Range 4 Y:	0	0
S8 Range 5 Y:	0	0
S8 Range 6 Y:	0	0
S8 Range 7 Y:	1	0
S9 Range 1 Y:	0	0
S9 Range 2 Y:	0	0
S9 Range 3 Y:	0	0
S9 Range 4 Y:	0	0
S9 Range 5 Y:	0	0
S9 Range 6 Y:	0	0
S9 Range 7 Y:	1	1
S10 Range 1 Y:	0	0
S10 Range 2 Y:	1	1
S11 Range 1 Y:	0	0
S11 Range 2 Y:	0	0
S11 Range 3 Y:	1	1
S12 Range 1 Y:	0	0
S12 Range 2 Y:	0	0
S12 Range 3 Y:	0	0
S12 Range 4 Y:	0	0
S12 Range 5 Y:	1	1
S13 Range 1 Y:	0	0
S13 Range 2 Y:	0	0
S13 Range 3 Y:	0	0
S13 Range 4 Y:	0	1
Inventory Q:	0	0
Shortage Q:	0	0
Inventory Y:	0	0
Shortage Y:	0	0

## Sheet: Value - Single Obj Solution
	Period 1	Period 2
S1 Range 1 Q:	0	0
S1 Range 2 Q:	0	0
S1 Range 3 Q:	0	0
S1 Range 4 Q:	0	0
S1 Range 5 Q:	679	679
S2 Range 1 Q:	0	0
S2 Range 2 Q:	0	0
S2 Range 3 Q:	551	551
S3 Range 1 Q:	0	0
S3 Range 2 Q:	0	0
S3 Range 3 Q:	0	0
S3 Range 4 Q:	0	0
S3 Range 5 Q:	0	0
S3 Range 6 Q:	0	539
S4 Range 1 Q:	0	0
S4 Range 2 Q:	0	0
S4 Range 3 Q:	0	0
S4 Range 4 Q:	0	0
S4 Range 5 Q:	464	464
S5 Range 1 Q:	0	0
S5 Range 2 Q:	0	0
S5 Range 3 Q:	0	0
S5 Range 4 Q:	0	0
S5 Range 5 Q:	0	0
S5 Range 6 Q:	857	857
S6 Range 1 Q:	0	0
S6 Range 2 Q:	0	0
S6 Range 3 Q:	0	0
S6 Range 4 Q:	0	0
S6 Range 5 Q:	0	0
S6 Range 6 Q:	0	0
S6 Range 7 Q:	853	853
S7 Range 1 Q:	0	0
S7 Range 2 Q:	0	0
S7 Range 3 Q:	470	470
S8 Range 1 Q:	0	0
S8 Range 2 Q:	0	0
S8 Range 3 Q:	0	0
S8 Range 4 Q:	0	0
S8 Range 5 Q:	0	0
S8 Range 6 Q:	0	0
S8 Range 7 Q:	741	0
S9 Range 1 Q:	0	0
S9 Range 2 Q:	0	0
S9 Range 3 Q:	0	0
S9 Range 4 Q:	0	0
S9 Range 5 Q:	0	0
S9 Range 6 Q:	0	0
S9 Range 7 Q:	972	972
S10 Range 1 Q:	0	0
S10 Range 2 Q:	373	373
S11 Range 1 Q:	0	0
S11 Range 2 Q:	0	0
S11 Range 3 Q:	521	521
S12 Range 1 Q:	0	0
S12 Range 2 Q:	0	0
S12 Range 3 Q:	0	0
S12 Range 4 Q:	0	0
S12 Range 5 Q:	514	514
S13 Range 1 Q:	13	0
S13 Range 2 Q:	0	0
S13 Range 3 Q:	0	0
S13 Range 4 Q:	0	0
S1 Range 1 Y:	0	0
S1 Range 2 Y:	0	0
S1 Range 3 Y:	0	0
S1 Range 4 Y:	0	0
S1 Range 5 Y:	1	1
S2 Range 1 Y:	0	0
S2 Range 2 Y:	0	0
S2 Range 3 Y:	1	1
S3 Range 1 Y:	0	0
S3 Range 2 Y:	0	0
S3 Range 3 Y:	0	0
S3 Range 4 Y:	0	0
S3 Range 5 Y:	0	0
S3 Range 6 Y:	0	1
S4 Range 1 Y:	0	0
S4 Range 2 Y:	0	0
S4 Range 3 Y:	0	0
S4 Range 4 Y:	0	0
S4 Range 5 Y:	1	1
S5 Range 1 Y:	0	0
S5 Range 2 Y:	0	0
S5 Range 3 Y:	0	0
S5 Range 4 Y:	0	0
S5 Range 5 Y:	0	0
S5 Range 6 Y:	1	1
S6 Range 1 Y:	0	0
S6 Range 2 Y:	0	0
S6 Range 3 Y:	0	0
S6 Range 4 Y:	0	0
S6 Range 5 Y:	0	0
S6 Range 6 Y:	0	0
S6 Range 7 Y:	1	1
S7 Range 1 Y:	0	0
S7 Range 2 Y:	0	0
S7 Range 3 Y:	1	1
S8 Range 1 Y:	0	0
S8 Range 2 Y:	0	0
S8 Range 3 Y:	0	0
S8 Range 4 Y:	0	0
S8 Range 5 Y:	0	0
S8 Range 6 Y:	0	0
S8 Range 7 Y:	1	0
S9 Range 1 Y:	0	0
S9 Range 2 Y:	0	0
S9 Range 3 Y:	0	0
S9 Range 4 Y:	0	0
S9 Range 5 Y:	0	0
S9 Range 6 Y:	0	0
S9 Range 7 Y:	1	1
S10 Range 1 Y:	0	0
S10 Range 2 Y:	1	1
S11 Range 1 Y:	0	0
S11 Range 2 Y:	0	0
S11 Range 3 Y:	1	1
S12 Range 1 Y:	0	0
S12 Range 2 Y:	0	0
S12 Range 3 Y:	0	0
S12 Range 4 Y:	0	0
S12 Range 5 Y:	1	1
S13 Range 1 Y:	1	0
S13 Range 2 Y:	0	0
S13 Range 3 Y:	0	0
S13 Range 4 Y:	0	0
Inventory Q:	190	4.56252e-09
Shortage Q:	0	-4.56054e-09
Inventory Y:	1	9.12505e-09
Shortage Y:	0	9.12108e-09

## Sheet: Bi-Obj Solution
	Period 1	Period 2
S1 Range 1 Q:	0	0
S1 Range 2 Q:	0	0
S1 Range 3 Q:	0	0
S1 Range 4 Q:	0	0
S1 Range 5 Q:	679	679
S2 Range 1 Q:	0	0
S2 Range 2 Q:	0	0
S2 Range 3 Q:	551	551
S3 Range 1 Q:	0	0
S3 Range 2 Q:	0	0
S3 Range 3 Q:	0	0
S3 Range 4 Q:	0	0
S3 Range 5 Q:	0	0
S3 Range 6 Q:	0	539
S4 Range 1 Q:	0	0
S4 Range 2 Q:	0	0
S4 Range 3 Q:	0	0
S4 Range 4 Q:	0	0
S4 Range 5 Q:	464	464
S5 Range 1 Q:	0	0
S5 Range 2 Q:	0	0
S5 Range 3 Q:	0	0
S5 Range 4 Q:	0	0
S5 Range 5 Q:	0	0
S5 Range 6 Q:	857	857
S6 Range 1 Q:	0	0
S6 Range 2 Q:	0	0
S6 Range 3 Q:	0	0
S6 Range 4 Q:	0	0
S6 Range 5 Q:	0	0
S6 Range 6 Q:	0	0
S6 Range 7 Q:	853	853
S7 Range 1 Q:	0	0
S7 Range 2 Q:	0	0
S7 Range 3 Q:	470	470
S8 Range 1 Q:	0	0
S8 Range 2 Q:	0	0
S8 Range 3 Q:	0	0
S8 Range 4 Q:	0	0
S8 Range 5 Q:	0	0
S8 Range 6 Q:	0	0
S8 Range 7 Q:	741	0
S9 Range 1 Q:	0	0
S9 Range 2 Q:	0	0
S9 Range 3 Q:	0	0
S9 Range 4 Q:	0	0
S9 Range 5 Q:	0	0
S9 Range 6 Q:	0	0
S9 Range 7 Q:	972	972
S10 Range 1 Q:	0	0
S10 Range 2 Q:	373	373
S11 Range 1 Q:	0	0
S11 Range 2 Q:	0	0
S11 Range 3 Q:	521	521
S12 Range 1 Q:	0	0
S12 Range 2 Q:	0	0
S12 Range 3 Q:	0	0
S12 Range 4 Q:	0	0
S12 Range 5 Q:	514	514
S13 Range 1 Q:	0	13
S13 Range 2 Q:	0	0
S13 Range 3 Q:	0	0
S13 Range 4 Q:	0	0
S1 Range 1 Y:	0	0
S1 Range 2 Y:	0	0
S1 Range 3 Y:	0	0
S1 Range 4 Y:	0	0
S1 Range 5 Y:	1	1
S2 Range 1 Y:	0	0
S2 Range 2 Y:	0	0
S2 Range 3 Y:	1	1
S3 Range 1 Y:	0	0
S3 Range 2 Y:	0	0
S3 Range 3 Y:	0	0
S3 Range 4 Y:	0	0
S3 Range 5 Y:	0	0
S3 Range 6 Y:	0	1
S4 Range 1 Y:	0	0
S4 Range 2 Y:	0	0
S4 Range 3 Y:	0	0
S4 Range 4 Y:	0	0
S4 Range 5 Y:	1	1
S5 Range 1 Y:	0	0
S5 Range 2 Y:	0	0
S5 Range 3 Y:	0	0
S5 Range 4 Y:	0	0
S5 Range 5 Y:	0	0
S5 Range 6 Y:	1	1
S6 Range 1 Y:	0	0
S6 Range 2 Y:	0	0
S6 Range 3 Y:	0	0
S6 Range 4 Y:	0	0
S6 Range 5 Y:	0	0
S6 Range 6 Y:	0	0
S6 Range 7 Y:	1	1
S7 Range 1 Y:	0	0
S7 Range 2 Y:	0	0
S7 Range 3 Y:	1	1
S8 Range 1 Y:	0	0
S8 Range 2 Y:	0	0
S8 Range 3 Y:	0	0
S8 Range 4 Y:	0	0
S8 Range 5 Y:	0	0
S8 Range 6 Y:	0	0
S8 Range 7 Y:	1	0
S9 Range 1 Y:	0	0
S9 Range 2 Y:	0	0
S9 Range 3 Y:	0	0
S9 Range 4 Y:	0	0
S9 Range 5 Y:	0	0
S9 Range 6 Y:	0	0
S9 Range 7 Y:	1	1
S10 Range 1 Y:	0	0
S10 Range 2 Y:	1	1
S11 Range 1 Y:	0	0
S11 Range 2 Y:	0	0
S11 Range 3 Y:	1	1
S12 Range 1 Y:	0	0
S12 Range 2 Y:	0	0
S12 Range 3 Y:	0	0
S12 Range 4 Y:	0	0
S12 Range 5 Y:	1	1
S13 Range 1 Y:	0	1
S13 Range 2 Y:	0	0
S13 Range 3 Y:	0	0
S13 Range 4 Y:	0	0
Inventory Q:	177	0
Shortage Q:	0	0
Inventory Y:	1	0
Shortage Y:	0	0

## Sheet: Optimal Values
TCP:	396639
TVP:	-8105.86
% variation (bi-obj using WCCM):	0.00243899

## Sheet: Exit Flags
Cost Obj:	1
Value Obj:	1
Bi-Obj:	1

## Sheet: Time & Size
CPU running time (sec):	0.780005
elapsed time (sec):	4.94215
No. of decision variables:	234
No. of constraints:	266
