# Supplementary material for: Datasets for supplier selection and order allocation with green criteria, all-unit quantity discounts and varying number of suppliers
Source: Data Brief. 2017 Jun 9;13:444–52. doi: 10.1016/j.dib.2017.06.018 (PMC5485863; doi:10.1016/j.dib.2017.06.018)
Supplement: Supplementary file 5 — Supplementary material Time analysis data [file mmc5.zip › Data_In_Brief/4.Time Analysis/18 R.xlsx]

## Sheet: Cost - Single Obj Solution
	Period 1	Period 2	Period 3
S1 Range 1 Q:	0	0	0
S1 Range 2 Q:	0	0	0
S1 Range 3 Q:	0	0	0
S1 Range 4 Q:	0	0	0
S1 Range 5 Q:	0	0	0
S1 Range 6 Q:	1775	0	1480
S2 Range 1 Q:	0	0	0
S2 Range 2 Q:	0	0	0
S2 Range 3 Q:	0	614	443
S3 Range 1 Q:	0	0	0
S3 Range 2 Q:	0	0	0
S3 Range 3 Q:	9.81775e-10	0	0
S3 Range 4 Q:	0	0	0
S3 Range 5 Q:	0	0	0
S3 Range 6 Q:	0	1163	0
S4 Range 1 Q:	0	0	0
S4 Range 2 Q:	0	0	0
S4 Range 3 Q:	496	661	0
S1 Range 1 Y:	0	0	0
S1 Range 2 Y:	0	0	0
S1 Range 3 Y:	0	0	0
S1 Range 4 Y:	0	0	0
S1 Range 5 Y:	0	0	0
S1 Range 6 Y:	1	0	1
S2 Range 1 Y:	0	0	0
S2 Range 2 Y:	0	0	0
S2 Range 3 Y:	0	1	1
S3 Range 1 Y:	0	0	0
S3 Range 2 Y:	0	0	0
S3 Range 3 Y:	2.53035e-12	0	0
S3 Range 4 Y:	0	0	0
S3 Range 5 Y:	0	0	0
S3 Range 6 Y:	0	1	0
S4 Range 1 Y:	0	0	0
S4 Range 2 Y:	0	0	0
S4 Range 3 Y:	1	1	0
Inventory Q:	962	0	0
Shortage Q:	0	0	0
Inventory Y:	1	0	0
Shortage Y:	0	0	0

## Sheet: Value - Single Obj Solution
	Period 1	Period 2	Period 3
S1 Range 1 Q:	0	0	0
S1 Range 2 Q:	0	0	0
S1 Range 3 Q:	0	0	0
S1 Range 4 Q:	0	0	0
S1 Range 5 Q:	1400	0	0
S1 Range 6 Q:	0	0	1775
S2 Range 1 Q:	0	0	0
S2 Range 2 Q:	0	0	0
S2 Range 3 Q:	0	614	614
S3 Range 1 Q:	0	0	0
S3 Range 2 Q:	0	0	0
S3 Range 3 Q:	0	0	0
S3 Range 4 Q:	0	0	0
S3 Range 5 Q:	0	0	0
S3 Range 6 Q:	0	0	0
S4 Range 1 Q:	0	0	0
S4 Range 2 Q:	0	0	0
S4 Range 3 Q:	743	743	743
S1 Range 1 Y:	0	0	0
S1 Range 2 Y:	0	0	0
S1 Range 3 Y:	0	0	0
S1 Range 4 Y:	0	0	0
S1 Range 5 Y:	1	0	0
S1 Range 6 Y:	0	0	1
S2 Range 1 Y:	0	0	0
S2 Range 2 Y:	0	0	0
S2 Range 3 Y:	0	1	1
S3 Range 1 Y:	0	0	0
S3 Range 2 Y:	0	0	0
S3 Range 3 Y:	0	0	0
S3 Range 4 Y:	0	0	0
S3 Range 5 Y:	0	0	0
S3 Range 6 Y:	0	0	0
S4 Range 1 Y:	0	0	0
S4 Range 2 Y:	0	0	0
S4 Range 3 Y:	1	1	1
Inventory Q:	834	0	0
Shortage Q:	0	-1209	0
Inventory Y:	1	0	0
Shortage Y:	0	1	0

## Sheet: Bi-Obj Solution
	Period 1	Period 2	Period 3
S1 Range 1 Q:	0	0	0
S1 Range 2 Q:	0	0	0
S1 Range 3 Q:	0	0	592
S1 Range 4 Q:	0	0	0
S1 Range 5 Q:	0	0	0
S1 Range 6 Q:	1775	0	0
S2 Range 1 Q:	0	0	0
S2 Range 2 Q:	0	0	0
S2 Range 3 Q:	0	614	614
S3 Range 1 Q:	0	0	0
S3 Range 2 Q:	0	0	0
S3 Range 3 Q:	0	0	0
S3 Range 4 Q:	0	0	0
S3 Range 5 Q:	0	834	0
S3 Range 6 Q:	0	0	0
S4 Range 1 Q:	0	0	0
S4 Range 2 Q:	0	0	0
S4 Range 3 Q:	743	743	717
S1 Range 1 Y:	0	0	0
S1 Range 2 Y:	0	0	0
S1 Range 3 Y:	0	0	1
S1 Range 4 Y:	0	0	0
S1 Range 5 Y:	0	0	0
S1 Range 6 Y:	1	0	0
S2 Range 1 Y:	0	0	0
S2 Range 2 Y:	0	0	0
S2 Range 3 Y:	0	1	1
S3 Range 1 Y:	0	0	0
S3 Range 2 Y:	0	0	0
S3 Range 3 Y:	0	0	0
S3 Range 4 Y:	0	0	0
S3 Range 5 Y:	0	1	0
S3 Range 6 Y:	0	0	0
S4 Range 1 Y:	0	0	0
S4 Range 2 Y:	0	0	0
S4 Range 3 Y:	1	1	1
Inventory Q:	1209	0	0
Shortage Q:	0	3.85731e-11	0
Inventory Y:	1	0	0
Shortage Y:	0	0	0

## Sheet: Optimal Values
TCP:	221524
TVP:	-4342.39
% variation (bi-obj using WCCM):	0.054835

## Sheet: Exit Flags
Cost Obj:	1
Value Obj:	1
Bi-Obj:	1

## Sheet: Time & Size
CPU running time (sec):	0.514803
elapsed time (sec):	4.63122
No. of decision variables:	102
No. of constraints:	123
