# Supplementary material for: Datasets for supplier selection and order allocation with green criteria, all-unit quantity discounts and varying number of suppliers
Source: Data Brief. 2017 Jun 9;13:444–52. doi: 10.1016/j.dib.2017.06.018 (PMC5485863; doi:10.1016/j.dib.2017.06.018)
Supplement: Supplementary file 5 — Supplementary material Time analysis data [file mmc5.zip › Data_In_Brief/4.Time Analysis/185 R.xlsx]

## Sheet: Cost - Single Obj Solution
	Period 1	Period 2
S1 Range 1 Q:	0	0
S1 Range 2 Q:	0	0
S1 Range 3 Q:	0	0
S1 Range 4 Q:	0	0
S1 Range 5 Q:	0	0
S1 Range 6 Q:	855	887
S2 Range 1 Q:	0	0
S2 Range 2 Q:	0	0
S2 Range 3 Q:	0	0
S2 Range 4 Q:	0	0
S2 Range 5 Q:	0	0
S2 Range 6 Q:	749	749
S3 Range 1 Q:	0	0
S3 Range 2 Q:	0	0
S3 Range 3 Q:	0	0
S3 Range 4 Q:	0	0
S3 Range 5 Q:	0	0
S3 Range 6 Q:	0	0
S3 Range 7 Q:	1000	1000
S4 Range 1 Q:	0	0
S4 Range 2 Q:	0	0
S4 Range 3 Q:	0	0
S4 Range 4 Q:	0	0
S4 Range 5 Q:	388	0
S5 Range 1 Q:	0	0
S5 Range 2 Q:	0	0
S5 Range 3 Q:	0	0
S5 Range 4 Q:	771	771
S6 Range 1 Q:	0	0
S6 Range 2 Q:	0	0
S6 Range 3 Q:	0	0
S6 Range 4 Q:	0	0
S6 Range 5 Q:	459	459
S7 Range 1 Q:	0	0
S7 Range 2 Q:	0	0
S7 Range 3 Q:	0	0
S7 Range 4 Q:	483	0
S8 Range 1 Q:	0	0
S8 Range 2 Q:	0	0
S8 Range 3 Q:	0	0
S8 Range 4 Q:	0	0
S8 Range 5 Q:	0	0
S8 Range 6 Q:	370	0
S9 Range 1 Q:	0	0
S9 Range 2 Q:	0	0
S9 Range 3 Q:	0	0
S9 Range 4 Q:	0	0
S9 Range 5 Q:	0	0
S9 Range 6 Q:	0	0
S9 Range 7 Q:	685	0
S1 Range 1 Y:	0	0
S1 Range 2 Y:	0	0
S1 Range 3 Y:	0	0
S1 Range 4 Y:	0	0
S1 Range 5 Y:	0	0
S1 Range 6 Y:	1	1
S2 Range 1 Y:	0	0
S2 Range 2 Y:	0	0
S2 Range 3 Y:	0	0
S2 Range 4 Y:	0	0
S2 Range 5 Y:	0	0
S2 Range 6 Y:	1	1
S3 Range 1 Y:	0	0
S3 Range 2 Y:	0	0
S3 Range 3 Y:	0	0
S3 Range 4 Y:	0	0
S3 Range 5 Y:	0	0
S3 Range 6 Y:	0	0
S3 Range 7 Y:	1	1
S4 Range 1 Y:	0	0
S4 Range 2 Y:	0	0
S4 Range 3 Y:	0	0
S4 Range 4 Y:	0	0
S4 Range 5 Y:	1	0
S5 Range 1 Y:	0	0
S5 Range 2 Y:	0	0
S5 Range 3 Y:	0	0
S5 Range 4 Y:	1	1
S6 Range 1 Y:	0	0
S6 Range 2 Y:	0	0
S6 Range 3 Y:	0	0
S6 Range 4 Y:	0	0
S6 Range 5 Y:	1	1
S7 Range 1 Y:	0	0
S7 Range 2 Y:	0	0
S7 Range 3 Y:	0	0
S7 Range 4 Y:	1	0
S8 Range 1 Y:	0	0
S8 Range 2 Y:	0	0
S8 Range 3 Y:	0	0
S8 Range 4 Y:	0	0
S8 Range 5 Y:	0	0
S8 Range 6 Y:	1	0
S9 Range 1 Y:	0	0
S9 Range 2 Y:	0	0
S9 Range 3 Y:	0	0
S9 Range 4 Y:	0	0
S9 Range 5 Y:	0	0
S9 Range 6 Y:	0	0
S9 Range 7 Y:	1	0
Inventory Q:	1169	0
Shortage Q:	0	0
Inventory Y:	1	0
Shortage Y:	0	0

## Sheet: Value - Single Obj Solution
	Period 1	Period 2
S1 Range 1 Q:	0	0
S1 Range 2 Q:	0	0
S1 Range 3 Q:	0	0
S1 Range 4 Q:	0	0
S1 Range 5 Q:	0	0
S1 Range 6 Q:	887	887
S2 Range 1 Q:	0	0
S2 Range 2 Q:	0	0
S2 Range 3 Q:	0	0
S2 Range 4 Q:	0	0
S2 Range 5 Q:	0	0
S2 Range 6 Q:	749	749
S3 Range 1 Q:	0	0
S3 Range 2 Q:	0	0
S3 Range 3 Q:	0	0
S3 Range 4 Q:	0	0
S3 Range 5 Q:	0	0
S3 Range 6 Q:	0	0
S3 Range 7 Q:	1000	1000
S4 Range 1 Q:	0	0
S4 Range 2 Q:	0	0
S4 Range 3 Q:	0	0
S4 Range 4 Q:	0	0
S4 Range 5 Q:	484	0
S5 Range 1 Q:	0	0
S5 Range 2 Q:	0	0
S5 Range 3 Q:	0	0
S5 Range 4 Q:	771	771
S6 Range 1 Q:	0	0
S6 Range 2 Q:	0	0
S6 Range 3 Q:	0	0
S6 Range 4 Q:	350	367
S6 Range 5 Q:	0	0
S7 Range 1 Q:	0	0
S7 Range 2 Q:	0	0
S7 Range 3 Q:	0	0
S7 Range 4 Q:	483	0
S8 Range 1 Q:	0	0
S8 Range 2 Q:	0	0
S8 Range 3 Q:	0	0
S8 Range 4 Q:	0	0
S8 Range 5 Q:	0	0
S8 Range 6 Q:	443	0
S9 Range 1 Q:	0	0
S9 Range 2 Q:	0	0
S9 Range 3 Q:	0	0
S9 Range 4 Q:	0	0
S9 Range 5 Q:	0	0
S9 Range 6 Q:	0	0
S9 Range 7 Q:	685	0
S1 Range 1 Y:	0	0
S1 Range 2 Y:	0	0
S1 Range 3 Y:	0	0
S1 Range 4 Y:	0	0
S1 Range 5 Y:	0	0
S1 Range 6 Y:	1	1
S2 Range 1 Y:	0	0
S2 Range 2 Y:	0	0
S2 Range 3 Y:	0	0
S2 Range 4 Y:	0	0
S2 Range 5 Y:	0	0
S2 Range 6 Y:	1	1
S3 Range 1 Y:	0	0
S3 Range 2 Y:	0	0
S3 Range 3 Y:	0	0
S3 Range 4 Y:	0	0
S3 Range 5 Y:	0	0
S3 Range 6 Y:	0	0
S3 Range 7 Y:	1	1
S4 Range 1 Y:	0	0
S4 Range 2 Y:	0	0
S4 Range 3 Y:	0	0
S4 Range 4 Y:	0	0
S4 Range 5 Y:	1	0
S5 Range 1 Y:	0	0
S5 Range 2 Y:	0	0
S5 Range 3 Y:	0	0
S5 Range 4 Y:	1	1
S6 Range 1 Y:	0	0
S6 Range 2 Y:	0	0
S6 Range 3 Y:	0	0
S6 Range 4 Y:	1	1
S6 Range 5 Y:	0	0
S7 Range 1 Y:	0	0
S7 Range 2 Y:	0	0
S7 Range 3 Y:	0	0
S7 Range 4 Y:	1	0
S8 Range 1 Y:	0	0
S8 Range 2 Y:	0	0
S8 Range 3 Y:	0	0
S8 Range 4 Y:	0	0
S8 Range 5 Y:	0	0
S8 Range 6 Y:	1	0
S9 Range 1 Y:	0	0
S9 Range 2 Y:	0	0
S9 Range 3 Y:	0	0
S9 Range 4 Y:	0	0
S9 Range 5 Y:	0	0
S9 Range 6 Y:	0	0
S9 Range 7 Y:	1	0
Inventory Q:	1261	0
Shortage Q:	0	0
Inventory Y:	1	0
Shortage Y:	0	0

## Sheet: Bi-Obj Solution
	Period 1	Period 2
S1 Range 1 Q:	0	0
S1 Range 2 Q:	0	0
S1 Range 3 Q:	0	0
S1 Range 4 Q:	0	0
S1 Range 5 Q:	0	0
S1 Range 6 Q:	777	887
S2 Range 1 Q:	0	0
S2 Range 2 Q:	0	0
S2 Range 3 Q:	0	0
S2 Range 4 Q:	0	0
S2 Range 5 Q:	0	0
S2 Range 6 Q:	749	749
S3 Range 1 Q:	0	0
S3 Range 2 Q:	0	0
S3 Range 3 Q:	0	0
S3 Range 4 Q:	0	0
S3 Range 5 Q:	0	0
S3 Range 6 Q:	0	0
S3 Range 7 Q:	1000	1000
S4 Range 1 Q:	0	0
S4 Range 2 Q:	0	0
S4 Range 3 Q:	0	0
S4 Range 4 Q:	0	0
S4 Range 5 Q:	484	0
S5 Range 1 Q:	0	0
S5 Range 2 Q:	0	0
S5 Range 3 Q:	0	0
S5 Range 4 Q:	771	771
S6 Range 1 Q:	0	0
S6 Range 2 Q:	0	0
S6 Range 3 Q:	0	0
S6 Range 4 Q:	0	0
S6 Range 5 Q:	368	459
S7 Range 1 Q:	0	0
S7 Range 2 Q:	0	0
S7 Range 3 Q:	0	0
S7 Range 4 Q:	483	0
S8 Range 1 Q:	0	0
S8 Range 2 Q:	0	0
S8 Range 3 Q:	0	0
S8 Range 4 Q:	0	0
S8 Range 5 Q:	0	0
S8 Range 6 Q:	443	0
S9 Range 1 Q:	0	0
S9 Range 2 Q:	0	0
S9 Range 3 Q:	0	0
S9 Range 4 Q:	0	0
S9 Range 5 Q:	0	0
S9 Range 6 Q:	0	0
S9 Range 7 Q:	685	0
S1 Range 1 Y:	0	0
S1 Range 2 Y:	0	0
S1 Range 3 Y:	0	0
S1 Range 4 Y:	0	0
S1 Range 5 Y:	0	0
S1 Range 6 Y:	1	1
S2 Range 1 Y:	0	0
S2 Range 2 Y:	0	0
S2 Range 3 Y:	0	0
S2 Range 4 Y:	0	0
S2 Range 5 Y:	0	0
S2 Range 6 Y:	1	1
S3 Range 1 Y:	0	0
S3 Range 2 Y:	0	0
S3 Range 3 Y:	0	0
S3 Range 4 Y:	0	0
S3 Range 5 Y:	0	0
S3 Range 6 Y:	0	0
S3 Range 7 Y:	1	1
S4 Range 1 Y:	0	0
S4 Range 2 Y:	0	0
S4 Range 3 Y:	0	0
S4 Range 4 Y:	0	0
S4 Range 5 Y:	1	0
S5 Range 1 Y:	0	0
S5 Range 2 Y:	0	0
S5 Range 3 Y:	0	0
S5 Range 4 Y:	1	1
S6 Range 1 Y:	0	0
S6 Range 2 Y:	0	0
S6 Range 3 Y:	0	0
S6 Range 4 Y:	0	0
S6 Range 5 Y:	1	1
S7 Range 1 Y:	0	0
S7 Range 2 Y:	0	0
S7 Range 3 Y:	0	0
S7 Range 4 Y:	1	0
S8 Range 1 Y:	0	0
S8 Range 2 Y:	0	0
S8 Range 3 Y:	0	0
S8 Range 4 Y:	0	0
S8 Range 5 Y:	0	0
S8 Range 6 Y:	1	0
S9 Range 1 Y:	0	0
S9 Range 2 Y:	0	0
S9 Range 3 Y:	0	0
S9 Range 4 Y:	0	0
S9 Range 5 Y:	0	0
S9 Range 6 Y:	0	0
S9 Range 7 Y:	1	0
Inventory Q:	1169	0
Shortage Q:	0	0
Inventory Y:	1	0
Shortage Y:	0	0

## Sheet: Optimal Values
TCP:	271011
TVP:	-5085.6
% variation (bi-obj using WCCM):	0.00387399

## Sheet: Exit Flags
Cost Obj:	1
Value Obj:	1
Bi-Obj:	1

## Sheet: Time & Size
CPU running time (sec):	0.733205
elapsed time (sec):	4.83052
No. of decision variables:	164
No. of constraints:	186
