# Supplementary material for: Datasets for supplier selection and order allocation with green criteria, all-unit quantity discounts and varying number of suppliers
Source: Data Brief. 2017 Jun 9;13:444–52. doi: 10.1016/j.dib.2017.06.018 (PMC5485863; doi:10.1016/j.dib.2017.06.018)
Supplement: Supplementary file 5 — Supplementary material Time analysis data [file mmc5.zip › Data_In_Brief/4.Time Analysis/186 R.xlsx]

## Sheet: Cost - Single Obj Solution
	Period 1	Period 2	Period 3	Period 4	Period 5
S1 Range 1 Q:	0	0	0	0	0
S1 Range 2 Q:	0	0	0	0	0
S1 Range 3 Q:	0	0	0	0	0
S1 Range 4 Q:	0	0	0	0	0
S1 Range 5 Q:	0	0	0	0	0
S1 Range 6 Q:	742	839	839	839	839
S2 Range 1 Q:	0	0	0	0	0
S2 Range 2 Q:	0	0	0	0	0
S2 Range 3 Q:	0	0	0	0	0
S2 Range 4 Q:	0	0	9.37828e-11	0	0
S2 Range 5 Q:	0	0	2.42437e-10	0	0
S2 Range 6 Q:	0	0	0	0	0
S2 Range 7 Q:	780	798	909	909	0
S3 Range 1 Q:	0	0	0	0	0
S3 Range 2 Q:	0	0	0	0	0
S3 Range 3 Q:	0	0	0	0	0
S3 Range 4 Q:	0	0	0	0	0
S3 Range 5 Q:	0	0	0	0	0
S3 Range 6 Q:	8.77599e-11	0	0	0	0
S3 Range 7 Q:	468	0	0	545	0
S1 Range 1 Y:	0	0	0	0	0
S1 Range 2 Y:	0	0	0	0	0
S1 Range 3 Y:	0	0	0	0	0
S1 Range 4 Y:	0	0	0	0	0
S1 Range 5 Y:	0	0	0	0	0
S1 Range 6 Y:	1	1	1	1	1
S2 Range 1 Y:	0	0	0	0	0
S2 Range 2 Y:	0	0	0	0	0
S2 Range 3 Y:	0	0	0	0	0
S2 Range 4 Y:	0	0	0	0	0
S2 Range 5 Y:	0	0	0	0	0
S2 Range 6 Y:	0	0	0	0	0
S2 Range 7 Y:	1	1	1	1	0
S3 Range 1 Y:	0	0	0	0	0
S3 Range 2 Y:	0	0	0	0	0
S3 Range 3 Y:	0	0	0	0	0
S3 Range 4 Y:	0	0	0	0	0
S3 Range 5 Y:	0	0	0	0	0
S3 Range 6 Y:	2.25025e-13	0	0	0	0
S3 Range 7 Y:	1	0	0	1	0
Inventory Q:	1.91293e-10	14	141	734	0
Shortage Q:	0	0	0	0	0
Inventory Y:	0	1	1	1	0
Shortage Y:	0	0	0	0	0

## Sheet: Value - Single Obj Solution
	Period 1	Period 2	Period 3	Period 4	Period 5
S1 Range 1 Q:	0	0	0	0	0
S1 Range 2 Q:	0	0	0	0	0
S1 Range 3 Q:	0	0	0	0	0
S1 Range 4 Q:	0	559	559	559	0
S1 Range 5 Q:	0	0	0	0	0
S1 Range 6 Q:	720	0	0	0	839
S2 Range 1 Q:	0	0	0	0	0
S2 Range 2 Q:	0	0	0	0	0
S2 Range 3 Q:	0	0	0	0	0
S2 Range 4 Q:	0	0	0	0	0
S2 Range 5 Q:	0	0	0	0	0
S2 Range 6 Q:	0	0	0	0	0
S2 Range 7 Q:	909	909	909	909	0
S3 Range 1 Q:	0	0	0	0	0
S3 Range 2 Q:	0	0	0	0	0
S3 Range 3 Q:	0	0	0	0	0
S3 Range 4 Q:	0	0	0	0	0
S3 Range 5 Q:	0	0	0	0	0
S3 Range 6 Q:	0	0	0	0	0
S3 Range 7 Q:	545	0	545	545	0
S1 Range 1 Y:	0	0	0	0	0
S1 Range 2 Y:	0	0	0	0	0
S1 Range 3 Y:	0	0	0	0	0
S1 Range 4 Y:	0	1	1	1	0
S1 Range 5 Y:	0	0	0	0	0
S1 Range 6 Y:	1	0	0	0	1
S2 Range 1 Y:	0	0	0	0	0
S2 Range 2 Y:	0	0	0	0	0
S2 Range 3 Y:	0	0	0	0	0
S2 Range 4 Y:	0	0	0	0	0
S2 Range 5 Y:	0	0	0	0	0
S2 Range 6 Y:	0	0	0	0	0
S2 Range 7 Y:	1	1	1	1	0
S3 Range 1 Y:	0	0	0	0	0
S3 Range 2 Y:	0	0	0	0	0
S3 Range 3 Y:	0	0	0	0	0
S3 Range 4 Y:	0	0	0	0	0
S3 Range 5 Y:	0	0	0	0	0
S3 Range 6 Y:	0	0	0	0	0
S3 Range 7 Y:	1	0	1	1	0
Inventory Q:	184	29	421	734	0
Shortage Q:	0	0	0	0	0
Inventory Y:	1	1	1	1	0
Shortage Y:	0	0	0	0	0

## Sheet: Bi-Obj Solution
	Period 1	Period 2	Period 3	Period 4	Period 5
S1 Range 1 Q:	0	0	0	0	0
S1 Range 2 Q:	0	0	0	0	0
S1 Range 3 Q:	0	0	0	0	0
S1 Range 4 Q:	0	0	0	0	0
S1 Range 5 Q:	0	0	0	0	0
S1 Range 6 Q:	700	719	839	839	839
S2 Range 1 Q:	0	0	0	0	0
S2 Range 2 Q:	0	0	0	0	0
S2 Range 3 Q:	0	0	0	0	0
S2 Range 4 Q:	0	0	0	0	0
S2 Range 5 Q:	0	0	0	0	0
S2 Range 6 Q:	0	0	0	0	0
S2 Range 7 Q:	909	909	909	909	0
S3 Range 1 Q:	0	0	0	0	0
S3 Range 2 Q:	0	0	0	0	0
S3 Range 3 Q:	0	0	0	0	0
S3 Range 4 Q:	0	0	0	0	0
S3 Range 5 Q:	0	0	0	0	0
S3 Range 6 Q:	390	0	0	0	0
S3 Range 7 Q:	0	0	0	545	0
S1 Range 1 Y:	0	0	0	0	0
S1 Range 2 Y:	0	0	0	0	0
S1 Range 3 Y:	0	0	0	0	0
S1 Range 4 Y:	0	0	0	0	0
S1 Range 5 Y:	0	0	0	0	0
S1 Range 6 Y:	1	1	1	1	1
S2 Range 1 Y:	0	0	0	0	0
S2 Range 2 Y:	0	0	0	0	0
S2 Range 3 Y:	0	0	0	0	0
S2 Range 4 Y:	0	0	0	0	0
S2 Range 5 Y:	0	0	0	0	0
S2 Range 6 Y:	0	0	0	0	0
S2 Range 7 Y:	1	1	1	1	0
S3 Range 1 Y:	0	0	0	0	0
S3 Range 2 Y:	0	0	0	0	0
S3 Range 3 Y:	0	0	0	0	0
S3 Range 4 Y:	0	0	0	0	0
S3 Range 5 Y:	0	0	0	0	0
S3 Range 6 Y:	1	0	0	0	0
S3 Range 7 Y:	0	0	0	1	0
Inventory Q:	9	14	141	734	0
Shortage Q:	0	0	0	0	0
Inventory Y:	1	1	1	1	0
Shortage Y:	0	0	0	0	0

## Sheet: Optimal Values
TCP:	239896
TVP:	-3119.08
% variation (bi-obj using WCCM):	0.00813647

## Sheet: Exit Flags
Cost Obj:	1
Value Obj:	1
Bi-Obj:	1

## Sheet: Time & Size
CPU running time (sec):	0.951606
elapsed time (sec):	4.70938
No. of decision variables:	178
No. of constraints:	207
