# Supplementary material for: Datasets for supplier selection and order allocation with green criteria, all-unit quantity discounts and varying number of suppliers
Source: Data Brief. 2017 Jun 9;13:444–52. doi: 10.1016/j.dib.2017.06.018 (PMC5485863; doi:10.1016/j.dib.2017.06.018)
Supplement: Supplementary file 5 — Supplementary material Time analysis data [file mmc5.zip › Data_In_Brief/4.Time Analysis/191 R.xlsx]

## Sheet: Cost - Single Obj Solution
	Period 1	Period 2	Period 3	Period 4	Period 5	Period 6	Period 7	Period 8	Period 9	Period 10	Period 11	Period 12	Period 13	Period 14
S1 Range 1 Q:	0	0	0	0	0	0	0	0	0	0	0	0	0	0
S1 Range 2 Q:	0	0	0	0	0	0	0	0	0	0	0	0	0	0
S1 Range 3 Q:	0	0	0	0	0	0	0	0	0	0	0	0	0	0
S1 Range 4 Q:	0	0	0	0	0	0	0	0	0	0	0	0	0	0
S1 Range 5 Q:	0	0	0	0	0	0	0	0	0	0	0	0	0	0
S1 Range 6 Q:	0	0	0	0	0	0	0	0	0	0	0	0	0	0
S1 Range 7 Q:	1007	974	1007	0	940	0	1007	0	1007	0	1007	0	0	0
S2 Range 1 Q:	0	0	0	0	0	0	0	0	0	0	0	0	0	0
S2 Range 2 Q:	0	0	0	0	0	0	0	0	0	0	0	0	0	0
S2 Range 3 Q:	0	0	0	0	0	0	0	0	0	0	0	0	0	0
S2 Range 4 Q:	0	0	0	0	0	0	0	0	0	0	0	0	0	0
S2 Range 5 Q:	0	0	0	0	0	0	0	0	0	0	0	0	0	0
S2 Range 6 Q:	689	0	689	689	689	689	689	689	689	689	689	0	0	689
S3 Range 1 Q:	0	0	0	0	0	0	0	0	0	0	0	0	0	0
S3 Range 2 Q:	0	0	0	0	0	0	0	0	0	0	0	0	0	0
S3 Range 3 Q:	0	0	0	0	0	0	0	0	0	0	0	0	0	0
S3 Range 4 Q:	0	0	0	0	0	0	0	0	0	0	0	0	0	0
S3 Range 5 Q:	0	0	0	0	0	0	0	0	0	0	0	0	0	0
S3 Range 6 Q:	0	0	0	0	0	0	0	0	0	0	0	0	0	0
S3 Range 7 Q:	0	1042	0	1042	1042	0	1042	1042	1042	0	1042	1042	1042	0
S1 Range 1 Y:	0	0	0	0	0	0	0	0	0	0	0	0	0	0
S1 Range 2 Y:	0	0	0	0	0	0	0	0	0	0	0	0	0	0
S1 Range 3 Y:	0	0	0	0	0	0	0	0	0	0	0	0	0	0
S1 Range 4 Y:	0	0	0	0	0	0	0	0	0	0	0	0	0	0
S1 Range 5 Y:	0	0	0	0	0	0	0	0	0	0	0	0	0	0
S1 Range 6 Y:	0	0	0	0	0	0	0	0	0	0	0	0	0	0
S1 Range 7 Y:	1	1	1	0	1	0	1	0	1	0	1	0	0	0
S2 Range 1 Y:	0	0	0	0	0	0	0	0	0	0	0	0	0	0
S2 Range 2 Y:	0	0	0	0	0	0	0	0	0	0	0	0	0	0
S2 Range 3 Y:	0	0	0	0	0	0	0	0	0	0	0	0	0	0
S2 Range 4 Y:	0	0	0	0	0	0	0	0	0	0	0	0	0	0
S2 Range 5 Y:	0	0	0	0	0	0	0	0	0	0	0	0	0	0
S2 Range 6 Y:	1	0	1	1	1	1	1	1	1	1	1	0	0	1
S3 Range 1 Y:	0	0	0	0	0	0	0	0	0	0	0	0	0	0
S3 Range 2 Y:	0	0	0	0	0	0	0	0	0	0	0	0	0	0
S3 Range 3 Y:	0	0	0	0	0	0	0	0	0	0	0	0	0	0
S3 Range 4 Y:	0	0	0	0	0	0	0	0	0	0	0	0	0	0
S3 Range 5 Y:	0	0	0	0	0	0	0	0	0	0	0	0	0	0
S3 Range 6 Y:	0	0	0	0	0	0	0	0	0	0	0	0	0	0
S3 Range 7 Y:	0	1	0	1	1	0	1	1	1	0	1	1	1	0
Inventory Q:	0	321	267	0	1126	305	1518	1551	2436	1426	2462	1770	941	0
Shortage Q:	-59	0	0	0	0	0	0	0	0	0	0	0	0	0
Inventory Y:	0	1	1	0	1	1	1	1	1	1	1	1	1	0
Shortage Y:	1	0	0	0	0	0	0	0	0	0	0	0	0	0

## Sheet: Value - Single Obj Solution
	Period 1	Period 2	Period 3	Period 4	Period 5	Period 6	Period 7	Period 8	Period 9	Period 10	Period 11	Period 12	Period 13	Period 14
S1 Range 1 Q:	0	0	0	0	0	0	0	0	0	0	0	0	0	0
S1 Range 2 Q:	0	0	0	0	0	0	0	0	0	0	0	0	0	0
S1 Range 3 Q:	0	0	0	0	0	0	0	0	0	0	0	0	0	0
S1 Range 4 Q:	0	0	0	0	0	0	0	0	0	0	0	0	0	0
S1 Range 5 Q:	0	0	0	0	0	0	0	0	0	0	0	0	0	0
S1 Range 6 Q:	0	0	0	0	0	0	0	0	0	0	0	0	0	0
S1 Range 7 Q:	1007	1007	1007	0	1007	0	1007	0	1007	0	1007	0	0	0
S2 Range 1 Q:	0	0	0	0	0	0	0	0	0	0	0	0	0	0
S2 Range 2 Q:	0	0	0	0	0	0	0	0	0	0	0	0	0	0
S2 Range 3 Q:	0	0	0	0	0	0	0	0	0	0	0	0	0	0
S2 Range 4 Q:	0	0	0	0	0	0	0	0	0	0	0	0	0	0
S2 Range 5 Q:	0	0	0	0	0	0	0	0	0	0	0	0	0	0
S2 Range 6 Q:	689	689	689	689	689	689	689	689	689	689	689	0	0	689
S3 Range 1 Q:	0	0	0	0	0	0	0	0	0	0	0	0	0	0
S3 Range 2 Q:	0	0	0	0	0	0	0	0	0	0	0	0	0	0
S3 Range 3 Q:	0	0	0	0	0	0	0	0	0	0	0	0	0	0
S3 Range 4 Q:	0	0	0	0	0	0	0	0	0	0	0	0	0	0
S3 Range 5 Q:	0	0	0	0	0	0	0	0	0	0	0	744	0	0
S3 Range 6 Q:	0	0	0	891	893	0	0	0	0	0	0	0	0	0
S3 Range 7 Q:	0	1042	0	0	0	0	1042	894	1042	0	999	0	1042	0
S1 Range 1 Y:	0	0	0	0	0	0	0	0	0	0	0	0	0	0
S1 Range 2 Y:	0	0	0	0	0	0	0	0	0	0	0	0	0	0
S1 Range 3 Y:	0	0	0	0	0	0	0	0	0	0	0	0	0	0
S1 Range 4 Y:	0	0	0	0	0	0	0	0	0	0	0	0	0	0
S1 Range 5 Y:	0	0	0	0	0	0	0	0	0	0	0	0	0	0
S1 Range 6 Y:	0	0	0	0	0	0	0	0	0	0	0	0	0	0
S1 Range 7 Y:	1	1	1	0	1	0	1	0	1	0	1	0	0	0
S2 Range 1 Y:	0	0	0	0	0	0	0	0	0	0	0	0	0	0
S2 Range 2 Y:	0	0	0	0	0	0	0	0	0	0	0	0	0	0
S2 Range 3 Y:	0	0	0	0	0	0	0	0	0	0	0	0	0	0
S2 Range 4 Y:	0	0	0	0	0	0	0	0	0	0	0	0	0	0
S2 Range 5 Y:	0	0	0	0	0	0	0	0	0	0	0	0	0	0
S2 Range 6 Y:	1	1	1	1	1	1	1	1	1	1	1	0	0	1
S3 Range 1 Y:	0	0	0	0	0	0	0	0	0	0	0	0	0	0
S3 Range 2 Y:	0	0	0	0	0	0	0	0	0	0	0	0	0	0
S3 Range 3 Y:	0	0	0	0	0	0	0	0	0	0	0	0	0	0
S3 Range 4 Y:	0	0	0	0	0	0	0	0	0	0	0	0	0	0
S3 Range 5 Y:	0	0	0	0	0	0	0	0	0	0	0	1	0	0
S3 Range 6 Y:	0	0	0	1	1	0	0	0	0	0	0	0	0	0
S3 Range 7 Y:	0	1	0	0	0	0	1	1	1	0	1	0	1	0
Inventory Q:	0	1043	989	571	1615	794	2007	1892	2777	1767	2760	1770	941	0
Shortage Q:	-59	0	0	0	0	0	0	0	0	0	0	0	0	0
Inventory Y:	0	1	1	1	1	1	1	1	1	1	1	1	1	0
Shortage Y:	1	0	0	0	0	0	0	0	0	0	0	0	0	0

## Sheet: Bi-Obj Solution
	Period 1	Period 2	Period 3	Period 4	Period 5	Period 6	Period 7	Period 8	Period 9	Period 10	Period 11	Period 12	Period 13	Period 14
S1 Range 1 Q:	0	0	0	0	0	0	0	0	0	0	0	0	0	0
S1 Range 2 Q:	0	0	0	0	0	0	0	0	0	0	0	0	0	0
S1 Range 3 Q:	0	0	0	0	0	0	0	0	0	0	0	0	0	0
S1 Range 4 Q:	0	0	0	0	0	0	0	0	0	0	0	0	0	0
S1 Range 5 Q:	0	0	0	0	0	0	0	0	0	0	0	0	0	0
S1 Range 6 Q:	0	0	0	0	0	0	0	0	0	0	0	0	0	0
S1 Range 7 Q:	1007	1007	1007	0	1007	0	1007	0	1007	0	1007	0	0	0
S2 Range 1 Q:	0	0	0	0	0	0	0	0	0	0	0	0	0	0
S2 Range 2 Q:	0	0	0	0	0	0	0	0	0	0	0	0	0	0
S2 Range 3 Q:	0	0	0	0	0	0	0	0	0	0	0	0	0	0
S2 Range 4 Q:	0	0	0	0	0	0	0	0	0	0	0	0	0	0
S2 Range 5 Q:	0	7.72638e-10	0	0	0	0	0	0	0	0	0	0	0	0
S2 Range 6 Q:	689	0	689	689	689	689	689	689	689	689	689	0	0	689
S3 Range 1 Q:	0	0	0	0	0	0	0	0	0	0	0	0	0	0
S3 Range 2 Q:	0	0	0	0	0	0	0	0	0	0	0	0	0	0
S3 Range 3 Q:	0	0	0	0	0	0	0	0	0	0	0	0	0	0
S3 Range 4 Q:	0	0	0	0	0	0	0	0	0	0	0	0	0	0
S3 Range 5 Q:	0	0	0	0	0	0	0	0	0	0	0	0	0	0
S3 Range 6 Q:	0	0	0	0	0	0	0	0	0	0	0	0	0	0
S3 Range 7 Q:	0	1009	0	1042	975	0	1042	1042	1042	0	1042	1042	1042	0
S1 Range 1 Y:	0	0	0	0	0	0	0	0	0	0	0	0	0	0
S1 Range 2 Y:	0	0	0	0	0	0	0	0	0	0	0	0	0	0
S1 Range 3 Y:	0	0	0	0	0	0	0	0	0	0	0	0	0	0
S1 Range 4 Y:	0	0	0	0	0	0	0	0	0	0	0	0	0	0
S1 Range 5 Y:	0	0	0	0	0	0	0	0	0	0	0	0	0	0
S1 Range 6 Y:	0	0	0	0	0	0	0	0	0	0	0	0	0	0
S1 Range 7 Y:	1	1	1	0	1	0	1	0	1	0	1	0	0	0
S2 Range 1 Y:	0	0	0	0	0	0	0	0	0	0	0	0	0	0
S2 Range 2 Y:	0	0	0	0	0	0	0	0	0	0	0	0	0	0
S2 Range 3 Y:	0	0	0	0	0	0	0	0	0	0	0	0	0	0
S2 Range 4 Y:	0	0	0	0	0	0	0	0	0	0	0	0	0	0
S2 Range 5 Y:	0	1.34606e-12	0	0	0	0	0	0	0	0	0	0	0	0
S2 Range 6 Y:	1	0	1	1	1	1	1	1	1	1	1	0	0	1
S3 Range 1 Y:	0	0	0	0	0	0	0	0	0	0	0	0	0	0
S3 Range 2 Y:	0	0	0	0	0	0	0	0	0	0	0	0	0	0
S3 Range 3 Y:	0	0	0	0	0	0	0	0	0	0	0	0	0	0
S3 Range 4 Y:	0	0	0	0	0	0	0	0	0	0	0	0	0	0
S3 Range 5 Y:	0	0	0	0	0	0	0	0	0	0	0	0	0	0
S3 Range 6 Y:	0	0	0	0	0	0	0	0	0	0	0	0	0	0
S3 Range 7 Y:	0	1	0	1	1	0	1	1	1	0	1	1	1	0
Inventory Q:	0	321	267	0	1126	305	1518	1551	2436	1426	2462	1770	941	0
Shortage Q:	-59	0	0	0	0	0	0	0	0	0	0	0	0	0
Inventory Y:	0	1	1	0	1	1	1	1	1	1	1	1	1	0
Shortage Y:	1	0	0	0	0	0	0	0	0	0	0	0	0	0

## Sheet: Optimal Values
TCP:	679930
TVP:	-10753.4
% variation (bi-obj using WCCM):	0.0113877

## Sheet: Exit Flags
Cost Obj:	1
Value Obj:	1
Bi-Obj:	1

## Sheet: Time & Size
CPU running time (sec):	0.873606
elapsed time (sec):	4.88463
No. of decision variables:	424
No. of constraints:	496
