# Supplementary material for: Datasets for supplier selection and order allocation with green criteria, all-unit quantity discounts and varying number of suppliers
Source: Data Brief. 2017 Jun 9;13:444–52. doi: 10.1016/j.dib.2017.06.018 (PMC5485863; doi:10.1016/j.dib.2017.06.018)
Supplement: Supplementary file 5 — Supplementary material Time analysis data [file mmc5.zip › Data_In_Brief/4.Time Analysis/193 R.xlsx]

## Sheet: Cost - Single Obj Solution
	Period 1	Period 2
S1 Range 1 Q:	0	0
S1 Range 2 Q:	0	0
S1 Range 3 Q:	0	0
S1 Range 4 Q:	0	0
S1 Range 5 Q:	689	689
S2 Range 1 Q:	0	0
S2 Range 2 Q:	0	0
S2 Range 3 Q:	0	0
S2 Range 4 Q:	663	663
S3 Range 1 Q:	0	0
S3 Range 2 Q:	0	0
S3 Range 3 Q:	0	0
S3 Range 4 Q:	0	0
S3 Range 5 Q:	0	2.23064e-10
S3 Range 6 Q:	449	449
S4 Range 1 Q:	0	0
S4 Range 2 Q:	0	0
S4 Range 3 Q:	0	0
S4 Range 4 Q:	691	691
S5 Range 1 Q:	0	0
S5 Range 2 Q:	0	0
S5 Range 3 Q:	0	0
S5 Range 4 Q:	0	0
S5 Range 5 Q:	624	624
S6 Range 1 Q:	0	0
S6 Range 2 Q:	0	0
S6 Range 3 Q:	0	0
S6 Range 4 Q:	679	679
S7 Range 1 Q:	0	0
S7 Range 2 Q:	0	0
S7 Range 3 Q:	0	548
S8 Range 1 Q:	0	0
S8 Range 2 Q:	0	0
S8 Range 3 Q:	362	362
S9 Range 1 Q:	0	0
S9 Range 2 Q:	0	0
S9 Range 3 Q:	509	509
S10 Range 1 Q:	0	0
S10 Range 2 Q:	0	0
S10 Range 3 Q:	0	0
S10 Range 4 Q:	675	675
S11 Range 1 Q:	0	0
S11 Range 2 Q:	0	0
S11 Range 3 Q:	539	504
S12 Range 1 Q:	0	0
S12 Range 2 Q:	0	375
S13 Range 1 Q:	0	0
S13 Range 2 Q:	0	0
S13 Range 3 Q:	0	0
S13 Range 4 Q:	419	419
S14 Range 1 Q:	0	0
S14 Range 2 Q:	0	0
S14 Range 3 Q:	489	346
S15 Range 1 Q:	0	0
S15 Range 2 Q:	0	0
S15 Range 3 Q:	0	0
S15 Range 4 Q:	763	763
S1 Range 1 Y:	0	0
S1 Range 2 Y:	0	0
S1 Range 3 Y:	0	0
S1 Range 4 Y:	0	0
S1 Range 5 Y:	1	1
S2 Range 1 Y:	0	0
S2 Range 2 Y:	0	0
S2 Range 3 Y:	0	0
S2 Range 4 Y:	1	1
S3 Range 1 Y:	0	0
S3 Range 2 Y:	0	0
S3 Range 3 Y:	0	0
S3 Range 4 Y:	0	0
S3 Range 5 Y:	0	5.96414e-13
S3 Range 6 Y:	1	1
S4 Range 1 Y:	0	0
S4 Range 2 Y:	0	0
S4 Range 3 Y:	0	0
S4 Range 4 Y:	1	1
S5 Range 1 Y:	0	0
S5 Range 2 Y:	0	0
S5 Range 3 Y:	0	0
S5 Range 4 Y:	0	0
S5 Range 5 Y:	1	1
S6 Range 1 Y:	0	0
S6 Range 2 Y:	0	0
S6 Range 3 Y:	0	0
S6 Range 4 Y:	1	1
S7 Range 1 Y:	0	0
S7 Range 2 Y:	0	0
S7 Range 3 Y:	0	1
S8 Range 1 Y:	0	0
S8 Range 2 Y:	0	0
S8 Range 3 Y:	1	1
S9 Range 1 Y:	0	0
S9 Range 2 Y:	0	0
S9 Range 3 Y:	1	1
S10 Range 1 Y:	0	0
S10 Range 2 Y:	0	0
S10 Range 3 Y:	0	0
S10 Range 4 Y:	1	1
S11 Range 1 Y:	0	0
S11 Range 2 Y:	0	0
S11 Range 3 Y:	1	1
S12 Range 1 Y:	0	0
S12 Range 2 Y:	0	1
S13 Range 1 Y:	0	0
S13 Range 2 Y:	0	0
S13 Range 3 Y:	0	0
S13 Range 4 Y:	1	1
S14 Range 1 Y:	0	0
S14 Range 2 Y:	0	0
S14 Range 3 Y:	1	1
S15 Range 1 Y:	0	0
S15 Range 2 Y:	0	0
S15 Range 3 Y:	0	0
S15 Range 4 Y:	1	1
Inventory Q:	-1.96674e-10	0
Shortage Q:	0	0
Inventory Y:	-1.55351e-13	0
Shortage Y:	0	0

## Sheet: Value - Single Obj Solution
	Period 1	Period 2
S1 Range 1 Q:	0	0
S1 Range 2 Q:	0	0
S1 Range 3 Q:	0	0
S1 Range 4 Q:	453	0
S1 Range 5 Q:	0	689
S2 Range 1 Q:	0	0
S2 Range 2 Q:	0	0
S2 Range 3 Q:	0	0
S2 Range 4 Q:	663	663
S3 Range 1 Q:	0	0
S3 Range 2 Q:	0	0
S3 Range 3 Q:	0	0
S3 Range 4 Q:	0	0
S3 Range 5 Q:	0	0
S3 Range 6 Q:	449	449
S4 Range 1 Q:	0	0
S4 Range 2 Q:	0	0
S4 Range 3 Q:	0	0
S4 Range 4 Q:	691	691
S5 Range 1 Q:	0	0
S5 Range 2 Q:	0	0
S5 Range 3 Q:	0	0
S5 Range 4 Q:	0	0
S5 Range 5 Q:	624	624
S6 Range 1 Q:	0	0
S6 Range 2 Q:	0	0
S6 Range 3 Q:	0	0
S6 Range 4 Q:	679	679
S7 Range 1 Q:	0	0
S7 Range 2 Q:	0	0
S7 Range 3 Q:	0	548
S8 Range 1 Q:	0	0
S8 Range 2 Q:	0	0
S8 Range 3 Q:	362	362
S9 Range 1 Q:	0	0
S9 Range 2 Q:	0	0
S9 Range 3 Q:	509	509
S10 Range 1 Q:	0	0
S10 Range 2 Q:	0	0
S10 Range 3 Q:	0	0
S10 Range 4 Q:	675	675
S11 Range 1 Q:	0	0
S11 Range 2 Q:	0	0
S11 Range 3 Q:	539	539
S12 Range 1 Q:	0	0
S12 Range 2 Q:	0	375
S13 Range 1 Q:	0	0
S13 Range 2 Q:	0	0
S13 Range 3 Q:	0	0
S13 Range 4 Q:	419	419
S14 Range 1 Q:	0	0
S14 Range 2 Q:	0	0
S14 Range 3 Q:	518	518
S15 Range 1 Q:	0	0
S15 Range 2 Q:	0	0
S15 Range 3 Q:	0	0
S15 Range 4 Q:	763	763
S1 Range 1 Y:	0	0
S1 Range 2 Y:	0	0
S1 Range 3 Y:	0	0
S1 Range 4 Y:	1	0
S1 Range 5 Y:	0	1
S2 Range 1 Y:	0	0
S2 Range 2 Y:	0	0
S2 Range 3 Y:	0	0
S2 Range 4 Y:	1	1
S3 Range 1 Y:	0	0
S3 Range 2 Y:	0	0
S3 Range 3 Y:	0	0
S3 Range 4 Y:	0	0
S3 Range 5 Y:	0	0
S3 Range 6 Y:	1	1
S4 Range 1 Y:	0	0
S4 Range 2 Y:	0	0
S4 Range 3 Y:	0	0
S4 Range 4 Y:	1	1
S5 Range 1 Y:	0	0
S5 Range 2 Y:	0	0
S5 Range 3 Y:	0	0
S5 Range 4 Y:	0	0
S5 Range 5 Y:	1	1
S6 Range 1 Y:	0	0
S6 Range 2 Y:	0	0
S6 Range 3 Y:	0	0
S6 Range 4 Y:	1	1
S7 Range 1 Y:	0	0
S7 Range 2 Y:	0	0
S7 Range 3 Y:	0	1
S8 Range 1 Y:	0	0
S8 Range 2 Y:	0	0
S8 Range 3 Y:	1	1
S9 Range 1 Y:	0	0
S9 Range 2 Y:	0	0
S9 Range 3 Y:	1	1
S10 Range 1 Y:	0	0
S10 Range 2 Y:	0	0
S10 Range 3 Y:	0	0
S10 Range 4 Y:	1	1
S11 Range 1 Y:	0	0
S11 Range 2 Y:	0	0
S11 Range 3 Y:	1	1
S12 Range 1 Y:	0	0
S12 Range 2 Y:	0	1
S13 Range 1 Y:	0	0
S13 Range 2 Y:	0	0
S13 Range 3 Y:	0	0
S13 Range 4 Y:	1	1
S14 Range 1 Y:	0	0
S14 Range 2 Y:	0	0
S14 Range 3 Y:	1	1
S15 Range 1 Y:	0	0
S15 Range 2 Y:	0	0
S15 Range 3 Y:	0	0
S15 Range 4 Y:	1	1
Inventory Q:	0	2.62885e-08
Shortage Q:	-207	-2.62911e-08
Inventory Y:	0	0
Shortage Y:	1	1.65906e-12

## Sheet: Bi-Obj Solution
	Period 1	Period 2
S1 Range 1 Q:	0	0
S1 Range 2 Q:	0	0
S1 Range 3 Q:	0	0
S1 Range 4 Q:	0	0
S1 Range 5 Q:	689	689
S2 Range 1 Q:	0	0
S2 Range 2 Q:	0	0
S2 Range 3 Q:	0	0
S2 Range 4 Q:	663	663
S3 Range 1 Q:	0	0
S3 Range 2 Q:	0	0
S3 Range 3 Q:	0	0
S3 Range 4 Q:	0	0
S3 Range 5 Q:	0	0
S3 Range 6 Q:	449	449
S4 Range 1 Q:	0	0
S4 Range 2 Q:	0	0
S4 Range 3 Q:	0	0
S4 Range 4 Q:	691	691
S5 Range 1 Q:	0	0
S5 Range 2 Q:	0	0
S5 Range 3 Q:	0	0
S5 Range 4 Q:	0	5.86703e-10
S5 Range 5 Q:	595	500
S6 Range 1 Q:	0	0
S6 Range 2 Q:	0	0
S6 Range 3 Q:	0	0
S6 Range 4 Q:	679	679
S7 Range 1 Q:	0	0
S7 Range 2 Q:	0	0
S7 Range 3 Q:	0	548
S8 Range 1 Q:	0	0
S8 Range 2 Q:	-1.77218e-10	0
S8 Range 3 Q:	362	279
S9 Range 1 Q:	0	0
S9 Range 2 Q:	0	0
S9 Range 3 Q:	509	509
S10 Range 1 Q:	0	0
S10 Range 2 Q:	0	0
S10 Range 3 Q:	0	0
S10 Range 4 Q:	675	675
S11 Range 1 Q:	0	0
S11 Range 2 Q:	0	0
S11 Range 3 Q:	539	539
S12 Range 1 Q:	0	0
S12 Range 2 Q:	0	375
S13 Range 1 Q:	0	0
S13 Range 2 Q:	0	0
S13 Range 3 Q:	0	0
S13 Range 4 Q:	419	419
S14 Range 1 Q:	0	0
S14 Range 2 Q:	0	0
S14 Range 3 Q:	518	518
S15 Range 1 Q:	0	0
S15 Range 2 Q:	0	0
S15 Range 3 Q:	0	0
S15 Range 4 Q:	763	763
S1 Range 1 Y:	0	0
S1 Range 2 Y:	0	0
S1 Range 3 Y:	0	0
S1 Range 4 Y:	0	0
S1 Range 5 Y:	1	1
S2 Range 1 Y:	0	0
S2 Range 2 Y:	0	0
S2 Range 3 Y:	0	0
S2 Range 4 Y:	1	1
S3 Range 1 Y:	0	0
S3 Range 2 Y:	0	0
S3 Range 3 Y:	0	0
S3 Range 4 Y:	0	0
S3 Range 5 Y:	0	0
S3 Range 6 Y:	1	1
S4 Range 1 Y:	0	0
S4 Range 2 Y:	0	0
S4 Range 3 Y:	0	0
S4 Range 4 Y:	1	1
S5 Range 1 Y:	0	0
S5 Range 2 Y:	0	0
S5 Range 3 Y:	0	0
S5 Range 4 Y:	0	1.17576e-12
S5 Range 5 Y:	1	1
S6 Range 1 Y:	0	0
S6 Range 2 Y:	0	0
S6 Range 3 Y:	0	0
S6 Range 4 Y:	1	1
S7 Range 1 Y:	0	0
S7 Range 2 Y:	0	0
S7 Range 3 Y:	0	1
S8 Range 1 Y:	0	0
S8 Range 2 Y:	-7.35344e-13	0
S8 Range 3 Y:	1	1
S9 Range 1 Y:	0	0
S9 Range 2 Y:	0	0
S9 Range 3 Y:	1	1
S10 Range 1 Y:	0	0
S10 Range 2 Y:	0	0
S10 Range 3 Y:	0	0
S10 Range 4 Y:	1	1
S11 Range 1 Y:	0	0
S11 Range 2 Y:	0	0
S11 Range 3 Y:	1	1
S12 Range 1 Y:	0	0
S12 Range 2 Y:	0	1
S13 Range 1 Y:	0	0
S13 Range 2 Y:	0	0
S13 Range 3 Y:	0	0
S13 Range 4 Y:	1	1
S14 Range 1 Y:	0	0
S14 Range 2 Y:	0	0
S14 Range 3 Y:	1	1
S15 Range 1 Y:	0	0
S15 Range 2 Y:	0	0
S15 Range 3 Y:	0	0
S15 Range 4 Y:	1	1
Inventory Q:	-2.40128e-10	0
Shortage Q:	6.88111e-11	0
Inventory Y:	0	0
Shortage Y:	-7.35557e-13	0

## Sheet: Optimal Values
TCP:	497615
TVP:	-7315.17
% variation (bi-obj using WCCM):	0.00189748

## Sheet: Exit Flags
Cost Obj:	1
Value Obj:	1
Bi-Obj:	1

## Sheet: Time & Size
CPU running time (sec):	0.826805
elapsed time (sec):	4.7779
No. of decision variables:	226
No. of constraints:	262
