# Supplementary material for: Datasets for supplier selection and order allocation with green criteria, all-unit quantity discounts and varying number of suppliers
Source: Data Brief. 2017 Jun 9;13:444–52. doi: 10.1016/j.dib.2017.06.018 (PMC5485863; doi:10.1016/j.dib.2017.06.018)
Supplement: Supplementary file 5 — Supplementary material Time analysis data [file mmc5.zip › Data_In_Brief/4.Time Analysis/196 R.xlsx]

## Sheet: Cost - Single Obj Solution
	Period 1	Period 2	Period 3	Period 4	Period 5	Period 6	Period 7
S1 Range 1 Q:	0	0	0	0	0	0	0
S1 Range 2 Q:	0	0	0	0	0	0	0
S1 Range 3 Q:	0	0	0	0	0	0	0
S1 Range 4 Q:	0	0	0	0	0	0	0
S1 Range 5 Q:	0	0	0	0	0	0	0
S1 Range 6 Q:	460	512	460	551	551	0	551
S2 Range 1 Q:	0	0	0	0	0	0	0
S2 Range 2 Q:	0	0	0	0	0	0	0
S2 Range 3 Q:	0	0	0	0	0	0	-1.51496e-10
S2 Range 4 Q:	601	783	718	783	783	0	783
S3 Range 1 Q:	0	0	0	0	0	0	0
S3 Range 2 Q:	0	0	0	0	0	0	0
S3 Range 3 Q:	0	0	0	0	0	0	0
S3 Range 4 Q:	0	0	0	0	0	0	0
S3 Range 5 Q:	729	729	729	729	729	729	729
S1 Range 1 Y:	0	0	0	0	0	0	0
S1 Range 2 Y:	0	0	0	0	0	0	0
S1 Range 3 Y:	0	0	0	0	0	0	0
S1 Range 4 Y:	0	0	0	0	0	0	0
S1 Range 5 Y:	0	0	0	0	0	0	0
S1 Range 6 Y:	1	1	1	1	1	0	1
S2 Range 1 Y:	0	0	0	0	0	0	0
S2 Range 2 Y:	0	0	0	0	0	0	0
S2 Range 3 Y:	0	0	0	0	0	0	-2.58079e-13
S2 Range 4 Y:	1	1	1	1	1	0	1
S3 Range 1 Y:	0	0	0	0	0	0	0
S3 Range 2 Y:	0	0	0	0	0	0	0
S3 Range 3 Y:	0	0	0	0	0	0	0
S3 Range 4 Y:	0	0	0	0	0	0	0
S3 Range 5 Y:	1	1	1	1	1	1	1
Inventory Q:	0	-2.48622e-11	89	611	638	0	0
Shortage Q:	0	0	0	0	0	-438	0
Inventory Y:	0	0	1	1	1	0	0
Shortage Y:	0	0	0	0	0	1	0

## Sheet: Value - Single Obj Solution
	Period 1	Period 2	Period 3	Period 4	Period 5	Period 6	Period 7
S1 Range 1 Q:	0	0	0	0	0	0	0
S1 Range 2 Q:	0	0	0	0	0	0	0
S1 Range 3 Q:	0	0	0	0	0	0	0
S1 Range 4 Q:	0	0	0	0	0	0	0
S1 Range 5 Q:	0	0	0	0	0	0	0
S1 Range 6 Q:	551	551	551	551	551	0	551
S2 Range 1 Q:	0	0	0	0	0	0	0
S2 Range 2 Q:	0	0	0	0	0	0	0
S2 Range 3 Q:	0	0	587	0	587	0	0
S2 Range 4 Q:	783	707	0	783	0	0	783
S3 Range 1 Q:	0	0	0	0	0	0	0
S3 Range 2 Q:	0	0	0	0	0	0	0
S3 Range 3 Q:	0	0	0	0	0	0	0
S3 Range 4 Q:	0	0	0	0	0	0	0
S3 Range 5 Q:	729	729	729	729	729	729	729
S1 Range 1 Y:	0	0	0	0	0	0	0
S1 Range 2 Y:	0	0	0	0	0	0	0
S1 Range 3 Y:	0	0	0	0	0	0	0
S1 Range 4 Y:	0	0	0	0	0	0	0
S1 Range 5 Y:	0	0	0	0	0	0	0
S1 Range 6 Y:	1	1	1	1	1	0	1
S2 Range 1 Y:	0	0	0	0	0	0	0
S2 Range 2 Y:	0	0	0	0	0	0	0
S2 Range 3 Y:	0	0	1	0	1	0	0
S2 Range 4 Y:	1	1	0	1	0	0	1
S3 Range 1 Y:	0	0	0	0	0	0	0
S3 Range 2 Y:	0	0	0	0	0	0	0
S3 Range 3 Y:	0	0	0	0	0	0	0
S3 Range 4 Y:	0	0	0	0	0	0	0
S3 Range 5 Y:	1	1	1	1	1	1	1
Inventory Q:	273	236	285	807	638	0	0
Shortage Q:	0	0	0	0	-1.67133e-08	-438	0
Inventory Y:	1	1	1	1	1	0	0
Shortage Y:	0	0	0	0	1.32236e-12	1	0

## Sheet: Bi-Obj Solution
	Period 1	Period 2	Period 3	Period 4	Period 5	Period 6	Period 7
S1 Range 1 Q:	0	0	0	0	0	0	0
S1 Range 2 Q:	0	0	0	0	0	0	0
S1 Range 3 Q:	0	0	0	0	0	0	0
S1 Range 4 Q:	0	0	0	0	0	0	0
S1 Range 5 Q:	0	0	0	0	0	0	0
S1 Range 6 Q:	551	551	551	551	551	0	551
S2 Range 1 Q:	0	0	0	0	0	0	0
S2 Range 2 Q:	0	0	0	0	0	0	0
S2 Range 3 Q:	0	0	0	0	0	0	0
S2 Range 4 Q:	588	666	627	783	783	0	783
S3 Range 1 Q:	0	0	0	0	0	0	0
S3 Range 2 Q:	0	0	0	0	0	0	0
S3 Range 3 Q:	0	0	0	0	0	0	0
S3 Range 4 Q:	0	0	0	0	0	0	0
S3 Range 5 Q:	729	729	729	729	729	729	729
S1 Range 1 Y:	0	0	0	0	0	0	0
S1 Range 2 Y:	0	0	0	0	0	0	0
S1 Range 3 Y:	0	0	0	0	0	0	0
S1 Range 4 Y:	0	0	0	0	0	0	0
S1 Range 5 Y:	0	0	0	0	0	0	0
S1 Range 6 Y:	1	1	1	1	1	0	1
S2 Range 1 Y:	0	0	0	0	0	0	0
S2 Range 2 Y:	0	0	0	0	0	0	0
S2 Range 3 Y:	0	0	0	0	0	0	0
S2 Range 4 Y:	1	1	1	1	1	0	1
S3 Range 1 Y:	0	0	0	0	0	0	0
S3 Range 2 Y:	0	0	0	0	0	0	0
S3 Range 3 Y:	0	0	0	0	0	0	0
S3 Range 4 Y:	0	0	0	0	0	0	0
S3 Range 5 Y:	1	1	1	1	1	1	1
Inventory Q:	78	0	89	611	638	0	0
Shortage Q:	0	0	0	0	0	-438	0
Inventory Y:	1	0	1	1	1	0	0
Shortage Y:	0	0	0	0	0	1	0

## Sheet: Optimal Values
TCP:	367844
TVP:	-5137.95
% variation (bi-obj using WCCM):	0.000676007

## Sheet: Exit Flags
Cost Obj:	1
Value Obj:	1
Bi-Obj:	1

## Sheet: Time & Size
CPU running time (sec):	0.811205
elapsed time (sec):	4.76654
No. of decision variables:	218
No. of constraints:	260
