# Supplementary material for: Datasets for supplier selection and order allocation with green criteria, all-unit quantity discounts and varying number of suppliers
Source: Data Brief. 2017 Jun 9;13:444–52. doi: 10.1016/j.dib.2017.06.018 (PMC5485863; doi:10.1016/j.dib.2017.06.018)
Supplement: Supplementary file 5 — Supplementary material Time analysis data [file mmc5.zip › Data_In_Brief/4.Time Analysis/199 R.xlsx]

## Sheet: Cost - Single Obj Solution
	Period 1	Period 2	Period 3	Period 4
S1 Range 1 Q:	0	0	0	0
S1 Range 2 Q:	0	0	0	0
S1 Range 3 Q:	0	0	0	0
S1 Range 4 Q:	0	0	0	0
S1 Range 5 Q:	0	0	0	0
S1 Range 6 Q:	0	0	0	0
S1 Range 7 Q:	909	909	909	909
S2 Range 1 Q:	0	0	0	0
S2 Range 2 Q:	399	399	243	281
S3 Range 1 Q:	0	0	0	0
S3 Range 2 Q:	0	0	0	0
S3 Range 3 Q:	0	0	0	0
S3 Range 4 Q:	0	0	0	0
S3 Range 5 Q:	0	0	0	0
S3 Range 6 Q:	695	695	695	695
S4 Range 1 Q:	0	0	0	0
S4 Range 2 Q:	0	0	0	0
S4 Range 3 Q:	0	0	0	0
S4 Range 4 Q:	727	727	727	727
S5 Range 1 Q:	0	0	0	0
S5 Range 2 Q:	0	0	0	0
S5 Range 3 Q:	473	473	473	473
S1 Range 1 Y:	0	0	0	0
S1 Range 2 Y:	0	0	0	0
S1 Range 3 Y:	0	0	0	0
S1 Range 4 Y:	0	0	0	0
S1 Range 5 Y:	0	0	0	0
S1 Range 6 Y:	0	0	0	0
S1 Range 7 Y:	1	1	1	1
S2 Range 1 Y:	0	0	0	0
S2 Range 2 Y:	1	1	1	1
S3 Range 1 Y:	0	0	0	0
S3 Range 2 Y:	0	0	0	0
S3 Range 3 Y:	0	0	0	0
S3 Range 4 Y:	0	0	0	0
S3 Range 5 Y:	0	0	0	0
S3 Range 6 Y:	1	1	1	1
S4 Range 1 Y:	0	0	0	0
S4 Range 2 Y:	0	0	0	0
S4 Range 3 Y:	0	0	0	0
S4 Range 4 Y:	1	1	1	1
S5 Range 1 Y:	0	0	0	0
S5 Range 2 Y:	0	0	0	0
S5 Range 3 Y:	1	1	1	1
Inventory Q:	18	0	3.30642e-09	0
Shortage Q:	0	-57	0	0
Inventory Y:	1	0	2.63712e-13	0
Shortage Y:	0	1	0	0

## Sheet: Value - Single Obj Solution
	Period 1	Period 2	Period 3	Period 4
S1 Range 1 Q:	0	0	0	0
S1 Range 2 Q:	0	0	0	0
S1 Range 3 Q:	0	0	0	0
S1 Range 4 Q:	0	0	0	0
S1 Range 5 Q:	0	0	0	0
S1 Range 6 Q:	0	0	0	0
S1 Range 7 Q:	909	909	909	909
S2 Range 1 Q:	0	0	0	0
S2 Range 2 Q:	399	399	399	399
S3 Range 1 Q:	0	0	0	0
S3 Range 2 Q:	0	0	0	0
S3 Range 3 Q:	0	0	0	0
S3 Range 4 Q:	0	0	0	0
S3 Range 5 Q:	0	579	579	-2.84036e-10
S3 Range 6 Q:	677	0	0	671
S4 Range 1 Q:	0	0	0	0
S4 Range 2 Q:	0	0	0	0
S4 Range 3 Q:	0	0	0	0
S4 Range 4 Q:	727	727	727	727
S5 Range 1 Q:	0	0	0	0
S5 Range 2 Q:	0	0	0	0
S5 Range 3 Q:	473	473	473	473
S1 Range 1 Y:	0	0	0	0
S1 Range 2 Y:	0	0	0	0
S1 Range 3 Y:	0	0	0	0
S1 Range 4 Y:	0	0	0	0
S1 Range 5 Y:	0	0	0	0
S1 Range 6 Y:	0	0	0	0
S1 Range 7 Y:	1	1	1	1
S2 Range 1 Y:	0	0	0	0
S2 Range 2 Y:	1	1	1	1
S3 Range 1 Y:	0	0	0	0
S3 Range 2 Y:	0	0	0	0
S3 Range 3 Y:	0	0	0	0
S3 Range 4 Y:	0	0	0	0
S3 Range 5 Y:	0	1	1	-4.90563e-13
S3 Range 6 Y:	1	0	0	1
S4 Range 1 Y:	0	0	0	0
S4 Range 2 Y:	0	0	0	0
S4 Range 3 Y:	0	0	0	0
S4 Range 4 Y:	1	1	1	1
S5 Range 1 Y:	0	0	0	0
S5 Range 2 Y:	0	0	0	0
S5 Range 3 Y:	1	1	1	1
Inventory Q:	0	-1.13077e-09	0	0
Shortage Q:	0	-191	-94	0
Inventory Y:	0	-9.01876e-14	0	0
Shortage Y:	0	1	1	0

## Sheet: Bi-Obj Solution
	Period 1	Period 2	Period 3	Period 4
S1 Range 1 Q:	0	0	0	0
S1 Range 2 Q:	0	0	0	0
S1 Range 3 Q:	0	0	0	0
S1 Range 4 Q:	0	0	0	0
S1 Range 5 Q:	0	0	0	0
S1 Range 6 Q:	0	0	0	0
S1 Range 7 Q:	909	909	909	909
S2 Range 1 Q:	0	0	0	0
S2 Range 2 Q:	399	399	399	399
S3 Range 1 Q:	0	0	0	0
S3 Range 2 Q:	0	0	0	0
S3 Range 3 Q:	0	0	0	0
S3 Range 4 Q:	0	0	0	0
S3 Range 5 Q:	0	0	0	0
S3 Range 6 Q:	695	695	580	580
S4 Range 1 Q:	0	0	0	0
S4 Range 2 Q:	0	0	0	0
S4 Range 3 Q:	0	0	0	0
S4 Range 4 Q:	727	727	686	724
S5 Range 1 Q:	0	0	0	0
S5 Range 2 Q:	0	0	0	0
S5 Range 3 Q:	473	473	473	473
S1 Range 1 Y:	0	0	0	0
S1 Range 2 Y:	0	0	0	0
S1 Range 3 Y:	0	0	0	0
S1 Range 4 Y:	0	0	0	0
S1 Range 5 Y:	0	0	0	0
S1 Range 6 Y:	0	0	0	0
S1 Range 7 Y:	1	1	1	1
S2 Range 1 Y:	0	0	0	0
S2 Range 2 Y:	1	1	1	1
S3 Range 1 Y:	0	0	0	0
S3 Range 2 Y:	0	0	0	0
S3 Range 3 Y:	0	0	0	0
S3 Range 4 Y:	0	0	0	0
S3 Range 5 Y:	0	0	0	0
S3 Range 6 Y:	1	1	1	1
S4 Range 1 Y:	0	0	0	0
S4 Range 2 Y:	0	0	0	0
S4 Range 3 Y:	0	0	0	0
S4 Range 4 Y:	1	1	1	1
S5 Range 1 Y:	0	0	0	0
S5 Range 2 Y:	0	0	0	0
S5 Range 3 Y:	1	1	1	1
Inventory Q:	18	0	0	0
Shortage Q:	0	-57	0	0
Inventory Y:	1	0	0	0
Shortage Y:	0	1	0	0

## Sheet: Optimal Values
TCP:	381913
TVP:	-7571.47
% variation (bi-obj using WCCM):	0.00550842

## Sheet: Exit Flags
Cost Obj:	1
Value Obj:	1
Bi-Obj:	1

## Sheet: Time & Size
CPU running time (sec):	0.639604
elapsed time (sec):	4.86803
No. of decision variables:	192
No. of constraints:	226
