# Supplementary material for: Datasets for supplier selection and order allocation with green criteria, all-unit quantity discounts and varying number of suppliers
Source: Data Brief. 2017 Jun 9;13:444–52. doi: 10.1016/j.dib.2017.06.018 (PMC5485863; doi:10.1016/j.dib.2017.06.018)
Supplement: Supplementary file 5 — Supplementary material Time analysis data [file mmc5.zip › Data_In_Brief/4.Time Analysis/2 R.xlsx]

## Sheet: Cost - Single Obj Solution
	Period 1	Period 2	Period 3	Period 4	Period 5	Period 6	Period 7	Period 8
S1 Range 1 Q:	0	0	0	0	0	0	0	0
S1 Range 2 Q:	0	0	0	0	0	0	0	0
S1 Range 3 Q:	0	0	0	0	0	-3.26948e-10	0	0
S1 Range 4 Q:	0	0	0	0	0	763	0	0
S1 Range 5 Q:	0	0	0	0	0	-1.14111e-09	0	0
S1 Range 6 Q:	0	0	0	0	1241	0	1241	0
S2 Range 1 Q:	0	0	0	0	0	0	0	0
S2 Range 2 Q:	0	279	279	279	0	279	279	0
S3 Range 1 Q:	0	0	0	0	0	0	0	0
S3 Range 2 Q:	0	0	0	0	0	0	0	0
S3 Range 3 Q:	863	863	863	863	0	863	863	863
S4 Range 1 Q:	0	0	0	0	0	0	0	0
S4 Range 2 Q:	0	341	341	341	0	341	341	0
S5 Range 1 Q:	0	0	0	0	0	0	0	0
S5 Range 2 Q:	0	0	0	0	0	0	0	0
S5 Range 3 Q:	0	0	0	0	0	0	0	0
S5 Range 4 Q:	0	875	875	875	0	875	875	0
S6 Range 1 Q:	2.01296e-10	0	0	0	0	0	0	0
S6 Range 2 Q:	348	0	0	0	0	0	0	0
S6 Range 3 Q:	0	0	794	794	0	794	794	0
S7 Range 1 Q:	0	0	0	0	0	0	0	0
S7 Range 2 Q:	0	0	0	0	0	0	0	0
S7 Range 3 Q:	0	0	0	0	0	0	0	0
S7 Range 4 Q:	1.27355e-09	0	0	795	0	795	795	795
S8 Range 1 Q:	0	0	0	0	0	0	0	0
S8 Range 2 Q:	0	0	0	0	0	0	0	0
S8 Range 3 Q:	0	0	0	0	0	0	0	0
S8 Range 4 Q:	0	0	0	0	0	0	0	0
S8 Range 5 Q:	0	0	0	0	0	0	0	0
S8 Range 6 Q:	785	785	785	785	0	785	785	785
S9 Range 1 Q:	0	0	0	0	0	0	0	0
S9 Range 2 Q:	0	0	0	0	0	0	0	0
S9 Range 3 Q:	0	0	0	0	0	0	0	0
S9 Range 4 Q:	-8.22857e-10	0	0	0	0	0	0	0
S9 Range 5 Q:	0	0	0	0	0	0	0	0
S9 Range 6 Q:	0	0	737	0	0	737	737	0
S10 Range 1 Q:	0	0	0	0	0	0	0	0
S10 Range 2 Q:	0	0	0	0	0	0	0	0
S10 Range 3 Q:	0	0	0	0	0	0	0	0
S10 Range 4 Q:	0	0	0	0	0	0	0	0
S10 Range 5 Q:	0	0	0	0	0	0	0	0
S10 Range 6 Q:	0	1164	0	1277	0	1277	1277	0
S11 Range 1 Q:	0	0	0	0	0	0	0	0
S11 Range 2 Q:	0	0	0	0	0	0	0	0
S11 Range 3 Q:	0	449	449	449	449	449	449	0
S12 Range 1 Q:	0	0	0	0	0	0	0	0
S12 Range 2 Q:	0	0	0	0	0	0	0	0
S12 Range 3 Q:	0	0	0	0	0	0	0	0
S12 Range 4 Q:	0	0	0	0	0	0	0	0
S12 Range 5 Q:	0	0	0	0	0	0	0	0
S12 Range 6 Q:	1109	1109	1109	0	0	1109	0	0
S13 Range 1 Q:	0	0	0	0	0	0	0	0
S13 Range 2 Q:	0	0	0	0	0	0	0	0
S13 Range 3 Q:	0	0	0	0	0	0	0	0
S13 Range 4 Q:	0	0	0	0	0	0	0	0
S13 Range 5 Q:	0	0	0	0	0	0	0	0
S13 Range 6 Q:	875	875	875	0	0	0	875	0
S1 Range 1 Y:	0	0	0	0	0	0	0	0
S1 Range 2 Y:	0	0	0	0	0	0	0	0
S1 Range 3 Y:	0	0	0	0	0	-5.27335e-13	0	0
S1 Range 4 Y:	0	0	0	0	0	1	0	0
S1 Range 5 Y:	0	0	0	0	0	-1.10359e-12	0	0
S1 Range 6 Y:	0	0	0	0	1	0	1	0
S2 Range 1 Y:	0	0	0	0	0	0	0	0
S2 Range 2 Y:	0	1	1	1	0	1	1	0
S3 Range 1 Y:	0	0	0	0	0	0	0	0
S3 Range 2 Y:	0	0	0	0	0	0	0	0
S3 Range 3 Y:	1	1	1	1	0	1	1	1
S4 Range 1 Y:	0	0	0	0	0	0	0	0
S4 Range 2 Y:	0	1	1	1	0	1	1	0
S5 Range 1 Y:	0	0	0	0	0	0	0	0
S5 Range 2 Y:	0	0	0	0	0	0	0	0
S5 Range 3 Y:	0	0	0	0	0	0	0	0
S5 Range 4 Y:	0	1	1	1	0	1	1	0
S6 Range 1 Y:	1.17442e-12	0	0	0	0	0	0	0
S6 Range 2 Y:	1	0	0	0	0	0	0	0
S6 Range 3 Y:	0	0	1	1	0	1	1	0
S7 Range 1 Y:	0	0	0	0	0	0	0	0
S7 Range 2 Y:	0	0	0	0	0	0	0	0
S7 Range 3 Y:	0	0	0	0	0	0	0	0
S7 Range 4 Y:	2.13324e-12	0	0	1	0	1	1	1
S8 Range 1 Y:	0	0	0	0	0	0	0	0
S8 Range 2 Y:	0	0	0	0	0	0	0	0
S8 Range 3 Y:	0	0	0	0	0	0	0	0
S8 Range 4 Y:	0	0	0	0	0	0	0	0
S8 Range 5 Y:	0	0	0	0	0	0	0	0
S8 Range 6 Y:	1	1	1	1	0	1	1	1
S9 Range 1 Y:	0	0	0	0	0	0	0	0
S9 Range 2 Y:	0	0	0	0	0	0	0	0
S9 Range 3 Y:	0	0	0	0	0	0	0	0
S9 Range 4 Y:	-1.67588e-12	0	0	0	0	0	0	0
S9 Range 5 Y:	0	0	0	0	0	0	0	0
S9 Range 6 Y:	0	0	1	0	0	1	1	0
S10 Range 1 Y:	0	0	0	0	0	0	0	0
S10 Range 2 Y:	0	0	0	0	0	0	0	0
S10 Range 3 Y:	0	0	0	0	0	0	0	0
S10 Range 4 Y:	0	0	0	0	0	0	0	0
S10 Range 5 Y:	0	0	0	0	0	0	0	0
S10 Range 6 Y:	0	1	0	1	0	1	1	0
S11 Range 1 Y:	0	0	0	0	0	0	0	0
S11 Range 2 Y:	0	0	0	0	0	0	0	0
S11 Range 3 Y:	0	1	1	1	1	1	1	0
S12 Range 1 Y:	0	0	0	0	0	0	0	0
S12 Range 2 Y:	0	0	0	0	0	0	0	0
S12 Range 3 Y:	0	0	0	0	0	0	0	0
S12 Range 4 Y:	0	0	0	0	0	0	0	0
S12 Range 5 Y:	0	0	0	0	0	0	0	0
S12 Range 6 Y:	1	1	1	0	0	1	0	0
S13 Range 1 Y:	0	0	0	0	0	0	0	0
S13 Range 2 Y:	0	0	0	0	0	0	0	0
S13 Range 3 Y:	0	0	0	0	0	0	0	0
S13 Range 4 Y:	0	0	0	0	0	0	0	0
S13 Range 5 Y:	0	0	0	0	0	0	0	0
S13 Range 6 Y:	1	1	1	0	0	0	1	0
Inventory Q:	-1.1991e-10	2635	3026	4451	-4.38945e-10	1926	5226	0
Shortage Q:	0	0	0	0	0	0	0	0
Inventory Y:	0	1	1	1	-3.00647e-12	1	1	0
Shortage Y:	0	0	0	0	0	0	0	0

## Sheet: Value - Single Obj Solution
	Period 1	Period 2	Period 3	Period 4	Period 5	Period 6	Period 7	Period 8
S1 Range 1 Q:	0	0	0	0	0	0	0	0
S1 Range 2 Q:	0	0	0	0	0	0	0	0
S1 Range 3 Q:	0	0	0	0	0	0	0	0
S1 Range 4 Q:	0	0	0	0	0	0	0	0
S1 Range 5 Q:	1034	0	0	0	1034	0	1034	0
S1 Range 6 Q:	0	1241	0	0	0	1072	0	0
S2 Range 1 Q:	0	0	0	0	0	0	0	0
S2 Range 2 Q:	0	0	0	0	0	0	0	0
S3 Range 1 Q:	0	0	0	0	0	0	0	0
S3 Range 2 Q:	0	0	0	0	0	0	0	0
S3 Range 3 Q:	863	863	863	863	0	863	863	863
S4 Range 1 Q:	0	0	0	0	0	0	0	0
S4 Range 2 Q:	0	0	0	0	0	0	0	0
S5 Range 1 Q:	0	0	0	0	0	0	0	0
S5 Range 2 Q:	0	0	0	0	0	0	0	0
S5 Range 3 Q:	0	0	0	0	0	0	0	0
S5 Range 4 Q:	0	875	875	875	0	875	875	0
S6 Range 1 Q:	0	0	0	0	0	0	0	0
S6 Range 2 Q:	0	0	0	0	0	0	0	0
S6 Range 3 Q:	0	0	0	0	0	0	0	0
S7 Range 1 Q:	0	0	0	0	0	0	0	0
S7 Range 2 Q:	0	0	0	0	0	0	0	0
S7 Range 3 Q:	0	0	0	0	0	0	0	0
S7 Range 4 Q:	795	795	0	795	0	795	795	795
S8 Range 1 Q:	0	0	0	0	0	0	0	0
S8 Range 2 Q:	0	0	0	0	0	0	0	0
S8 Range 3 Q:	0	0	0	0	0	0	0	0
S8 Range 4 Q:	0	0	0	0	0	0	0	0
S8 Range 5 Q:	0	0	0	0	0	0	0	0
S8 Range 6 Q:	785	785	785	785	0	785	785	785
S9 Range 1 Q:	0	0	0	0	0	0	0	0
S9 Range 2 Q:	0	0	0	0	0	0	0	0
S9 Range 3 Q:	0	0	0	0	0	0	0	0
S9 Range 4 Q:	0	0	0	0	0	0	0	0
S9 Range 5 Q:	0	0	0	0	0	0	0	0
S9 Range 6 Q:	737	737	737	0	0	737	737	0
S10 Range 1 Q:	0	0	0	0	0	0	0	0
S10 Range 2 Q:	0	0	0	0	0	0	0	0
S10 Range 3 Q:	0	0	0	0	0	0	0	0
S10 Range 4 Q:	0	0	0	0	0	0	0	0
S10 Range 5 Q:	0	0	0	0	0	0	0	0
S10 Range 6 Q:	1277	1277	0	1277	0	1277	1277	0
S11 Range 1 Q:	0	0	0	0	0	0	0	0
S11 Range 2 Q:	0	0	0	0	0	0	0	0
S11 Range 3 Q:	0	449	449	449	449	449	449	0
S12 Range 1 Q:	0	0	0	0	0	0	0	0
S12 Range 2 Q:	0	0	0	0	0	0	0	0
S12 Range 3 Q:	0	0	0	0	0	0	0	0
S12 Range 4 Q:	0	0	0	0	0	0	0	0
S12 Range 5 Q:	0	0	0	0	0	0	0	0
S12 Range 6 Q:	1109	1109	1109	0	0	1109	0	0
S13 Range 1 Q:	0	0	0	0	0	0	0	0
S13 Range 2 Q:	0	0	0	0	0	0	0	0
S13 Range 3 Q:	0	0	0	0	0	0	0	0
S13 Range 4 Q:	0	0	0	0	0	0	0	0
S13 Range 5 Q:	0	0	0	0	0	0	0	0
S13 Range 6 Q:	875	875	875	0	0	0	875	0
S1 Range 1 Y:	0	0	0	0	0	0	0	0
S1 Range 2 Y:	0	0	0	0	0	0	0	0
S1 Range 3 Y:	0	0	0	0	0	0	0	0
S1 Range 4 Y:	0	0	0	0	0	0	0	0
S1 Range 5 Y:	1	0	0	0	1	0	1	0
S1 Range 6 Y:	0	1	0	0	0	1	0	0
S2 Range 1 Y:	0	0	0	0	0	1	0	0
S2 Range 2 Y:	0	0	0	0	0	0	0	0
S3 Range 1 Y:	0	0	0	0	0	0	0	0
S3 Range 2 Y:	0	0	0	0	0	0	0	0
S3 Range 3 Y:	1	1	1	1	0	1	1	1
S4 Range 1 Y:	0	0	0	0	0	0	0	0
S4 Range 2 Y:	0	0	0	0	0	0	0	0
S5 Range 1 Y:	0	0	0	0	0	0	0	0
S5 Range 2 Y:	0	0	0	0	0	0	0	0
S5 Range 3 Y:	0	0	0	0	0	0	0	0
S5 Range 4 Y:	0	1	1	1	0	1	1	0
S6 Range 1 Y:	0	0	0	0	0	0	0	0
S6 Range 2 Y:	0	0	0	0	0	0	0	0
S6 Range 3 Y:	0	0	0	0	0	0	0	0
S7 Range 1 Y:	0	0	0	0	0	0	0	0
S7 Range 2 Y:	0	0	0	0	0	0	0	0
S7 Range 3 Y:	0	0	0	0	0	0	0	0
S7 Range 4 Y:	1	1	0	1	0	1	1	1
S8 Range 1 Y:	0	0	0	0	0	0	0	0
S8 Range 2 Y:	0	0	0	0	0	0	0	0
S8 Range 3 Y:	0	0	0	0	0	0	0	0
S8 Range 4 Y:	0	0	0	0	0	0	0	0
S8 Range 5 Y:	0	0	0	0	0	0	0	0
S8 Range 6 Y:	1	1	1	1	0	1	1	1
S9 Range 1 Y:	0	0	0	0	0	0	0	0
S9 Range 2 Y:	0	0	0	0	0	0	0	0
S9 Range 3 Y:	0	0	0	0	0	0	0	0
S9 Range 4 Y:	0	0	0	0	0	0	0	0
S9 Range 5 Y:	0	0	0	0	0	0	0	0
S9 Range 6 Y:	1	1	1	0	0	1	1	0
S10 Range 1 Y:	0	0	0	0	0	0	0	0
S10 Range 2 Y:	0	0	0	0	0	0	0	0
S10 Range 3 Y:	0	0	0	0	0	0	0	0
S10 Range 4 Y:	0	0	0	0	0	0	0	0
S10 Range 5 Y:	0	0	0	0	0	0	0	0
S10 Range 6 Y:	1	1	0	1	0	1	1	0
S11 Range 1 Y:	0	0	0	0	0	0	0	0
S11 Range 2 Y:	0	0	0	0	0	0	0	0
S11 Range 3 Y:	0	1	1	1	1	1	1	0
S12 Range 1 Y:	0	0	0	0	0	0	0	0
S12 Range 2 Y:	0	0	0	0	0	0	0	0
S12 Range 3 Y:	0	0	0	0	0	0	0	0
S12 Range 4 Y:	0	0	0	0	0	0	0	0
S12 Range 5 Y:	0	0	0	0	0	0	0	0
S12 Range 6 Y:	1	1	1	0	0	1	0	0
S13 Range 1 Y:	0	0	0	0	0	0	0	0
S13 Range 2 Y:	0	0	0	0	0	0	0	0
S13 Range 3 Y:	0	0	0	0	0	0	0	0
S13 Range 4 Y:	0	0	0	0	0	0	0	0
S13 Range 5 Y:	0	0	0	0	0	0	0	0
S13 Range 6 Y:	1	1	1	0	0	0	1	0
Inventory Q:	3495	8396	7373	7384	2726	3547	5226	-4.60413e-08
Shortage Q:	0	0	0	0	0	0	0	0
Inventory Y:	1	1	1	1	1	1	1	0
Shortage Y:	0	0	0	0	0	1.27242e-11	0	0

## Sheet: Bi-Obj Solution
	Period 1	Period 2	Period 3	Period 4	Period 5	Period 6	Period 7	Period 8
S1 Range 1 Q:	0	0	0	0	0	0	0	0
S1 Range 2 Q:	0	0	0	0	0	0	0	0
S1 Range 3 Q:	0	0	0	0	0	0	0	0
S1 Range 4 Q:	0	0	0	0	0	0	0	0
S1 Range 5 Q:	0	0	0	0	0	0	0	0
S1 Range 6 Q:	0	0	0	0	1241	1241	1241	0
S2 Range 1 Q:	0	0	0	0	0	0	0	0
S2 Range 2 Q:	0	0	4.01249e-10	279	0	279	279	0
S3 Range 1 Q:	0	0	0	0	0	0	0	0
S3 Range 2 Q:	0	0	0	0	0	0	0	0
S3 Range 3 Q:	863	863	863	863	0	863	863	863
S4 Range 1 Q:	0	0	0	0	0	0	0	0
S4 Range 2 Q:	0	0	341	341	0	341	341	0
S5 Range 1 Q:	0	0	0	0	0	0	0	0
S5 Range 2 Q:	0	0	0	0	0	0	0	0
S5 Range 3 Q:	0	0	0	0	0	0	0	0
S5 Range 4 Q:	0	875	875	875	0	875	875	0
S6 Range 1 Q:	0	0	0	0	0	0	0	0
S6 Range 2 Q:	0	0	0	0	0	0	0	0
S6 Range 3 Q:	0	0	0	0	0	0	768	0
S7 Range 1 Q:	0	0	0	0	0	0	0	0
S7 Range 2 Q:	0	0	0	0	0	0	0	0
S7 Range 3 Q:	0	0	0	0	0	0	0	0
S7 Range 4 Q:	795	795	0	795	0	795	795	795
S8 Range 1 Q:	0	0	0	0	0	0	0	0
S8 Range 2 Q:	0	0	0	0	0	0	0	0
S8 Range 3 Q:	0	0	0	0	0	0	0	0
S8 Range 4 Q:	0	0	0	0	0	0	0	0
S8 Range 5 Q:	0	0	0	0	0	0	0	0
S8 Range 6 Q:	785	785	785	785	0	785	785	785
S9 Range 1 Q:	0	0	0	0	0	0	0	0
S9 Range 2 Q:	0	0	0	0	0	0	0	0
S9 Range 3 Q:	0	0	0	0	0	0	0	0
S9 Range 4 Q:	0	0	0	0	0	0	0	0
S9 Range 5 Q:	0	0	0	0	0	0	0	0
S9 Range 6 Q:	737	737	737	0	0	737	737	0
S10 Range 1 Q:	0	0	0	0	0	0	0	0
S10 Range 2 Q:	0	0	0	0	0	0	0	0
S10 Range 3 Q:	0	0	0	0	0	0	0	0
S10 Range 4 Q:	0	0	0	0	0	0	0	0
S10 Range 5 Q:	0	0	0	0	0	0	0	0
S10 Range 6 Q:	0	1277	0	1277	0	1277	1277	0
S11 Range 1 Q:	0	0	0	0	0	0	0	0
S11 Range 2 Q:	0	0	0	0	0	0	0	0
S11 Range 3 Q:	0	449	449	449	449	449	449	0
S12 Range 1 Q:	0	0	0	0	0	0	0	0
S12 Range 2 Q:	0	0	0	0	0	0	0	0
S12 Range 3 Q:	0	0	0	0	0	0	0	0
S12 Range 4 Q:	0	0	0	0	0	0	0	0
S12 Range 5 Q:	0	0	0	0	0	0	0	0
S12 Range 6 Q:	1109	1109	1109	0	0	1109	0	0
S13 Range 1 Q:	0	0	0	0	0	0	0	0
S13 Range 2 Q:	0	0	0	0	0	0	0	0
S13 Range 3 Q:	0	0	0	0	0	0	0	0
S13 Range 4 Q:	0	0	0	0	0	0	0	0
S13 Range 5 Q:	0	0	0	0	0	0	0	0
S13 Range 6 Q:	875	875	875	0	0	0	875	0
S1 Range 1 Y:	0	0	0	0	0	0	0	0
S1 Range 2 Y:	0	0	0	0	0	0	0	0
S1 Range 3 Y:	0	0	0	0	0	0	0	0
S1 Range 4 Y:	0	0	0	0	0	0	0	0
S1 Range 5 Y:	0	0	0	0	0	0	0	0
S1 Range 6 Y:	0	0	0	0	1	1	1	0
S2 Range 1 Y:	0	0	0	0	0	0	0	0
S2 Range 2 Y:	0	0	1.43803e-12	1	0	1	1	0
S3 Range 1 Y:	0	0	0	0	0	0	0	0
S3 Range 2 Y:	0	0	0	0	0	0	0	0
S3 Range 3 Y:	1	1	1	1	0	1	1	1
S4 Range 1 Y:	0	0	0	0	0	0	0	0
S4 Range 2 Y:	0	0	1	1	0	1	1	0
S5 Range 1 Y:	0	0	0	0	0	0	0	0
S5 Range 2 Y:	0	0	0	0	0	0	0	0
S5 Range 3 Y:	0	0	0	0	0	0	0	0
S5 Range 4 Y:	0	1	1	1	0	1	1	0
S6 Range 1 Y:	0	0	0	0	0	0	0	0
S6 Range 2 Y:	0	0	0	0	0	0	0	0
S6 Range 3 Y:	0	0	0	0	0	0	1	0
S7 Range 1 Y:	0	0	0	0	0	0	0	0
S7 Range 2 Y:	0	0	0	0	0	0	0	0
S7 Range 3 Y:	0	0	0	0	0	0	0	0
S7 Range 4 Y:	1	1	0	1	0	1	1	1
S8 Range 1 Y:	0	0	0	0	0	0	0	0
S8 Range 2 Y:	0	0	0	0	0	0	0	0
S8 Range 3 Y:	0	0	0	0	0	0	0	0
S8 Range 4 Y:	0	0	0	0	0	0	0	0
S8 Range 5 Y:	0	0	0	0	0	0	0	0
S8 Range 6 Y:	1	1	1	1	0	1	1	1
S9 Range 1 Y:	0	0	0	0	0	0	0	0
S9 Range 2 Y:	0	0	0	0	0	0	0	0
S9 Range 3 Y:	0	0	0	0	0	0	0	0
S9 Range 4 Y:	0	0	0	0	0	0	0	0
S9 Range 5 Y:	0	0	0	0	0	0	0	0
S9 Range 6 Y:	1	1	1	0	0	1	1	0
S10 Range 1 Y:	0	0	0	0	0	0	0	0
S10 Range 2 Y:	0	0	0	0	0	0	0	0
S10 Range 3 Y:	0	0	0	0	0	0	0	0
S10 Range 4 Y:	0	0	0	0	0	0	0	0
S10 Range 5 Y:	0	0	0	0	0	0	0	0
S10 Range 6 Y:	0	1	0	1	0	1	1	0
S11 Range 1 Y:	0	0	0	0	0	0	0	0
S11 Range 2 Y:	0	0	0	0	0	0	0	0
S11 Range 3 Y:	0	1	1	1	1	1	1	0
S12 Range 1 Y:	0	0	0	0	0	0	0	0
S12 Range 2 Y:	0	0	0	0	0	0	0	0
S12 Range 3 Y:	0	0	0	0	0	0	0	0
S12 Range 4 Y:	0	0	0	0	0	0	0	0
S12 Range 5 Y:	0	0	0	0	0	0	0	0
S12 Range 6 Y:	1	1	1	0	0	1	0	0
S13 Range 1 Y:	0	0	0	0	0	0	0	0
S13 Range 2 Y:	0	0	0	0	0	0	0	0
S13 Range 3 Y:	0	0	0	0	0	0	0	0
S13 Range 4 Y:	0	0	0	0	0	0	0	0
S13 Range 5 Y:	0	0	0	0	0	0	0	0
S13 Range 6 Y:	1	1	1	0	0	0	1	0
Inventory Q:	1184	4844	4162	4793	342	1952	5226	0
Shortage Q:	0	0	0	0	0	0	0	0
Inventory Y:	1	1	1	1	1	1	1	0
Shortage Y:	0	0	0	0	0	0	0	0

## Sheet: Optimal Values
TCP:	1.80582e+06
TVP:	-24820.2
% variation (bi-obj using WCCM):	0.0370886

## Sheet: Exit Flags
Cost Obj:	1
Value Obj:	1
Bi-Obj:	1

## Sheet: Time & Size
CPU running time (sec):	1.20121
elapsed time (sec):	5.24948
No. of decision variables:	634
No. of constraints:	730
