# Supplementary material for: Datasets for supplier selection and order allocation with green criteria, all-unit quantity discounts and varying number of suppliers
Source: Data Brief. 2017 Jun 9;13:444–52. doi: 10.1016/j.dib.2017.06.018 (PMC5485863; doi:10.1016/j.dib.2017.06.018)
Supplement: Supplementary file 5 — Supplementary material Time analysis data [file mmc5.zip › Data_In_Brief/4.Time Analysis/20 R.xlsx]

## Sheet: Cost - Single Obj Solution
	Period 1	Period 2	Period 3	Period 4	Period 5	Period 6	Period 7	Period 8	Period 9	Period 10	Period 11	Period 12	Period 13	Period 14	Period 15	Period 16
S1 Range 1 Q:	0	0	0	0	0	0	0	0	0	0	0	0	0	0	0	0
S1 Range 2 Q:	0	0	517	517	0	517	517	517	0	517	517	0	0	517	0	0
S2 Range 1 Q:	0	0	0	0	0	0	0	0	0	0	0	0	0	0	0	0
S2 Range 2 Q:	0	0	0	0	0	0	0	0	0	0	0	0	0	0	0	0
S2 Range 3 Q:	0	0	0	0	0	0	0	0	0	0	0	0	0	0	0	0
S2 Range 4 Q:	334	0	403	0	0	403	0	0	0	403	0	403	403	403	0	0
S3 Range 1 Q:	0	0	0	0	0	0	0	0	0	0	0	0	0	0	0	0
S3 Range 2 Q:	535	535	535	535	0	0	0	535	535	535	535	535	535	535	535	535
S4 Range 1 Q:	0	0	0	0	0	0	0	0	0	0	0	0	0	0	0	0
S4 Range 2 Q:	0	0	0	0	0	0	0	0	0	0	0	0	0	0	0	0
S4 Range 3 Q:	0	0	0	0	0	0	0	0	0	0	0	0	0	0	0	0
S4 Range 4 Q:	0	0	0	0	0	0	0	0	0	0	0	0	0	0	0	0
S4 Range 5 Q:	1349	1349	0	1349	0	0	1349	1349	1349	1349	0	1349	0	0	0	1349
S5 Range 1 Q:	0	0	0	0	0	0	0	0	0	0	0	0	0	0	0	0
S5 Range 2 Q:	0	0	0	0	0	0	0	0	0	0	0	0	0	0	0	0
S5 Range 3 Q:	0	580	0	0	0	0	0	0	0	0	0	0	0	0	0	0
S5 Range 4 Q:	744	0	991	0	937	991	991	991	0	991	0	991	0	991	0	991
S6 Range 1 Q:	0	0	0	0	0	0	0	0	0	0	0	0	0	0	0	0
S6 Range 2 Q:	0	0	0	0	0	0	0	0	0	0	0	0	0	0	0	0
S6 Range 3 Q:	0	0	0	0	0	0	0	0	0	0	0	0	0	0	0	0
S6 Range 4 Q:	603	603	603	603	603	603	603	0	603	603	603	603	0	0	0	603
S7 Range 1 Q:	0	0	0	0	0	0	0	0	0	0	0	0	0	0	0	0
S7 Range 2 Q:	0	0	0	0	0	0	0	0	0	0	0	0	0	0	0	0
S7 Range 3 Q:	554	554	554	554	0	0	0	554	554	554	0	554	554	554	0	554
S8 Range 1 Q:	0	0	0	0	0	0	0	0	0	0	0	0	0	0	0	0
S8 Range 2 Q:	0	0	0	0	0	0	0	0	0	0	0	0	0	0	0	0
S8 Range 3 Q:	0	0	0	0	0	0	0	0	0	0	0	0	0	0	0	0
S8 Range 4 Q:	0	0	0	0	0	0	0	0	0	0	0	0	0	0	0	0
S8 Range 5 Q:	0	0	0	0	0	0	0	0	0	0	0	0	0	0	0	0
S8 Range 6 Q:	1607	1607	0	1607	1607	0	1607	0	1607	0	1607	1607	0	1607	0	1607
S9 Range 1 Q:	0	0	0	0	0	0	0	0	0	0	0	0	0	0	0	0
S9 Range 2 Q:	0	0	0	0	0	0	0	0	0	0	0	0	0	0	0	0
S9 Range 3 Q:	0	0	0	0	0	0	0	0	0	0	0	0	0	0	0	0
S9 Range 4 Q:	0	0	0	0	0	0	0	0	0	0	0	0	0	0	0	0
S9 Range 5 Q:	0	0	0	0	0	0	0	0	0	0	0	0	0	0	0	0
S9 Range 6 Q:	731	731	731	731	0	731	731	731	0	0	731	731	0	731	0	0
S10 Range 1 Q:	0	0	0	0	0	0	0	0	0	0	0	0	0	0	0	0
S10 Range 2 Q:	581	581	0	581	581	0	581	0	581	581	581	581	0	581	0	581
S11 Range 1 Q:	0	0	0	0	0	0	0	0	0	0	0	0	0	0	0	0
S11 Range 2 Q:	0	0	0	0	0	0	0	0	0	0	0	0	0	0	0	0
S11 Range 3 Q:	0	0	0	0	0	0	0	0	0	0	0	0	0	0	0	0
S11 Range 4 Q:	0	0	0	0	0	0	0	0	0	0	0	0	0	0	0	0
S11 Range 5 Q:	1354	0	1354	1354	1354	0	1354	0	1354	1354	0	1354	1354	0	0	1354
S12 Range 1 Q:	0	0	0	0	0	0	0	0	0	0	0	0	0	0	0	0
S12 Range 2 Q:	0	0	0	0	0	0	0	0	0	0	0	0	0	0	0	0
S12 Range 3 Q:	0	0	0	0	0	0	0	0	0	0	0	0	0	0	0	0
S12 Range 4 Q:	0	0	0	0	0	0	0	0	0	0	0	0	0	0	0	0
S12 Range 5 Q:	0	0	0	0	0	0	0	0	0	0	0	0	0	0	0	0
S12 Range 6 Q:	1229	0	0	0	1229	1229	1229	0	1229	1229	1229	0	0	1229	0	1229
S1 Range 1 Y:	0	0	0	0	0	0	0	0	0	0	0	0	0	0	0	0
S1 Range 2 Y:	0	0	1	1	0	1	1	1	0	1	1	0	0	1	0	0
S2 Range 1 Y:	0	0	0	0	0	0	0	0	0	0	0	0	0	0	0	0
S2 Range 2 Y:	0	0	0	0	0	0	0	0	0	0	0	0	0	0	0	0
S2 Range 3 Y:	0	0	0	0	0	0	0	0	0	0	0	0	0	0	0	0
S2 Range 4 Y:	1	0	1	0	0	1	0	0	0	1	0	1	1	1	0	0
S3 Range 1 Y:	0	0	0	0	0	0	0	0	0	0	0	0	0	0	0	0
S3 Range 2 Y:	1	1	1	1	0	0	0	1	1	1	1	1	1	1	1	1
S4 Range 1 Y:	0	0	0	0	0	0	0	0	0	0	0	0	0	0	0	0
S4 Range 2 Y:	0	0	0	0	0	0	0	0	0	0	0	0	0	0	0	0
S4 Range 3 Y:	0	0	0	0	0	0	0	0	0	0	0	0	0	0	0	0
S4 Range 4 Y:	0	0	0	0	0	0	0	0	0	0	0	0	0	0	0	0
S4 Range 5 Y:	1	1	0	1	0	0	1	1	1	1	0	1	0	0	0	1
S5 Range 1 Y:	0	0	0	0	0	0	0	0	0	0	0	0	0	0	0	0
S5 Range 2 Y:	0	0	0	0	0	0	0	0	0	0	0	0	0	0	0	0
S5 Range 3 Y:	0	1	0	0	0	0	0	0	0	0	0	0	0	0	0	0
S5 Range 4 Y:	1	0	1	0	1	1	1	1	0	1	0	1	0	1	0	1
S6 Range 1 Y:	0	0	0	0	0	0	0	0	0	0	0	0	0	0	0	0
S6 Range 2 Y:	0	0	0	0	0	0	0	0	0	0	0	0	0	0	0	0
S6 Range 3 Y:	0	0	0	0	0	0	0	0	0	0	0	0	0	0	0	0
S6 Range 4 Y:	1	1	1	1	1	1	1	0	1	1	1	1	0	0	0	1
S7 Range 1 Y:	0	0	0	0	0	0	0	0	0	0	0	0	0	0	0	0
S7 Range 2 Y:	0	0	0	0	0	0	0	0	0	0	0	0	0	0	0	0
S7 Range 3 Y:	1	1	1	1	0	0	0	1	1	1	0	1	1	1	0	1
S8 Range 1 Y:	0	0	0	0	0	0	0	0	0	0	0	0	0	0	0	0
S8 Range 2 Y:	0	0	0	0	0	0	0	0	0	0	0	0	0	0	0	0
S8 Range 3 Y:	0	0	0	0	0	0	0	0	0	0	0	0	0	0	0	0
S8 Range 4 Y:	0	0	0	0	0	0	0	0	0	0	0	0	0	0	0	0
S8 Range 5 Y:	0	0	0	0	0	0	0	0	0	0	0	0	0	0	0	0
S8 Range 6 Y:	1	1	0	1	1	0	1	0	1	0	1	1	0	1	0	1
S9 Range 1 Y:	0	0	0	0	0	0	0	0	0	0	0	0	0	0	0	0
S9 Range 2 Y:	0	0	0	0	0	0	0	0	0	0	0	0	0	0	0	0
S9 Range 3 Y:	0	0	0	0	0	0	0	0	0	0	0	0	0	0	0	0
S9 Range 4 Y:	0	0	0	0	0	0	0	0	0	0	0	0	0	0	0	0
S9 Range 5 Y:	0	0	0	0	0	0	0	0	0	0	0	0	0	0	0	0
S9 Range 6 Y:	1	1	1	1	0	1	1	1	0	0	1	1	0	1	0	0
S10 Range 1 Y:	0	0	0	0	0	0	0	0	0	0	0	0	0	0	0	0
S10 Range 2 Y:	1	1	0	1	1	0	1	0	1	1	1	1	0	1	0	1
S11 Range 1 Y:	0	0	0	0	0	0	0	0	0	0	0	0	0	0	0	0
S11 Range 2 Y:	0	0	0	0	0	0	0	0	0	0	0	0	0	0	0	0
S11 Range 3 Y:	0	0	0	0	0	0	0	0	0	0	0	0	0	0	0	0
S11 Range 4 Y:	0	0	0	0	0	0	0	0	0	0	0	0	0	0	0	0
S11 Range 5 Y:	1	0	1	1	1	0	1	0	1	1	0	1	1	0	0	1
S12 Range 1 Y:	0	0	0	0	0	0	0	0	0	0	0	0	0	0	0	0
S12 Range 2 Y:	0	0	0	0	0	0	0	0	0	0	0	0	0	0	0	0
S12 Range 3 Y:	0	0	0	0	0	0	0	0	0	0	0	0	0	0	0	0
S12 Range 4 Y:	0	0	0	0	0	0	0	0	0	0	0	0	0	0	0	0
S12 Range 5 Y:	0	0	0	0	0	0	0	0	0	0	0	0	0	0	0	0
S12 Range 6 Y:	1	0	0	0	1	1	1	0	1	1	1	0	0	1	0	1
Inventory Q:	-1.20272e-10	2640	0	816	1788	161	3485	1649	2148	5731	4103	5236	2707	5808	0	0
Shortage Q:	-3e-11	0	0	0	0	0	0	0	0	0	0	0	0	0	-1073	-1.21123e-10
Inventory Y:	0	1	0	1	1	1	1	1	1	1	1	1	1	1	0	0
Shortage Y:	0	0	0	0	0	0	0	0	0	0	0	0	0	0	1	2.42246e-10

## Sheet: Value - Single Obj Solution
	Period 1	Period 2	Period 3	Period 4	Period 5	Period 6	Period 7	Period 8	Period 9	Period 10	Period 11	Period 12	Period 13	Period 14	Period 15	Period 16
S1 Range 1 Q:	0	0	0	0	0	0	0	0	0	0	0	0	0	0	0	0
S1 Range 2 Q:	0	0	517	517	0	517	517	517	0	517	517	0	0	517	0	0
S2 Range 1 Q:	0	0	0	0	0	0	0	0	0	0	0	0	0	0	0	0
S2 Range 2 Q:	0	0	0	0	0	0	0	0	0	0	0	0	0	0	0	0
S2 Range 3 Q:	0	0	0	0	0	0	0	0	0	0	0	0	0	0	0	0
S2 Range 4 Q:	403	403	403	403	403	403	0	0	0	403	0	403	403	403	0	0
S3 Range 1 Q:	0	0	0	0	0	0	0	0	0	0	0	0	0	0	0	0
S3 Range 2 Q:	535	535	535	535	0	0	0	535	535	535	535	535	535	535	535	535
S4 Range 1 Q:	0	0	0	0	0	0	0	0	0	0	0	0	0	0	0	0
S4 Range 2 Q:	0	0	0	0	0	0	0	0	0	0	0	0	0	0	0	0
S4 Range 3 Q:	0	0	0	0	0	0	0	0	0	0	0	0	0	0	0	0
S4 Range 4 Q:	0	0	0	0	0	0	0	0	0	0	0	0	0	0	0	0
S4 Range 5 Q:	1349	1349	0	1349	0	0	1349	1349	1349	1349	0	1349	0	0	0	1349
S5 Range 1 Q:	0	0	0	0	0	0	0	0	0	0	0	0	0	0	0	0
S5 Range 2 Q:	0	0	0	0	0	0	0	0	0	0	0	0	0	0	0	0
S5 Range 3 Q:	0	0	0	0	0	0	0	0	0	0	0	0	0	0	0	0
S5 Range 4 Q:	991	991	991	991	991	991	991	991	0	991	0	991	0	991	0	991
S6 Range 1 Q:	0	0	0	0	0	0	0	0	0	0	0	0	0	0	0	0
S6 Range 2 Q:	0	0	0	0	0	0	0	0	0	0	0	0	0	0	0	0
S6 Range 3 Q:	0	0	0	0	0	0	0	0	0	0	0	0	0	0	0	0
S6 Range 4 Q:	603	603	603	603	603	603	603	0	603	603	603	603	0	0	0	603
S7 Range 1 Q:	0	0	0	0	0	0	0	0	0	0	0	0	0	0	0	0
S7 Range 2 Q:	0	0	0	0	0	0	0	0	0	0	0	0	0	0	0	0
S7 Range 3 Q:	554	554	554	554	0	0	0	554	554	554	0	554	554	554	0	554
S8 Range 1 Q:	0	0	0	0	0	0	0	0	0	0	0	0	0	0	0	0
S8 Range 2 Q:	0	0	0	0	0	0	0	0	0	0	0	0	0	0	0	0
S8 Range 3 Q:	0	0	0	0	0	0	0	0	0	0	0	0	0	0	0	0
S8 Range 4 Q:	0	0	0	0	0	0	0	0	0	0	0	0	0	0	0	0
S8 Range 5 Q:	0	0	0	0	0	0	0	0	0	0	0	0	0	0	0	0
S8 Range 6 Q:	1607	1607	0	1607	1607	0	1607	0	1607	0	1607	1607	0	1607	0	1607
S9 Range 1 Q:	0	0	0	0	0	0	0	0	0	0	0	0	0	0	0	0
S9 Range 2 Q:	0	0	0	0	0	0	0	0	0	0	0	0	0	0	0	0
S9 Range 3 Q:	0	0	0	0	0	0	0	0	0	0	0	0	0	0	0	0
S9 Range 4 Q:	0	0	0	0	0	0	0	0	0	0	0	0	0	0	0	0
S9 Range 5 Q:	0	0	0	0	0	0	0	0	0	0	0	0	0	0	0	0
S9 Range 6 Q:	731	731	731	731	0	731	731	731	0	0	731	731	0	731	0	0
S10 Range 1 Q:	0	290	0	0	0	0	0	0	0	290	0	0	0	0	0	0
S10 Range 2 Q:	581	0	0	0	581	0	581	0	581	0	0	0	0	0	0	506
S11 Range 1 Q:	0	0	0	0	0	0	0	0	0	0	0	0	0	0	0	0
S11 Range 2 Q:	0	0	0	0	0	0	0	0	0	0	0	0	0	0	0	0
S11 Range 3 Q:	0	0	0	0	0	0	0	0	0	0	0	0	0	0	0	0
S11 Range 4 Q:	0	0	0	0	0	0	0	0	0	0	0	0	0	0	0	0
S11 Range 5 Q:	1354	0	1354	1354	1354	0	1354	0	1354	1354	0	1354	1354	0	0	1354
S12 Range 1 Q:	0	0	0	0	0	0	0	0	0	0	0	0	0	0	0	0
S12 Range 2 Q:	0	0	0	0	0	0	0	0	0	0	0	0	0	0	0	0
S12 Range 3 Q:	0	0	0	0	0	0	0	0	0	0	0	0	0	0	0	0
S12 Range 4 Q:	0	0	0	0	0	0	0	0	0	0	0	0	0	0	0	0
S12 Range 5 Q:	0	0	0	0	0	0	0	0	0	0	0	0	0	0	0	0
S12 Range 6 Q:	1229	0	0	0	1229	1229	1229	0	1229	1229	1229	0	0	1229	0	1229
S1 Range 1 Y:	0	0	0	0	0	0	0	0	0	0	0	0	0	0	0	0
S1 Range 2 Y:	0	0	1	1	0	1	1	1	0	1	1	0	0	1	0	0
S2 Range 1 Y:	0	0	0	0	0	0	0	0	0	0	0	0	0	0	0	0
S2 Range 2 Y:	0	0	0	0	0	0	0	0	0	0	0	0	0	0	0	0
S2 Range 3 Y:	0	0	0	0	0	0	0	0	0	0	0	0	0	0	0	0
S2 Range 4 Y:	1	1	1	1	1	1	0	0	0	1	0	1	1	1	0	0
S3 Range 1 Y:	0	0	0	0	0	0	0	0	0	0	0	0	0	0	0	0
S3 Range 2 Y:	1	1	1	1	0	0	0	1	1	1	1	1	1	1	1	1
S4 Range 1 Y:	0	0	0	0	0	0	0	0	0	0	0	0	0	0	0	0
S4 Range 2 Y:	0	0	0	0	0	0	0	0	0	0	0	0	0	0	0	0
S4 Range 3 Y:	0	0	0	0	0	0	0	0	0	0	0	0	0	0	0	0
S4 Range 4 Y:	0	0	0	0	0	0	0	0	0	0	0	0	0	0	0	0
S4 Range 5 Y:	1	1	0	1	0	0	1	1	1	1	0	1	0	0	0	1
S5 Range 1 Y:	0	0	0	0	0	0	0	0	0	0	0	0	0	0	0	0
S5 Range 2 Y:	0	0	0	0	0	0	0	0	0	0	0	0	0	0	0	0
S5 Range 3 Y:	0	0	0	0	0	0	0	0	0	0	0	0	0	0	0	0
S5 Range 4 Y:	1	1	1	1	1	1	1	1	0	1	0	1	0	1	0	1
S6 Range 1 Y:	0	0	0	0	0	0	0	0	0	0	0	0	0	0	0	0
S6 Range 2 Y:	0	0	0	0	0	0	0	0	0	0	0	0	0	0	0	0
S6 Range 3 Y:	0	0	0	0	0	0	0	0	0	0	0	0	0	0	0	0
S6 Range 4 Y:	1	1	1	1	1	1	1	0	1	1	1	1	0	0	0	1
S7 Range 1 Y:	0	0	0	0	0	0	0	0	0	0	0	0	0	0	0	0
S7 Range 2 Y:	0	0	0	0	0	0	0	0	0	0	0	0	0	0	0	0
S7 Range 3 Y:	1	1	1	1	0	0	0	1	1	1	0	1	1	1	0	1
S8 Range 1 Y:	0	0	0	0	0	0	0	0	0	0	0	0	0	0	0	0
S8 Range 2 Y:	0	0	0	0	0	0	0	0	0	0	0	0	0	0	0	0
S8 Range 3 Y:	0	0	0	0	0	0	0	0	0	0	0	0	0	0	0	0
S8 Range 4 Y:	0	0	0	0	0	0	0	0	0	0	0	0	0	0	0	0
S8 Range 5 Y:	0	0	0	0	0	0	0	0	0	0	0	0	0	0	0	0
S8 Range 6 Y:	1	1	0	1	1	0	1	0	1	0	1	1	0	1	0	1
S9 Range 1 Y:	0	0	0	0	0	0	0	0	0	0	0	0	0	0	0	0
S9 Range 2 Y:	0	0	0	0	0	0	0	0	0	0	0	0	0	0	0	0
S9 Range 3 Y:	0	0	0	0	0	0	0	0	0	0	0	0	0	0	0	0
S9 Range 4 Y:	0	0	0	0	0	0	0	0	0	0	0	0	0	0	0	0
S9 Range 5 Y:	0	0	0	0	0	0	0	0	0	0	0	0	0	0	0	0
S9 Range 6 Y:	1	1	1	1	0	1	1	1	0	0	1	1	0	1	0	0
S10 Range 1 Y:	0	1	0	0	0	0	0	0	0	1	0	0	0	0	0	0
S10 Range 2 Y:	1	0	0	0	1	0	1	0	1	0	0	0	0	0	0	1
S11 Range 1 Y:	0	0	0	0	0	0	0	0	0	0	0	0	0	0	0	0
S11 Range 2 Y:	0	0	0	0	0	0	0	0	0	0	0	0	0	0	0	0
S11 Range 3 Y:	0	0	0	0	0	0	0	0	0	0	0	0	0	0	0	0
S11 Range 4 Y:	0	0	0	0	0	0	0	0	0	0	0	0	0	0	0	0
S11 Range 5 Y:	1	0	1	1	1	0	1	0	1	1	0	1	1	0	0	1
S12 Range 1 Y:	0	0	0	0	0	0	0	0	0	0	0	0	0	0	0	0
S12 Range 2 Y:	0	0	0	0	0	0	0	0	0	0	0	0	0	0	0	0
S12 Range 3 Y:	0	0	0	0	0	0	0	0	0	0	0	0	0	0	0	0
S12 Range 4 Y:	0	0	0	0	0	0	0	0	0	0	0	0	0	0	0	0
S12 Range 5 Y:	0	0	0	0	0	0	0	0	0	0	0	0	0	0	0	0
S12 Range 6 Y:	1	0	0	0	1	1	1	0	1	1	1	0	0	1	0	1
Inventory Q:	316	3479	839	2468	3897	2270	5594	3758	4257	7549	5340	5892	3363	5883	0	0
Shortage Q:	0	0	0	0	0	0	0	0	0	0	0	0	0	0	-998	-5.89919e-11
Inventory Y:	1	1	1	1	1	1	1	1	1	1	1	1	1	1	0	0
Shortage Y:	0	0	0	0	0	0	0	0	0	0	0	0	0	0	1	0

## Sheet: Bi-Obj Solution
	Period 1	Period 2	Period 3	Period 4	Period 5	Period 6	Period 7	Period 8	Period 9	Period 10	Period 11	Period 12	Period 13	Period 14	Period 15	Period 16
S1 Range 1 Q:	0	0	0	0	0	0	0	0	0	0	0	0	0	0	0	0
S1 Range 2 Q:	0	0	517	517	0	517	517	517	0	517	517	0	0	517	0	0
S2 Range 1 Q:	0	0	0	0	0	0	0	0	0	0	0	0	0	0	0	0
S2 Range 2 Q:	0	0	0	0	0	0	0	0	0	0	0	0	0	0	0	0
S2 Range 3 Q:	0	0	0	0	0	0	0	0	0	0	0	0	0	0	0	0
S2 Range 4 Q:	403	403	403	403	403	403	0	0	0	403	0	403	403	403	0	0
S3 Range 1 Q:	0	0	0	0	0	0	0	0	0	0	0	0	0	0	0	0
S3 Range 2 Q:	509	302	535	0	0	0	0	535	535	535	535	535	535	535	535	535
S4 Range 1 Q:	0	0	0	0	0	0	0	0	0	0	0	0	0	0	0	0
S4 Range 2 Q:	0	0	0	0	0	0	0	0	0	0	0	0	0	0	0	0
S4 Range 3 Q:	0	0	0	0	0	0	0	0	0	0	0	0	0	0	0	0
S4 Range 4 Q:	0	0	0	0	0	0	0	0	0	0	0	0	0	0	0	0
S4 Range 5 Q:	1349	1349	0	1349	0	0	1349	1349	1349	1349	0	1349	0	0	0	1349
S5 Range 1 Q:	0	0	0	0	0	0	0	0	0	0	0	0	0	0	0	0
S5 Range 2 Q:	0	0	0	0	0	0	0	0	0	0	0	0	0	0	0	0
S5 Range 3 Q:	0	0	0	0	0	0	0	0	0	0	0	0	0	0	0	0
S5 Range 4 Q:	991	991	991	991	991	991	991	991	0	991	0	991	0	991	0	991
S6 Range 1 Q:	0	0	0	0	0	0	0	0	0	0	0	0	0	0	0	0
S6 Range 2 Q:	0	0	0	0	0	0	0	0	0	0	0	0	0	0	0	0
S6 Range 3 Q:	0	0	0	0	0	0	0	0	0	0	0	0	0	0	0	0
S6 Range 4 Q:	603	603	603	603	603	603	603	0	603	603	603	603	0	0	0	603
S7 Range 1 Q:	0	0	0	0	0	0	0	0	0	0	0	0	0	0	0	0
S7 Range 2 Q:	0	0	0	0	0	0	0	0	0	0	0	0	0	0	0	0
S7 Range 3 Q:	554	554	554	554	0	0	0	554	554	554	0	554	554	554	0	554
S8 Range 1 Q:	0	0	0	0	0	0	0	0	0	0	0	0	0	0	0	0
S8 Range 2 Q:	0	0	0	0	0	0	0	0	0	0	0	0	0	0	0	0
S8 Range 3 Q:	0	0	0	0	0	0	0	0	0	0	0	0	0	0	0	0
S8 Range 4 Q:	0	0	0	0	0	0	0	0	0	0	0	0	0	0	0	0
S8 Range 5 Q:	0	0	0	0	0	0	0	0	0	0	0	0	0	0	0	0
S8 Range 6 Q:	1607	1607	0	1453	1607	0	1607	0	1607	0	1607	1607	0	1607	0	1607
S9 Range 1 Q:	0	0	0	0	0	0	0	0	0	0	0	0	0	0	0	0
S9 Range 2 Q:	0	0	0	0	0	0	0	0	0	0	0	0	0	0	0	0
S9 Range 3 Q:	0	0	0	0	0	0	0	0	0	0	0	0	0	0	0	0
S9 Range 4 Q:	0	0	0	0	0	0	0	0	0	0	0	0	0	0	0	0
S9 Range 5 Q:	0	0	0	0	0	0	0	0	0	0	0	0	0	0	0	0
S9 Range 6 Q:	731	731	731	731	0	731	731	731	0	0	731	731	0	731	0	0
S10 Range 1 Q:	0	0	0	0	0	0	0	0	0	0	0	0	0	0	0	0
S10 Range 2 Q:	291	0	0	0	0	0	581	0	581	581	581	581	0	581	0	581
S11 Range 1 Q:	0	0	0	0	0	0	0	0	0	0	0	0	0	0	0	0
S11 Range 2 Q:	0	0	0	0	0	0	0	0	0	0	0	0	0	0	0	0
S11 Range 3 Q:	0	0	0	0	0	0	0	0	0	0	0	0	0	0	0	0
S11 Range 4 Q:	0	0	0	0	0	0	0	0	0	0	0	0	0	0	0	0
S11 Range 5 Q:	1354	0	1354	1354	1354	0	1354	0	1354	1354	0	1354	1354	0	0	1354
S12 Range 1 Q:	0	0	0	0	0	0	0	0	0	0	0	0	0	0	0	0
S12 Range 2 Q:	0	0	0	0	0	0	0	0	0	0	0	0	0	0	0	0
S12 Range 3 Q:	0	0	0	0	0	0	0	0	0	0	0	0	0	0	0	0
S12 Range 4 Q:	0	0	0	0	0	0	0	0	0	0	0	0	0	0	0	0
S12 Range 5 Q:	0	0	0	0	0	0	0	0	0	0	0	0	0	0	0	0
S12 Range 6 Q:	1229	0	0	0	1229	1229	1229	0	1229	1229	1229	0	0	1229	0	1229
S1 Range 1 Y:	0	0	0	0	0	0	0	0	0	0	0	0	0	0	0	0
S1 Range 2 Y:	0	0	1	1	0	1	1	1	0	1	1	0	0	1	0	0
S2 Range 1 Y:	0	0	0	0	0	0	0	0	0	0	0	0	0	0	0	0
S2 Range 2 Y:	0	0	0	0	0	0	0	0	0	0	0	0	0	0	0	0
S2 Range 3 Y:	0	0	0	0	0	0	0	0	0	0	0	0	0	0	0	0
S2 Range 4 Y:	1	1	1	1	1	1	0	0	0	1	0	1	1	1	0	0
S3 Range 1 Y:	0	0	0	0	0	0	0	0	0	0	0	0	0	0	0	0
S3 Range 2 Y:	1	1	1	0	0	0	0	1	1	1	1	1	1	1	1	1
S4 Range 1 Y:	0	0	0	0	0	0	0	0	0	0	0	0	0	0	0	0
S4 Range 2 Y:	0	0	0	0	0	0	0	0	0	0	0	0	0	0	0	0
S4 Range 3 Y:	0	0	0	0	0	0	0	0	0	0	0	0	0	0	0	0
S4 Range 4 Y:	0	0	0	0	0	0	0	0	0	0	0	0	0	0	0	0
S4 Range 5 Y:	1	1	0	1	0	0	1	1	1	1	0	1	0	0	0	1
S5 Range 1 Y:	0	0	0	0	0	0	0	0	0	0	0	0	0	0	0	0
S5 Range 2 Y:	0	0	0	0	0	0	0	0	0	0	0	0	0	0	0	0
S5 Range 3 Y:	0	0	0	0	0	0	0	0	0	0	0	0	0	0	0	0
S5 Range 4 Y:	1	1	1	1	1	1	1	1	0	1	0	1	0	1	0	1
S6 Range 1 Y:	0	0	0	0	0	0	0	0	0	0	0	0	0	0	0	0
S6 Range 2 Y:	0	0	0	0	0	0	0	0	0	0	0	0	0	0	0	0
S6 Range 3 Y:	0	0	0	0	0	0	0	0	0	0	0	0	0	0	0	0
S6 Range 4 Y:	1	1	1	1	1	1	1	0	1	1	1	1	0	0	0	1
S7 Range 1 Y:	0	0	0	0	0	0	0	0	0	0	0	0	0	0	0	0
S7 Range 2 Y:	0	0	0	0	0	0	0	0	0	0	0	0	0	0	0	0
S7 Range 3 Y:	1	1	1	1	0	0	0	1	1	1	0	1	1	1	0	1
S8 Range 1 Y:	0	0	0	0	0	0	0	0	0	0	0	0	0	0	0	0
S8 Range 2 Y:	0	0	0	0	0	0	0	0	0	0	0	0	0	0	0	0
S8 Range 3 Y:	0	0	0	0	0	0	0	0	0	0	0	0	0	0	0	0
S8 Range 4 Y:	0	0	0	0	0	0	0	0	0	0	0	0	0	0	0	0
S8 Range 5 Y:	0	0	0	0	0	0	0	0	0	0	0	0	0	0	0	0
S8 Range 6 Y:	1	1	0	1	1	0	1	0	1	0	1	1	0	1	0	1
S9 Range 1 Y:	0	0	0	0	0	0	0	0	0	0	0	0	0	0	0	0
S9 Range 2 Y:	0	0	0	0	0	0	0	0	0	0	0	0	0	0	0	0
S9 Range 3 Y:	0	0	0	0	0	0	0	0	0	0	0	0	0	0	0	0
S9 Range 4 Y:	0	0	0	0	0	0	0	0	0	0	0	0	0	0	0	0
S9 Range 5 Y:	0	0	0	0	0	0	0	0	0	0	0	0	0	0	0	0
S9 Range 6 Y:	1	1	1	1	0	1	1	1	0	0	1	1	0	1	0	0
S10 Range 1 Y:	0	0	0	0	0	0	0	0	0	0	0	0	0	0	0	0
S10 Range 2 Y:	1	0	0	0	0	0	1	0	1	1	1	1	0	1	0	1
S11 Range 1 Y:	0	0	0	0	0	0	0	0	0	0	0	0	0	0	0	0
S11 Range 2 Y:	0	0	0	0	0	0	0	0	0	0	0	0	0	0	0	0
S11 Range 3 Y:	0	0	0	0	0	0	0	0	0	0	0	0	0	0	0	0
S11 Range 4 Y:	0	0	0	0	0	0	0	0	0	0	0	0	0	0	0	0
S11 Range 5 Y:	1	0	1	1	1	0	1	0	1	1	0	1	1	0	0	1
S12 Range 1 Y:	0	0	0	0	0	0	0	0	0	0	0	0	0	0	0	0
S12 Range 2 Y:	0	0	0	0	0	0	0	0	0	0	0	0	0	0	0	0
S12 Range 3 Y:	0	0	0	0	0	0	0	0	0	0	0	0	0	0	0	0
S12 Range 4 Y:	0	0	0	0	0	0	0	0	0	0	0	0	0	0	0	0
S12 Range 5 Y:	0	0	0	0	0	0	0	0	0	0	0	0	0	0	0	0
S12 Range 6 Y:	1	0	0	0	1	1	1	0	1	1	1	0	0	1	0	1
Inventory Q:	0	2640	0	940	1788	161	3485	1649	2148	5731	4103	5236	2707	5808	0	0
Shortage Q:	0	0	0	0	0	0	0	0	0	0	0	0	0	0	-1073	0
Inventory Y:	0	1	0	1	1	1	1	1	1	1	1	1	1	1	0	0
Shortage Y:	0	0	0	0	0	0	0	0	0	0	0	0	0	0	1	0

## Sheet: Optimal Values
TCP:	3.80092e+06
TVP:	-53261.4
% variation (bi-obj using WCCM):	0.0125585

## Sheet: Exit Flags
Cost Obj:	1
Value Obj:	1
Bi-Obj:	1

## Sheet: Time & Size
CPU running time (sec):	1.91881
elapsed time (sec):	6.02167
No. of decision variables:	1068
No. of constraints:	1243
