# Supplementary material for: Datasets for supplier selection and order allocation with green criteria, all-unit quantity discounts and varying number of suppliers
Source: Data Brief. 2017 Jun 9;13:444–52. doi: 10.1016/j.dib.2017.06.018 (PMC5485863; doi:10.1016/j.dib.2017.06.018)
Supplement: Supplementary file 5 — Supplementary material Time analysis data [file mmc5.zip › Data_In_Brief/4.Time Analysis/200 R.xlsx]

## Sheet: Cost - Single Obj Solution
	Period 1	Period 2	Period 3	Period 4	Period 5	Period 6	Period 7	Period 8	Period 9
S1 Range 1 Q:	0	0	0	0	0	0	0	0	0
S1 Range 2 Q:	0	0	0	0	0	0	0	0	0
S1 Range 3 Q:	0	0	0	0	0	0	0	0	0
S1 Range 4 Q:	0	0	0	0	0	0	0	0	0
S1 Range 5 Q:	659	659	0	659	659	659	659	659	659
S2 Range 1 Q:	0	0	0	0	0	0	0	0	0
S2 Range 2 Q:	0	0	0	0	0	0	0	0	0
S2 Range 3 Q:	0	0	0	0	0	0	0	0	0
S2 Range 4 Q:	0	659	659	659	659	659	659	659	622
S3 Range 1 Q:	0	0	0	0	0	0	0	0	0
S3 Range 2 Q:	0	0	0	0	0	0	0	0	0
S3 Range 3 Q:	0	0	0	0	0	0	0	0	0
S3 Range 4 Q:	0	0	0	0	0	0	0	0	0
S3 Range 5 Q:	689	689	0	689	689	689	689	0	689
S1 Range 1 Y:	0	0	0	0	0	0	0	0	0
S1 Range 2 Y:	0	0	0	0	0	0	0	0	0
S1 Range 3 Y:	0	0	0	0	0	0	0	0	0
S1 Range 4 Y:	0	0	0	0	0	0	0	0	0
S1 Range 5 Y:	1	1	0	1	1	1	1	1	1
S2 Range 1 Y:	0	0	0	0	0	0	0	0	0
S2 Range 2 Y:	0	0	0	0	0	0	0	0	0
S2 Range 3 Y:	0	0	0	0	0	0	0	0	0
S2 Range 4 Y:	0	1	1	1	1	1	1	1	1
S3 Range 1 Y:	0	0	0	0	0	0	0	0	0
S3 Range 2 Y:	0	0	0	0	0	0	0	0	0
S3 Range 3 Y:	0	0	0	0	0	0	0	0	0
S3 Range 4 Y:	0	0	0	0	0	0	0	0	0
S3 Range 5 Y:	1	1	0	1	1	1	1	0	1
Inventory Q:	0	213	0	0	0	0	15	0	0
Shortage Q:	-288	0	-1112	-704	-387	-81	0	-225	0
Inventory Y:	0	1	0	0	0	0	1	0	0
Shortage Y:	1	0	1	1	1	1	0	1	0

## Sheet: Value - Single Obj Solution
	Period 1	Period 2	Period 3	Period 4	Period 5	Period 6	Period 7	Period 8	Period 9
S1 Range 1 Q:	0	0	0	0	0	0	0	0	0
S1 Range 2 Q:	0	0	0	0	0	0	0	0	0
S1 Range 3 Q:	0	0	0	0	0	0	0	0	0
S1 Range 4 Q:	0	0	0	0	0	0	0	0	0
S1 Range 5 Q:	659	659	0	659	659	659	659	659	659
S2 Range 1 Q:	0	0	0	0	0	0	0	0	0
S2 Range 2 Q:	0	0	0	0	0	0	0	0	0
S2 Range 3 Q:	0	0	0	0	0	0	0	0	0
S2 Range 4 Q:	0	659	659	659	659	659	659	659	659
S3 Range 1 Q:	0	0	0	0	0	0	0	0	0
S3 Range 2 Q:	0	0	0	0	0	0	0	0	0
S3 Range 3 Q:	0	0	0	0	0	0	0	0	0
S3 Range 4 Q:	0	0	0	0	0	0	0	0	0
S3 Range 5 Q:	689	689	0	652	689	689	689	0	689
S1 Range 1 Y:	0	0	0	0	0	0	0	0	0
S1 Range 2 Y:	0	0	0	0	0	0	0	0	0
S1 Range 3 Y:	0	0	0	0	0	0	0	0	0
S1 Range 4 Y:	0	0	0	0	0	0	0	0	0
S1 Range 5 Y:	1	1	0	1	1	1	1	1	1
S2 Range 1 Y:	0	0	0	0	0	0	0	0	0
S2 Range 2 Y:	0	0	0	0	0	0	0	0	0
S2 Range 3 Y:	0	0	0	0	0	0	0	0	0
S2 Range 4 Y:	0	1	1	1	1	1	1	1	1
S3 Range 1 Y:	0	0	0	0	0	0	0	0	0
S3 Range 2 Y:	0	0	0	0	0	0	0	0	0
S3 Range 3 Y:	0	0	0	0	0	0	0	0	0
S3 Range 4 Y:	0	0	0	0	0	0	0	0	0
S3 Range 5 Y:	1	1	0	1	1	1	1	0	1
Inventory Q:	0	213	-1.35503e-09	-8.68166e-09	0	0	0	-2.99665e-08	0
Shortage Q:	-288	3.23738e-08	-1112	-741	-424	-118	-22	-262	0
Inventory Y:	0	1	-8.83906e-14	-5.66318e-13	0	0	0	-1.95476e-12	0
Shortage Y:	1	-2.11179e-12	1	1	1	1	1	1	0

## Sheet: Bi-Obj Solution
	Period 1	Period 2	Period 3	Period 4	Period 5	Period 6	Period 7	Period 8	Period 9
S1 Range 1 Q:	0	0	0	0	0	0	0	0	0
S1 Range 2 Q:	0	0	0	0	0	0	0	0	0
S1 Range 3 Q:	0	0	0	0	0	0	0	0	0
S1 Range 4 Q:	0	0	0	0	0	0	0	0	0
S1 Range 5 Q:	659	659	0	659	659	659	659	659	659
S2 Range 1 Q:	0	0	0	0	0	0	0	0	0
S2 Range 2 Q:	0	0	0	0	0	0	0	0	0
S2 Range 3 Q:	0	0	0	0	0	0	0	0	0
S2 Range 4 Q:	0	659	659	659	659	659	659	659	659
S3 Range 1 Q:	0	0	0	0	0	0	0	0	0
S3 Range 2 Q:	0	0	0	0	0	0	0	0	0
S3 Range 3 Q:	0	0	0	0	0	0	0	0	0
S3 Range 4 Q:	0	0	0	0	0	0	0	0	0
S3 Range 5 Q:	689	689	0	689	689	689	689	0	652
S1 Range 1 Y:	0	0	0	0	0	0	0	0	0
S1 Range 2 Y:	0	0	0	0	0	0	0	0	0
S1 Range 3 Y:	0	0	0	0	0	0	0	0	0
S1 Range 4 Y:	0	0	0	0	0	0	0	0	0
S1 Range 5 Y:	1	1	0	1	1	1	1	1	1
S2 Range 1 Y:	0	0	0	0	0	0	0	0	0
S2 Range 2 Y:	0	0	0	0	0	0	0	0	0
S2 Range 3 Y:	0	0	0	0	0	0	0	0	0
S2 Range 4 Y:	0	1	1	1	1	1	1	1	1
S3 Range 1 Y:	0	0	0	0	0	0	0	0	0
S3 Range 2 Y:	0	0	0	0	0	0	0	0	0
S3 Range 3 Y:	0	0	0	0	0	0	0	0	0
S3 Range 4 Y:	0	0	0	0	0	0	0	0	0
S3 Range 5 Y:	1	1	0	1	1	1	1	0	1
Inventory Q:	0	213	0	0	0	0	15	0	0
Shortage Q:	-288	0	-1112	-704	-387	-81	0	-225	0
Inventory Y:	0	1	0	0	0	0	1	0	0
Shortage Y:	1	0	1	1	1	1	0	1	0

## Sheet: Optimal Values
TCP:	470962
TVP:	-8211.76
% variation (bi-obj using WCCM):	5.21656e-05

## Sheet: Exit Flags
Cost Obj:	1
Value Obj:	1
Bi-Obj:	1

## Sheet: Time & Size
CPU running time (sec):	0.717605
elapsed time (sec):	4.85234
No. of decision variables:	250
No. of constraints:	302
