# Supplementary material for: Datasets for supplier selection and order allocation with green criteria, all-unit quantity discounts and varying number of suppliers
Source: Data Brief. 2017 Jun 9;13:444–52. doi: 10.1016/j.dib.2017.06.018 (PMC5485863; doi:10.1016/j.dib.2017.06.018)
Supplement: Supplementary file 5 — Supplementary material Time analysis data [file mmc5.zip › Data_In_Brief/4.Time Analysis/201 R.xlsx]

## Sheet: Cost - Single Obj Solution
	Period 1	Period 2	Period 3	Period 4	Period 5	Period 6	Period 7	Period 8	Period 9
S1 Range 1 Q:	0	0	0	0	0	0	0	0	0
S1 Range 2 Q:	0	0	0	0	0	0	0	0	0
S1 Range 3 Q:	0	0	0	0	0	0	0	0	0
S1 Range 4 Q:	0	0	0	0	0	0	0	0	0
S1 Range 5 Q:	0	0	0	0	0	0	0	0	0
S1 Range 6 Q:	0	0	0	0	0	0	0	0	0
S1 Range 7 Q:	1007	1007	1007	1007	1007	1007	1007	1007	1007
S2 Range 1 Q:	0	0	0	0	0	0	0	0	0
S2 Range 2 Q:	0	0	0	0	0	0	0	0	0
S2 Range 3 Q:	0	0	0	0	0	0	0	0	0
S2 Range 4 Q:	0	0	0	0	0	0	0	0	0
S2 Range 5 Q:	539	539	0	0	539	539	539	539	539
S3 Range 1 Q:	0	0	0	0	0	0	0	0	0
S3 Range 2 Q:	0	0	0	0	0	0	0	0	0
S3 Range 3 Q:	494	494	494	0	494	494	494	0	465
S1 Range 1 Y:	0	0	0	0	0	0	0	0	0
S1 Range 2 Y:	0	0	0	0	0	0	0	0	0
S1 Range 3 Y:	0	0	0	0	0	0	0	0	0
S1 Range 4 Y:	0	0	0	0	0	0	0	0	0
S1 Range 5 Y:	0	0	0	0	0	0	0	0	0
S1 Range 6 Y:	0	0	0	0	0	0	0	0	0
S1 Range 7 Y:	1	1	1	1	1	1	1	1	1
S2 Range 1 Y:	0	0	0	0	0	0	0	0	0
S2 Range 2 Y:	0	0	0	0	0	0	0	0	0
S2 Range 3 Y:	0	0	0	0	0	0	0	0	0
S2 Range 4 Y:	0	0	0	0	0	0	0	0	0
S2 Range 5 Y:	1	1	0	0	1	1	1	1	1
S3 Range 1 Y:	0	0	0	0	0	0	0	0	0
S3 Range 2 Y:	0	0	0	0	0	0	0	0	0
S3 Range 3 Y:	1	1	1	0	1	1	1	0	1
Inventory Q:	280	723	216	0	0	161	178	0	0
Shortage Q:	0	0	0	-310	-276	0	0	-299	0
Inventory Y:	1	1	1	0	0	1	1	0	0
Shortage Y:	0	0	0	1	1	0	0	1	0

## Sheet: Value - Single Obj Solution
	Period 1	Period 2	Period 3	Period 4	Period 5	Period 6	Period 7	Period 8	Period 9
S1 Range 1 Q:	0	0	0	0	0	0	0	0	0
S1 Range 2 Q:	0	0	0	0	0	0	0	0	0
S1 Range 3 Q:	0	0	0	0	0	0	0	0	0
S1 Range 4 Q:	0	0	0	0	0	0	0	0	0
S1 Range 5 Q:	0	0	0	0	0	0	0	0	0
S1 Range 6 Q:	0	0	0	0	0	0	0	0	0
S1 Range 7 Q:	978	1007	1007	1007	1007	1007	1007	1007	1007
S2 Range 1 Q:	0	0	0	0	0	0	0	0	0
S2 Range 2 Q:	0	0	0	0	0	0	0	0	0
S2 Range 3 Q:	0	0	0	0	0	0	0	0	0
S2 Range 4 Q:	0	0	0	0	0	0	0	0	0
S2 Range 5 Q:	539	539	0	0	539	539	539	539	539
S3 Range 1 Q:	0	0	0	0	0	0	0	0	0
S3 Range 2 Q:	0	0	0	0	0	0	0	0	0
S3 Range 3 Q:	494	494	494	0	494	494	494	0	494
S1 Range 1 Y:	0	0	0	0	0	0	0	0	0
S1 Range 2 Y:	0	0	0	0	0	0	0	0	0
S1 Range 3 Y:	0	0	0	0	0	0	0	0	0
S1 Range 4 Y:	0	0	0	0	0	0	0	0	0
S1 Range 5 Y:	0	0	0	0	0	0	0	0	0
S1 Range 6 Y:	0	0	0	0	0	0	0	0	0
S1 Range 7 Y:	1	1	1	1	1	1	1	1	1
S2 Range 1 Y:	0	0	0	0	0	0	0	0	0
S2 Range 2 Y:	0	0	0	0	0	0	0	0	0
S2 Range 3 Y:	0	0	0	0	0	0	0	0	0
S2 Range 4 Y:	0	0	0	0	0	0	0	0	0
S2 Range 5 Y:	1	1	0	0	1	1	1	1	1
S3 Range 1 Y:	0	0	0	0	0	0	0	0	0
S3 Range 2 Y:	0	0	0	0	0	0	0	0	0
S3 Range 3 Y:	1	1	1	0	1	1	1	0	1
Inventory Q:	251	694	187	0	0	132	149	0	0
Shortage Q:	0	0	0	-339	-305	0	0	-328	0
Inventory Y:	1	1	1	0	0	1	1	0	0
Shortage Y:	0	0	0	1	1	0	0	1	0

## Sheet: Bi-Obj Solution
	Period 1	Period 2	Period 3	Period 4	Period 5	Period 6	Period 7	Period 8	Period 9
S1 Range 1 Q:	0	0	0	0	0	0	0	0	0
S1 Range 2 Q:	0	0	0	0	0	0	0	0	0
S1 Range 3 Q:	0	0	0	0	0	0	0	0	0
S1 Range 4 Q:	0	0	0	0	0	0	0	0	0
S1 Range 5 Q:	0	0	0	0	0	0	0	0	0
S1 Range 6 Q:	0	0	0	0	0	0	0	0	0
S1 Range 7 Q:	1007	1007	1007	1007	1007	1007	1007	1007	978
S2 Range 1 Q:	0	0	0	0	0	0	0	0	0
S2 Range 2 Q:	0	0	0	0	0	0	0	0	0
S2 Range 3 Q:	0	0	0	0	0	0	0	0	0
S2 Range 4 Q:	0	0	0	0	0	0	0	0	0
S2 Range 5 Q:	539	539	0	0	539	539	539	539	539
S3 Range 1 Q:	0	0	0	0	0	0	0	0	0
S3 Range 2 Q:	0	0	0	0	0	0	0	0	0
S3 Range 3 Q:	494	494	494	0	494	494	494	0	494
S1 Range 1 Y:	0	0	0	0	0	0	0	0	0
S1 Range 2 Y:	0	0	0	0	0	0	0	0	0
S1 Range 3 Y:	0	0	0	0	0	0	0	0	0
S1 Range 4 Y:	0	0	0	0	0	0	0	0	0
S1 Range 5 Y:	0	0	0	0	0	0	0	0	0
S1 Range 6 Y:	0	0	0	0	0	0	0	0	0
S1 Range 7 Y:	1	1	1	1	1	1	1	1	1
S2 Range 1 Y:	0	0	0	0	0	0	0	0	0
S2 Range 2 Y:	0	0	0	0	0	0	0	0	0
S2 Range 3 Y:	0	0	0	0	0	0	0	0	0
S2 Range 4 Y:	0	0	0	0	0	0	0	0	0
S2 Range 5 Y:	1	1	0	0	1	1	1	1	1
S3 Range 1 Y:	0	0	0	0	0	0	0	0	0
S3 Range 2 Y:	0	0	0	0	0	0	0	0	0
S3 Range 3 Y:	1	1	1	0	1	1	1	0	1
Inventory Q:	280	723	216	0	0	161	178	0	0
Shortage Q:	0	0	0	-310	-276	0	0	-299	0
Inventory Y:	1	1	1	0	0	1	1	0	0
Shortage Y:	0	0	0	1	1	0	0	1	0

## Sheet: Optimal Values
TCP:	509627
TVP:	-3837.85
% variation (bi-obj using WCCM):	0.000112936

## Sheet: Exit Flags
Cost Obj:	1
Value Obj:	1
Bi-Obj:	1

## Sheet: Time & Size
CPU running time (sec):	0.764405
elapsed time (sec):	5.06608
No. of decision variables:	274
No. of constraints:	326
