# Supplementary material for: Datasets for supplier selection and order allocation with green criteria, all-unit quantity discounts and varying number of suppliers
Source: Data Brief. 2017 Jun 9;13:444–52. doi: 10.1016/j.dib.2017.06.018 (PMC5485863; doi:10.1016/j.dib.2017.06.018)
Supplement: Supplementary file 5 — Supplementary material Time analysis data [file mmc5.zip › Data_In_Brief/4.Time Analysis/203 R.xlsx]

## Sheet: Cost - Single Obj Solution
	Period 1	Period 2	Period 3	Period 4	Period 5	Period 6	Period 7	Period 8	Period 9	Period 10	Period 11	Period 12	Period 13	Period 14	Period 15	Period 16
S1 Range 1 Q:	0	0	0	0	0	0	0	0	0	0	0	0	0	0	0	0
S1 Range 2 Q:	0	0	0	0	0	0	0	0	0	0	0	0	0	0	0	0
S1 Range 3 Q:	0	0	0	0	0	0	0	0	0	0	0	0	0	0	0	0
S1 Range 4 Q:	0	0	0	0	0	0	0	0	0	0	0	0	0	0	0	0
S1 Range 5 Q:	0	0	0	0	0	0	0	0	0	0	0	0	0	0	0	-2.92268e-10
S1 Range 6 Q:	701	0	701	701	701	0	701	701	0	701	701	701	701	585	685	585
S2 Range 1 Q:	0	0	0	0	0	0	0	0	0	0	0	0	0	0	0	0
S2 Range 2 Q:	0	0	0	0	0	0	0	0	0	0	0	0	0	0	0	0
S2 Range 3 Q:	0	0	0	0	0	0	0	0	0	0	0	0	0	0	0	0
S2 Range 4 Q:	0	0	0	0	0	0	0	0	0	0	0	0	0	0	0	0
S2 Range 5 Q:	0	0	0	0	0	0	0	0	0	0	0	0	0	0	0	0
S2 Range 6 Q:	623	623	0	623	623	0	623	623	0	623	0	623	623	576	0	0
S3 Range 1 Q:	0	0	0	0	0	0	0	0	0	0	0	0	0	0	0	0
S3 Range 2 Q:	0	0	0	0	0	0	0	0	0	0	0	0	0	0	0	0
S3 Range 3 Q:	0	0	0	0	0	0	0	0	0	0	0	0	0	0	0	0
S3 Range 4 Q:	0	0	0	0	0	0	0	0	0	0	0	0	0	0	0	0
S3 Range 5 Q:	0	0	0	0	0	0	0	0	0	0	0	0	0	0	0	0
S3 Range 6 Q:	0	0	0	0	0	0	0	0	0	0	0	0	0	0	0	0
S3 Range 7 Q:	972	972	0	972	972	972	972	972	972	972	972	0	972	972	972	929
S1 Range 1 Y:	0	0	0	0	0	0	0	0	0	0	0	0	0	0	0	0
S1 Range 2 Y:	0	0	0	0	0	0	0	0	0	0	0	0	0	0	0	0
S1 Range 3 Y:	0	0	0	0	0	0	0	0	0	0	0	0	0	0	0	0
S1 Range 4 Y:	0	0	0	0	0	0	0	0	0	0	0	0	0	0	0	0
S1 Range 5 Y:	0	0	0	0	0	0	0	0	0	0	0	0	0	0	0	-6.24504e-13
S1 Range 6 Y:	1	0	1	1	1	0	1	1	0	1	1	1	1	1	1	1
S2 Range 1 Y:	0	0	0	0	0	0	0	0	0	0	0	0	0	0	0	0
S2 Range 2 Y:	0	0	0	0	0	0	0	0	0	0	0	0	0	0	0	0
S2 Range 3 Y:	0	0	0	0	0	0	0	0	0	0	0	0	0	0	0	0
S2 Range 4 Y:	0	0	0	0	0	0	0	0	0	0	0	0	0	0	0	0
S2 Range 5 Y:	0	0	0	0	0	0	0	0	0	0	0	0	0	0	0	0
S2 Range 6 Y:	1	1	0	1	1	0	1	1	0	1	0	1	1	1	0	0
S3 Range 1 Y:	0	0	0	0	0	0	0	0	0	0	0	0	0	0	0	0
S3 Range 2 Y:	0	0	0	0	0	0	0	0	0	0	0	0	0	0	0	0
S3 Range 3 Y:	0	0	0	0	0	0	0	0	0	0	0	0	0	0	0	0
S3 Range 4 Y:	0	0	0	0	0	0	0	0	0	0	0	0	0	0	0	0
S3 Range 5 Y:	0	0	0	0	0	0	0	0	0	0	0	0	0	0	0	0
S3 Range 6 Y:	0	0	0	0	0	0	0	0	0	0	0	0	0	0	0	0
S3 Range 7 Y:	1	1	0	1	1	1	1	1	1	1	1	0	1	1	1	1
Inventory Q:	781	461	0	0	517	0	33	496	0	228	0	0	0	0	0	0
Shortage Q:	0	0	-519	-176	0	-205	0	0	-118	0	-161	-788	-141	0	0	0
Inventory Y:	1	1	0	0	1	0	1	1	0	1	0	0	0	0	0	0
Shortage Y:	0	0	1	1	0	1	0	0	1	0	1	1	1	0	0	0

## Sheet: Value - Single Obj Solution
	Period 1	Period 2	Period 3	Period 4	Period 5	Period 6	Period 7	Period 8	Period 9	Period 10	Period 11	Period 12	Period 13	Period 14	Period 15	Period 16
S1 Range 1 Q:	0	0	0	0	0	0	0	0	0	0	0	0	0	0	0	0
S1 Range 2 Q:	0	0	0	0	0	0	0	0	0	0	0	0	0	0	0	0
S1 Range 3 Q:	0	0	0	0	0	0	0	0	0	0	0	0	0	0	0	0
S1 Range 4 Q:	0	0	0	0	0	0	0	0	0	0	0	0	0	0	0	0
S1 Range 5 Q:	0	0	0	0	0	0	0	0	0	0	0	0	0	0	0	0
S1 Range 6 Q:	701	0	701	701	701	0	701	701	0	701	701	701	701	701	701	701
S2 Range 1 Q:	0	0	0	0	0	0	0	0	0	0	0	0	0	0	0	0
S2 Range 2 Q:	0	0	0	0	0	0	0	0	0	0	0	0	0	0	0	0
S2 Range 3 Q:	0	0	0	0	0	0	0	0	0	0	0	0	0	0	0	0
S2 Range 4 Q:	0	415	0	0	0	0	0	0	0	0	0	0	0	0	0	0
S2 Range 5 Q:	519	0	0	0	0	0	0	0	0	0	0	0	0	0	0	0
S2 Range 6 Q:	0	4.96892e-08	0	623	623	0	623	623	0	623	0	597	623	623	0	0
S3 Range 1 Q:	0	0	0	0	0	0	0	0	0	0	0	0	0	0	0	0
S3 Range 2 Q:	0	0	0	0	0	0	0	0	0	0	0	0	0	0	0	0
S3 Range 3 Q:	0	0	0	0	0	0	0	0	0	0	0	0	0	0	0	0
S3 Range 4 Q:	0	0	0	0	0	0	0	0	0	0	0	0	0	0	0	0
S3 Range 5 Q:	0	0	0	0	0	0	0	0	0	0	0	0	0	0	0	0
S3 Range 6 Q:	0	0	0	0	0	0	0	0	0	0	0	0	0	0	0	0
S3 Range 7 Q:	972	972	0	972	972	972	972	972	972	972	972	0	972	972	972	972
S1 Range 1 Y:	0	0	0	0	0	0	0	0	0	0	0	0	0	0	0	0
S1 Range 2 Y:	0	0	0	0	0	0	0	0	0	0	0	0	0	0	0	0
S1 Range 3 Y:	0	0	0	0	0	0	0	0	0	0	0	0	0	0	0	0
S1 Range 4 Y:	0	0	0	0	0	0	0	0	0	0	0	0	0	0	0	0
S1 Range 5 Y:	0	0	0	0	0	0	0	0	0	0	0	0	0	0	0	0
S1 Range 6 Y:	1	0	1	1	1	0	1	1	0	1	1	1	1	1	1	1
S2 Range 1 Y:	0	0	0	0	0	0	0	0	0	0	0	0	0	0	0	0
S2 Range 2 Y:	0	0	0	0	0	0	0	0	0	0	0	0	0	0	0	0
S2 Range 3 Y:	0	0	0	0	0	0	0	0	0	0	0	0	0	0	0	0
S2 Range 4 Y:	0	1	0	0	0	0	0	0	0	0	0	0	0	0	0	0
S2 Range 5 Y:	1	0	0	0	0	0	0	0	0	0	0	0	0	0	0	0
S2 Range 6 Y:	0	0	0	1	1	0	1	1	0	1	0	1	1	1	0	0
S3 Range 1 Y:	0	0	0	0	0	0	0	0	0	0	0	0	0	0	0	0
S3 Range 2 Y:	0	0	0	0	0	0	0	0	0	0	0	0	0	0	0	0
S3 Range 3 Y:	0	0	0	0	0	0	0	0	0	0	0	0	0	0	0	0
S3 Range 4 Y:	0	0	0	0	0	0	0	0	0	0	0	0	0	0	0	0
S3 Range 5 Y:	0	0	0	0	0	0	0	0	0	0	0	0	0	0	0	0
S3 Range 6 Y:	0	0	0	0	0	0	0	0	0	0	0	0	0	0	0	0
S3 Range 7 Y:	1	1	0	1	1	1	1	1	1	1	1	0	1	1	1	1
Inventory Q:	677	149	0	0	205	0	0	184	0	0	0	0	0	0	0	4.96868e-08
Shortage Q:	0	0	-831	-488	0	-517	-279	0	-430	-84	-473	-1126	-479	-175	-159	0
Inventory Y:	1	1	0	0	1	0	0	1	0	0	0	0	0	0	0	0
Shortage Y:	0	0	1	1	0	1	1	0	1	1	1	1	1	1	1	0

## Sheet: Bi-Obj Solution
	Period 1	Period 2	Period 3	Period 4	Period 5	Period 6	Period 7	Period 8	Period 9	Period 10	Period 11	Period 12	Period 13	Period 14	Period 15	Period 16
S1 Range 1 Q:	0	0	0	0	0	0	0	0	0	0	0	0	0	0	0	0
S1 Range 2 Q:	0	0	0	0	0	0	0	0	0	0	0	0	0	0	0	0
S1 Range 3 Q:	0	0	0	0	0	0	0	0	0	0	0	0	0	0	0	0
S1 Range 4 Q:	0	0	0	0	0	0	0	0	0	0	0	0	0	0	0	-4.85126e-11
S1 Range 5 Q:	0	0	0	0	0	0	0	0	0	0	0	0	0	0	0	0
S1 Range 6 Q:	701	0	701	701	701	0	701	701	0	701	701	701	701	641	642	585
S2 Range 1 Q:	0	0	0	0	0	0	0	0	0	0	0	0	0	0	0	0
S2 Range 2 Q:	0	0	0	0	0	0	0	0	0	0	0	0	0	0	0	0
S2 Range 3 Q:	0	0	0	0	0	0	0	0	0	0	0	0	0	0	0	0
S2 Range 4 Q:	0	0	0	0	0	0	0	0	0	0	0	0	0	0	0	0
S2 Range 5 Q:	0	0	0	0	0	0	0	0	0	0	0	0	0	0	0	0
S2 Range 6 Q:	623	623	0	623	623	0	623	623	0	623	0	623	623	520	0	0
S3 Range 1 Q:	0	0	0	0	0	0	0	0	0	0	0	0	0	0	0	0
S3 Range 2 Q:	0	0	0	0	0	0	0	0	0	0	0	0	0	0	0	0
S3 Range 3 Q:	0	0	0	0	0	0	0	0	0	0	0	0	0	0	0	0
S3 Range 4 Q:	0	0	0	0	0	0	0	0	0	0	0	0	0	0	0	0
S3 Range 5 Q:	0	0	0	0	0	0	0	0	0	0	0	0	0	0	0	2.79092e-10
S3 Range 6 Q:	0	0	0	0	0	0	0	0	0	0	0	0	0	0	0	0
S3 Range 7 Q:	972	972	0	972	972	972	972	972	972	972	972	0	972	972	972	972
S1 Range 1 Y:	0	0	0	0	0	0	0	0	0	0	0	0	0	0	0	0
S1 Range 2 Y:	0	0	0	0	0	0	0	0	0	0	0	0	0	0	0	0
S1 Range 3 Y:	0	0	0	0	0	0	0	0	0	0	0	0	0	0	0	0
S1 Range 4 Y:	0	0	0	0	0	0	0	0	0	0	0	0	0	0	0	0
S1 Range 5 Y:	0	0	0	0	0	0	0	0	0	0	0	0	0	0	0	0
S1 Range 6 Y:	1	0	1	1	1	0	1	1	0	1	1	1	1	1	1	1
S2 Range 1 Y:	0	0	0	0	0	0	0	0	0	0	0	0	0	0	0	0
S2 Range 2 Y:	0	0	0	0	0	0	0	0	0	0	0	0	0	0	0	0
S2 Range 3 Y:	0	0	0	0	0	0	0	0	0	0	0	0	0	0	0	0
S2 Range 4 Y:	0	0	0	0	0	0	0	0	0	0	0	0	0	0	0	0
S2 Range 5 Y:	0	0	0	0	0	0	0	0	0	0	0	0	0	0	0	0
S2 Range 6 Y:	1	1	0	1	1	0	1	1	0	1	0	1	1	1	0	0
S3 Range 1 Y:	0	0	0	0	0	0	0	0	0	0	0	0	0	0	0	0
S3 Range 2 Y:	0	0	0	0	0	0	0	0	0	0	0	0	0	0	0	0
S3 Range 3 Y:	0	0	0	0	0	0	0	0	0	0	0	0	0	0	0	0
S3 Range 4 Y:	0	0	0	0	0	0	0	0	0	0	0	0	0	0	0	0
S3 Range 5 Y:	0	0	0	0	0	0	0	0	0	0	0	0	0	0	0	0
S3 Range 6 Y:	0	0	0	0	0	0	0	0	0	0	0	0	0	0	0	0
S3 Range 7 Y:	1	1	0	1	1	1	1	1	1	1	1	0	1	1	1	1
Inventory Q:	781	461	0	0	517	0	33	496	0	228	0	0	0	0	0	0
Shortage Q:	0	0	-519	-176	0	-205	0	0	-118	0	-161	-788	-141	0	-43	0
Inventory Y:	1	1	0	0	1	0	1	1	0	1	0	0	0	0	0	0
Shortage Y:	0	0	1	1	0	1	0	0	1	0	1	1	1	0	1	0

## Sheet: Optimal Values
TCP:	799509
TVP:	-19513.2
% variation (bi-obj using WCCM):	0.00162989

## Sheet: Exit Flags
Cost Obj:	1
Value Obj:	1
Bi-Obj:	1

## Sheet: Time & Size
CPU running time (sec):	1.15441
elapsed time (sec):	6.48108
No. of decision variables:	536
No. of constraints:	623
