# Supplementary material for: Datasets for supplier selection and order allocation with green criteria, all-unit quantity discounts and varying number of suppliers
Source: Data Brief. 2017 Jun 9;13:444–52. doi: 10.1016/j.dib.2017.06.018 (PMC5485863; doi:10.1016/j.dib.2017.06.018)
Supplement: Supplementary file 5 — Supplementary material Time analysis data [file mmc5.zip › Data_In_Brief/4.Time Analysis/205 R.xlsx]

## Sheet: Cost - Single Obj Solution
	Period 1	Period 2	Period 3	Period 4
S1 Range 1 Q:	0	0	0	0
S1 Range 2 Q:	0	0	0	0
S1 Range 3 Q:	0	0	0	0
S1 Range 4 Q:	554	711	711	534
S2 Range 1 Q:	0	0	0	0
S2 Range 2 Q:	0	0	0	0
S2 Range 3 Q:	0	0	0	0
S2 Range 4 Q:	0	0	0	0
S2 Range 5 Q:	0	0	0	0
S2 Range 6 Q:	3.31436e-10	0	0	0
S2 Range 7 Q:	664	664	664	664
S3 Range 1 Q:	0	0	0	0
S3 Range 2 Q:	0	0	0	0
S3 Range 3 Q:	0	0	434	0
S4 Range 1 Q:	0	0	0	0
S4 Range 2 Q:	0	0	0	0
S4 Range 3 Q:	0	0	0	0
S4 Range 4 Q:	0	0	0	0
S4 Range 5 Q:	0	0	0	1.38377e-10
S4 Range 6 Q:	881	881	881	853
S1 Range 1 Y:	0	0	0	0
S1 Range 2 Y:	0	0	0	0
S1 Range 3 Y:	0	0	0	0
S1 Range 4 Y:	1	1	1	1
S2 Range 1 Y:	0	0	0	0
S2 Range 2 Y:	0	0	0	0
S2 Range 3 Y:	0	0	0	0
S2 Range 4 Y:	0	0	0	0
S2 Range 5 Y:	0	0	0	0
S2 Range 6 Y:	5.82456e-13	0	0	0
S2 Range 7 Y:	1	1	1	1
S3 Range 1 Y:	0	0	0	0
S3 Range 2 Y:	0	0	0	0
S3 Range 3 Y:	0	0	1	0
S4 Range 1 Y:	0	0	0	0
S4 Range 2 Y:	0	0	0	0
S4 Range 3 Y:	0	0	0	0
S4 Range 4 Y:	0	0	0	0
S4 Range 5 Y:	0	0	0	1.88525e-13
S4 Range 6 Y:	1	1	1	1
Inventory Q:	93	102	0	0
Shortage Q:	0	0	-1.32949e-10	0
Inventory Y:	1	1	0	0
Shortage Y:	0	0	0	0

## Sheet: Value - Single Obj Solution
	Period 1	Period 2	Period 3	Period 4
S1 Range 1 Q:	0	0	0	0
S1 Range 2 Q:	0	0	0	0
S1 Range 3 Q:	0	0	0	0
S1 Range 4 Q:	711	711	711	711
S2 Range 1 Q:	0	0	0	0
S2 Range 2 Q:	0	0	0	0
S2 Range 3 Q:	0	0	0	0
S2 Range 4 Q:	0	0	0	0
S2 Range 5 Q:	0	0	0	0
S2 Range 6 Q:	0	0	0	0
S2 Range 7 Q:	664	664	664	664
S3 Range 1 Q:	0	0	72	0
S3 Range 2 Q:	0	0	0	0
S3 Range 3 Q:	0	0	0	0
S4 Range 1 Q:	0	0	0	0
S4 Range 2 Q:	0	0	0	0
S4 Range 3 Q:	0	0	0	0
S4 Range 4 Q:	0	0	0	0
S4 Range 5 Q:	0	0	0	0
S4 Range 6 Q:	881	881	881	881
S1 Range 1 Y:	0	0	0	0
S1 Range 2 Y:	0	0	0	0
S1 Range 3 Y:	0	0	0	0
S1 Range 4 Y:	1	1	1	1
S2 Range 1 Y:	0	0	0	0
S2 Range 2 Y:	0	0	0	0
S2 Range 3 Y:	0	0	0	0
S2 Range 4 Y:	0	0	0	0
S2 Range 5 Y:	0	0	0	0
S2 Range 6 Y:	0	0	0	0
S2 Range 7 Y:	1	1	1	1
S3 Range 1 Y:	0	0	1	0
S3 Range 2 Y:	0	0	0	0
S3 Range 3 Y:	0	0	0	0
S4 Range 1 Y:	0	0	0	0
S4 Range 2 Y:	0	0	0	0
S4 Range 3 Y:	0	0	0	0
S4 Range 4 Y:	0	0	0	0
S4 Range 5 Y:	0	0	0	0
S4 Range 6 Y:	1	1	1	1
Inventory Q:	250	259	0	0
Shortage Q:	0	0	-205	0
Inventory Y:	1	1	0	0
Shortage Y:	0	0	1	0

## Sheet: Bi-Obj Solution
	Period 1	Period 2	Period 3	Period 4
S1 Range 1 Q:	0	0	0	0
S1 Range 2 Q:	0	0	0	0
S1 Range 3 Q:	0	0	0	0
S1 Range 4 Q:	711	711	711	711
S2 Range 1 Q:	0	0	0	0
S2 Range 2 Q:	0	0	0	0
S2 Range 3 Q:	0	0	0	0
S2 Range 4 Q:	0	0	0	0
S2 Range 5 Q:	0	0	0	0
S2 Range 6 Q:	0	0	0	0
S2 Range 7 Q:	570	664	664	570
S3 Range 1 Q:	0	0	0	0
S3 Range 2 Q:	0	0	0	0
S3 Range 3 Q:	0	0	371	0
S4 Range 1 Q:	0	0	0	0
S4 Range 2 Q:	0	0	0	0
S4 Range 3 Q:	0	0	0	0
S4 Range 4 Q:	0	0	0	0
S4 Range 5 Q:	0	0	0	0
S4 Range 6 Q:	881	881	881	770
S1 Range 1 Y:	0	0	0	0
S1 Range 2 Y:	0	0	0	0
S1 Range 3 Y:	0	0	0	0
S1 Range 4 Y:	1	1	1	1
S2 Range 1 Y:	0	0	0	0
S2 Range 2 Y:	0	0	0	0
S2 Range 3 Y:	0	0	0	0
S2 Range 4 Y:	0	0	0	0
S2 Range 5 Y:	0	0	0	0
S2 Range 6 Y:	0	0	0	0
S2 Range 7 Y:	1	1	1	1
S3 Range 1 Y:	0	0	0	0
S3 Range 2 Y:	0	0	0	0
S3 Range 3 Y:	0	0	1	0
S4 Range 1 Y:	0	0	0	0
S4 Range 2 Y:	0	0	0	0
S4 Range 3 Y:	0	0	0	0
S4 Range 4 Y:	0	0	0	0
S4 Range 5 Y:	0	0	0	0
S4 Range 6 Y:	1	1	1	1
Inventory Q:	156	165	0	0
Shortage Q:	0	0	0	0
Inventory Y:	1	1	0	0
Shortage Y:	0	0	0	0

## Sheet: Optimal Values
TCP:	269288
TVP:	-4044.56
% variation (bi-obj using WCCM):	0.012374

## Sheet: Exit Flags
Cost Obj:	1
Value Obj:	1
Bi-Obj:	1

## Sheet: Time & Size
CPU running time (sec):	0.858005
elapsed time (sec):	5.04862
No. of decision variables:	158
No. of constraints:	185
