# Supplementary material for: Datasets for supplier selection and order allocation with green criteria, all-unit quantity discounts and varying number of suppliers
Source: Data Brief. 2017 Jun 9;13:444–52. doi: 10.1016/j.dib.2017.06.018 (PMC5485863; doi:10.1016/j.dib.2017.06.018)
Supplement: Supplementary file 5 — Supplementary material Time analysis data [file mmc5.zip › Data_In_Brief/4.Time Analysis/206 R.xlsx]

## Sheet: Cost - Single Obj Solution
	Period 1	Period 2	Period 3
S1 Range 1 Q:	0	0	0
S1 Range 2 Q:	0	0	0
S1 Range 3 Q:	0	0	0
S1 Range 4 Q:	771	771	771
S2 Range 1 Q:	0	0	0
S2 Range 2 Q:	0	0	0
S2 Range 3 Q:	-3.47769e-10	392	0
S3 Range 1 Q:	0	0	0
S3 Range 2 Q:	0	0	0
S3 Range 3 Q:	0	0	0
S3 Range 4 Q:	483	483	483
S4 Range 1 Q:	0	0	0
S4 Range 2 Q:	0	0	0
S4 Range 3 Q:	0	0	0
S4 Range 4 Q:	0	0	0
S4 Range 5 Q:	0	0	0
S4 Range 6 Q:	0	0	0
S4 Range 7 Q:	1007	1007	1007
S5 Range 1 Q:	0	0	0
S5 Range 2 Q:	0	0	0
S5 Range 3 Q:	0	0	0
S5 Range 4 Q:	0	0	0
S5 Range 5 Q:	0	0	0
S5 Range 6 Q:	713	713	713
S6 Range 1 Q:	0	0	0
S6 Range 2 Q:	0	0	0
S6 Range 3 Q:	0	0	0
S6 Range 4 Q:	599	599	588
S7 Range 1 Q:	0	0	0
S7 Range 2 Q:	0	0	129
S7 Range 3 Q:	0	386	0
S8 Range 1 Q:	0	0	0
S8 Range 2 Q:	0	0	0
S8 Range 3 Q:	0	0	0
S8 Range 4 Q:	0	0	0
S8 Range 5 Q:	529	0	529
S1 Range 1 Y:	0	0	0
S1 Range 2 Y:	0	0	0
S1 Range 3 Y:	0	0	0
S1 Range 4 Y:	1	1	1
S2 Range 1 Y:	0	0	0
S2 Range 2 Y:	0	0	0
S2 Range 3 Y:	-8.87167e-13	1	0
S3 Range 1 Y:	0	0	0
S3 Range 2 Y:	0	0	0
S3 Range 3 Y:	0	0	0
S3 Range 4 Y:	1	1	1
S4 Range 1 Y:	0	0	0
S4 Range 2 Y:	0	0	0
S4 Range 3 Y:	0	0	0
S4 Range 4 Y:	0	0	0
S4 Range 5 Y:	0	0	0
S4 Range 6 Y:	0	0	0
S4 Range 7 Y:	1	1	1
S5 Range 1 Y:	0	0	0
S5 Range 2 Y:	0	0	0
S5 Range 3 Y:	0	0	0
S5 Range 4 Y:	0	0	0
S5 Range 5 Y:	0	0	0
S5 Range 6 Y:	1	1	1
S6 Range 1 Y:	0	0	0
S6 Range 2 Y:	0	0	0
S6 Range 3 Y:	0	0	0
S6 Range 4 Y:	1	1	1
S7 Range 1 Y:	0	0	0
S7 Range 2 Y:	0	0	1
S7 Range 3 Y:	0	1	0
S8 Range 1 Y:	0	0	0
S8 Range 2 Y:	0	0	0
S8 Range 3 Y:	0	0	0
S8 Range 4 Y:	0	0	0
S8 Range 5 Y:	1	0	1
Inventory Q:	-3.17295e-10	0	0
Shortage Q:	-43	-17	0
Inventory Y:	0	0	0
Shortage Y:	1	1	0

## Sheet: Value - Single Obj Solution
	Period 1	Period 2	Period 3
S1 Range 1 Q:	0	0	0
S1 Range 2 Q:	0	0	0
S1 Range 3 Q:	0	0	0
S1 Range 4 Q:	771	771	771
S2 Range 1 Q:	0	0	0
S2 Range 2 Q:	0	0	0
S2 Range 3 Q:	392	392	392
S3 Range 1 Q:	0	11	0
S3 Range 2 Q:	0	0	0
S3 Range 3 Q:	0	0	0
S3 Range 4 Q:	0	0	0
S4 Range 1 Q:	0	0	0
S4 Range 2 Q:	0	0	0
S4 Range 3 Q:	0	0	0
S4 Range 4 Q:	0	0	0
S4 Range 5 Q:	0	0	0
S4 Range 6 Q:	0	0	0
S4 Range 7 Q:	1007	1007	1007
S5 Range 1 Q:	0	0	0
S5 Range 2 Q:	0	0	0
S5 Range 3 Q:	0	0	0
S5 Range 4 Q:	0	0	0
S5 Range 5 Q:	0	0	0
S5 Range 6 Q:	713	713	713
S6 Range 1 Q:	0	0	0
S6 Range 2 Q:	0	0	0
S6 Range 3 Q:	0	0	0
S6 Range 4 Q:	599	599	599
S7 Range 1 Q:	0	0	0
S7 Range 2 Q:	0	0	0
S7 Range 3 Q:	386	386	386
S8 Range 1 Q:	0	0	0
S8 Range 2 Q:	0	0	0
S8 Range 3 Q:	0	0	0
S8 Range 4 Q:	0	0	0
S8 Range 5 Q:	529	0	529
S1 Range 1 Y:	0	0	0
S1 Range 2 Y:	0	0	0
S1 Range 3 Y:	0	0	0
S1 Range 4 Y:	1	1	1
S2 Range 1 Y:	0	0	0
S2 Range 2 Y:	0	0	0
S2 Range 3 Y:	1	1	1
S3 Range 1 Y:	0	1	0
S3 Range 2 Y:	0	0	0
S3 Range 3 Y:	0	0	0
S3 Range 4 Y:	0	0	0
S4 Range 1 Y:	0	0	0
S4 Range 2 Y:	0	0	0
S4 Range 3 Y:	0	0	0
S4 Range 4 Y:	0	0	0
S4 Range 5 Y:	0	0	0
S4 Range 6 Y:	0	0	0
S4 Range 7 Y:	1	1	1
S5 Range 1 Y:	0	0	0
S5 Range 2 Y:	0	0	0
S5 Range 3 Y:	0	0	0
S5 Range 4 Y:	0	0	0
S5 Range 5 Y:	0	0	0
S5 Range 6 Y:	1	1	1
S6 Range 1 Y:	0	0	0
S6 Range 2 Y:	0	0	0
S6 Range 3 Y:	0	0	0
S6 Range 4 Y:	1	1	1
S7 Range 1 Y:	0	0	0
S7 Range 2 Y:	0	0	0
S7 Range 3 Y:	1	1	1
S8 Range 1 Y:	0	0	0
S8 Range 2 Y:	0	0	0
S8 Range 3 Y:	0	0	0
S8 Range 4 Y:	0	0	0
S8 Range 5 Y:	1	0	1
Inventory Q:	252	0	0
Shortage Q:	0	-194	0
Inventory Y:	1	0	0
Shortage Y:	0	1	0

## Sheet: Bi-Obj Solution
	Period 1	Period 2	Period 3
S1 Range 1 Q:	0	0	0
S1 Range 2 Q:	0	0	0
S1 Range 3 Q:	0	0	0
S1 Range 4 Q:	579	771	579
S2 Range 1 Q:	0	0	0
S2 Range 2 Q:	0	0	0
S2 Range 3 Q:	392	392	392
S3 Range 1 Q:	0	0	0
S3 Range 2 Q:	0	0	0
S3 Range 3 Q:	0	0	0
S3 Range 4 Q:	0	397	0
S4 Range 1 Q:	0	0	0
S4 Range 2 Q:	0	0	0
S4 Range 3 Q:	0	0	0
S4 Range 4 Q:	0	0	0
S4 Range 5 Q:	0	0	0
S4 Range 6 Q:	0	0	0
S4 Range 7 Q:	1007	1007	1007
S5 Range 1 Q:	0	0	0
S5 Range 2 Q:	0	0	0
S5 Range 3 Q:	0	0	0
S5 Range 4 Q:	0	0	0
S5 Range 5 Q:	0	0	0
S5 Range 6 Q:	713	713	713
S6 Range 1 Q:	0	0	0
S6 Range 2 Q:	0	0	0
S6 Range 3 Q:	0	0	0
S6 Range 4 Q:	599	599	597
S7 Range 1 Q:	0	0	0
S7 Range 2 Q:	0	0	0
S7 Range 3 Q:	386	386	386
S8 Range 1 Q:	0	0	0
S8 Range 2 Q:	0	0	0
S8 Range 3 Q:	0	0	0
S8 Range 4 Q:	0	0	0
S8 Range 5 Q:	529	0	529
S1 Range 1 Y:	0	0	0
S1 Range 2 Y:	0	0	0
S1 Range 3 Y:	0	0	0
S1 Range 4 Y:	1	1	1
S2 Range 1 Y:	0	0	0
S2 Range 2 Y:	0	0	0
S2 Range 3 Y:	1	1	1
S3 Range 1 Y:	0	0	0
S3 Range 2 Y:	0	0	0
S3 Range 3 Y:	0	0	0
S3 Range 4 Y:	0	1	0
S4 Range 1 Y:	0	0	0
S4 Range 2 Y:	0	0	0
S4 Range 3 Y:	0	0	0
S4 Range 4 Y:	0	0	0
S4 Range 5 Y:	0	0	0
S4 Range 6 Y:	0	0	0
S4 Range 7 Y:	1	1	1
S5 Range 1 Y:	0	0	0
S5 Range 2 Y:	0	0	0
S5 Range 3 Y:	0	0	0
S5 Range 4 Y:	0	0	0
S5 Range 5 Y:	0	0	0
S5 Range 6 Y:	1	1	1
S6 Range 1 Y:	0	0	0
S6 Range 2 Y:	0	0	0
S6 Range 3 Y:	0	0	0
S6 Range 4 Y:	1	1	1
S7 Range 1 Y:	0	0	0
S7 Range 2 Y:	0	0	0
S7 Range 3 Y:	1	1	1
S8 Range 1 Y:	0	0	0
S8 Range 2 Y:	0	0	0
S8 Range 3 Y:	0	0	0
S8 Range 4 Y:	0	0	0
S8 Range 5 Y:	1	0	1
Inventory Q:	60	0	0
Shortage Q:	0	2.8789e-10	0
Inventory Y:	1	0	0
Shortage Y:	0	-3.46022e-13	0

## Sheet: Optimal Values
TCP:	364381
TVP:	-5085.61
% variation (bi-obj using WCCM):	0.0221072

## Sheet: Exit Flags
Cost Obj:	1
Value Obj:	1
Bi-Obj:	1

## Sheet: Time & Size
CPU running time (sec):	0.936006
elapsed time (sec):	5.08575
No. of decision variables:	218
No. of constraints:	252
