# Supplementary material for: Datasets for supplier selection and order allocation with green criteria, all-unit quantity discounts and varying number of suppliers
Source: Data Brief. 2017 Jun 9;13:444–52. doi: 10.1016/j.dib.2017.06.018 (PMC5485863; doi:10.1016/j.dib.2017.06.018)
Supplement: Supplementary file 5 — Supplementary material Time analysis data [file mmc5.zip › Data_In_Brief/4.Time Analysis/208 R.xlsx]

## Sheet: Cost - Single Obj Solution
	Period 1	Period 2	Period 3	Period 4
S1 Range 1 Q:	0	0	0	0
S1 Range 2 Q:	0	0	0	0
S1 Range 3 Q:	0	0	0	0
S1 Range 4 Q:	0	0	0	0
S1 Range 5 Q:	0	0	0	0
S1 Range 6 Q:	0	0	0	0
S1 Range 7 Q:	0	1049	1049	1049
S2 Range 1 Q:	0	0	0	0
S2 Range 2 Q:	0	0	0	0
S2 Range 3 Q:	0	0	0	0
S2 Range 4 Q:	0	0	0	0
S2 Range 5 Q:	0	0	0	0
S2 Range 6 Q:	0	0	0	0
S2 Range 7 Q:	965	965	965	965
S3 Range 1 Q:	0	0	0	0
S3 Range 2 Q:	0	0	0	0
S3 Range 3 Q:	0	581	0	0
S4 Range 1 Q:	0	0	0	0
S4 Range 2 Q:	0	0	0	0
S4 Range 3 Q:	0	0	0	0
S4 Range 4 Q:	499	499	433	0
S5 Range 1 Q:	0	0	0	0
S5 Range 2 Q:	0	0	0	0
S5 Range 3 Q:	0	0	0	0
S5 Range 4 Q:	0	0	0	0
S5 Range 5 Q:	0	0	0	0
S5 Range 6 Q:	0	755	630	660
S6 Range 1 Q:	0	0	0	0
S6 Range 2 Q:	0	0	0	0
S6 Range 3 Q:	0	0	0	0
S6 Range 4 Q:	0	0	0	0
S6 Range 5 Q:	0	0	0	0
S6 Range 6 Q:	899	0	899	899
S7 Range 1 Q:	0	0	0	0
S7 Range 2 Q:	0	0	0	0
S7 Range 3 Q:	392	0	0	0
S8 Range 1 Q:	0	0	0	0
S8 Range 2 Q:	0	0	0	0
S8 Range 3 Q:	0	0	0	0
S8 Range 4 Q:	0	0	0	0
S8 Range 5 Q:	0	0	0	0
S8 Range 6 Q:	587	587	587	587
S1 Range 1 Y:	0	0	0	0
S1 Range 2 Y:	0	0	0	0
S1 Range 3 Y:	0	0	0	0
S1 Range 4 Y:	0	0	0	0
S1 Range 5 Y:	0	0	0	0
S1 Range 6 Y:	0	0	0	0
S1 Range 7 Y:	0	1	1	1
S2 Range 1 Y:	0	0	0	0
S2 Range 2 Y:	0	0	0	0
S2 Range 3 Y:	0	0	0	0
S2 Range 4 Y:	0	0	0	0
S2 Range 5 Y:	0	0	0	0
S2 Range 6 Y:	0	0	0	0
S2 Range 7 Y:	1	1	1	1
S3 Range 1 Y:	0	0	0	0
S3 Range 2 Y:	0	0	0	0
S3 Range 3 Y:	0	1	0	0
S4 Range 1 Y:	0	0	0	0
S4 Range 2 Y:	0	0	0	0
S4 Range 3 Y:	0	0	0	0
S4 Range 4 Y:	1	1	1	0
S5 Range 1 Y:	0	0	0	0
S5 Range 2 Y:	0	0	0	0
S5 Range 3 Y:	0	0	0	0
S5 Range 4 Y:	0	0	0	0
S5 Range 5 Y:	0	0	0	0
S5 Range 6 Y:	0	1	1	1
S6 Range 1 Y:	0	0	0	0
S6 Range 2 Y:	0	0	0	0
S6 Range 3 Y:	0	0	0	0
S6 Range 4 Y:	0	0	0	0
S6 Range 5 Y:	0	0	0	0
S6 Range 6 Y:	1	0	1	1
S7 Range 1 Y:	0	0	0	0
S7 Range 2 Y:	0	0	0	0
S7 Range 3 Y:	1	0	0	0
S8 Range 1 Y:	0	0	0	0
S8 Range 2 Y:	0	0	0	0
S8 Range 3 Y:	0	0	0	0
S8 Range 4 Y:	0	0	0	0
S8 Range 5 Y:	0	0	0	0
S8 Range 6 Y:	1	1	1	1
Inventory Q:	0	0	0	-7.91107e-11
Shortage Q:	-728	-477	0	0
Inventory Y:	0	0	0	0
Shortage Y:	1	1	0	0

## Sheet: Value - Single Obj Solution
	Period 1	Period 2	Period 3	Period 4
S1 Range 1 Q:	0	0	0	0
S1 Range 2 Q:	0	0	0	0
S1 Range 3 Q:	0	416	0	0
S1 Range 4 Q:	0	0	0	0
S1 Range 5 Q:	0	0	0	0
S1 Range 6 Q:	0	0	0	0
S1 Range 7 Q:	0	0	0	0
S2 Range 1 Q:	0	0	0	0
S2 Range 2 Q:	0	0	0	0
S2 Range 3 Q:	0	0	0	0
S2 Range 4 Q:	0	0	0	0
S2 Range 5 Q:	0	0	0	0
S2 Range 6 Q:	0	0	0	0
S2 Range 7 Q:	965	965	965	965
S3 Range 1 Q:	0	0	0	0
S3 Range 2 Q:	0	0	0	0
S3 Range 3 Q:	0	581	581	581
S4 Range 1 Q:	0	0	0	0
S4 Range 2 Q:	0	0	0	0
S4 Range 3 Q:	0	0	0	0
S4 Range 4 Q:	499	499	499	499
S5 Range 1 Q:	0	0	0	0
S5 Range 2 Q:	0	0	0	0
S5 Range 3 Q:	0	0	0	0
S5 Range 4 Q:	0	0	0	0
S5 Range 5 Q:	0	0	0	0
S5 Range 6 Q:	0	755	755	755
S6 Range 1 Q:	0	0	0	0
S6 Range 2 Q:	0	0	0	0
S6 Range 3 Q:	0	0	0	0
S6 Range 4 Q:	0	0	0	0
S6 Range 5 Q:	0	0	0	0
S6 Range 6 Q:	899	0	899	899
S7 Range 1 Q:	0	0	0	0
S7 Range 2 Q:	0	0	0	0
S7 Range 3 Q:	392	0	392	392
S8 Range 1 Q:	0	0	0	0
S8 Range 2 Q:	0	0	0	0
S8 Range 3 Q:	0	0	0	0
S8 Range 4 Q:	0	0	0	0
S8 Range 5 Q:	0	0	0	0
S8 Range 6 Q:	587	587	587	587
S1 Range 1 Y:	0	0	0	0
S1 Range 2 Y:	0	0	0	0
S1 Range 3 Y:	0	1	0	0
S1 Range 4 Y:	0	0	0	0
S1 Range 5 Y:	0	0	0	0
S1 Range 6 Y:	0	0	0	0
S1 Range 7 Y:	0	0	0	0
S2 Range 1 Y:	0	0	0	0
S2 Range 2 Y:	0	0	0	0
S2 Range 3 Y:	0	0	0	0
S2 Range 4 Y:	0	0	0	0
S2 Range 5 Y:	0	0	0	0
S2 Range 6 Y:	0	0	0	0
S2 Range 7 Y:	1	1	1	1
S3 Range 1 Y:	0	0	0	0
S3 Range 2 Y:	0	0	0	0
S3 Range 3 Y:	0	1	1	1
S4 Range 1 Y:	0	0	0	0
S4 Range 2 Y:	0	0	0	0
S4 Range 3 Y:	0	0	0	0
S4 Range 4 Y:	1	1	1	1
S5 Range 1 Y:	0	0	0	0
S5 Range 2 Y:	0	0	0	0
S5 Range 3 Y:	0	0	0	0
S5 Range 4 Y:	0	0	0	0
S5 Range 5 Y:	0	0	0	0
S5 Range 6 Y:	0	1	1	1
S6 Range 1 Y:	0	0	0	0
S6 Range 2 Y:	0	0	0	0
S6 Range 3 Y:	0	0	0	0
S6 Range 4 Y:	0	0	0	0
S6 Range 5 Y:	0	0	0	0
S6 Range 6 Y:	1	0	1	1
S7 Range 1 Y:	0	0	0	0
S7 Range 2 Y:	0	0	0	0
S7 Range 3 Y:	1	0	1	1
S8 Range 1 Y:	0	0	0	0
S8 Range 2 Y:	0	0	0	0
S8 Range 3 Y:	0	0	0	0
S8 Range 4 Y:	0	0	0	0
S8 Range 5 Y:	0	0	0	0
S8 Range 6 Y:	1	1	1	1
Inventory Q:	0	0	0	0
Shortage Q:	-728	-1110	-518	0
Inventory Y:	0	0	0	0
Shortage Y:	1	1	1	0

## Sheet: Bi-Obj Solution
	Period 1	Period 2	Period 3	Period 4
S1 Range 1 Q:	0	0	0	0
S1 Range 2 Q:	0	0	0	0
S1 Range 3 Q:	0	0	0	0
S1 Range 4 Q:	0	0	0	0
S1 Range 5 Q:	0	0	0	0
S1 Range 6 Q:	0	0	0	0
S1 Range 7 Q:	0	1049	0	0
S2 Range 1 Q:	0	0	0	0
S2 Range 2 Q:	0	0	0	0
S2 Range 3 Q:	0	0	0	0
S2 Range 4 Q:	0	0	0	0
S2 Range 5 Q:	0	0	0	0
S2 Range 6 Q:	0	0	0	0
S2 Range 7 Q:	965	965	965	839
S3 Range 1 Q:	0	0	0	0
S3 Range 2 Q:	0	0	0	0
S3 Range 3 Q:	0	581	581	581
S4 Range 1 Q:	0	0	0	0
S4 Range 2 Q:	0	0	0	0
S4 Range 3 Q:	0	0	0	0
S4 Range 4 Q:	499	499	499	499
S5 Range 1 Q:	0	0	0	0
S5 Range 2 Q:	0	0	0	0
S5 Range 3 Q:	0	0	0	0
S5 Range 4 Q:	0	0	0	0
S5 Range 5 Q:	0	0	0	0
S5 Range 6 Q:	0	755	755	755
S6 Range 1 Q:	0	0	0	0
S6 Range 2 Q:	0	0	0	0
S6 Range 3 Q:	0	0	0	0
S6 Range 4 Q:	0	0	0	0
S6 Range 5 Q:	0	0	0	0
S6 Range 6 Q:	899	0	899	899
S7 Range 1 Q:	0	0	0	0
S7 Range 2 Q:	0	0	0	0
S7 Range 3 Q:	392	0	277	0
S8 Range 1 Q:	0	0	0	0
S8 Range 2 Q:	0	0	0	0
S8 Range 3 Q:	0	0	0	0
S8 Range 4 Q:	0	0	0	0
S8 Range 5 Q:	0	0	0	0
S8 Range 6 Q:	587	587	587	587
S1 Range 1 Y:	0	0	0	0
S1 Range 2 Y:	0	0	0	0
S1 Range 3 Y:	0	0	0	0
S1 Range 4 Y:	0	0	0	0
S1 Range 5 Y:	0	0	0	0
S1 Range 6 Y:	0	0	0	0
S1 Range 7 Y:	0	1	0	0
S2 Range 1 Y:	0	0	0	0
S2 Range 2 Y:	0	0	0	0
S2 Range 3 Y:	0	0	0	0
S2 Range 4 Y:	0	0	0	0
S2 Range 5 Y:	0	0	0	0
S2 Range 6 Y:	0	0	0	0
S2 Range 7 Y:	1	1	1	1
S3 Range 1 Y:	0	0	0	0
S3 Range 2 Y:	0	0	0	0
S3 Range 3 Y:	0	1	1	1
S4 Range 1 Y:	0	0	0	0
S4 Range 2 Y:	0	0	0	0
S4 Range 3 Y:	0	0	0	0
S4 Range 4 Y:	1	1	1	1
S5 Range 1 Y:	0	0	0	0
S5 Range 2 Y:	0	0	0	0
S5 Range 3 Y:	0	0	0	0
S5 Range 4 Y:	0	0	0	0
S5 Range 5 Y:	0	0	0	0
S5 Range 6 Y:	0	1	1	1
S6 Range 1 Y:	0	0	0	0
S6 Range 2 Y:	0	0	0	0
S6 Range 3 Y:	0	0	0	0
S6 Range 4 Y:	0	0	0	0
S6 Range 5 Y:	0	0	0	0
S6 Range 6 Y:	1	0	1	1
S7 Range 1 Y:	0	0	0	0
S7 Range 2 Y:	0	0	0	0
S7 Range 3 Y:	1	0	1	0
S8 Range 1 Y:	0	0	0	0
S8 Range 2 Y:	0	0	0	0
S8 Range 3 Y:	0	0	0	0
S8 Range 4 Y:	0	0	0	0
S8 Range 5 Y:	0	0	0	0
S8 Range 6 Y:	1	1	1	1
Inventory Q:	0	0	0	0
Shortage Q:	-728	-477	0	0
Inventory Y:	0	0	0	0
Shortage Y:	1	1	0	0

## Sheet: Optimal Values
TCP:	436036
TVP:	-8844.06
% variation (bi-obj using WCCM):	0.0544122

## Sheet: Exit Flags
Cost Obj:	1
Value Obj:	1
Bi-Obj:	1

## Sheet: Time & Size
CPU running time (sec):	0.936006
elapsed time (sec):	5.11379
No. of decision variables:	302
No. of constraints:	343
