# Supplementary material for: Datasets for supplier selection and order allocation with green criteria, all-unit quantity discounts and varying number of suppliers
Source: Data Brief. 2017 Jun 9;13:444–52. doi: 10.1016/j.dib.2017.06.018 (PMC5485863; doi:10.1016/j.dib.2017.06.018)
Supplement: Supplementary file 5 — Supplementary material Time analysis data [file mmc5.zip › Data_In_Brief/4.Time Analysis/209 R.xlsx]

## Sheet: Cost - Single Obj Solution
	Period 1	Period 2	Period 3	Period 4	Period 5	Period 6	Period 7	Period 8	Period 9	Period 10	Period 11	Period 12	Period 13	Period 14	Period 15
S1 Range 1 Q:	0	0	0	0	0	0	0	0	0	0	0	0	0	0	0
S1 Range 2 Q:	0	0	0	0	0	0	0	0	0	0	0	0	0	0	0
S1 Range 3 Q:	0	0	0	0	0	0	0	0	0	0	0	0	0	0	0
S1 Range 4 Q:	0	0	0	0	0	0	0	0	0	0	0	0	0	0	0
S1 Range 5 Q:	0	0	0	0	0	0	0	0	0	0	0	0	0	0	0
S1 Range 6 Q:	0	0	0	0	0	0	0	0	0	3.25954e-09	0	0	0	0	0
S1 Range 7 Q:	1007	1007	1007	1007	1007	1007	0	1007	1007	993	943	1007	1007	0	926
S2 Range 1 Q:	0	0	0	0	0	0	0	0	0	0	0	0	0	0	0
S2 Range 2 Q:	0	0	0	0	0	0	0	0	0	0	0	0	0	0	0
S2 Range 3 Q:	0	0	0	0	0	0	0	0	0	0	0	0	0	0	0
S2 Range 4 Q:	0	0	0	0	0	0	0	575	575	0	432	575	575	0	0
S3 Range 1 Q:	0	0	0	0	0	0	0	0	0	0	0	0	0	0	0
S3 Range 2 Q:	0	0	0	0	0	0	0	0	0	0	0	0	0	0	0
S3 Range 3 Q:	0	0	0	0	0	0	0	0	0	0	0	0	0	0	0
S3 Range 4 Q:	0	0	0	0	0	0	0	0	0	0	0	0	0	0	0
S3 Range 5 Q:	0	0	0	0	0	0	0	0	0	0	0	0	0	0	0
S3 Range 6 Q:	0	0	0	0	0	0	0	0	0	0	0	0	0	0	0
S3 Range 7 Q:	0	944	944	944	0	0	944	944	944	944	944	0	944	944	944
S1 Range 1 Y:	0	0	0	0	0	0	0	0	0	0	0	0	0	0	0
S1 Range 2 Y:	0	0	0	0	0	0	0	0	0	0	0	0	0	0	0
S1 Range 3 Y:	0	0	0	0	0	0	0	0	0	0	0	0	0	0	0
S1 Range 4 Y:	0	0	0	0	0	0	0	0	0	0	0	0	0	0	0
S1 Range 5 Y:	0	0	0	0	0	0	0	0	0	0	0	0	0	0	0
S1 Range 6 Y:	0	0	0	0	0	0	0	0	0	4.52714e-12	1.96191e-12	0	0	0	0
S1 Range 7 Y:	1	1	1	1	1	1	0	1	1	1	1	1	1	0	1
S2 Range 1 Y:	0	0	0	0	0	0	0	0	0	0	0	0	0	0	0
S2 Range 2 Y:	0	0	0	0	0	0	0	0	0	0	0	0	0	0	0
S2 Range 3 Y:	0	0	0	0	0	0	0	0	0	0	0	0	0	0	0
S2 Range 4 Y:	0	0	0	0	0	0	0	1	1	0	1	1	1	0	0
S3 Range 1 Y:	0	0	0	0	0	0	0	0	0	0	0	0	0	0	0
S3 Range 2 Y:	0	0	0	0	0	0	0	0	0	0	0	0	0	0	0
S3 Range 3 Y:	0	0	0	0	0	0	0	0	0	0	0	0	0	0	0
S3 Range 4 Y:	0	0	0	0	0	0	0	0	0	0	0	0	0	0	0
S3 Range 5 Y:	0	0	0	0	0	0	0	0	0	0	0	0	0	0	0
S3 Range 6 Y:	0	0	0	0	0	0	0	0	0	0	0	0	0	0	0
S3 Range 7 Y:	0	1	1	1	0	0	1	1	1	1	1	0	1	1	1
Inventory Q:	0	0	0	175	0	0	0	0	0	0	629	445	946	0	0
Shortage Q:	-1033	-601	-196	0	-461	-984	-2086	-1082	-402	0	0	0	0	0	0
Inventory Y:	0	0	0	1	0	0	0	0	0	0	1	1	1	0	0
Shortage Y:	1	1	1	0	1	1	1	1	1	0	0	0	0	0	0

## Sheet: Value - Single Obj Solution
	Period 1	Period 2	Period 3	Period 4	Period 5	Period 6	Period 7	Period 8	Period 9	Period 10	Period 11	Period 12	Period 13	Period 14	Period 15
S1 Range 1 Q:	0	0	0	0	0	0	0	0	0	0	0	0	0	0	0
S1 Range 2 Q:	0	0	0	0	0	0	0	0	0	0	0	0	0	0	0
S1 Range 3 Q:	0	0	0	0	0	0	0	0	0	0	0	0	0	0	0
S1 Range 4 Q:	0	0	0	0	0	0	0	0	0	0	0	0	0	0	0
S1 Range 5 Q:	0	0	0	0	0	0	0	0	0	0	0	0	0	0	0
S1 Range 6 Q:	0	0	0	0	0	0	0	0	0	0	0	0	0	0	0
S1 Range 7 Q:	1007	1007	1007	1007	1007	1007	0	1007	1007	1007	1007	1007	1007	0	1007
S2 Range 1 Q:	0	0	0	0	0	0	0	0	0	0	0	0	0	0	0
S2 Range 2 Q:	0	0	0	0	0	0	0	0	0	0	287	0	0	0	0
S2 Range 3 Q:	0	0	0	0	0	0	0	0	0	0	0	0	0	0	0
S2 Range 4 Q:	0	0	0	0	0	0	0	575	561	0	0	575	575	0	0
S3 Range 1 Q:	0	0	0	0	0	0	0	0	0	0	0	0	0	0	0
S3 Range 2 Q:	0	0	0	0	0	0	0	0	0	0	0	0	0	0	0
S3 Range 3 Q:	0	0	0	0	0	0	0	0	0	0	0	0	0	0	0
S3 Range 4 Q:	0	0	0	0	0	0	0	0	0	0	0	0	0	0	0
S3 Range 5 Q:	0	0	0	0	0	0	0	0	0	0	0	0	0	0	0
S3 Range 6 Q:	0	0	0	0	0	0	0	0	0	0	0	0	0	0	0
S3 Range 7 Q:	0	944	944	944	0	0	944	944	944	944	944	0	944	944	944
S1 Range 1 Y:	0	0	0	0	0	0	0	0	0	0	0	0	0	0	0
S1 Range 2 Y:	0	0	0	0	0	0	0	0	0	0	0	0	0	0	0
S1 Range 3 Y:	0	0	0	0	0	0	0	0	0	0	0	0	0	0	0
S1 Range 4 Y:	0	0	0	0	0	0	0	0	0	0	0	0	0	0	0
S1 Range 5 Y:	0	0	0	0	0	0	0	0	0	0	0	0	0	0	0
S1 Range 6 Y:	0	0	0	0	0	0	0	0	0	0	0	0	0	0	0
S1 Range 7 Y:	1	1	1	1	1	1	0	1	1	1	1	1	1	0	1
S2 Range 1 Y:	0	0	0	0	0	0	0	0	0	0	0	0	0	0	0
S2 Range 2 Y:	0	0	0	0	0	0	0	0	0	0	1	0	0	0	0
S2 Range 3 Y:	0	0	0	0	0	0	0	0	0	0	0	0	0	0	0
S2 Range 4 Y:	0	0	0	0	0	0	0	1	1	0	0	1	1	0	0
S3 Range 1 Y:	0	0	0	0	0	0	0	0	0	0	0	0	0	0	0
S3 Range 2 Y:	0	0	0	0	0	0	0	0	0	0	0	0	0	0	0
S3 Range 3 Y:	0	0	0	0	0	0	0	0	0	0	0	0	0	0	0
S3 Range 4 Y:	0	0	0	0	0	0	0	0	0	0	0	0	0	0	0
S3 Range 5 Y:	0	0	0	0	0	0	0	0	0	0	0	0	0	0	0
S3 Range 6 Y:	0	0	0	0	0	0	0	0	0	0	0	0	0	0	0
S3 Range 7 Y:	0	1	1	1	0	0	1	1	1	1	1	0	1	1	1
Inventory Q:	0	0	0	175	0	0	0	0	0	0	548	364	865	0	0
Shortage Q:	-1033	-601	-196	0	-461	-984	-2086	-1082	-416	0	0	0	0	-81	0
Inventory Y:	0	0	0	1	0	0	0	0	0	0	1	1	1	0	0
Shortage Y:	1	1	1	0	1	1	1	1	1	0	0	0	0	1	0

## Sheet: Bi-Obj Solution
	Period 1	Period 2	Period 3	Period 4	Period 5	Period 6	Period 7	Period 8	Period 9	Period 10	Period 11	Period 12	Period 13	Period 14	Period 15
S1 Range 1 Q:	0	0	0	0	0	0	0	0	0	0	0	0	0	0	0
S1 Range 2 Q:	0	0	0	0	0	0	0	0	0	0	0	0	0	0	0
S1 Range 3 Q:	0	0	0	0	0	0	0	0	0	0	0	0	0	0	0
S1 Range 4 Q:	0	0	0	0	0	0	0	0	0	0	0	0	0	0	0
S1 Range 5 Q:	0	0	0	0	0	0	0	0	0	0	0	0	0	0	0
S1 Range 6 Q:	0	0	0	0	0	0	0	0	0	0	0	0	0	0	0
S1 Range 7 Q:	1007	1007	1007	1007	1007	1007	0	1007	1007	1007	1007	1007	1007	0	1007
S2 Range 1 Q:	0	0	0	0	0	0	0	0	0	0	0	0	0	0	0
S2 Range 2 Q:	0	0	0	0	0	0	0	0	0	0	0	0	0	0	0
S2 Range 3 Q:	0	0	0	0	0	0	0	0	0	0	288	0	0	0	0
S2 Range 4 Q:	0	0	0	0	0	0	0	575	575	0	0	560	575	0	0
S3 Range 1 Q:	0	0	0	0	0	0	0	0	0	0	0	0	0	0	0
S3 Range 2 Q:	0	0	0	0	0	0	0	0	0	0	0	0	0	0	0
S3 Range 3 Q:	0	0	0	0	0	0	0	0	0	0	0	0	0	0	0
S3 Range 4 Q:	0	0	0	0	0	0	0	0	0	0	0	0	0	0	0
S3 Range 5 Q:	0	0	0	0	0	0	0	0	0	0	0	0	0	0	0
S3 Range 6 Q:	0	0	0	0	0	0	0	0	0	0	0	0	0	0	0
S3 Range 7 Q:	0	944	944	944	0	0	944	944	944	944	944	0	944	944	944
S1 Range 1 Y:	0	0	0	0	0	0	0	0	0	0	0	0	0	0	0
S1 Range 2 Y:	0	0	0	0	0	0	0	0	0	0	0	0	0	0	0
S1 Range 3 Y:	0	0	0	0	0	0	0	0	0	0	0	0	0	0	0
S1 Range 4 Y:	0	0	0	0	0	0	0	0	0	0	0	0	0	0	0
S1 Range 5 Y:	0	0	0	0	0	0	0	0	0	0	0	0	0	0	0
S1 Range 6 Y:	0	0	0	0	0	0	0	0	0	0	0	0	0	0	0
S1 Range 7 Y:	1	1	1	1	1	1	0	1	1	1	1	1	1	0	1
S2 Range 1 Y:	0	0	0	0	0	0	0	0	0	0	0	0	0	0	0
S2 Range 2 Y:	0	0	0	0	0	0	0	0	0	0	0	0	0	0	0
S2 Range 3 Y:	0	0	0	0	0	0	0	0	0	0	1	0	0	0	0
S2 Range 4 Y:	0	0	0	0	0	0	0	1	1	0	0	1	1	0	0
S3 Range 1 Y:	0	0	0	0	0	0	0	0	0	0	0	0	0	0	0
S3 Range 2 Y:	0	0	0	0	0	0	0	0	0	0	0	0	0	0	0
S3 Range 3 Y:	0	0	0	0	0	0	0	0	0	0	0	0	0	0	0
S3 Range 4 Y:	0	0	0	0	0	0	0	0	0	0	0	0	0	0	0
S3 Range 5 Y:	0	0	0	0	0	0	0	0	0	0	0	0	0	0	0
S3 Range 6 Y:	0	0	0	0	0	0	0	0	0	0	0	0	0	0	0
S3 Range 7 Y:	0	1	1	1	0	0	1	1	1	1	1	0	1	1	1
Inventory Q:	0	0	0	175	0	0	0	0	0	14	563	364	865	0	0
Shortage Q:	-1033	-601	-196	0	-461	-984	-2086	-1082	-402	0	0	0	0	-81	0
Inventory Y:	0	0	0	1	0	0	0	0	0	1	1	1	1	0	0
Shortage Y:	1	1	1	0	1	1	1	1	1	0	0	0	0	1	0

## Sheet: Optimal Values
TCP:	769082
TVP:	-12154.2
% variation (bi-obj using WCCM):	0.000571386

## Sheet: Exit Flags
Cost Obj:	1
Value Obj:	1
Bi-Obj:	1

## Sheet: Time & Size
CPU running time (sec):	1.12321
elapsed time (sec):	5.21547
No. of decision variables:	444
No. of constraints:	521
