# Supplementary material for: Datasets for supplier selection and order allocation with green criteria, all-unit quantity discounts and varying number of suppliers
Source: Data Brief. 2017 Jun 9;13:444–52. doi: 10.1016/j.dib.2017.06.018 (PMC5485863; doi:10.1016/j.dib.2017.06.018)
Supplement: Supplementary file 5 — Supplementary material Time analysis data [file mmc5.zip › Data_In_Brief/4.Time Analysis/212 R.xlsx]

## Sheet: Cost - Single Obj Solution
	Period 1	Period 2	Period 3
S1 Range 1 Q:	0	0	0
S1 Range 2 Q:	0	0	0
S1 Range 3 Q:	0	0	0
S1 Range 4 Q:	689	522	637
S2 Range 1 Q:	0	0	0
S2 Range 2 Q:	0	0	0
S2 Range 3 Q:	0	0	0
S2 Range 4 Q:	0	423	423
S3 Range 1 Q:	0	0	0
S3 Range 2 Q:	0	0	0
S3 Range 3 Q:	0	0	0
S3 Range 4 Q:	0	0	0
S3 Range 5 Q:	0	0	0
S3 Range 6 Q:	0	0	0
S3 Range 7 Q:	867	847	867
S1 Range 1 Y:	0	0	0
S1 Range 2 Y:	0	0	0
S1 Range 3 Y:	0	0	0
S1 Range 4 Y:	1	1	1
S2 Range 1 Y:	0	0	0
S2 Range 2 Y:	0	0	0
S2 Range 3 Y:	0	0	0
S2 Range 4 Y:	0	1	1
S3 Range 1 Y:	0	0	0
S3 Range 2 Y:	0	0	0
S3 Range 3 Y:	0	0	0
S3 Range 4 Y:	0	0	0
S3 Range 5 Y:	0	0	0
S3 Range 6 Y:	0	0	0
S3 Range 7 Y:	1	1	1
Inventory Q:	0	0	0
Shortage Q:	0	0	0
Inventory Y:	0	0	0
Shortage Y:	0	0	0

## Sheet: Value - Single Obj Solution
	Period 1	Period 2	Period 3
S1 Range 1 Q:	0	0	0
S1 Range 2 Q:	0	0	0
S1 Range 3 Q:	0	0	0
S1 Range 4 Q:	695	695	695
S2 Range 1 Q:	0	0	0
S2 Range 2 Q:	0	0	0
S2 Range 3 Q:	0	0	0
S2 Range 4 Q:	563	563	563
S3 Range 1 Q:	0	0	0
S3 Range 2 Q:	0	0	0
S3 Range 3 Q:	0	0	0
S3 Range 4 Q:	0	0	0
S3 Range 5 Q:	0	0	0
S3 Range 6 Q:	0	0	669
S3 Range 7 Q:	4.84691e-10	832	0
S1 Range 1 Y:	0	0	0
S1 Range 2 Y:	0	0	0
S1 Range 3 Y:	0	0	0
S1 Range 4 Y:	1	1	1
S2 Range 1 Y:	0	0	0
S2 Range 2 Y:	0	0	0
S2 Range 3 Y:	0	0	0
S2 Range 4 Y:	1	1	1
S3 Range 1 Y:	0	0	0
S3 Range 2 Y:	0	0	0
S3 Range 3 Y:	0	0	0
S3 Range 4 Y:	0	0	0
S3 Range 5 Y:	0	0	0
S3 Range 6 Y:	0	0	1
S3 Range 7 Y:	6.51466e-13	1	0
Inventory Q:	0	0	0
Shortage Q:	-298	0	0
Inventory Y:	0	0	0
Shortage Y:	1	0	0

## Sheet: Bi-Obj Solution
	Period 1	Period 2	Period 3
S1 Range 1 Q:	0	0	0
S1 Range 2 Q:	0	0	0
S1 Range 3 Q:	0	0	0
S1 Range 4 Q:	695	695	620
S2 Range 1 Q:	0	0	0
S2 Range 2 Q:	0	0	0
S2 Range 3 Q:	0	0	0
S2 Range 4 Q:	563	563	563
S3 Range 1 Q:	0	0	0
S3 Range 2 Q:	0	0	0
S3 Range 3 Q:	0	0	0
S3 Range 4 Q:	0	0	0
S3 Range 5 Q:	2.48511e-11	0	0
S3 Range 6 Q:	0	0	0
S3 Range 7 Q:	1.5612e-10	832	744
S1 Range 1 Y:	0	0	0
S1 Range 2 Y:	0	0	0
S1 Range 3 Y:	0	0	0
S1 Range 4 Y:	1	1	1
S2 Range 1 Y:	0	0	0
S2 Range 2 Y:	0	0	0
S2 Range 3 Y:	0	0	0
S2 Range 4 Y:	1	1	1
S3 Range 1 Y:	0	0	0
S3 Range 2 Y:	0	0	0
S3 Range 3 Y:	0	0	0
S3 Range 4 Y:	0	0	0
S3 Range 5 Y:	0	0	0
S3 Range 6 Y:	0	0	0
S3 Range 7 Y:	2.09839e-13	1	1
Inventory Q:	0	3.06059e-10	0
Shortage Q:	-298	0	0
Inventory Y:	0	0	0
Shortage Y:	1	0	0

## Sheet: Optimal Values
TCP:	139667
TVP:	-2514.54
% variation (bi-obj using WCCM):	0.0539388

## Sheet: Exit Flags
Cost Obj:	1
Value Obj:	1
Bi-Obj:	1

## Sheet: Time & Size
CPU running time (sec):	0.655204
elapsed time (sec):	4.76188
No. of decision variables:	102
No. of constraints:	122
