# Supplementary material for: Datasets for supplier selection and order allocation with green criteria, all-unit quantity discounts and varying number of suppliers
Source: Data Brief. 2017 Jun 9;13:444–52. doi: 10.1016/j.dib.2017.06.018 (PMC5485863; doi:10.1016/j.dib.2017.06.018)
Supplement: Supplementary file 5 — Supplementary material Time analysis data [file mmc5.zip › Data_In_Brief/4.Time Analysis/216 R.xlsx]

## Sheet: Cost - Single Obj Solution
	Period 1	Period 2	Period 3	Period 4	Period 5
S1 Range 1 Q:	0	0	0	0	0
S1 Range 2 Q:	0	0	0	0	0
S1 Range 3 Q:	0	0	0	0	0
S1 Range 4 Q:	0	0	0	0	0
S1 Range 5 Q:	0	0	0	0	0
S1 Range 6 Q:	0	0	0	0	0
S1 Range 7 Q:	1000	1000	1000	1000	994
S2 Range 1 Q:	0	0	0	0	0
S2 Range 2 Q:	0	0	0	0	0
S2 Range 3 Q:	0	0	0	0	0
S2 Range 4 Q:	583	583	583	0	438
S3 Range 1 Q:	0	0	0	0	0
S3 Range 2 Q:	0	0	0	0	0
S3 Range 3 Q:	0	0	0	0	0
S3 Range 4 Q:	0	0	0	0	0
S3 Range 5 Q:	0	0	0	0	0
S3 Range 6 Q:	0	0	0	0	0
S3 Range 7 Q:	692	692	0	692	692
S4 Range 1 Q:	0	0	0	0	0
S4 Range 2 Q:	399	0	399	399	0
S1 Range 1 Y:	0	0	0	0	0
S1 Range 2 Y:	0	0	0	0	0
S1 Range 3 Y:	0	0	0	0	0
S1 Range 4 Y:	0	0	0	0	0
S1 Range 5 Y:	0	0	0	0	0
S1 Range 6 Y:	0	0	0	0	0
S1 Range 7 Y:	1	1	1	1	1
S2 Range 1 Y:	0	0	0	0	0
S2 Range 2 Y:	0	0	0	0	0
S2 Range 3 Y:	0	0	0	0	0
S2 Range 4 Y:	1	1	1	0	1
S3 Range 1 Y:	0	0	0	0	0
S3 Range 2 Y:	0	0	0	0	0
S3 Range 3 Y:	0	0	0	0	0
S3 Range 4 Y:	0	0	0	0	0
S3 Range 5 Y:	0	0	0	0	0
S3 Range 6 Y:	0	0	0	0	0
S3 Range 7 Y:	1	1	0	1	1
S4 Range 1 Y:	0	0	0	0	0
S4 Range 2 Y:	1	0	1	1	0
Inventory Q:	103	157	0	0	0
Shortage Q:	0	0	-35	-63	0
Inventory Y:	1	1	0	0	0
Shortage Y:	0	0	1	1	0

## Sheet: Value - Single Obj Solution
	Period 1	Period 2	Period 3	Period 4	Period 5
S1 Range 1 Q:	0	0	0	0	0
S1 Range 2 Q:	0	0	0	0	0
S1 Range 3 Q:	0	0	0	0	0
S1 Range 4 Q:	0	0	0	0	0
S1 Range 5 Q:	0	0	0	0	0
S1 Range 6 Q:	0	0	0	0	0
S1 Range 7 Q:	1000	1000	1000	1000	1000
S2 Range 1 Q:	0	0	0	0	0
S2 Range 2 Q:	0	0	0	0	0
S2 Range 3 Q:	0	0	0	0	0
S2 Range 4 Q:	583	514	583	0	583
S3 Range 1 Q:	0	0	0	0	0
S3 Range 2 Q:	0	0	0	107	0
S3 Range 3 Q:	0	0	0	0	0
S3 Range 4 Q:	0	0	0	0	0
S3 Range 5 Q:	0	0	0	0	0
S3 Range 6 Q:	495	0	0	0	0
S3 Range 7 Q:	0	594	0	0	692
S4 Range 1 Q:	0	0	0	0	0
S4 Range 2 Q:	399	399	399	399	399
S1 Range 1 Y:	0	0	0	0	0
S1 Range 2 Y:	0	0	0	0	0
S1 Range 3 Y:	0	0	0	0	0
S1 Range 4 Y:	0	0	0	0	0
S1 Range 5 Y:	0	0	0	0	0
S1 Range 6 Y:	0	0	0	0	0
S1 Range 7 Y:	1	1	1	1	1
S2 Range 1 Y:	0	0	0	0	0
S2 Range 2 Y:	0	0	0	0	0
S2 Range 3 Y:	0	0	0	0	0
S2 Range 4 Y:	1	1	1	0	1
S3 Range 1 Y:	0	0	0	0	0
S3 Range 2 Y:	0	0	0	1	0
S3 Range 3 Y:	0	0	0	0	0
S3 Range 4 Y:	0	0	0	0	0
S3 Range 5 Y:	0	0	0	0	0
S3 Range 6 Y:	1	0	0	0	0
S3 Range 7 Y:	0	1	0	0	1
S4 Range 1 Y:	0	0	0	0	0
S4 Range 2 Y:	1	1	1	1	1
Inventory Q:	0	192	0	0	0
Shortage Q:	-94	0	0	-613	0
Inventory Y:	0	1	0	0	0
Shortage Y:	1	0	0	1	0

## Sheet: Bi-Obj Solution
	Period 1	Period 2	Period 3	Period 4	Period 5
S1 Range 1 Q:	0	0	0	0	0
S1 Range 2 Q:	0	0	0	0	0
S1 Range 3 Q:	0	0	0	0	0
S1 Range 4 Q:	0	0	0	0	0
S1 Range 5 Q:	0	0	0	0	0
S1 Range 6 Q:	0	0	0	0	0
S1 Range 7 Q:	1000	1000	1000	1000	1000
S2 Range 1 Q:	0	0	0	0	0
S2 Range 2 Q:	0	0	0	0	0
S2 Range 3 Q:	0	0	0	0	0
S2 Range 4 Q:	583	583	583	0	438
S3 Range 1 Q:	0	0	0	0	0
S3 Range 2 Q:	0	0	0	0	0
S3 Range 3 Q:	0	0	0	0	0
S3 Range 4 Q:	0	0	0	0	0
S3 Range 5 Q:	0	0	0	0	0
S3 Range 6 Q:	0	0	0	0	0
S3 Range 7 Q:	692	692	0	692	686
S4 Range 1 Q:	0	0	0	0	0
S4 Range 2 Q:	399	0	399	399	0
S1 Range 1 Y:	0	0	0	0	0
S1 Range 2 Y:	0	0	0	0	0
S1 Range 3 Y:	0	0	0	0	0
S1 Range 4 Y:	0	0	0	0	0
S1 Range 5 Y:	0	0	0	0	0
S1 Range 6 Y:	0	0	0	0	0
S1 Range 7 Y:	1	1	1	1	1
S2 Range 1 Y:	0	0	0	0	0
S2 Range 2 Y:	0	0	0	0	0
S2 Range 3 Y:	0	0	0	0	0
S2 Range 4 Y:	1	1	1	0	1
S3 Range 1 Y:	0	0	0	0	0
S3 Range 2 Y:	0	0	0	0	0
S3 Range 3 Y:	0	0	0	0	0
S3 Range 4 Y:	0	0	0	0	0
S3 Range 5 Y:	0	0	0	0	0
S3 Range 6 Y:	0	0	0	0	0
S3 Range 7 Y:	1	1	0	1	1
S4 Range 1 Y:	0	0	0	0	0
S4 Range 2 Y:	1	0	1	1	-4.49108e-14
Inventory Q:	103	157	0	0	0
Shortage Q:	0	0	-35	-63	0
Inventory Y:	1	1	0	0	0
Shortage Y:	0	0	1	1	0

## Sheet: Optimal Values
TCP:	293478
TVP:	-5006.65
% variation (bi-obj using WCCM):	0.0124738

## Sheet: Exit Flags
Cost Obj:	1
Value Obj:	1
Bi-Obj:	1

## Sheet: Time & Size
CPU running time (sec):	0.873606
elapsed time (sec):	5.0323
No. of decision variables:	198
No. of constraints:	233
