# Supplementary material for: Datasets for supplier selection and order allocation with green criteria, all-unit quantity discounts and varying number of suppliers
Source: Data Brief. 2017 Jun 9;13:444–52. doi: 10.1016/j.dib.2017.06.018 (PMC5485863; doi:10.1016/j.dib.2017.06.018)
Supplement: Supplementary file 5 — Supplementary material Time analysis data [file mmc5.zip › Data_In_Brief/4.Time Analysis/22 R.xlsx]

## Sheet: Cost - Single Obj Solution
	Period 1	Period 2	Period 3
S1 Range 1 Q:	0	0	0
S1 Range 2 Q:	0	0	0
S1 Range 3 Q:	0	0	0
S1 Range 4 Q:	0	939	939
S2 Range 1 Q:	0	0	0
S2 Range 2 Q:	0	0	0
S2 Range 3 Q:	0	0	0
S3 Range 1 Q:	0	0	0
S3 Range 2 Q:	0	0	0
S3 Range 3 Q:	0	0	0
S3 Range 4 Q:	0	0	0
S3 Range 5 Q:	0	0	0
S3 Range 6 Q:	0	1553	1553
S4 Range 1 Q:	0	0	0
S4 Range 2 Q:	0	0	0
S4 Range 3 Q:	0	0	0
S4 Range 4 Q:	0	0	0
S4 Range 5 Q:	0	0	0
S4 Range 6 Q:	1475	1475	0
S5 Range 1 Q:	0	0	0
S5 Range 2 Q:	0	0	0
S5 Range 3 Q:	0	0	0
S5 Range 4 Q:	0	0	0
S5 Range 5 Q:	0	0	0
S5 Range 6 Q:	1505	1505	1505
S6 Range 1 Q:	0	0	10
S6 Range 2 Q:	387	0	0
S7 Range 1 Q:	0	0	0
S7 Range 2 Q:	0	0	0
S7 Range 3 Q:	0	0	0
S7 Range 4 Q:	0	0	0
S7 Range 5 Q:	624	624	624
S8 Range 1 Q:	0	0	0
S8 Range 2 Q:	0	0	0
S8 Range 3 Q:	677	677	677
S9 Range 1 Q:	0	0	0
S9 Range 2 Q:	0	0	0
S9 Range 3 Q:	0	0	0
S9 Range 4 Q:	0	0	0
S9 Range 5 Q:	0	1104	0
S1 Range 1 Y:	0	0	0
S1 Range 2 Y:	0	0	0
S1 Range 3 Y:	0	0	0
S1 Range 4 Y:	0	1	1
S2 Range 1 Y:	0	0	0
S2 Range 2 Y:	0	0	0
S2 Range 3 Y:	0	0	0
S3 Range 1 Y:	0	0	0
S3 Range 2 Y:	0	0	0
S3 Range 3 Y:	0	0	0
S3 Range 4 Y:	0	0	0
S3 Range 5 Y:	0	0	0
S3 Range 6 Y:	0	1	1
S4 Range 1 Y:	0	0	0
S4 Range 2 Y:	0	0	0
S4 Range 3 Y:	0	0	0
S4 Range 4 Y:	0	0	0
S4 Range 5 Y:	0	0	0
S4 Range 6 Y:	1	1	0
S5 Range 1 Y:	0	0	0
S5 Range 2 Y:	0	0	0
S5 Range 3 Y:	0	0	0
S5 Range 4 Y:	0	0	0
S5 Range 5 Y:	0	0	0
S5 Range 6 Y:	1	1	1
S6 Range 1 Y:	0	0	1
S6 Range 2 Y:	1	0	0
S7 Range 1 Y:	0	0	0
S7 Range 2 Y:	0	0	0
S7 Range 3 Y:	0	0	0
S7 Range 4 Y:	0	0	0
S7 Range 5 Y:	1	1	1
S8 Range 1 Y:	0	0	0
S8 Range 2 Y:	0	0	0
S8 Range 3 Y:	1	1	1
S9 Range 1 Y:	0	0	0
S9 Range 2 Y:	0	0	0
S9 Range 3 Y:	0	0	0
S9 Range 4 Y:	0	0	0
S9 Range 5 Y:	0	1	0
Inventory Q:	0	1859	0
Shortage Q:	-901	0	0
Inventory Y:	0	1	0
Shortage Y:	1	0	0

## Sheet: Value - Single Obj Solution
	Period 1	Period 2	Period 3
S1 Range 1 Q:	0	0	0
S1 Range 2 Q:	0	0	0
S1 Range 3 Q:	0	0	0
S1 Range 4 Q:	0	939	939
S2 Range 1 Q:	0	0	0
S2 Range 2 Q:	0	0	0
S2 Range 3 Q:	0	728	0
S3 Range 1 Q:	0	0	0
S3 Range 2 Q:	0	0	0
S3 Range 3 Q:	0	0	0
S3 Range 4 Q:	0	0	0
S3 Range 5 Q:	0	0	0
S3 Range 6 Q:	0	1553	1553
S4 Range 1 Q:	0	0	0
S4 Range 2 Q:	0	0	0
S4 Range 3 Q:	0	0	0
S4 Range 4 Q:	0	0	0
S4 Range 5 Q:	0	0	0
S4 Range 6 Q:	0	1458	0
S5 Range 1 Q:	0	0	0
S5 Range 2 Q:	0	0	0
S5 Range 3 Q:	0	0	0
S5 Range 4 Q:	0	0	0
S5 Range 5 Q:	0	0	0
S5 Range 6 Q:	1505	1505	1505
S6 Range 1 Q:	0	0	0
S6 Range 2 Q:	387	387	387
S7 Range 1 Q:	0	0	0
S7 Range 2 Q:	0	0	0
S7 Range 3 Q:	0	0	0
S7 Range 4 Q:	0	0	0
S7 Range 5 Q:	624	624	624
S8 Range 1 Q:	0	0	0
S8 Range 2 Q:	0	0	0
S8 Range 3 Q:	677	677	677
S9 Range 1 Q:	0	0	0
S9 Range 2 Q:	0	0	0
S9 Range 3 Q:	0	0	0
S9 Range 4 Q:	0	0	0
S9 Range 5 Q:	0	1104	0
S1 Range 1 Y:	0	0	0
S1 Range 2 Y:	0	0	0
S1 Range 3 Y:	0	0	0
S1 Range 4 Y:	0	1	1
S2 Range 1 Y:	0	0	0
S2 Range 2 Y:	0	0	0
S2 Range 3 Y:	0	1	0
S3 Range 1 Y:	0	0	0
S3 Range 2 Y:	0	0	0
S3 Range 3 Y:	0	0	0
S3 Range 4 Y:	0	0	0
S3 Range 5 Y:	0	0	0
S3 Range 6 Y:	0	1	1
S4 Range 1 Y:	0	0	0
S4 Range 2 Y:	0	0	0
S4 Range 3 Y:	0	0	0
S4 Range 4 Y:	0	0	0
S4 Range 5 Y:	0	0	0
S4 Range 6 Y:	0	1	0
S5 Range 1 Y:	0	0	0
S5 Range 2 Y:	0	0	0
S5 Range 3 Y:	0	0	0
S5 Range 4 Y:	0	0	0
S5 Range 5 Y:	0	0	0
S5 Range 6 Y:	1	1	1
S6 Range 1 Y:	0	0	0
S6 Range 2 Y:	1	1	1
S7 Range 1 Y:	0	0	0
S7 Range 2 Y:	0	0	0
S7 Range 3 Y:	0	0	0
S7 Range 4 Y:	0	0	0
S7 Range 5 Y:	1	1	1
S8 Range 1 Y:	0	0	0
S8 Range 2 Y:	0	0	0
S8 Range 3 Y:	1	1	1
S9 Range 1 Y:	0	0	0
S9 Range 2 Y:	0	0	0
S9 Range 3 Y:	0	0	0
S9 Range 4 Y:	0	0	0
S9 Range 5 Y:	0	1	0
Inventory Q:	0	1482	0
Shortage Q:	-2376	-2.01583e-08	0
Inventory Y:	0	1	0
Shortage Y:	1	1.12913e-12	0

## Sheet: Bi-Obj Solution
	Period 1	Period 2	Period 3
S1 Range 1 Q:	0	0	0
S1 Range 2 Q:	0	0	0
S1 Range 3 Q:	0	0	0
S1 Range 4 Q:	0	939	939
S2 Range 1 Q:	0	0	0
S2 Range 2 Q:	0	0	0
S2 Range 3 Q:	0	728	0
S3 Range 1 Q:	0	0	0
S3 Range 2 Q:	0	0	0
S3 Range 3 Q:	0	0	0
S3 Range 4 Q:	0	0	0
S3 Range 5 Q:	0	0	0
S3 Range 6 Q:	0	1553	1553
S4 Range 1 Q:	0	0	0
S4 Range 2 Q:	0	0	0
S4 Range 3 Q:	0	0	0
S4 Range 4 Q:	0	0	0
S4 Range 5 Q:	0	0	0
S4 Range 6 Q:	1475	1475	0
S5 Range 1 Q:	0	0	0
S5 Range 2 Q:	0	0	0
S5 Range 3 Q:	0	0	0
S5 Range 4 Q:	0	0	0
S5 Range 5 Q:	0	0	0
S5 Range 6 Q:	1505	1505	1505
S6 Range 1 Q:	0	0	0
S6 Range 2 Q:	387	387	387
S7 Range 1 Q:	0	0	0
S7 Range 2 Q:	0	0	0
S7 Range 3 Q:	0	0	0
S7 Range 4 Q:	0	0	0
S7 Range 5 Q:	624	0	0
S8 Range 1 Q:	0	0	0
S8 Range 2 Q:	0	0	0
S8 Range 3 Q:	677	452	658
S9 Range 1 Q:	0	0	0
S9 Range 2 Q:	0	0	0
S9 Range 3 Q:	0	0	0
S9 Range 4 Q:	0	0	0
S9 Range 5 Q:	0	1104	0
S1 Range 1 Y:	0	0	0
S1 Range 2 Y:	0	0	0
S1 Range 3 Y:	0	0	0
S1 Range 4 Y:	0	1	1
S2 Range 1 Y:	0	0	0
S2 Range 2 Y:	0	0	0
S2 Range 3 Y:	0	1	0
S3 Range 1 Y:	0	0	0
S3 Range 2 Y:	0	0	0
S3 Range 3 Y:	0	0	0
S3 Range 4 Y:	0	0	0
S3 Range 5 Y:	0	0	0
S3 Range 6 Y:	0	1	1
S4 Range 1 Y:	0	0	0
S4 Range 2 Y:	0	0	0
S4 Range 3 Y:	0	0	0
S4 Range 4 Y:	0	0	0
S4 Range 5 Y:	0	0	0
S4 Range 6 Y:	1	1	0
S5 Range 1 Y:	0	0	0
S5 Range 2 Y:	0	0	0
S5 Range 3 Y:	0	0	0
S5 Range 4 Y:	0	0	0
S5 Range 5 Y:	0	0	0
S5 Range 6 Y:	1	1	1
S6 Range 1 Y:	0	0	0
S6 Range 2 Y:	1	1	1
S7 Range 1 Y:	0	0	0
S7 Range 2 Y:	0	0	0
S7 Range 3 Y:	0	0	0
S7 Range 4 Y:	0	0	0
S7 Range 5 Y:	1	0	0
S8 Range 1 Y:	0	0	0
S8 Range 2 Y:	0	0	0
S8 Range 3 Y:	1	1	1
S9 Range 1 Y:	0	0	0
S9 Range 2 Y:	0	0	0
S9 Range 3 Y:	0	0	0
S9 Range 4 Y:	0	0	0
S9 Range 5 Y:	0	1	0
Inventory Q:	0	2125	0
Shortage Q:	-901	0	0
Inventory Y:	0	1	0
Shortage Y:	1	0	0

## Sheet: Optimal Values
TCP:	447785
TVP:	-7762.7
% variation (bi-obj using WCCM):	0.0565725

## Sheet: Exit Flags
Cost Obj:	1
Value Obj:	1
Bi-Obj:	1

## Sheet: Time & Size
CPU running time (sec):	0.795605
elapsed time (sec):	4.98171
No. of decision variables:	188
No. of constraints:	219
