# Supplementary material for: Datasets for supplier selection and order allocation with green criteria, all-unit quantity discounts and varying number of suppliers
Source: Data Brief. 2017 Jun 9;13:444–52. doi: 10.1016/j.dib.2017.06.018 (PMC5485863; doi:10.1016/j.dib.2017.06.018)
Supplement: Supplementary file 5 — Supplementary material Time analysis data [file mmc5.zip › Data_In_Brief/4.Time Analysis/220 R.xlsx]

## Sheet: Cost - Single Obj Solution
	Period 1	Period 2	Period 3	Period 4	Period 5	Period 6	Period 7	Period 8	Period 9	Period 10	Period 11	Period 12
S1 Range 1 Q:	0	0	0	0	0	0	0	0	0	0	0	0
S1 Range 2 Q:	0	0	0	0	0	0	0	0	0	0	0	0
S1 Range 3 Q:	0	0	0	0	0	0	0	0	0	0	0	0
S1 Range 4 Q:	0	0	0	0	0	0	0	0	0	0	0	0
S1 Range 5 Q:	0	0	0	0	0	0	0	0	0	0	0	-6.30907e-11
S1 Range 6 Q:	0	0	0	0	0	0	0	0	0	0	0	0
S1 Range 7 Q:	951	0	0	951	0	951	951	951	951	951	0	951
S2 Range 1 Q:	0	-1.27103e-08	0	0	0	0	0	0	0	0	0	0
S2 Range 2 Q:	0	0	0	0	0	0	0	0	0	0	0	0
S2 Range 3 Q:	0	0	0	0	0	0	0	0	0	0	0	0
S2 Range 4 Q:	0	0	0	0	0	0	0	0	0	0	0	0
S2 Range 5 Q:	0	0	0	0	0	0	0	0	0	0	0	0
S2 Range 6 Q:	0	0	0	0	0	0	0	0	0	0	0	0
S2 Range 7 Q:	979	979	979	0	979	979	0	0	979	979	0	979
S3 Range 1 Q:	0	0	0	0	0	0	0	0	0	0	0	0
S3 Range 2 Q:	0	0	0	0	0	0	0	0	0	0	0	0
S3 Range 3 Q:	0	0	0	0	0	0	0	0	0	0	0	0
S3 Range 4 Q:	0	0	0	0	0	0	0	0	0	0	0	0
S3 Range 5 Q:	0	0	0	0	0	0	0	0	-1.38112e-10	0	0	0
S3 Range 6 Q:	881	881	881	0	0	881	0	881	794	0	881	0
S1 Range 1 Y:	0	0	0	0	0	0	0	0	0	0	0	0
S1 Range 2 Y:	0	0	0	0	0	0	0	0	0	0	0	0
S1 Range 3 Y:	0	0	0	0	0	0	0	0	0	0	0	0
S1 Range 4 Y:	0	0	0	0	0	0	0	0	0	0	0	0
S1 Range 5 Y:	0	0	0	0	0	0	0	0	0	0	0	0
S1 Range 6 Y:	0	0	0	0	0	0	0	0	0	0	0	0
S1 Range 7 Y:	1	0	0	1	0	1	1	1	1	1	0	1
S2 Range 1 Y:	0	0	0	0	0	0	0	0	0	0	0	0
S2 Range 2 Y:	0	0	0	0	0	0	0	0	0	0	0	0
S2 Range 3 Y:	0	0	0	0	0	0	0	0	0	0	0	0
S2 Range 4 Y:	0	0	0	0	0	0	0	0	0	0	0	0
S2 Range 5 Y:	0	0	0	0	0	0	0	0	0	0	0	0
S2 Range 6 Y:	0	0	0	0	0	0	0	0	0	0	0	0
S2 Range 7 Y:	1	1	1	0	1	1	0	0	1	1	0	1
S3 Range 1 Y:	0	0	0	0	0	0	0	0	0	0	0	0
S3 Range 2 Y:	0	0	0	0	0	0	0	0	0	0	0	0
S3 Range 3 Y:	0	0	0	0	0	0	0	0	0	0	0	0
S3 Range 4 Y:	0	0	0	0	0	0	0	0	0	0	0	0
S3 Range 5 Y:	0	0	0	0	0	0	0	0	-2.34884e-13	0	0	0
S3 Range 6 Y:	1	1	1	0	0	1	0	1	1	0	1	0
Inventory Q:	733	1085	1364	240	0	658	0	0	624	794	71	0
Shortage Q:	0	0	0	0	-515	0	-13	-211	0	0	0	0
Inventory Y:	1	1	1	1	0	1	0	0	1	1	1	0
Shortage Y:	0	0	0	0	1	0	1	1	0	0	0	0

## Sheet: Value - Single Obj Solution
	Period 1	Period 2	Period 3	Period 4	Period 5	Period 6	Period 7	Period 8	Period 9	Period 10	Period 11	Period 12
S1 Range 1 Q:	0	0	0	0	0	0	0	0	0	0	0	0
S1 Range 2 Q:	0	0	0	0	0	0	0	0	0	0	0	0
S1 Range 3 Q:	0	0	0	0	0	0	0	0	0	0	0	0
S1 Range 4 Q:	0	0	0	0	0	0	0	0	0	0	0	0
S1 Range 5 Q:	0	0	0	0	0	0	0	0	0	0	0	0
S1 Range 6 Q:	0	0	0	0	0	0	0	0	0	0	0	0
S1 Range 7 Q:	951	0	0	951	0	951	951	951	951	951	0	951
S2 Range 1 Q:	0	0	0	0	0	0	0	0	0	0	0	0
S2 Range 2 Q:	0	0	0	0	0	0	0	0	0	0	0	0
S2 Range 3 Q:	0	0	0	0	0	0	0	0	0	0	0	0
S2 Range 4 Q:	0	0	0	0	0	0	0	0	0	0	0	0
S2 Range 5 Q:	0	0	0	0	0	0	0	0	0	0	0	0
S2 Range 6 Q:	0	0	0	0	0	0	0	0	0	0	0	0
S2 Range 7 Q:	979	979	979	0	979	979	0	0	979	979	0	979
S3 Range 1 Q:	0	0	0	0	0	0	0	0	0	0	0	0
S3 Range 2 Q:	0	0	0	0	0	0	0	0	0	0	0	0
S3 Range 3 Q:	0	0	0	0	0	0	0	0	0	0	0	0
S3 Range 4 Q:	0	587	0	0	0	0	0	0	0	0	0	0
S3 Range 5 Q:	588	0	0	0	0	0	0	0	0	0	0	0
S3 Range 6 Q:	0	0	879	0	0	735	0	735	881	0	794	881
S1 Range 1 Y:	0	0	0	0	0	0	0	0	0	0	0	0
S1 Range 2 Y:	0	0	0	0	0	0	0	0	0	0	0	0
S1 Range 3 Y:	0	0	0	0	0	0	0	0	0	0	0	0
S1 Range 4 Y:	0	0	0	0	0	0	0	0	0	0	0	0
S1 Range 5 Y:	0	0	0	0	0	0	0	0	0	0	0	0
S1 Range 6 Y:	0	0	0	0	0	0	0	0	0	0	0	0
S1 Range 7 Y:	1	0	0	1	0	1	1	1	1	1	0	1
S2 Range 1 Y:	0	0	0	0	0	0	0	0	0	0	0	0
S2 Range 2 Y:	0	0	0	0	0	0	0	0	0	0	0	0
S2 Range 3 Y:	0	0	0	0	0	0	0	0	0	0	0	0
S2 Range 4 Y:	0	0	0	0	0	0	0	0	0	0	0	0
S2 Range 5 Y:	0	0	0	0	0	0	0	0	0	0	0	0
S2 Range 6 Y:	0	0	0	0	0	0	0	0	0	0	0	0
S2 Range 7 Y:	1	1	1	0	1	1	0	0	1	1	0	1
S3 Range 1 Y:	0	0	0	0	0	0	0	0	0	0	0	0
S3 Range 2 Y:	0	0	0	0	0	0	0	0	0	0	0	0
S3 Range 3 Y:	0	0	0	0	0	0	0	0	0	0	0	0
S3 Range 4 Y:	0	1	0	0	0	0	0	0	0	0	0	0
S3 Range 5 Y:	1	0	0	0	0	0	0	0	0	0	0	0
S3 Range 6 Y:	0	0	1	0	0	1	0	1	1	0	1	1
Inventory Q:	440	498	775	0	0	0	0	0	0	1.47966e-08	0	0
Shortage Q:	0	0	0	-349	-1104	-77	-748	-1092	-170	0	-810	0
Inventory Y:	1	1	1	0	0	0	0	0	0	0	0	0
Shortage Y:	0	0	0	1	1	1	1	1	1	0	1	0

## Sheet: Bi-Obj Solution
	Period 1	Period 2	Period 3	Period 4	Period 5	Period 6	Period 7	Period 8	Period 9	Period 10	Period 11	Period 12
S1 Range 1 Q:	0	0	0	0	0	0	0	0	0	0	0	0
S1 Range 2 Q:	0	0	0	0	0	0	0	0	0	0	0	0
S1 Range 3 Q:	0	0	0	0	0	0	0	0	0	0	0	0
S1 Range 4 Q:	0	0	0	0	0	0	0	0	0	0	0	0
S1 Range 5 Q:	0	0	0	0	0	0	0	0	0	0	0	0
S1 Range 6 Q:	0	0	0	0	0	0	0	0	0	0	0	0
S1 Range 7 Q:	951	0	0	951	0	951	951	951	951	951	0	951
S2 Range 1 Q:	0	0	0	0	0	0	0	0	0	0	0	0
S2 Range 2 Q:	0	0	0	0	0	0	0	0	0	0	0	0
S2 Range 3 Q:	0	0	0	0	0	0	0	0	0	0	0	0
S2 Range 4 Q:	0	0	0	0	0	0	0	0	0	0	0	0
S2 Range 5 Q:	0	0	0	0	0	0	0	0	0	0	0	0
S2 Range 6 Q:	0	0	0	0	0	0	0	0	0	0	0	0
S2 Range 7 Q:	979	979	979	0	979	979	0	0	979	979	0	979
S3 Range 1 Q:	0	0	0	0	0	0	0	0	0	0	0	0
S3 Range 2 Q:	0	0	0	0	0	0	0	0	0	0	0	0
S3 Range 3 Q:	0	0	0	0	0	0	0	0	0	0	0	0
S3 Range 4 Q:	0	0	0	0	0	0	0	0	0	0	0	0
S3 Range 5 Q:	0	0	0	0	0	0	0	0	0	0	0	0
S3 Range 6 Q:	881	881	881	0	0	881	0	881	794	0	881	0
S1 Range 1 Y:	0	0	0	0	0	0	0	0	0	0	0	0
S1 Range 2 Y:	0	0	0	0	0	0	0	0	0	0	0	0
S1 Range 3 Y:	0	0	0	0	0	0	0	0	0	0	0	0
S1 Range 4 Y:	0	0	0	0	0	0	0	0	0	0	0	0
S1 Range 5 Y:	0	0	0	0	0	0	0	0	0	0	0	0
S1 Range 6 Y:	0	0	0	0	0	0	0	0	0	0	0	0
S1 Range 7 Y:	1	0	0	1	0	1	1	1	1	1	0	1
S2 Range 1 Y:	0	0	0	0	0	0	0	0	0	0	0	0
S2 Range 2 Y:	0	0	0	0	0	0	0	0	0	0	0	0
S2 Range 3 Y:	0	0	0	0	0	0	0	0	0	0	0	0
S2 Range 4 Y:	0	0	0	0	0	0	0	0	0	0	0	0
S2 Range 5 Y:	0	0	0	0	0	0	0	0	0	0	0	0
S2 Range 6 Y:	0	0	0	0	0	0	0	0	0	0	0	0
S2 Range 7 Y:	1	1	1	0	1	1	0	0	1	1	0	1
S3 Range 1 Y:	0	0	0	0	0	0	0	0	0	0	0	0
S3 Range 2 Y:	0	0	0	0	0	0	0	0	0	0	0	0
S3 Range 3 Y:	0	0	0	0	0	0	0	0	0	0	0	0
S3 Range 4 Y:	0	0	0	0	0	0	0	0	0	0	0	0
S3 Range 5 Y:	0	0	0	0	0	0	0	0	0	0	0	0
S3 Range 6 Y:	1	1	1	0	0	1	0	1	1	0	1	0
Inventory Q:	733	1085	1364	240	0	658	0	0	624	794	71	0
Shortage Q:	0	0	0	0	-515	0	-13	-211	0	0	0	0
Inventory Y:	1	1	1	1	0	1	0	0	1	1	1	0
Shortage Y:	0	0	0	0	1	0	1	1	0	0	0	0

## Sheet: Optimal Values
TCP:	559248
TVP:	-6622.53
% variation (bi-obj using WCCM):	-3.68233e-13

## Sheet: Exit Flags
Cost Obj:	1
Value Obj:	1
Bi-Obj:	1

## Sheet: Time & Size
CPU running time (sec):	0.904806
elapsed time (sec):	5.02748
No. of decision variables:	368
No. of constraints:	430
