# Supplementary material for: Datasets for supplier selection and order allocation with green criteria, all-unit quantity discounts and varying number of suppliers
Source: Data Brief. 2017 Jun 9;13:444–52. doi: 10.1016/j.dib.2017.06.018 (PMC5485863; doi:10.1016/j.dib.2017.06.018)
Supplement: Supplementary file 5 — Supplementary material Time analysis data [file mmc5.zip › Data_In_Brief/4.Time Analysis/228 R.xlsx]

## Sheet: Cost - Single Obj Solution
	Period 1	Period 2	Period 3	Period 4	Period 5	Period 6	Period 7	Period 8	Period 9	Period 10	Period 11	Period 12	Period 13	Period 14
S1 Range 1 Q:	0	0	0	0	0	0	0	0	0	0	0	0	0	0
S1 Range 2 Q:	0	0	0	0	0	0	0	0	0	0	0	0	0	0
S1 Range 3 Q:	0	0	0	0	0	0	0	0	0	0	0	0	0	0
S1 Range 4 Q:	667	667	667	667	667	667	667	667	0	667	667	0	0	653
S2 Range 1 Q:	0	0	0	0	0	0	0	0	0	0	0	0	0	0
S2 Range 2 Q:	0	0	0	0	0	0	0	0	0	0	0	0	0	0
S2 Range 3 Q:	0	0	0	0	0	0	0	0	0	0	0	0	0	0
S2 Range 4 Q:	0	787	787	787	787	787	787	787	787	787	0	787	787	787
S3 Range 1 Q:	0	0	0	0	0	0	0	0	0	0	0	0	0	0
S3 Range 2 Q:	0	0	0	0	0	0	0	0	0	0	0	0	0	0
S3 Range 3 Q:	0	0	0	0	0	0	0	0	0	0	0	0	0	0
S3 Range 4 Q:	0	0	0	0	0	0	0	0	0	0	0	0	0	0
S3 Range 5 Q:	0	0	0	0	0	0	0	0	0	0	0	0	0	0
S3 Range 6 Q:	0	0	0	0	0	0	3.86858e-10	0	0	0	0	0	0	0
S3 Range 7 Q:	1042	0	0	894	1042	0	1042	1042	1042	1006	1042	1042	0	894
S4 Range 1 Q:	0	0	0	0	0	0	0	0	0	0	0	0	0	0
S4 Range 2 Q:	0	0	0	0	0	0	0	0	0	0	0	0	0	0
S4 Range 3 Q:	0	0	0	0	0	0	0	0	0	0	0	0	0	0
S4 Range 4 Q:	0	0	0	0	0	0	0	0	0	0	0	0	0	0
S4 Range 5 Q:	734	734	734	592	734	734	0	0	0	734	734	734	734	0
S1 Range 1 Y:	0	0	0	0	0	0	0	0	0	0	0	0	0	0
S1 Range 2 Y:	0	0	0	0	0	0	0	0	0	0	0	0	0	0
S1 Range 3 Y:	0	0	0	0	0	0	0	0	0	0	0	0	0	0
S1 Range 4 Y:	1	1	1	1	1	1	1	1	0	1	1	0	0	1
S2 Range 1 Y:	0	0	0	0	0	0	0	0	0	0	0	0	0	0
S2 Range 2 Y:	0	0	0	0	0	0	0	0	0	0	0	0	0	0
S2 Range 3 Y:	0	0	0	0	0	0	0	0	0	0	0	0	0	0
S2 Range 4 Y:	0	1	1	1	1	1	1	1	1	1	0	1	1	1
S3 Range 1 Y:	0	0	0	0	0	0	0	0	0	0	0	0	0	0
S3 Range 2 Y:	0	0	0	0	0	0	0	0	0	0	0	0	0	0
S3 Range 3 Y:	0	0	0	0	0	0	0	0	0	0	0	0	0	0
S3 Range 4 Y:	0	0	0	0	0	0	0	0	0	0	0	0	0	0
S3 Range 5 Y:	0	0	0	0	0	0	0	0	0	0	0	0	0	0
S3 Range 6 Y:	0	0	0	0	0	0	4.33212e-13	0	0	0	0	0	0	0
S3 Range 7 Y:	1	0	0	1	1	0	1	1	1	1	1	1	0	1
S4 Range 1 Y:	0	0	0	0	0	0	0	0	0	0	0	0	0	0
S4 Range 2 Y:	0	0	0	0	0	0	0	0	0	0	0	0	0	0
S4 Range 3 Y:	0	0	0	0	0	0	0	0	0	0	0	0	0	0
S4 Range 4 Y:	0	0	0	0	0	0	0	0	0	0	0	0	0	0
S4 Range 5 Y:	1	1	1	1	1	1	0	0	0	1	1	1	1	0
Inventory Q:	67	0	0	15	569	0	265	527	0	989	1227	1074	0	0
Shortage Q:	0	-276	-501	0	0	0	0	0	-14	0	0	0	-1	0
Inventory Y:	1	0	0	1	1	0	1	1	0	1	1	1	0	0
Shortage Y:	0	1	1	0	0	0	0	0	1	0	0	0	1	0

## Sheet: Value - Single Obj Solution
	Period 1	Period 2	Period 3	Period 4	Period 5	Period 6	Period 7	Period 8	Period 9	Period 10	Period 11	Period 12	Period 13	Period 14
S1 Range 1 Q:	0	0	0	0	0	0	0	0	0	0	0	0	0	0
S1 Range 2 Q:	0	0	0	0	0	0	0	0	0	0	0	0	0	0
S1 Range 3 Q:	0	0	0	0	0	0	0	0	0	0	0	0	0	0
S1 Range 4 Q:	667	667	667	667	667	667	667	667	0	667	667	0	0	667
S2 Range 1 Q:	0	0	0	0	0	0	0	0	0	0	0	0	0	0
S2 Range 2 Q:	0	0	0	0	0	0	0	0	0	0	0	0	0	0
S2 Range 3 Q:	0	0	0	0	0	0	0	0	0	0	0	0	0	0
S2 Range 4 Q:	0	787	787	787	787	787	787	787	787	787	0	787	787	787
S3 Range 1 Q:	0	0	0	0	0	0	0	0	0	0	0	0	0	0
S3 Range 2 Q:	0	0	0	0	0	0	0	0	0	0	0	0	0	0
S3 Range 3 Q:	0	0	0	0	0	0	0	0	0	0	0	0	0	0
S3 Range 4 Q:	0	0	0	0	0	0	0	0	0	0	0	0	0	0
S3 Range 5 Q:	0	0	0	0	0	0	0	0	0	0	0	0	0	0
S3 Range 6 Q:	0	0	0	0	0	0	0	0	0	0	0	0	0	0
S3 Range 7 Q:	1042	0	0	1042	1042	1042	1042	1042	1042	1042	1042	1042	0	1042
S4 Range 1 Q:	0	0	0	0	0	0	0	0	0	0	0	0	0	0
S4 Range 2 Q:	0	0	0	0	0	0	0	0	0	0	0	0	0	0
S4 Range 3 Q:	0	0	0	0	0	0	0	0	0	440	0	0	0	0
S4 Range 4 Q:	587	576	0	0	441	0	441	0	0	0	0	536	0	587
S4 Range 5 Q:	0	0	734	734	0	0	0	0	0	0	734	0	0	0
S1 Range 1 Y:	0	0	0	0	0	0	0	0	0	0	0	0	0	0
S1 Range 2 Y:	0	0	0	0	0	0	0	0	0	0	0	0	0	0
S1 Range 3 Y:	0	0	0	0	0	0	0	0	0	0	0	0	0	0
S1 Range 4 Y:	1	1	1	1	1	1	1	1	0	1	1	0	0	1
S2 Range 1 Y:	0	0	0	0	0	0	0	0	0	0	0	0	0	0
S2 Range 2 Y:	0	0	0	0	0	0	0	0	0	0	0	0	0	0
S2 Range 3 Y:	0	0	0	0	0	0	0	0	0	0	0	0	0	0
S2 Range 4 Y:	0	1	1	1	1	1	1	1	1	1	0	1	1	1
S3 Range 1 Y:	0	0	0	0	0	0	0	0	0	0	0	0	0	0
S3 Range 2 Y:	0	0	0	0	0	0	0	0	0	0	0	0	0	0
S3 Range 3 Y:	0	0	0	0	0	0	0	0	0	0	0	0	0	0
S3 Range 4 Y:	0	0	0	0	0	0	0	0	0	0	0	0	0	0
S3 Range 5 Y:	0	0	0	0	0	0	0	0	0	0	0	0	0	0
S3 Range 6 Y:	0	0	0	0	0	0	0	0	0	0	0	0	0	0
S3 Range 7 Y:	1	0	0	1	1	1	1	1	1	1	1	1	0	1
S4 Range 1 Y:	0	0	0	0	0	0	0	0	0	0	0	0	0	0
S4 Range 2 Y:	0	0	0	0	0	0	0	0	0	0	0	0	0	0
S4 Range 3 Y:	0	0	0	0	0	0	0	0	0	1	0	0	0	0
S4 Range 4 Y:	1	1	0	0	1	0	1	0	0	0	0	1	0	1
S4 Range 5 Y:	0	0	1	1	0	0	0	0	0	0	1	0	0	0
Inventory Q:	0	0	0	0	261	0	706	968	427	1172	1410	1059	1.74961e-07	0
Shortage Q:	-80	-581	-806	0	0	0	0	0	0	0	0	0	-750	0
Inventory Y:	0	0	0	0	1	0	1	1	1	1	1	1	5.13791e-12	0
Shortage Y:	1	1	1	0	0	0	0	0	0	0	0	0	1	0

## Sheet: Bi-Obj Solution
	Period 1	Period 2	Period 3	Period 4	Period 5	Period 6	Period 7	Period 8	Period 9	Period 10	Period 11	Period 12	Period 13	Period 14
S1 Range 1 Q:	0	0	0	0	0	0	0	0	0	0	0	0	0	0
S1 Range 2 Q:	0	0	0	0	0	0	0	0	0	0	0	0	0	0
S1 Range 3 Q:	0	0	0	0	0	0	0	0	0	0	0	0	0	0
S1 Range 4 Q:	667	667	667	667	667	667	667	667	0	667	667	0	0	667
S2 Range 1 Q:	0	0	0	0	0	0	0	0	0	0	0	0	0	0
S2 Range 2 Q:	0	0	0	0	0	0	0	0	0	0	0	0	0	0
S2 Range 3 Q:	0	0	0	0	0	0	0	0	0	0	0	0	0	0
S2 Range 4 Q:	0	787	787	628	640	787	787	787	787	787	0	787	787	624
S3 Range 1 Q:	0	0	0	0	0	0	0	0	0	0	0	0	0	0
S3 Range 2 Q:	0	0	0	0	0	0	0	0	0	0	0	0	0	0
S3 Range 3 Q:	0	0	0	0	0	0	0	0	0	0	0	0	0	0
S3 Range 4 Q:	0	0	0	0	0	0	0	0	0	0	0	0	0	0
S3 Range 5 Q:	0	0	0	0	0	0	0	0	0	0	0	0	0	0
S3 Range 6 Q:	0	0	0	0	0	0	0	0	0	0	0	0	0	0
S3 Range 7 Q:	1042	0	0	1042	1042	1042	1042	1042	1042	1042	1042	1042	0	1042
S4 Range 1 Q:	0	0	0	0	0	0	0	0	0	0	0	0	0	0
S4 Range 2 Q:	0	0	0	0	0	0	0	0	0	0	0	0	0	0
S4 Range 3 Q:	0	0	0	0	0	0	0	0	0	0	0	0	0	0
S4 Range 4 Q:	0	0	0	0	0	0	0	0	0	0	0	0	0	0
S4 Range 5 Q:	734	734	734	588	588	0	0	0	0	699	734	734	734	0
S1 Range 1 Y:	0	0	0	0	0	0	0	0	0	0	0	0	0	0
S1 Range 2 Y:	0	0	0	0	0	0	0	0	0	0	0	0	0	0
S1 Range 3 Y:	0	0	0	0	0	0	0	0	0	0	0	0	0	0
S1 Range 4 Y:	1	1	1	1	1	1	1	1	0	1	1	0	0	1
S2 Range 1 Y:	0	0	0	0	0	0	0	0	0	0	0	0	0	0
S2 Range 2 Y:	0	0	0	0	0	0	0	0	0	0	0	0	0	0
S2 Range 3 Y:	0	0	0	0	0	0	0	0	0	0	0	0	0	0
S2 Range 4 Y:	0	1	1	1	1	1	1	1	1	1	0	1	1	1
S3 Range 1 Y:	0	0	0	0	0	0	0	0	0	0	0	0	0	0
S3 Range 2 Y:	0	0	0	0	0	0	0	0	0	0	0	0	0	0
S3 Range 3 Y:	0	0	0	0	0	0	0	0	0	0	0	0	0	0
S3 Range 4 Y:	0	0	0	0	0	0	0	0	0	0	0	0	0	0
S3 Range 5 Y:	0	0	0	0	0	0	0	0	0	0	0	0	0	0
S3 Range 6 Y:	0	0	0	0	0	0	0	0	0	0	0	0	0	0
S3 Range 7 Y:	1	0	0	1	1	1	1	1	1	1	1	1	0	1
S4 Range 1 Y:	0	0	0	0	0	0	0	0	0	0	0	0	0	0
S4 Range 2 Y:	0	0	0	0	0	0	0	0	0	0	0	0	0	0
S4 Range 3 Y:	0	0	0	0	0	0	0	0	0	0	0	0	0	0
S4 Range 4 Y:	0	0	0	0	0	0	0	0	0	0	0	0	0	0
S4 Range 5 Y:	1	1	1	1	1	0	0	0	0	1	1	1	1	0
Inventory Q:	67	0	0	-1.10627e-10	261	0	265	527	0	990	1228	1075	0	0
Shortage Q:	0	-276	-501	0	0	0	0	0	-14	0	0	0	0	0
Inventory Y:	1	0	0	0	1	0	1	1	0	1	1	1	0	0
Shortage Y:	0	1	1	0	0	0	0	0	1	0	0	0	0	0

## Sheet: Optimal Values
TCP:	1.00128e+06
TVP:	-17198.6
% variation (bi-obj using WCCM):	0.00253023

## Sheet: Exit Flags
Cost Obj:	1
Value Obj:	1
Bi-Obj:	1

## Sheet: Time & Size
CPU running time (sec):	2.01241
elapsed time (sec):	5.84089
No. of decision variables:	514
No. of constraints:	604
