# Supplementary material for: Datasets for supplier selection and order allocation with green criteria, all-unit quantity discounts and varying number of suppliers
Source: Data Brief. 2017 Jun 9;13:444–52. doi: 10.1016/j.dib.2017.06.018 (PMC5485863; doi:10.1016/j.dib.2017.06.018)
Supplement: Supplementary file 5 — Supplementary material Time analysis data [file mmc5.zip › Data_In_Brief/4.Time Analysis/230 R.xlsx]

## Sheet: Cost - Single Obj Solution
	Period 1	Period 2	Period 3	Period 4	Period 5	Period 6
S1 Range 1 Q:	0	0	0	0	0	0
S1 Range 2 Q:	0	0	0	0	0	0
S1 Range 3 Q:	0	0	0	0	0	0
S1 Range 4 Q:	0	0	0	0	0	0
S1 Range 5 Q:	0	0	0	0	0	0
S1 Range 6 Q:	0	0	0	0	0	0
S1 Range 7 Q:	1028	1028	1028	0	1028	1028
S2 Range 1 Q:	0	0	0	0	0	0
S2 Range 2 Q:	0	0	0	0	0	0
S2 Range 3 Q:	0	338	0	338	0	0
S3 Range 1 Q:	0	0	0	0	0	0
S3 Range 2 Q:	0	0	0	0	0	0
S3 Range 3 Q:	0	0	0	0	0	0
S3 Range 4 Q:	0	0	0	0	0	0
S3 Range 5 Q:	0	0	0	0	0	0
S3 Range 6 Q:	0	0	0	0	0	0
S3 Range 7 Q:	986	986	0	986	880	852
S1 Range 1 Y:	0	0	0	0	0	0
S1 Range 2 Y:	0	0	0	0	0	0
S1 Range 3 Y:	0	0	0	0	0	0
S1 Range 4 Y:	0	0	0	0	0	0
S1 Range 5 Y:	0	0	0	0	0	0
S1 Range 6 Y:	0	0	0	0	0	0
S1 Range 7 Y:	1	1	1	0	1	1
S2 Range 1 Y:	0	0	0	0	0	0
S2 Range 2 Y:	0	0	0	0	0	0
S2 Range 3 Y:	0	1	0	1	0	0
S3 Range 1 Y:	0	0	0	0	0	0
S3 Range 2 Y:	0	0	0	0	0	0
S3 Range 3 Y:	0	0	0	0	0	0
S3 Range 4 Y:	0	0	0	0	0	0
S3 Range 5 Y:	0	0	0	0	0	0
S3 Range 6 Y:	0	0	0	0	0	0
S3 Range 7 Y:	1	1	0	1	1	1
Inventory Q:	368	1182	351	0	0	0
Shortage Q:	0	0	0	-53	0	0
Inventory Y:	1	1	1	0	0	0
Shortage Y:	0	0	0	1	0	0

## Sheet: Value - Single Obj Solution
	Period 1	Period 2	Period 3	Period 4	Period 5	Period 6
S1 Range 1 Q:	0	0	0	0	0	0
S1 Range 2 Q:	0	0	0	0	0	0
S1 Range 3 Q:	0	0	0	0	0	0
S1 Range 4 Q:	0	0	0	0	0	0
S1 Range 5 Q:	0	0	0	0	0	0
S1 Range 6 Q:	0	0	0	0	0	0
S1 Range 7 Q:	1028	1028	1028	0	1028	1028
S2 Range 1 Q:	0	0	0	0	0	0
S2 Range 2 Q:	0	0	0	0	114	0
S2 Range 3 Q:	322	0	0	0	0	0
S3 Range 1 Q:	0	0	0	0	0	0
S3 Range 2 Q:	0	0	0	0	0	0
S3 Range 3 Q:	0	0	0	0	0	0
S3 Range 4 Q:	0	0	0	0	0	0
S3 Range 5 Q:	0	0	0	0	0	0
S3 Range 6 Q:	0	0	0	0	0	0
S3 Range 7 Q:	986	986	0	986	986	986
S1 Range 1 Y:	0	0	0	0	0	0
S1 Range 2 Y:	0	0	0	0	0	0
S1 Range 3 Y:	0	0	0	0	0	0
S1 Range 4 Y:	0	0	0	0	0	0
S1 Range 5 Y:	0	0	0	0	0	0
S1 Range 6 Y:	0	0	0	0	0	0
S1 Range 7 Y:	1	1	1	0	1	1
S2 Range 1 Y:	0	0	0	0	0	0
S2 Range 2 Y:	0	0	0	0	1	0
S2 Range 3 Y:	1	0	0	0	0	0
S3 Range 1 Y:	0	0	0	0	0	0
S3 Range 2 Y:	0	0	0	0	0	0
S3 Range 3 Y:	0	0	0	0	0	0
S3 Range 4 Y:	0	0	0	0	0	0
S3 Range 5 Y:	0	0	0	0	0	0
S3 Range 6 Y:	0	0	0	0	0	0
S3 Range 7 Y:	1	1	0	1	1	1
Inventory Q:	690	1166	335	0	0	0
Shortage Q:	0	0	0	-407	-134	0
Inventory Y:	1	1	1	0	0	0
Shortage Y:	0	0	0	1	1	0

## Sheet: Bi-Obj Solution
	Period 1	Period 2	Period 3	Period 4	Period 5	Period 6
S1 Range 1 Q:	0	0	0	0	0	0
S1 Range 2 Q:	0	0	0	0	0	0
S1 Range 3 Q:	0	0	0	0	0	0
S1 Range 4 Q:	0	0	0	0	0	0
S1 Range 5 Q:	0	0	0	0	0	0
S1 Range 6 Q:	0	0	0	0	0	0
S1 Range 7 Q:	1028	1028	1028	0	1028	1028
S2 Range 1 Q:	0	0	0	0	0	0
S2 Range 2 Q:	0	0	0	0	0	0
S2 Range 3 Q:	0	232	0	338	0	0
S3 Range 1 Q:	0	0	0	0	0	0
S3 Range 2 Q:	0	0	0	0	0	0
S3 Range 3 Q:	0	0	0	0	0	0
S3 Range 4 Q:	0	0	0	0	0	0
S3 Range 5 Q:	0	0	0	0	0	0
S3 Range 6 Q:	0	0	0	0	0	0
S3 Range 7 Q:	986	986	0	986	986	852
S1 Range 1 Y:	0	0	0	0	0	0
S1 Range 2 Y:	0	0	0	0	0	0
S1 Range 3 Y:	0	0	0	0	0	0
S1 Range 4 Y:	0	0	0	0	0	0
S1 Range 5 Y:	0	0	0	0	0	0
S1 Range 6 Y:	0	0	0	0	0	0
S1 Range 7 Y:	1	1	1	0	1	1
S2 Range 1 Y:	0	0	0	0	0	0
S2 Range 2 Y:	0	0	0	0	0	0
S2 Range 3 Y:	0	1	0	1	0	0
S3 Range 1 Y:	0	0	0	0	0	0
S3 Range 2 Y:	0	0	0	0	0	0
S3 Range 3 Y:	0	0	0	0	0	0
S3 Range 4 Y:	0	0	0	0	0	0
S3 Range 5 Y:	0	0	0	0	0	0
S3 Range 6 Y:	0	0	0	0	0	0
S3 Range 7 Y:	1	1	0	1	1	1
Inventory Q:	368	1076	245	0	-5.87666e-11	0
Shortage Q:	0	0	0	-159	0	0
Inventory Y:	1	1	1	0	0	0
Shortage Y:	0	0	0	1	0	0

## Sheet: Optimal Values
TCP:	270757
TVP:	-6268.73
% variation (bi-obj using WCCM):	0.002321

## Sheet: Exit Flags
Cost Obj:	1
Value Obj:	1
Bi-Obj:	1

## Sheet: Time & Size
CPU running time (sec):	0.780005
elapsed time (sec):	5.41747
No. of decision variables:	194
No. of constraints:	229
