# Supplementary material for: Datasets for supplier selection and order allocation with green criteria, all-unit quantity discounts and varying number of suppliers
Source: Data Brief. 2017 Jun 9;13:444–52. doi: 10.1016/j.dib.2017.06.018 (PMC5485863; doi:10.1016/j.dib.2017.06.018)
Supplement: Supplementary file 5 — Supplementary material Time analysis data [file mmc5.zip › Data_In_Brief/4.Time Analysis/234 R.xlsx]

## Sheet: Cost - Single Obj Solution
	Period 1	Period 2
S1 Range 1 Q:	-3.3879e-11	0
S1 Range 2 Q:	0	0
S1 Range 3 Q:	0	0
S1 Range 4 Q:	579	579
S2 Range 1 Q:	0	0
S2 Range 2 Q:	0	0
S2 Range 3 Q:	0	0
S2 Range 4 Q:	0	0
S2 Range 5 Q:	0	0
S2 Range 6 Q:	0	0
S2 Range 7 Q:	629	629
S3 Range 1 Q:	0	0
S3 Range 2 Q:	0	0
S3 Range 3 Q:	0	0
S3 Range 4 Q:	755	755
S4 Range 1 Q:	0	0
S4 Range 2 Q:	0	0
S4 Range 3 Q:	0	0
S4 Range 4 Q:	0	0
S4 Range 5 Q:	0	0
S4 Range 6 Q:	0	0
S4 Range 7 Q:	601	601
S5 Range 1 Q:	0	10
S5 Range 2 Q:	0	0
S5 Range 3 Q:	0	0
S5 Range 4 Q:	0	0
S5 Range 5 Q:	0	0
S5 Range 6 Q:	0	0
S5 Range 7 Q:	0	0
S1 Range 1 Y:	0	0
S1 Range 2 Y:	0	0
S1 Range 3 Y:	0	0
S1 Range 4 Y:	1	1
S2 Range 1 Y:	0	0
S2 Range 2 Y:	0	0
S2 Range 3 Y:	0	0
S2 Range 4 Y:	0	0
S2 Range 5 Y:	0	0
S2 Range 6 Y:	0	0
S2 Range 7 Y:	1	1
S3 Range 1 Y:	0	0
S3 Range 2 Y:	0	0
S3 Range 3 Y:	0	0
S3 Range 4 Y:	1	1
S4 Range 1 Y:	0	0
S4 Range 2 Y:	0	0
S4 Range 3 Y:	0	0
S4 Range 4 Y:	0	0
S4 Range 5 Y:	0	0
S4 Range 6 Y:	0	0
S4 Range 7 Y:	1	1
S5 Range 1 Y:	0	1
S5 Range 2 Y:	0	0
S5 Range 3 Y:	0	0
S5 Range 4 Y:	0	0
S5 Range 5 Y:	0	0
S5 Range 6 Y:	0	0
S5 Range 7 Y:	0	0
Inventory Q:	0	0
Shortage Q:	-28	0
Inventory Y:	0	0
Shortage Y:	1	0

## Sheet: Value - Single Obj Solution
	Period 1	Period 2
S1 Range 1 Q:	0	0
S1 Range 2 Q:	0	0
S1 Range 3 Q:	0	0
S1 Range 4 Q:	579	579
S2 Range 1 Q:	0	0
S2 Range 2 Q:	0	0
S2 Range 3 Q:	0	0
S2 Range 4 Q:	0	0
S2 Range 5 Q:	0	0
S2 Range 6 Q:	0	0
S2 Range 7 Q:	629	629
S3 Range 1 Q:	0	164
S3 Range 2 Q:	0	0
S3 Range 3 Q:	378	0
S3 Range 4 Q:	0	0
S4 Range 1 Q:	0	0
S4 Range 2 Q:	0	0
S4 Range 3 Q:	0	0
S4 Range 4 Q:	0	0
S4 Range 5 Q:	0	0
S4 Range 6 Q:	0	0
S4 Range 7 Q:	601	601
S5 Range 1 Q:	0	0
S5 Range 2 Q:	0	0
S5 Range 3 Q:	0	0
S5 Range 4 Q:	0	0
S5 Range 5 Q:	0	0
S5 Range 6 Q:	0	0
S5 Range 7 Q:	489	489
S1 Range 1 Y:	0	0
S1 Range 2 Y:	0	0
S1 Range 3 Y:	0	0
S1 Range 4 Y:	1	1
S2 Range 1 Y:	0	0
S2 Range 2 Y:	0	0
S2 Range 3 Y:	0	0
S2 Range 4 Y:	0	0
S2 Range 5 Y:	0	0
S2 Range 6 Y:	0	0
S2 Range 7 Y:	1	1
S3 Range 1 Y:	0	1
S3 Range 2 Y:	0	0
S3 Range 3 Y:	1	0
S3 Range 4 Y:	0	0
S4 Range 1 Y:	0	0
S4 Range 2 Y:	0	0
S4 Range 3 Y:	0	0
S4 Range 4 Y:	0	0
S4 Range 5 Y:	0	0
S4 Range 6 Y:	0	0
S4 Range 7 Y:	1	1
S5 Range 1 Y:	0	0
S5 Range 2 Y:	0	0
S5 Range 3 Y:	0	0
S5 Range 4 Y:	0	0
S5 Range 5 Y:	0	0
S5 Range 6 Y:	0	0
S5 Range 7 Y:	1	1
Inventory Q:	84	0
Shortage Q:	0	0
Inventory Y:	1	0
Shortage Y:	0	0

## Sheet: Bi-Obj Solution
	Period 1	Period 2
S1 Range 1 Q:	0	0
S1 Range 2 Q:	0	0
S1 Range 3 Q:	0	0
S1 Range 4 Q:	579	579
S2 Range 1 Q:	0	0
S2 Range 2 Q:	0	0
S2 Range 3 Q:	0	0
S2 Range 4 Q:	0	0
S2 Range 5 Q:	0	0
S2 Range 6 Q:	0	0
S2 Range 7 Q:	629	629
S3 Range 1 Q:	0	0
S3 Range 2 Q:	0	0
S3 Range 3 Q:	0	0
S3 Range 4 Q:	567	0
S4 Range 1 Q:	0	0
S4 Range 2 Q:	0	0
S4 Range 3 Q:	0	0
S4 Range 4 Q:	0	0
S4 Range 5 Q:	0	0
S4 Range 6 Q:	0	0
S4 Range 7 Q:	576	601
S5 Range 1 Q:	0	0
S5 Range 2 Q:	0	0
S5 Range 3 Q:	0	0
S5 Range 4 Q:	0	0
S5 Range 5 Q:	0	0
S5 Range 6 Q:	0	0
S5 Range 7 Q:	489	489
S1 Range 1 Y:	0	0
S1 Range 2 Y:	0	0
S1 Range 3 Y:	0	0
S1 Range 4 Y:	1	1
S2 Range 1 Y:	0	0
S2 Range 2 Y:	0	0
S2 Range 3 Y:	0	0
S2 Range 4 Y:	0	0
S2 Range 5 Y:	0	0
S2 Range 6 Y:	0	0
S2 Range 7 Y:	1	1
S3 Range 1 Y:	0	0
S3 Range 2 Y:	0	0
S3 Range 3 Y:	0	0
S3 Range 4 Y:	1	0
S4 Range 1 Y:	0	0
S4 Range 2 Y:	0	0
S4 Range 3 Y:	0	0
S4 Range 4 Y:	0	0
S4 Range 5 Y:	0	0
S4 Range 6 Y:	0	0
S4 Range 7 Y:	1	1
S5 Range 1 Y:	0	0
S5 Range 2 Y:	0	0
S5 Range 3 Y:	0	0
S5 Range 4 Y:	0	0
S5 Range 5 Y:	0	0
S5 Range 6 Y:	0	0
S5 Range 7 Y:	1	1
Inventory Q:	248	2.80016e-10
Shortage Q:	3.84967e-10	-2.79125e-10
Inventory Y:	1	0
Shortage Y:	0	0

## Sheet: Optimal Values
TCP:	128741
TVP:	-2768.71
% variation (bi-obj using WCCM):	0.0166108

## Sheet: Exit Flags
Cost Obj:	1
Value Obj:	1
Bi-Obj:	1

## Sheet: Time & Size
CPU running time (sec):	0.733205
elapsed time (sec):	4.83683
No. of decision variables:	124
No. of constraints:	142
