# Supplementary material for: Datasets for supplier selection and order allocation with green criteria, all-unit quantity discounts and varying number of suppliers
Source: Data Brief. 2017 Jun 9;13:444–52. doi: 10.1016/j.dib.2017.06.018 (PMC5485863; doi:10.1016/j.dib.2017.06.018)
Supplement: Supplementary file 5 — Supplementary material Time analysis data [file mmc5.zip › Data_In_Brief/4.Time Analysis/236 R.xlsx]

## Sheet: Cost - Single Obj Solution
	Period 1	Period 2	Period 3	Period 4	Period 5	Period 6	Period 7
S1 Range 1 Q:	0	0	0	0	0	0	0
S1 Range 2 Q:	0	0	0	0	0	0	0
S1 Range 3 Q:	304	304	0	455	455	0	346
S2 Range 1 Q:	0	0	0	0	0	0	0
S2 Range 2 Q:	0	0	0	0	0	0	0
S2 Range 3 Q:	0	0	0	0	0	0	0
S2 Range 4 Q:	0	0	0	0	0	0	0
S2 Range 5 Q:	0	0	0	0	0	0	0
S2 Range 6 Q:	0	0	0	0	0	0	0
S2 Range 7 Q:	993	993	993	993	993	993	993
S3 Range 1 Q:	0	0	0	0	0	0	0
S3 Range 2 Q:	0	0	0	0	0	0	0
S3 Range 3 Q:	0	0	0	0	0	0	0
S3 Range 4 Q:	0	0	0	0	0	0	0
S3 Range 5 Q:	0	0	0	0	0	0	0
S3 Range 6 Q:	578	605	605	605	605	605	605
S1 Range 1 Y:	0	0	0	0	0	0	0
S1 Range 2 Y:	0	0	0	0	0	0	0
S1 Range 3 Y:	1	1	0	1	1	0	1
S2 Range 1 Y:	0	0	0	0	0	0	0
S2 Range 2 Y:	0	0	0	0	0	0	0
S2 Range 3 Y:	0	0	0	0	0	0	0
S2 Range 4 Y:	0	0	0	0	0	0	0
S2 Range 5 Y:	0	0	0	0	0	0	0
S2 Range 6 Y:	0	0	0	0	0	0	0
S2 Range 7 Y:	1	1	1	1	1	1	1
S3 Range 1 Y:	0	0	0	0	0	0	0
S3 Range 2 Y:	0	0	0	0	0	0	0
S3 Range 3 Y:	0	0	0	0	0	0	0
S3 Range 4 Y:	0	0	0	0	0	0	0
S3 Range 5 Y:	0	0	0	0	0	0	0
S3 Range 6 Y:	1	1	1	1	1	1	1
Inventory Q:	188	0	14	160	227	0	0
Shortage Q:	0	0	0	0	0	-20	0
Inventory Y:	1	0	1	1	1	0	0
Shortage Y:	0	0	0	0	0	1	0

## Sheet: Value - Single Obj Solution
	Period 1	Period 2	Period 3	Period 4	Period 5	Period 6	Period 7
S1 Range 1 Q:	0	0	0	0	0	0	0
S1 Range 2 Q:	0	0	0	0	0	0	0
S1 Range 3 Q:	455	455	455	455	455	455	455
S2 Range 1 Q:	0	0	0	0	0	0	0
S2 Range 2 Q:	0	0	0	0	0	0	0
S2 Range 3 Q:	0	0	0	0	0	0	0
S2 Range 4 Q:	0	0	0	0	0	0	0
S2 Range 5 Q:	0	0	0	0	0	0	0
S2 Range 6 Q:	0	0	0	0	0	0	0
S2 Range 7 Q:	993	993	993	993	993	993	993
S3 Range 1 Q:	0	0	0	0	0	0	0
S3 Range 2 Q:	0	0	0	0	0	0	0
S3 Range 3 Q:	0	0	0	0	0	0	0
S3 Range 4 Q:	0	365	403	0	0	0	0
S3 Range 5 Q:	0	0	0	404	0	0	0
S3 Range 6 Q:	0	0	0	0	605	605	505
S1 Range 1 Y:	0	0	0	0	0	0	0
S1 Range 2 Y:	0	0	0	0	0	0	0
S1 Range 3 Y:	1	1	1	1	1	1	1
S2 Range 1 Y:	0	0	0	0	0	0	0
S2 Range 2 Y:	0	0	0	0	0	0	0
S2 Range 3 Y:	0	0	0	0	0	0	0
S2 Range 4 Y:	0	0	0	0	0	0	0
S2 Range 5 Y:	0	0	0	0	0	0	0
S2 Range 6 Y:	0	0	0	0	0	0	0
S2 Range 7 Y:	1	1	1	1	1	1	1
S3 Range 1 Y:	0	0	0	0	0	0	0
S3 Range 2 Y:	0	0	0	0	0	0	0
S3 Range 3 Y:	0	0	0	0	0	0	0
S3 Range 4 Y:	0	1	1	0	0	0	0
S3 Range 5 Y:	0	0	0	1	0	0	0
S3 Range 6 Y:	0	0	0	0	1	1	1
Inventory Q:	0	0	0	0	0	0	0
Shortage Q:	-239	-516	-249	-304	-237	-29	0
Inventory Y:	0	0	0	0	0	0	0
Shortage Y:	1	1	1	1	1	1	0

## Sheet: Bi-Obj Solution
	Period 1	Period 2	Period 3	Period 4	Period 5	Period 6	Period 7
S1 Range 1 Q:	0	0	0	0	0	0	0
S1 Range 2 Q:	0	0	0	0	0	0	0
S1 Range 3 Q:	304	455	0	409	455	347	426
S2 Range 1 Q:	0	0	0	0	0	0	0
S2 Range 2 Q:	0	0	0	0	0	0	0
S2 Range 3 Q:	0	0	0	0	0	0	0
S2 Range 4 Q:	0	0	0	0	0	0	0
S2 Range 5 Q:	0	0	0	0	0	0	0
S2 Range 6 Q:	0	0	0	0	0	0	0
S2 Range 7 Q:	993	993	993	993	993	993	993
S3 Range 1 Q:	0	0	0	0	0	0	0
S3 Range 2 Q:	0	0	0	0	0	0	0
S3 Range 3 Q:	0	0	0	0	0	0	0
S3 Range 4 Q:	0	0	0	0	0	0	0
S3 Range 5 Q:	0	0	0	0	0	0	0
S3 Range 6 Q:	505	527	591	505	538	505	505
S1 Range 1 Y:	0	0	0	0	0	0	0
S1 Range 2 Y:	0	0	0	0	0	0	0
S1 Range 3 Y:	1	1	0	1	1	1	1
S2 Range 1 Y:	0	0	0	0	0	0	0
S2 Range 2 Y:	0	0	0	0	0	0	0
S2 Range 3 Y:	0	0	0	0	0	0	0
S2 Range 4 Y:	0	0	0	0	0	0	0
S2 Range 5 Y:	0	0	0	0	0	0	0
S2 Range 6 Y:	0	0	0	0	0	0	0
S2 Range 7 Y:	1	1	1	1	1	1	1
S3 Range 1 Y:	0	0	0	0	0	0	0
S3 Range 2 Y:	0	0	0	0	0	0	0
S3 Range 3 Y:	0	0	0	0	0	0	0
S3 Range 4 Y:	0	0	0	0	0	0	0
S3 Range 5 Y:	0	0	0	0	0	0	0
S3 Range 6 Y:	1	1	1	1	1	1	1
Inventory Q:	115	-4.92497e-05	0	0	-6.08555e-10	0	0
Shortage Q:	0	0	0	0	0	0	0
Inventory Y:	1	-3.78175e-09	0	0	0	0	0
Shortage Y:	0	0	0	0	0	0	0

## Sheet: Optimal Values
TCP:	330361
TVP:	-8123.51
% variation (bi-obj using WCCM):	0.0227949

## Sheet: Exit Flags
Cost Obj:	1
Value Obj:	1
Bi-Obj:	1

## Sheet: Time & Size
CPU running time (sec):	1.96561
elapsed time (sec):	6.52472
No. of decision variables:	252
No. of constraints:	296
