# Supplementary material for: Datasets for supplier selection and order allocation with green criteria, all-unit quantity discounts and varying number of suppliers
Source: Data Brief. 2017 Jun 9;13:444–52. doi: 10.1016/j.dib.2017.06.018 (PMC5485863; doi:10.1016/j.dib.2017.06.018)
Supplement: Supplementary file 5 — Supplementary material Time analysis data [file mmc5.zip › Data_In_Brief/4.Time Analysis/24 R.xlsx]

## Sheet: Cost - Single Obj Solution
	Period 1	Period 2	Period 3	Period 4	Period 5	Period 6	Period 7	Period 8	Period 9	Period 10	Period 11	Period 12	Period 13	Period 14
S1 Range 1 Q:	0	0	0	0	0	0	0	0	0	0	0	0	0	0
S1 Range 2 Q:	0	0	0	0	0	0	0	0	0	0	0	0	0	0
S1 Range 3 Q:	0	0	0	0	0	0	0	0	0	0	0	0	0	0
S1 Range 4 Q:	0	0	0	0	0	0	0	0	0	0	0	0	0	0
S1 Range 5 Q:	0	0	0	0	0	0	0	0	0	0	0	0	0	0
S1 Range 6 Q:	1253	1253	1253	0	0	0	1253	1253	1253	1253	1236	0	1045	1045
S2 Range 1 Q:	0	0	0	0	0	0	0	0	0	0	0	0	0	0
S2 Range 2 Q:	0	0	0	0	0	0	0	0	0	0	0	0	0	0
S2 Range 3 Q:	0	0	0	0	0	0	0	0	0	0	0	0	0	0
S2 Range 4 Q:	0	0	0	0	0	0	0	0	0	0	0	0	0	0
S2 Range 5 Q:	1009	1009	1009	1009	0	1009	0	1009	0	1003	0	0	0	808
S3 Range 1 Q:	0	0	0	0	0	0	0	0	0	0	0	0	0	0
S3 Range 2 Q:	0	0	0	0	0	0	0	0	0	0	0	0	0	0
S3 Range 3 Q:	0	0	0	0	0	0	0	0	0	0	0	0	0	0
S3 Range 4 Q:	0	0	0	0	0	0	0	0	0	0	0	0	0	0
S3 Range 5 Q:	0	0	0	0	0	0	0	0	0	0	0	0	0	0
S3 Range 6 Q:	0	1433	1433	1433	0	1433	0	0	1433	0	1433	1433	1400	1312
S4 Range 1 Q:	0	0	0	0	0	0	0	0	0	0	0	0	0	0
S4 Range 2 Q:	0	0	0	0	0	0	0	0	0	0	0	0	0	0
S4 Range 3 Q:	0	0	0	0	0	0	0	0	0	0	0	0	0	0
S4 Range 4 Q:	0	0	0	0	0	0	0	0	0	0	0	0	0	0
S4 Range 5 Q:	0	0	0	0	0	0	0	0	0	0	0	0	0	0
S4 Range 6 Q:	0	677	677	0	677	677	0	0	677	0	0	0	0	0
S1 Range 1 Y:	0	0	0	0	0	0	0	0	0	0	0	0	0	0
S1 Range 2 Y:	0	0	0	0	0	0	0	0	0	0	0	0	0	0
S1 Range 3 Y:	0	0	0	0	0	0	0	0	0	0	0	0	0	0
S1 Range 4 Y:	0	0	0	0	0	0	0	0	0	0	0	0	0	0
S1 Range 5 Y:	0	0	0	0	0	0	0	0	0	0	0	0	0	0
S1 Range 6 Y:	1	1	1	0	0	0	1	1	1	1	1	0	1	1
S2 Range 1 Y:	0	0	0	0	0	0	0	0	0	0	0	0	0	0
S2 Range 2 Y:	0	0	0	0	0	0	0	0	0	0	0	0	0	0
S2 Range 3 Y:	0	0	0	0	0	0	0	0	0	0	0	0	0	0
S2 Range 4 Y:	0	0	0	0	0	0	0	0	0	0	0	0	0	0
S2 Range 5 Y:	1	1	1	1	0	1	0	1	0	1	0	0	0	1
S3 Range 1 Y:	0	0	0	0	0	0	0	0	0	0	0	0	0	0
S3 Range 2 Y:	0	0	0	0	0	0	0	0	0	0	0	0	0	0
S3 Range 3 Y:	0	0	0	0	0	0	0	0	0	0	0	0	0	0
S3 Range 4 Y:	0	0	0	0	0	0	0	0	0	0	0	0	0	0
S3 Range 5 Y:	0	0	0	0	0	0	0	0	0	0	0	0	0	0
S3 Range 6 Y:	0	1	1	1	0	1	0	0	1	0	1	1	1	1
S4 Range 1 Y:	0	0	0	0	0	0	0	0	0	0	0	0	0	0
S4 Range 2 Y:	0	0	0	0	0	0	0	0	0	0	0	0	0	0
S4 Range 3 Y:	0	0	0	0	0	0	0	0	0	0	0	0	0	0
S4 Range 4 Y:	0	0	0	0	0	0	0	0	0	0	0	0	0	0
S4 Range 5 Y:	0	0	0	0	0	0	0	0	0	0	0	0	0	0
S4 Range 6 Y:	0	1	1	0	1	1	0	0	1	0	0	0	0	0
Inventory Q:	0	480	1758	1223	0	39	0	0	0	0	185	0	-7.73632e-11	0
Shortage Q:	-681	0	0	0	-491	0	-497	-656	-242	0	0	0	0	0
Inventory Y:	0	1	1	1	0	1	0	0	0	0	1	0	0	0
Shortage Y:	1	0	0	0	1	0	1	1	1	0	0	0	0	0

## Sheet: Value - Single Obj Solution
	Period 1	Period 2	Period 3	Period 4	Period 5	Period 6	Period 7	Period 8	Period 9	Period 10	Period 11	Period 12	Period 13	Period 14
S1 Range 1 Q:	0	0	0	0	0	0	0	0	0	0	0	0	0	0
S1 Range 2 Q:	0	0	0	0	0	0	0	0	0	0	0	0	0	209
S1 Range 3 Q:	0	0	0	0	0	0	0	0	0	0	0	0	0	0
S1 Range 4 Q:	0	0	0	0	0	0	0	0	0	0	835	835	0	0
S1 Range 5 Q:	0	0	0	0	0	0	0	0	0	0	0	0	1044	0
S1 Range 6 Q:	0	1148	0	0	0	0	0	0	0	1253	0	0	0	0
S2 Range 1 Q:	0	0	0	0	0	0	0	0	0	0	0	0	0	0
S2 Range 2 Q:	0	0	0	0	0	0	0	0	0	0	0	0	0	0
S2 Range 3 Q:	0	0	0	0	0	0	0	0	0	0	0	0	0	0
S2 Range 4 Q:	0	0	0	0	0	0	0	0	0	0	0	0	0	0
S2 Range 5 Q:	1009	1009	1009	1009	0	1009	0	1009	0	1009	1009	1009	1009	1009
S3 Range 1 Q:	0	0	0	0	0	0	0	0	0	0	0	0	0	0
S3 Range 2 Q:	0	0	0	0	0	0	0	0	0	0	0	0	0	0
S3 Range 3 Q:	0	0	0	0	0	0	0	0	0	0	0	0	0	0
S3 Range 4 Q:	0	0	0	0	0	0	0	0	0	0	0	0	0	0
S3 Range 5 Q:	0	0	0	0	0	0	0	0	0	0	0	0	0	0
S3 Range 6 Q:	0	1433	1433	1433	0	1433	0	0	1433	0	1433	1433	1433	1433
S4 Range 1 Q:	0	0	0	0	0	0	0	0	0	0	0	0	0	0
S4 Range 2 Q:	0	0	0	0	0	0	0	0	0	0	0	0	0	0
S4 Range 3 Q:	0	0	0	0	0	0	0	0	0	0	0	0	0	0
S4 Range 4 Q:	0	0	0	0	0	0	0	0	0	0	0	0	0	0
S4 Range 5 Q:	0	0	0	0	0	0	0	0	0	0	0	0	0	0
S4 Range 6 Q:	0	677	677	0	677	677	0	0	677	677	677	677	677	677
S1 Range 1 Y:	0	0	0	0	0	0	0	0	0	0	0	0	0	0
S1 Range 2 Y:	0	0	0	0	0	0	0	0	0	0	0	0	0	1
S1 Range 3 Y:	0	0	0	0	0	0	0	0	0	0	0	0	0	0
S1 Range 4 Y:	0	0	0	0	0	0	0	0	0	0	1	1	0	0
S1 Range 5 Y:	0	0	0	0	0	0	0	0	0	0	0	0	1	0
S1 Range 6 Y:	0	1	0	0	0	0	0	0	0	1	0	0	0	0
S2 Range 1 Y:	0	0	0	0	0	0	0	0	0	0	0	0	0	0
S2 Range 2 Y:	0	0	0	0	0	0	0	0	0	0	0	0	0	0
S2 Range 3 Y:	0	0	0	0	0	0	0	0	0	0	0	0	0	0
S2 Range 4 Y:	0	0	0	0	0	0	0	0	0	0	0	0	0	0
S2 Range 5 Y:	1	1	1	1	0	1	0	1	0	1	1	1	1	1
S3 Range 1 Y:	0	0	0	0	0	0	0	0	0	0	0	0	0	0
S3 Range 2 Y:	0	0	0	0	0	0	0	0	0	0	0	0	0	0
S3 Range 3 Y:	0	0	0	0	0	0	0	0	0	0	0	0	0	0
S3 Range 4 Y:	0	0	0	0	0	0	0	0	0	0	0	0	0	0
S3 Range 5 Y:	0	0	0	0	0	0	0	0	0	0	0	0	0	0
S3 Range 6 Y:	0	1	1	1	0	1	0	0	1	0	1	1	1	1
S4 Range 1 Y:	0	0	0	0	0	0	0	0	0	0	0	0	0	0
S4 Range 2 Y:	0	0	0	0	0	0	0	0	0	0	0	0	0	0
S4 Range 3 Y:	0	0	0	0	0	0	0	0	0	0	0	0	0	0
S4 Range 4 Y:	0	0	0	0	0	0	0	0	0	0	0	0	0	0
S4 Range 5 Y:	0	0	0	0	0	0	0	0	0	0	0	0	0	0
S4 Range 6 Y:	0	1	1	0	1	1	0	0	1	1	1	1	1	1
Inventory Q:	0	0	0	0	0	0	0	0	0	0	0	0	0	0
Shortage Q:	-1934	-878	-853	-1388	-3102	-2572	-4361	-5773	-6612	-5687	-4217	-1881	-163	0
Inventory Y:	0	0	0	0	0	0	0	0	0	0	0	0	0	0
Shortage Y:	1	1	1	1	1	1	1	1	1	1	1	1	1	0

## Sheet: Bi-Obj Solution
	Period 1	Period 2	Period 3	Period 4	Period 5	Period 6	Period 7	Period 8	Period 9	Period 10	Period 11	Period 12	Period 13	Period 14
S1 Range 1 Q:	0	0	0	0	0	0	0	0	0	0	0	0	0	0
S1 Range 2 Q:	0	0	0	0	0	0	0	0	0	0	0	0	0	0
S1 Range 3 Q:	0	0	0	0	0	0	0	0	0	0	0	0	0	0
S1 Range 4 Q:	0	0	0	0	0	0	0	0	0	0	0	0	0	0
S1 Range 5 Q:	0	0	0	0	0	0	0	0	0	0	0	0	0	0
S1 Range 6 Q:	1253	1253	1253	0	0	0	1253	1253	1253	0	0	0	0	0
S2 Range 1 Q:	0	0	0	0	0	0	0	0	0	0	0	0	0	0
S2 Range 2 Q:	0	0	0	0	0	0	0	0	0	0	0	0	0	0
S2 Range 3 Q:	0	0	0	0	0	0	0	0	0	0	0	0	0	0
S2 Range 4 Q:	0	0	0	0	0	0	0	0	0	0	0	0	0	0
S2 Range 5 Q:	1009	1009	1009	1009	0	1009	0	1009	0	1009	944	-2.25124e-10	1009	1009
S3 Range 1 Q:	0	0	0	0	0	0	0	0	0	0	0	0	0	0
S3 Range 2 Q:	0	0	0	0	0	0	0	0	0	0	0	0	0	0
S3 Range 3 Q:	0	0	0	0	0	0	0	0	0	0	0	0	0	0
S3 Range 4 Q:	0	0	0	0	0	0	0	0	0	0	0	0	0	0
S3 Range 5 Q:	0	0	0	0	0	0	0	0	0	0	0	0	0	0
S3 Range 6 Q:	0	1433	1433	1433	0	1433	0	0	1433	0	1433	1433	1433	1433
S4 Range 1 Q:	0	0	0	0	0	0	0	0	0	0	0	0	0	0
S4 Range 2 Q:	0	0	0	0	0	0	0	0	0	0	0	0	0	0
S4 Range 3 Q:	0	0	0	0	0	0	0	0	0	0	0	234	0	0
S4 Range 4 Q:	0	0	0	0	0	0	0	0	0	0	0	0	0	0
S4 Range 5 Q:	0	0	0	0	0	0	0	0	0	0	0	0	0	0
S4 Range 6 Q:	0	677	677	0	677	677	0	0	677	677	677	0	0	677
S1 Range 1 Y:	0	0	0	0	0	0	0	0	0	0	0	0	0	0
S1 Range 2 Y:	0	0	0	0	0	0	0	0	0	0	0	0	0	0
S1 Range 3 Y:	0	0	0	0	0	0	0	0	0	0	0	0	0	0
S1 Range 4 Y:	0	0	0	0	0	0	0	0	0	0	0	0	0	0
S1 Range 5 Y:	0	0	0	0	0	0	0	0	0	0	0	0	0	0
S1 Range 6 Y:	1	1	1	0	0	0	1	1	1	0	0	0	0	0
S2 Range 1 Y:	0	0	0	0	0	0	0	0	0	0	0	0	0	0
S2 Range 2 Y:	0	0	0	0	0	0	0	0	0	0	0	0	0	0
S2 Range 3 Y:	0	0	0	0	0	0	0	0	0	0	0	0	0	0
S2 Range 4 Y:	0	0	0	0	0	0	0	0	0	0	0	0	0	0
S2 Range 5 Y:	1	1	1	1	0	1	0	1	0	1	1	-2.78619e-13	1	1
S3 Range 1 Y:	0	0	0	0	0	0	0	0	0	0	0	0	0	0
S3 Range 2 Y:	0	0	0	0	0	0	0	0	0	0	0	0	0	0
S3 Range 3 Y:	0	0	0	0	0	0	0	0	0	0	0	0	0	0
S3 Range 4 Y:	0	0	0	0	0	0	0	0	0	0	0	0	0	0
S3 Range 5 Y:	0	0	0	0	0	0	0	0	0	0	0	0	0	0
S3 Range 6 Y:	0	1	1	1	0	1	0	0	1	0	1	1	1	1
S4 Range 1 Y:	0	0	0	0	0	0	0	0	0	0	0	0	0	0
S4 Range 2 Y:	0	0	0	0	0	0	0	0	0	0	0	0	0	0
S4 Range 3 Y:	0	0	0	0	0	0	0	0	0	0	0	1	0	0
S4 Range 4 Y:	0	0	0	0	0	0	0	0	0	0	0	0	0	0
S4 Range 5 Y:	0	0	0	0	0	0	0	0	0	0	0	0	0	0
S4 Range 6 Y:	0	1	1	0	1	1	0	0	1	1	1	0	0	1
Inventory Q:	0	480	1758	1223	0	39	0	0	0	0	0	49	46	0
Shortage Q:	-681	0	0	0	-491	0	-497	-656	-242	-570	0	0	0	0
Inventory Y:	0	1	1	1	0	1	0	0	0	0	0	1	1	0
Shortage Y:	1	0	0	0	1	0	1	1	1	1	0	0	0	0

## Sheet: Optimal Values
TCP:	1.23269e+06
TVP:	-23985.3
% variation (bi-obj using WCCM):	0.0622885

## Sheet: Exit Flags
Cost Obj:	1
Value Obj:	1
Bi-Obj:	1

## Sheet: Time & Size
CPU running time (sec):	2.12161
elapsed time (sec):	6.42156
No. of decision variables:	526
No. of constraints:	611
