# Supplementary material for: Datasets for supplier selection and order allocation with green criteria, all-unit quantity discounts and varying number of suppliers
Source: Data Brief. 2017 Jun 9;13:444–52. doi: 10.1016/j.dib.2017.06.018 (PMC5485863; doi:10.1016/j.dib.2017.06.018)
Supplement: Supplementary file 5 — Supplementary material Time analysis data [file mmc5.zip › Data_In_Brief/4.Time Analysis/240 R.xlsx]

## Sheet: Cost - Single Obj Solution
	Period 1	Period 2	Period 3
S1 Range 1 Q:	0	0	0
S1 Range 2 Q:	0	0	0
S1 Range 3 Q:	0	0	0
S1 Range 4 Q:	0	0	0
S1 Range 5 Q:	0	0	0
S1 Range 6 Q:	0	0	0
S1 Range 7 Q:	1000	1000	1000
S2 Range 1 Q:	0	0	0
S2 Range 2 Q:	0	0	0
S2 Range 3 Q:	0	0	0
S2 Range 4 Q:	379	285	0
S3 Range 1 Q:	0	0	0
S3 Range 2 Q:	0	0	0
S4 Range 1 Q:	0	0	0
S4 Range 2 Q:	0	0	0
S4 Range 3 Q:	0	0	0
S4 Range 4 Q:	0	0	0
S4 Range 5 Q:	0	0	593
S4 Range 6 Q:	851	800	0
S5 Range 1 Q:	0	0	0
S5 Range 2 Q:	0	0	0
S5 Range 3 Q:	0	0	0
S5 Range 4 Q:	0	0	0
S5 Range 5 Q:	0	0	0
S5 Range 6 Q:	0	0	0
S5 Range 7 Q:	1035	1035	1035
S1 Range 1 Y:	0	0	0
S1 Range 2 Y:	0	0	0
S1 Range 3 Y:	0	0	0
S1 Range 4 Y:	0	0	0
S1 Range 5 Y:	0	0	0
S1 Range 6 Y:	0	0	0
S1 Range 7 Y:	1	1	1
S2 Range 1 Y:	0	0	0
S2 Range 2 Y:	0	0	0
S2 Range 3 Y:	0	0	0
S2 Range 4 Y:	1	1	0
S3 Range 1 Y:	0	0	0
S3 Range 2 Y:	0	0	0
S4 Range 1 Y:	0	0	0
S4 Range 2 Y:	0	0	0
S4 Range 3 Y:	0	0	0
S4 Range 4 Y:	0	0	0
S4 Range 5 Y:	0	0	1
S4 Range 6 Y:	1	1	0
S5 Range 1 Y:	0	0	0
S5 Range 2 Y:	0	0	0
S5 Range 3 Y:	0	0	0
S5 Range 4 Y:	0	0	0
S5 Range 5 Y:	0	0	0
S5 Range 6 Y:	0	0	0
S5 Range 7 Y:	1	1	1
Inventory Q:	0	0	0
Shortage Q:	-9	0	0
Inventory Y:	0	0	0
Shortage Y:	1	0	0

## Sheet: Value - Single Obj Solution
	Period 1	Period 2	Period 3
S1 Range 1 Q:	0	0	0
S1 Range 2 Q:	0	0	0
S1 Range 3 Q:	0	0	0
S1 Range 4 Q:	0	0	0
S1 Range 5 Q:	0	0	0
S1 Range 6 Q:	0	0	0
S1 Range 7 Q:	1000	1000	1000
S2 Range 1 Q:	0	0	0
S2 Range 2 Q:	0	0	0
S2 Range 3 Q:	0	0	0
S2 Range 4 Q:	379	379	0
S3 Range 1 Q:	0	0	0
S3 Range 2 Q:	261	261	261
S4 Range 1 Q:	0	0	0
S4 Range 2 Q:	0	0	0
S4 Range 3 Q:	0	0	0
S4 Range 4 Q:	0	0	0
S4 Range 5 Q:	0	0	0
S4 Range 6 Q:	851	851	851
S5 Range 1 Q:	0	0	0
S5 Range 2 Q:	0	0	0
S5 Range 3 Q:	0	0	0
S5 Range 4 Q:	444	0	0
S5 Range 5 Q:	0	0	735
S5 Range 6 Q:	0	740	0
S5 Range 7 Q:	0	0	0
S1 Range 1 Y:	0	0	0
S1 Range 2 Y:	0	0	0
S1 Range 3 Y:	0	0	0
S1 Range 4 Y:	0	0	0
S1 Range 5 Y:	0	0	0
S1 Range 6 Y:	0	0	0
S1 Range 7 Y:	1	1	1
S2 Range 1 Y:	0	0	0
S2 Range 2 Y:	0	0	0
S2 Range 3 Y:	0	0	0
S2 Range 4 Y:	1	1	0
S3 Range 1 Y:	0	0	0
S3 Range 2 Y:	1	1	1
S4 Range 1 Y:	0	0	0
S4 Range 2 Y:	0	0	0
S4 Range 3 Y:	0	0	0
S4 Range 4 Y:	0	0	0
S4 Range 5 Y:	0	0	0
S4 Range 6 Y:	1	1	1
S5 Range 1 Y:	0	0	0
S5 Range 2 Y:	0	0	0
S5 Range 3 Y:	0	0	0
S5 Range 4 Y:	1	0	0
S5 Range 5 Y:	0	0	1
S5 Range 6 Y:	0	1	0
S5 Range 7 Y:	0	0	0
Inventory Q:	0	0	0
Shortage Q:	-339	-219	0
Inventory Y:	0	0	0
Shortage Y:	1	1	0

## Sheet: Bi-Obj Solution
	Period 1	Period 2	Period 3
S1 Range 1 Q:	0	0	0
S1 Range 2 Q:	0	0	0
S1 Range 3 Q:	0	0	0
S1 Range 4 Q:	0	0	0
S1 Range 5 Q:	0	0	0
S1 Range 6 Q:	0	0	0
S1 Range 7 Q:	1000	1000	889
S2 Range 1 Q:	0	0	0
S2 Range 2 Q:	0	0	0
S2 Range 3 Q:	0	0	0
S2 Range 4 Q:	379	379	0
S3 Range 1 Q:	0	0	0
S3 Range 2 Q:	0	0	0
S4 Range 1 Q:	0	0	0
S4 Range 2 Q:	0	0	0
S4 Range 3 Q:	0	0	0
S4 Range 4 Q:	0	0	0
S4 Range 5 Q:	0	0	0
S4 Range 6 Q:	851	851	851
S5 Range 1 Q:	0	0	0
S5 Range 2 Q:	0	0	0
S5 Range 3 Q:	0	0	0
S5 Range 4 Q:	0	0	0
S5 Range 5 Q:	0	0	0
S5 Range 6 Q:	0	0	0
S5 Range 7 Q:	1035	890	888
S1 Range 1 Y:	0	0	0
S1 Range 2 Y:	0	0	0
S1 Range 3 Y:	0	0	0
S1 Range 4 Y:	0	0	0
S1 Range 5 Y:	0	0	0
S1 Range 6 Y:	0	0	0
S1 Range 7 Y:	1	1	1
S2 Range 1 Y:	0	0	0
S2 Range 2 Y:	0	0	0
S2 Range 3 Y:	0	0	0
S2 Range 4 Y:	1	1	0
S3 Range 1 Y:	0	0	0
S3 Range 2 Y:	0	0	0
S4 Range 1 Y:	0	0	0
S4 Range 2 Y:	0	0	0
S4 Range 3 Y:	0	0	0
S4 Range 4 Y:	0	0	0
S4 Range 5 Y:	0	0	0
S4 Range 6 Y:	1	1	1
S5 Range 1 Y:	0	0	0
S5 Range 2 Y:	0	0	0
S5 Range 3 Y:	0	0	0
S5 Range 4 Y:	0	0	0
S5 Range 5 Y:	0	0	0
S5 Range 6 Y:	0	0	0
S5 Range 7 Y:	1	1	1
Inventory Q:	0	0	0
Shortage Q:	-9	0	0
Inventory Y:	0	0	0
Shortage Y:	1	0	0

## Sheet: Optimal Values
TCP:	209517
TVP:	-4146.18
% variation (bi-obj using WCCM):	0.0695381

## Sheet: Exit Flags
Cost Obj:	1
Value Obj:	1
Bi-Obj:	1

## Sheet: Time & Size
CPU running time (sec):	0.733205
elapsed time (sec):	4.78632
No. of decision variables:	160
No. of constraints:	185
