# Supplementary material for: Datasets for supplier selection and order allocation with green criteria, all-unit quantity discounts and varying number of suppliers
Source: Data Brief. 2017 Jun 9;13:444–52. doi: 10.1016/j.dib.2017.06.018 (PMC5485863; doi:10.1016/j.dib.2017.06.018)
Supplement: Supplementary file 5 — Supplementary material Time analysis data [file mmc5.zip › Data_In_Brief/4.Time Analysis/242 R.xlsx]

## Sheet: Cost - Single Obj Solution
	Period 1	Period 2	Period 3	Period 4	Period 5	Period 6	Period 7	Period 8	Period 9	Period 10	Period 11	Period 12	Period 13	Period 14
S1 Range 1 Q:	0	0	0	0	0	0	0	0	0	0	0	0	0	0
S1 Range 2 Q:	353	353	353	0	0	0	0	353	353	353	353	353	0	0
S2 Range 1 Q:	0	0	0	0	0	0	0	0	0	0	0	0	0	0
S2 Range 2 Q:	0	0	0	0	0	0	0	0	0	0	0	0	0	0
S2 Range 3 Q:	0	0	0	0	0	0	0	0	0	0	0	0	0	0
S2 Range 4 Q:	0	0	0	0	0	0	0	0	0	0	0	0	0	0
S2 Range 5 Q:	0	0	0	0	0	0	0	0	0	0	0	0	0	0
S2 Range 6 Q:	0	0	0	0	0	0	0	0	0	0	0	0	0	0
S2 Range 7 Q:	1021	0	1021	1021	1021	1021	1021	1021	1021	1021	1021	0	1021	940
S3 Range 1 Q:	0	0	0	0	0	0	0	0	0	0	0	0	0	0
S3 Range 2 Q:	0	0	0	0	0	0	0	0	0	0	0	0	0	0
S3 Range 3 Q:	0	0	0	0	0	0	0	0	0	0	0	0	0	0
S3 Range 4 Q:	0	0	0	0	0	0	0	0	0	0	0	0	0	0
S3 Range 5 Q:	0	0	0	0	0	0	0	0	0	0	0	0	0	0
S3 Range 6 Q:	0	0	0	0	0	0	0	0	0	0	0	0	0	0
S3 Range 7 Q:	1028	0	1028	1028	1028	1028	1028	0	1028	0	0	1028	1028	882
S1 Range 1 Y:	0	0	0	0	0	0	0	0	0	0	0	0	0	0
S1 Range 2 Y:	1	1	1	0	0	0	0	1	1	1	1	1	0	0
S2 Range 1 Y:	0	0	0	0	0	0	0	0	0	0	0	0	0	0
S2 Range 2 Y:	0	0	0	0	0	0	0	0	0	0	0	0	0	0
S2 Range 3 Y:	0	0	0	0	0	0	0	0	0	0	0	0	0	0
S2 Range 4 Y:	0	0	0	0	0	0	0	0	0	0	0	0	0	0
S2 Range 5 Y:	0	0	0	0	0	0	0	0	0	0	0	0	0	0
S2 Range 6 Y:	0	0	0	0	0	0	0	0	0	0	0	0	0	0
S2 Range 7 Y:	1	0	1	1	1	1	1	1	1	1	1	0	1	1
S3 Range 1 Y:	0	0	0	0	0	0	0	0	0	0	0	0	0	0
S3 Range 2 Y:	0	0	0	0	0	0	0	0	0	0	0	0	0	0
S3 Range 3 Y:	0	0	0	0	0	0	0	0	0	0	0	0	0	0
S3 Range 4 Y:	0	0	0	0	0	0	0	0	0	0	0	0	0	0
S3 Range 5 Y:	0	0	0	0	0	0	0	0	0	0	0	0	0	0
S3 Range 6 Y:	0	0	0	0	0	0	0	0	0	0	0	0	0	0
S3 Range 7 Y:	1	0	1	1	1	1	1	0	1	0	0	1	1	1
Inventory Q:	607	0	0	203	190	193	359	0	862	294	0	0	0	0
Shortage Q:	0	-875	-221	0	0	0	0	-2	0	0	-87	-394	-85	0
Inventory Y:	1	0	0	1	1	1	1	0	1	1	0	0	0	0
Shortage Y:	0	1	1	0	0	0	0	1	0	0	1	1	1	0

## Sheet: Value - Single Obj Solution
	Period 1	Period 2	Period 3	Period 4	Period 5	Period 6	Period 7	Period 8	Period 9	Period 10	Period 11	Period 12	Period 13	Period 14
S1 Range 1 Q:	0	0	0	0	0	0	0	0	0	0	0	0	0	0
S1 Range 2 Q:	353	353	353	353	0	0	0	353	353	353	353	353	0	353
S2 Range 1 Q:	0	0	0	0	0	0	0	0	0	0	0	0	0	0
S2 Range 2 Q:	0	0	0	0	0	0	0	0	0	0	0	0	0	0
S2 Range 3 Q:	0	0	0	0	0	0	0	0	0	0	0	0	0	0
S2 Range 4 Q:	0	0	0	0	0	0	0	0	0	0	0	0	0	0
S2 Range 5 Q:	0	0	0	0	0	0	0	0	0	0	0	0	0	0
S2 Range 6 Q:	0	0	0	0	0	0	0	0	0	0	0	0	0	0
S2 Range 7 Q:	1021	0	1021	1021	1021	1021	1021	1021	1021	1021	1021	0	1021	1021
S3 Range 1 Q:	0	0	0	0	0	0	0	0	0	0	0	0	0	0
S3 Range 2 Q:	0	0	0	0	0	0	0	0	0	0	0	0	0	0
S3 Range 3 Q:	0	0	0	0	0	0	0	0	0	0	0	0	0	0
S3 Range 4 Q:	0	0	0	0	0	0	0	0	0	0	0	0	0	0
S3 Range 5 Q:	0	0	0	0	0	0	0	0	0	0	0	0	0	0
S3 Range 6 Q:	735	0	0	0	0	0	0	0	0	0	0	0	0	0
S3 Range 7 Q:	0	0	911	882	1028	1028	937	0	1028	0	0	1028	888	882
S1 Range 1 Y:	0	0	0	0	0	0	0	0	0	0	0	0	0	0
S1 Range 2 Y:	1	1	1	1	0	0	0	1	1	1	1	1	0	1
S2 Range 1 Y:	0	0	0	0	0	0	0	0	0	0	0	0	0	0
S2 Range 2 Y:	0	0	0	0	0	0	0	0	0	0	0	0	0	0
S2 Range 3 Y:	0	0	0	0	0	0	0	0	0	0	0	0	0	0
S2 Range 4 Y:	0	0	0	0	0	0	0	0	0	0	0	0	0	0
S2 Range 5 Y:	0	0	0	0	0	0	0	0	0	0	0	0	0	0
S2 Range 6 Y:	0	0	0	0	0	0	0	0	0	0	0	0	0	0
S2 Range 7 Y:	1	0	1	1	1	1	1	1	1	1	1	0	1	1
S3 Range 1 Y:	0	0	0	0	0	0	0	0	0	0	0	0	0	0
S3 Range 2 Y:	0	0	0	0	0	0	0	0	0	0	0	0	0	0
S3 Range 3 Y:	0	0	0	0	0	0	0	0	0	0	0	0	0	0
S3 Range 4 Y:	0	0	0	0	0	0	0	0	0	0	0	0	0	0
S3 Range 5 Y:	0	0	0	0	0	0	0	0	0	0	0	0	0	0
S3 Range 6 Y:	1	0	0	0	0	0	0	0	0	0	0	0	0	0
S3 Range 7 Y:	0	0	1	1	1	1	1	0	1	0	0	1	1	1
Inventory Q:	314	0	0	0	0	0	65	0	568	0	0	0	0	0
Shortage Q:	0	-1168	-631	0	-13	-10	0	-296	0	0	-381	-688	-519	0
Inventory Y:	1	0	0	0	0	0	1	0	1	0	0	0	0	0
Shortage Y:	0	1	1	0	1	1	0	1	0	0	1	1	1	0

## Sheet: Bi-Obj Solution
	Period 1	Period 2	Period 3	Period 4	Period 5	Period 6	Period 7	Period 8	Period 9	Period 10	Period 11	Period 12	Period 13	Period 14
S1 Range 1 Q:	0	0	0	0	0	0	0	0	0	0	0	0	0	0
S1 Range 2 Q:	353	353	353	353	0	0	0	353	353	353	353	353	0	353
S2 Range 1 Q:	0	0	0	0	0	0	0	0	0	0	0	0	0	0
S2 Range 2 Q:	0	0	0	0	0	0	0	0	0	0	0	0	0	0
S2 Range 3 Q:	0	0	0	0	0	0	0	0	0	0	0	0	0	0
S2 Range 4 Q:	0	0	0	0	0	0	0	0	0	0	0	0	0	0
S2 Range 5 Q:	0	0	0	0	0	0	0	0	0	0	0	0	0	0
S2 Range 6 Q:	0	0	0	0	0	0	0	0	0	0	0	0	0	0
S2 Range 7 Q:	1021	0	1021	1021	1021	1021	1021	1021	1021	1021	1021	0	1021	1021
S3 Range 1 Q:	0	0	0	0	0	0	0	0	0	0	0	0	0	0
S3 Range 2 Q:	0	0	0	0	0	0	0	0	0	0	0	0	0	0
S3 Range 3 Q:	0	0	0	0	0	0	0	0	0	0	0	0	0	363
S3 Range 4 Q:	0	0	0	0	0	0	0	0	0	0	0	0	0	0
S3 Range 5 Q:	0	0	0	0	0	0	0	0	0	0	0	0	0	0
S3 Range 6 Q:	0	0	0	0	0	0	0	0	0	0	0	0	0	0
S3 Range 7 Q:	1028	0	1028	882	906	1028	1028	0	1028	0	0	1028	1028	1.15173e-10
S1 Range 1 Y:	0	0	0	0	0	0	0	0	0	0	0	0	0	0
S1 Range 2 Y:	1	1	1	1	0	0	0	1	1	1	1	1	0	1
S2 Range 1 Y:	0	0	0	0	0	0	0	0	0	0	0	0	0	0
S2 Range 2 Y:	0	0	0	0	0	0	0	0	0	0	0	0	0	0
S2 Range 3 Y:	0	0	0	0	0	0	0	0	0	0	0	0	0	0
S2 Range 4 Y:	0	0	0	0	0	0	0	0	0	0	0	0	0	0
S2 Range 5 Y:	0	0	0	0	0	0	0	0	0	0	0	0	0	0
S2 Range 6 Y:	0	0	0	0	0	0	0	0	0	0	0	0	0	0
S2 Range 7 Y:	1	0	1	1	1	1	1	1	1	1	1	0	1	1
S3 Range 1 Y:	0	0	0	0	0	0	0	0	0	0	0	0	0	0
S3 Range 2 Y:	0	0	0	0	0	0	0	0	0	0	0	0	0	0
S3 Range 3 Y:	0	0	0	0	0	0	0	0	0	0	0	0	0	1
S3 Range 4 Y:	0	0	0	0	0	0	0	0	0	0	0	0	0	0
S3 Range 5 Y:	0	0	0	0	0	0	0	0	0	0	0	0	0	0
S3 Range 6 Y:	0	0	0	0	0	0	0	0	0	0	0	0	0	0
S3 Range 7 Y:	1	0	1	1	1	1	1	0	1	0	0	1	1	1.12036e-13
Inventory Q:	607	0	0	410	275	278	444	83	947	379	0	0	0	0
Shortage Q:	0	-875	-221	0	0	0	0	0	0	0	-2	-309	0	0
Inventory Y:	1	0	0	1	1	1	1	1	1	1	0	0	0	0
Shortage Y:	0	1	1	0	0	0	0	0	0	0	1	1	0	0

## Sheet: Optimal Values
TCP:	757418
TVP:	-14831.9
% variation (bi-obj using WCCM):	0.0152629

## Sheet: Exit Flags
Cost Obj:	1
Value Obj:	1
Bi-Obj:	1

## Sheet: Time & Size
CPU running time (sec):	0.951606
elapsed time (sec):	7.17592
No. of decision variables:	404
No. of constraints:	480
