# Supplementary material for: Datasets for supplier selection and order allocation with green criteria, all-unit quantity discounts and varying number of suppliers
Source: Data Brief. 2017 Jun 9;13:444–52. doi: 10.1016/j.dib.2017.06.018 (PMC5485863; doi:10.1016/j.dib.2017.06.018)
Supplement: Supplementary file 5 — Supplementary material Time analysis data [file mmc5.zip › Data_In_Brief/4.Time Analysis/243 R.xlsx]

## Sheet: Cost - Single Obj Solution
	Period 1	Period 2	Period 3	Period 4
S1 Range 1 Q:	0	0	0	0
S1 Range 2 Q:	0	0	0	0
S1 Range 3 Q:	0	0	0	0
S1 Range 4 Q:	0	0	0	0
S1 Range 5 Q:	0	0	0	0
S1 Range 6 Q:	0	899	899	899
S2 Range 1 Q:	0	0	0	0
S2 Range 2 Q:	371	371	371	186
S3 Range 1 Q:	0	0	0	0
S3 Range 2 Q:	0	0	0	0
S3 Range 3 Q:	0	0	0	0
S3 Range 4 Q:	0	0	0	0
S3 Range 5 Q:	0	0	0	0
S3 Range 6 Q:	779	779	779	779
S4 Range 1 Q:	0	0	0	0
S4 Range 2 Q:	0	0	0	-4.07972e-10
S4 Range 3 Q:	0	419	419	342
S5 Range 1 Q:	0	0	0	0
S5 Range 2 Q:	0	0	0	0
S5 Range 3 Q:	0	0	0	0
S5 Range 4 Q:	731	731	731	731
S6 Range 1 Q:	0	0	0	0
S6 Range 2 Q:	0	0	0	0
S6 Range 3 Q:	0	0	0	0
S6 Range 4 Q:	0	0	0	0
S6 Range 5 Q:	0	0	0	0
S6 Range 6 Q:	0	0	0	0
S6 Range 7 Q:	0	979	979	979
S7 Range 1 Q:	0	0	0	0
S7 Range 2 Q:	0	0	0	0
S7 Range 3 Q:	395	395	395	395
S8 Range 1 Q:	0	0	0	0
S8 Range 2 Q:	0	0	0	0
S8 Range 3 Q:	521	521	521	521
S1 Range 1 Y:	0	0	0	0
S1 Range 2 Y:	0	0	0	0
S1 Range 3 Y:	0	0	0	0
S1 Range 4 Y:	0	0	0	0
S1 Range 5 Y:	0	0	0	0
S1 Range 6 Y:	0	1	1	1
S2 Range 1 Y:	0	0	0	0
S2 Range 2 Y:	1	1	1	1
S3 Range 1 Y:	0	0	0	0
S3 Range 2 Y:	0	0	0	0
S3 Range 3 Y:	0	0	0	0
S3 Range 4 Y:	0	0	0	0
S3 Range 5 Y:	0	0	0	0
S3 Range 6 Y:	1	1	1	1
S4 Range 1 Y:	0	0	0	0
S4 Range 2 Y:	0	0	0	-2.59315e-12
S4 Range 3 Y:	0	1	1	1
S5 Range 1 Y:	0	0	0	0
S5 Range 2 Y:	0	0	0	0
S5 Range 3 Y:	0	0	0	0
S5 Range 4 Y:	1	1	1	1
S6 Range 1 Y:	0	0	0	0
S6 Range 2 Y:	0	0	0	0
S6 Range 3 Y:	0	0	0	0
S6 Range 4 Y:	0	0	0	0
S6 Range 5 Y:	0	0	0	0
S6 Range 6 Y:	0	0	0	0
S6 Range 7 Y:	0	1	1	1
S7 Range 1 Y:	0	0	0	0
S7 Range 2 Y:	0	0	0	0
S7 Range 3 Y:	1	1	1	1
S8 Range 1 Y:	0	0	0	0
S8 Range 2 Y:	0	0	0	0
S8 Range 3 Y:	1	1	1	1
Inventory Q:	0	0	0	0
Shortage Q:	-1222	-1211	-748	0
Inventory Y:	0	0	0	0
Shortage Y:	1	1	1	0

## Sheet: Value - Single Obj Solution
	Period 1	Period 2	Period 3	Period 4
S1 Range 1 Q:	0	0	0	0
S1 Range 2 Q:	0	0	0	0
S1 Range 3 Q:	0	0	0	0
S1 Range 4 Q:	0	0	0	0
S1 Range 5 Q:	0	0	0	0
S1 Range 6 Q:	0	750	786	899
S2 Range 1 Q:	0	0	0	0
S2 Range 2 Q:	371	371	371	371
S3 Range 1 Q:	0	0	0	0
S3 Range 2 Q:	0	0	0	0
S3 Range 3 Q:	0	0	0	0
S3 Range 4 Q:	0	0	0	0
S3 Range 5 Q:	0	0	0	0
S3 Range 6 Q:	779	779	779	779
S4 Range 1 Q:	0	0	0	0
S4 Range 2 Q:	0	0	0	0
S4 Range 3 Q:	0	419	419	419
S5 Range 1 Q:	0	0	0	0
S5 Range 2 Q:	0	0	0	0
S5 Range 3 Q:	0	0	0	0
S5 Range 4 Q:	731	731	731	731
S6 Range 1 Q:	0	0	0	0
S6 Range 2 Q:	0	0	0	0
S6 Range 3 Q:	0	0	0	0
S6 Range 4 Q:	0	0	0	0
S6 Range 5 Q:	0	0	0	0
S6 Range 6 Q:	0	0	0	0
S6 Range 7 Q:	0	979	979	979
S7 Range 1 Q:	0	0	0	0
S7 Range 2 Q:	0	0	0	0
S7 Range 3 Q:	395	395	395	395
S8 Range 1 Q:	0	0	0	0
S8 Range 2 Q:	0	0	0	0
S8 Range 3 Q:	521	521	521	521
S1 Range 1 Y:	0	0	0	0
S1 Range 2 Y:	0	0	0	0
S1 Range 3 Y:	0	0	0	0
S1 Range 4 Y:	0	0	0	0
S1 Range 5 Y:	0	0	0	0
S1 Range 6 Y:	0	1	1	1
S2 Range 1 Y:	0	0	0	0
S2 Range 2 Y:	1	1	1	1
S3 Range 1 Y:	0	0	0	0
S3 Range 2 Y:	0	0	0	0
S3 Range 3 Y:	0	0	0	0
S3 Range 4 Y:	0	0	0	0
S3 Range 5 Y:	0	0	0	0
S3 Range 6 Y:	1	1	1	1
S4 Range 1 Y:	0	0	0	0
S4 Range 2 Y:	0	0	0	0
S4 Range 3 Y:	0	1	1	1
S5 Range 1 Y:	0	0	0	0
S5 Range 2 Y:	0	0	0	0
S5 Range 3 Y:	0	0	0	0
S5 Range 4 Y:	1	1	1	1
S6 Range 1 Y:	0	0	0	0
S6 Range 2 Y:	0	0	0	0
S6 Range 3 Y:	0	0	0	0
S6 Range 4 Y:	0	0	0	0
S6 Range 5 Y:	0	0	0	0
S6 Range 6 Y:	0	0	0	0
S6 Range 7 Y:	0	1	1	1
S7 Range 1 Y:	0	0	0	0
S7 Range 2 Y:	0	0	0	0
S7 Range 3 Y:	1	1	1	1
S8 Range 1 Y:	0	0	0	0
S8 Range 2 Y:	0	0	0	0
S8 Range 3 Y:	1	1	1	1
Inventory Q:	0	0	0	0
Shortage Q:	-1222	-1360	-1010	0
Inventory Y:	0	0	0	0
Shortage Y:	1	1	1	0

## Sheet: Bi-Obj Solution
	Period 1	Period 2	Period 3	Period 4
S1 Range 1 Q:	0	0	0	0
S1 Range 2 Q:	0	0	0	0
S1 Range 3 Q:	0	0	0	0
S1 Range 4 Q:	0	0	0	0
S1 Range 5 Q:	0	0	0	6.88854e-10
S1 Range 6 Q:	0	899	899	750
S2 Range 1 Q:	0	0	0	0
S2 Range 2 Q:	371	371	371	258
S3 Range 1 Q:	0	0	0	0
S3 Range 2 Q:	0	0	0	0
S3 Range 3 Q:	0	0	0	0
S3 Range 4 Q:	0	0	0	0
S3 Range 5 Q:	0	0	0	0
S3 Range 6 Q:	779	779	779	779
S4 Range 1 Q:	0	0	0	0
S4 Range 2 Q:	0	0	0	0
S4 Range 3 Q:	0	419	419	419
S5 Range 1 Q:	0	0	0	0
S5 Range 2 Q:	0	0	0	0
S5 Range 3 Q:	0	0	0	0
S5 Range 4 Q:	731	731	731	731
S6 Range 1 Q:	0	0	0	0
S6 Range 2 Q:	0	0	0	0
S6 Range 3 Q:	0	0	0	0
S6 Range 4 Q:	0	0	0	0
S6 Range 5 Q:	0	0	0	0
S6 Range 6 Q:	0	0	0	0
S6 Range 7 Q:	0	979	979	979
S7 Range 1 Q:	0	0	0	0
S7 Range 2 Q:	0	0	0	0
S7 Range 3 Q:	395	395	395	395
S8 Range 1 Q:	0	0	0	0
S8 Range 2 Q:	0	0	0	0
S8 Range 3 Q:	521	521	521	521
S1 Range 1 Y:	0	0	0	0
S1 Range 2 Y:	0	0	0	0
S1 Range 3 Y:	0	0	0	0
S1 Range 4 Y:	0	0	0	0
S1 Range 5 Y:	0	0	0	9.19792e-13
S1 Range 6 Y:	0	1	1	1
S2 Range 1 Y:	0	0	0	0
S2 Range 2 Y:	1	1	1	1
S3 Range 1 Y:	0	0	0	0
S3 Range 2 Y:	0	0	0	0
S3 Range 3 Y:	0	0	0	0
S3 Range 4 Y:	0	0	0	0
S3 Range 5 Y:	0	0	0	0
S3 Range 6 Y:	1	1	1	1
S4 Range 1 Y:	0	0	0	0
S4 Range 2 Y:	0	0	0	0
S4 Range 3 Y:	0	1	1	1
S5 Range 1 Y:	0	0	0	0
S5 Range 2 Y:	0	0	0	0
S5 Range 3 Y:	0	0	0	0
S5 Range 4 Y:	1	1	1	1
S6 Range 1 Y:	0	0	0	0
S6 Range 2 Y:	0	0	0	0
S6 Range 3 Y:	0	0	0	0
S6 Range 4 Y:	0	0	0	0
S6 Range 5 Y:	0	0	0	0
S6 Range 6 Y:	0	0	0	0
S6 Range 7 Y:	0	1	1	1
S7 Range 1 Y:	0	0	0	0
S7 Range 2 Y:	0	0	0	0
S7 Range 3 Y:	1	1	1	1
S8 Range 1 Y:	0	0	0	0
S8 Range 2 Y:	0	0	0	0
S8 Range 3 Y:	1	1	1	1
Inventory Q:	0	0	0	0
Shortage Q:	-1222	-1211	-748	0
Inventory Y:	0	0	0	0
Shortage Y:	1	1	1	0

## Sheet: Optimal Values
TCP:	564368
TVP:	-9769.42
% variation (bi-obj using WCCM):	0.00280682

## Sheet: Exit Flags
Cost Obj:	1
Value Obj:	1
Bi-Obj:	1

## Sheet: Time & Size
CPU running time (sec):	0.811205
elapsed time (sec):	4.98172
No. of decision variables:	256
No. of constraints:	299
