# Supplementary material for: Datasets for supplier selection and order allocation with green criteria, all-unit quantity discounts and varying number of suppliers
Source: Data Brief. 2017 Jun 9;13:444–52. doi: 10.1016/j.dib.2017.06.018 (PMC5485863; doi:10.1016/j.dib.2017.06.018)
Supplement: Supplementary file 5 — Supplementary material Time analysis data [file mmc5.zip › Data_In_Brief/4.Time Analysis/25 R.xlsx]

## Sheet: Cost - Single Obj Solution
	Period 1	Period 2	Period 3	Period 4	Period 5	Period 6	Period 7
S1 Range 1 Q:	0	0	0	0	0	0	0
S1 Range 2 Q:	0	0	0	0	0	0	0
S1 Range 3 Q:	0	0	0	0	0	0	0
S1 Range 4 Q:	0	0	0	0	0	0	0
S1 Range 5 Q:	1474	1474	1474	0	1474	1474	0
S2 Range 1 Q:	0	0	0	0	0	0	0
S2 Range 2 Q:	0	0	0	0	0	0	0
S2 Range 3 Q:	0	0	0	0	0	0	0
S2 Range 4 Q:	899	899	0	899	899	899	0
S3 Range 1 Q:	0	0	0	0	0	0	0
S3 Range 2 Q:	0	308	0	0	0	0	0
S3 Range 3 Q:	0	0	0	881	0	0	881
S1 Range 1 Y:	0	0	0	0	0	0	0
S1 Range 2 Y:	0	0	0	0	0	0	0
S1 Range 3 Y:	0	0	0	0	0	0	0
S1 Range 4 Y:	0	0	0	0	0	0	0
S1 Range 5 Y:	1	1	1	0	1	1	0
S2 Range 1 Y:	0	0	0	0	0	0	0
S2 Range 2 Y:	0	0	0	0	0	0	0
S2 Range 3 Y:	0	0	0	0	0	0	0
S2 Range 4 Y:	1	1	0	1	1	1	0
S3 Range 1 Y:	0	0	0	0	0	0	0
S3 Range 2 Y:	0	1	0	0	0	0	0
S3 Range 3 Y:	0	0	0	1	0	0	1
Inventory Q:	0	619	1190	663	701	1839	0
Shortage Q:	-190	0	0	0	0	0	0
Inventory Y:	0	1	1	1	1	1	0
Shortage Y:	1	0	0	0	1.1572e-12	0	0

## Sheet: Value - Single Obj Solution
	Period 1	Period 2	Period 3	Period 4	Period 5	Period 6	Period 7
S1 Range 1 Q:	0	0	0	0	0	0	0
S1 Range 2 Q:	0	0	0	0	0	0	0
S1 Range 3 Q:	0	0	0	0	0	0	0
S1 Range 4 Q:	0	0	0	0	0	0	0
S1 Range 5 Q:	1474	1474	1474	0	1474	1474	0
S2 Range 1 Q:	0	0	0	0	0	0	0
S2 Range 2 Q:	0	0	0	0	0	0	0
S2 Range 3 Q:	0	0	0	0	0	0	0
S2 Range 4 Q:	899	899	0	899	899	899	0
S3 Range 1 Q:	0	0	0	0	0	0	0
S3 Range 2 Q:	0	0	0	308	0	0	0
S3 Range 3 Q:	0	881	0	0	0	0	881
S1 Range 1 Y:	0	0	0	0	0	0	0
S1 Range 2 Y:	0	0	0	0	0	0	0
S1 Range 3 Y:	0	0	0	0	0	0	0
S1 Range 4 Y:	0	0	0	0	0	0	0
S1 Range 5 Y:	1	1	1	0	1	1	0
S2 Range 1 Y:	0	0	0	0	0	0	0
S2 Range 2 Y:	0	0	0	0	0	0	0
S2 Range 3 Y:	0	0	0	0	0	0	0
S2 Range 4 Y:	1	1	0	1	1	1	0
S3 Range 1 Y:	0	0	0	0	0	0	0
S3 Range 2 Y:	0	0	0	1	0	0	0
S3 Range 3 Y:	0	1	0	0	0	0	1
Inventory Q:	-1.31494e-08	1192	1763	663	701	1839	0
Shortage Q:	-190	0	0	0	0	0	0
Inventory Y:	-9.43626e-13	1	1	1	1	1	0
Shortage Y:	1	0	0	0	0	0	0

## Sheet: Bi-Obj Solution
	Period 1	Period 2	Period 3	Period 4	Period 5	Period 6	Period 7
S1 Range 1 Q:	0	0	0	0	0	0	0
S1 Range 2 Q:	0	0	0	0	0	0	0
S1 Range 3 Q:	0	0	0	0	0	0	0
S1 Range 4 Q:	0	0	0	0	0	0	0
S1 Range 5 Q:	1474	1474	1474	0	1474	1474	0
S2 Range 1 Q:	0	0	0	0	0	0	0
S2 Range 2 Q:	0	0	0	0	0	0	0
S2 Range 3 Q:	0	0	0	0	0	0	0
S2 Range 4 Q:	899	899	0	899	899	899	0
S3 Range 1 Q:	0	0	0	0	0	0	0
S3 Range 2 Q:	0	308	0	2.19574e-10	0	0	0
S3 Range 3 Q:	0	0	0	881	0	0	881
S1 Range 1 Y:	0	0	0	0	0	0	0
S1 Range 2 Y:	0	0	0	0	0	0	0
S1 Range 3 Y:	0	0	0	0	0	0	0
S1 Range 4 Y:	0	0	0	0	0	0	0
S1 Range 5 Y:	1	1	1	0	1	1	0
S2 Range 1 Y:	0	0	0	0	0	0	0
S2 Range 2 Y:	0	0	0	0	0	0	0
S2 Range 3 Y:	0	0	0	0	0	0	0
S2 Range 4 Y:	1	1	0	1	1	1	0
S3 Range 1 Y:	0	0	0	0	0	0	0
S3 Range 2 Y:	0	1	0	7.4685e-13	0	0	0
S3 Range 3 Y:	0	0	0	1	0	0	1
Inventory Q:	0	619	1190	663	701	1839	0
Shortage Q:	-190	0	0	0	0	0	0
Inventory Y:	0	1	1	1	1	1	0
Shortage Y:	1	0	0	0	0	0	0

## Sheet: Optimal Values
TCP:	352044
TVP:	-9883.14
% variation (bi-obj using WCCM):	-3.4972e-15

## Sheet: Exit Flags
Cost Obj:	1
Value Obj:	1
Bi-Obj:	1

## Sheet: Time & Size
CPU running time (sec):	0.592804
elapsed time (sec):	5.01608
No. of decision variables:	136
No. of constraints:	172
