# Supplementary material for: Datasets for supplier selection and order allocation with green criteria, all-unit quantity discounts and varying number of suppliers
Source: Data Brief. 2017 Jun 9;13:444–52. doi: 10.1016/j.dib.2017.06.018 (PMC5485863; doi:10.1016/j.dib.2017.06.018)
Supplement: Supplementary file 5 — Supplementary material Time analysis data [file mmc5.zip › Data_In_Brief/4.Time Analysis/252 R.xlsx]

## Sheet: Cost - Single Obj Solution
	Period 1	Period 2	Period 3	Period 4	Period 5
S1 Range 1 Q:	0	0	0	0	0
S1 Range 2 Q:	0	0	0	0	0
S1 Range 3 Q:	0	0	0	0	0
S1 Range 4 Q:	0	0	0	0	0
S1 Range 5 Q:	0	0	0	0	0
S1 Range 6 Q:	749	749	0	0	749
S2 Range 1 Q:	0	0	0	0	0
S2 Range 2 Q:	0	0	0	0	0
S2 Range 3 Q:	542	542	0	542	421
S3 Range 1 Q:	0	0	0	0	0
S3 Range 2 Q:	0	0	0	0	0
S3 Range 3 Q:	0	0	0	0	0
S3 Range 4 Q:	0	0	0	0	0
S3 Range 5 Q:	0	0	0	0	0
S3 Range 6 Q:	0	0	0	0	0
S3 Range 7 Q:	1049	0	1049	1049	1049
S4 Range 1 Q:	0	0	0	0	0
S4 Range 2 Q:	0	0	0	0	0
S4 Range 3 Q:	0	0	0	0	0
S4 Range 4 Q:	0	0	0	0	0
S4 Range 5 Q:	0	0	0	0	0
S4 Range 6 Q:	839	839	839	839	839
S1 Range 1 Y:	0	0	0	0	0
S1 Range 2 Y:	0	0	0	0	0
S1 Range 3 Y:	0	0	0	0	0
S1 Range 4 Y:	0	0	0	0	0
S1 Range 5 Y:	0	0	0	0	0
S1 Range 6 Y:	1	1	0	0	1
S2 Range 1 Y:	0	0	0	0	0
S2 Range 2 Y:	0	0	0	0	0
S2 Range 3 Y:	1	1	0	1	1
S3 Range 1 Y:	0	0	0	0	0
S3 Range 2 Y:	0	0	0	0	0
S3 Range 3 Y:	0	0	0	0	0
S3 Range 4 Y:	0	0	0	0	0
S3 Range 5 Y:	0	0	0	0	0
S3 Range 6 Y:	0	0	0	0	0
S3 Range 7 Y:	1	0	1	1	1
S4 Range 1 Y:	0	0	0	0	0
S4 Range 2 Y:	0	0	0	0	0
S4 Range 3 Y:	0	0	0	0	0
S4 Range 4 Y:	0	0	0	0	0
S4 Range 5 Y:	0	0	0	0	0
S4 Range 6 Y:	1	1	1	1	1
Inventory Q:	585	263	0	0	0
Shortage Q:	0	0	-516	-793	0
Inventory Y:	1	1	0	0	0
Shortage Y:	0	0	1	1	0

## Sheet: Value - Single Obj Solution
	Period 1	Period 2	Period 3	Period 4	Period 5
S1 Range 1 Q:	0	0	0	0	0
S1 Range 2 Q:	0	0	0	0	0
S1 Range 3 Q:	0	0	0	0	0
S1 Range 4 Q:	0	0	0	0	0
S1 Range 5 Q:	0	0	0	0	0
S1 Range 6 Q:	749	749	0	0	749
S2 Range 1 Q:	0	0	0	0	0
S2 Range 2 Q:	0	0	0	0	0
S2 Range 3 Q:	542	542	0	542	542
S3 Range 1 Q:	0	0	0	0	0
S3 Range 2 Q:	0	0	0	0	0
S3 Range 3 Q:	0	0	0	0	0
S3 Range 4 Q:	0	0	0	0	0
S3 Range 5 Q:	0	0	0	0	0
S3 Range 6 Q:	0	0	0	0	0
S3 Range 7 Q:	1049	0	1049	1049	1049
S4 Range 1 Q:	0	0	0	0	0
S4 Range 2 Q:	0	0	0	0	0
S4 Range 3 Q:	0	0	0	0	0
S4 Range 4 Q:	0	0	0	0	0
S4 Range 5 Q:	0	0	0	0	0
S4 Range 6 Q:	839	718	839	839	839
S1 Range 1 Y:	0	0	0	0	0
S1 Range 2 Y:	0	0	0	0	0
S1 Range 3 Y:	0	0	0	0	0
S1 Range 4 Y:	0	0	0	0	0
S1 Range 5 Y:	0	0	0	0	0
S1 Range 6 Y:	1	1	0	0	1
S2 Range 1 Y:	0	0	0	0	0
S2 Range 2 Y:	0	0	0	0	0
S2 Range 3 Y:	1	1	0	1	1
S3 Range 1 Y:	0	0	0	0	0
S3 Range 2 Y:	0	0	0	0	0
S3 Range 3 Y:	0	0	0	0	0
S3 Range 4 Y:	0	0	0	0	0
S3 Range 5 Y:	0	0	0	0	0
S3 Range 6 Y:	0	0	0	0	0
S3 Range 7 Y:	1	0	1	1	1
S4 Range 1 Y:	0	0	0	0	0
S4 Range 2 Y:	0	0	0	0	0
S4 Range 3 Y:	0	0	0	0	0
S4 Range 4 Y:	0	0	0	0	0
S4 Range 5 Y:	0	0	0	0	0
S4 Range 6 Y:	1	1	1	1	1
Inventory Q:	585	142	0	0	0
Shortage Q:	0	0	-637	-914	0
Inventory Y:	1	1	0	0	0
Shortage Y:	0	0	1	1	0

## Sheet: Bi-Obj Solution
	Period 1	Period 2	Period 3	Period 4	Period 5
S1 Range 1 Q:	0	0	0	0	0
S1 Range 2 Q:	0	0	0	0	0
S1 Range 3 Q:	0	0	0	0	0
S1 Range 4 Q:	0	0	0	0	0
S1 Range 5 Q:	0	0	0	0	0
S1 Range 6 Q:	749	749	0	0	749
S2 Range 1 Q:	0	0	0	0	0
S2 Range 2 Q:	0	0	0	0	0
S2 Range 3 Q:	542	542	0	542	542
S3 Range 1 Q:	0	0	0	0	0
S3 Range 2 Q:	0	0	0	0	0
S3 Range 3 Q:	0	0	0	0	0
S3 Range 4 Q:	0	0	0	0	0
S3 Range 5 Q:	0	0	0	0	0
S3 Range 6 Q:	0	0	0	0	0
S3 Range 7 Q:	1049	0	1049	1049	1049
S4 Range 1 Q:	0	0	0	0	0
S4 Range 2 Q:	0	0	0	0	0
S4 Range 3 Q:	0	0	0	0	0
S4 Range 4 Q:	0	0	0	0	0
S4 Range 5 Q:	0	0	0	0	0
S4 Range 6 Q:	839	839	839	839	718
S1 Range 1 Y:	0	0	0	0	0
S1 Range 2 Y:	0	0	0	0	0
S1 Range 3 Y:	0	0	0	0	0
S1 Range 4 Y:	0	0	0	0	0
S1 Range 5 Y:	0	0	0	0	0
S1 Range 6 Y:	1	1	0	0	1
S2 Range 1 Y:	0	0	0	0	0
S2 Range 2 Y:	0	0	0	0	0
S2 Range 3 Y:	1	1	0	1	1
S3 Range 1 Y:	0	0	0	0	0
S3 Range 2 Y:	0	0	0	0	0
S3 Range 3 Y:	0	0	0	0	0
S3 Range 4 Y:	0	0	0	0	0
S3 Range 5 Y:	0	0	0	0	0
S3 Range 6 Y:	0	0	0	0	0
S3 Range 7 Y:	1	0	1	1	1
S4 Range 1 Y:	0	0	0	0	0
S4 Range 2 Y:	0	0	0	0	0
S4 Range 3 Y:	0	0	0	0	0
S4 Range 4 Y:	0	0	0	0	0
S4 Range 5 Y:	0	0	0	0	0
S4 Range 6 Y:	1	1	1	1	1
Inventory Q:	585	263	0	0	0
Shortage Q:	0	0	-516	-793	0
Inventory Y:	1	1	0	0	0
Shortage Y:	0	0	1	1	0

## Sheet: Optimal Values
TCP:	373663
TVP:	-3708.45
% variation (bi-obj using WCCM):	0.00227036

## Sheet: Exit Flags
Cost Obj:	1
Value Obj:	1
Bi-Obj:	1

## Sheet: Time & Size
CPU running time (sec):	0.702004
elapsed time (sec):	5.3954
No. of decision variables:	196
No. of constraints:	229
