# Supplementary material for: Datasets for supplier selection and order allocation with green criteria, all-unit quantity discounts and varying number of suppliers
Source: Data Brief. 2017 Jun 9;13:444–52. doi: 10.1016/j.dib.2017.06.018 (PMC5485863; doi:10.1016/j.dib.2017.06.018)
Supplement: Supplementary file 5 — Supplementary material Time analysis data [file mmc5.zip › Data_In_Brief/4.Time Analysis/253 R.xlsx]

## Sheet: Cost - Single Obj Solution
	Period 1	Period 2	Period 3	Period 4	Period 5	Period 6	Period 7	Period 8	Period 9	Period 10	Period 11	Period 12	Period 13	Period 14	Period 15	Period 16	Period 17
S1 Range 1 Q:	0	0	0	0	0	0	0	0	0	0	0	0	0	0	0	0	0
S1 Range 2 Q:	0	0	0	0	0	0	0	0	0	0	0	0	0	0	0	0	0
S1 Range 3 Q:	0	0	0	0	0	0	0	0	0	0	0	0	4.51423e-10	0	0	0	0
S1 Range 4 Q:	723	0	723	0	0	723	723	723	0	723	723	723	723	723	0	0	543
S2 Range 1 Q:	0	0	0	0	0	0	0	0	0	0	0	0	0	0	0	0	0
S2 Range 2 Q:	0	0	0	0	0	0	0	0	0	0	0	0	0	0	0	0	0
S2 Range 3 Q:	0	0	0	0	0	0	0	0	0	0	0	0	0	0	0	0	0
S2 Range 4 Q:	759	759	759	0	759	759	759	0	759	759	759	759	759	759	759	746	570
S3 Range 1 Q:	0	0	0	0	0	0	0	0	0	0	0	0	0	0	0	0	0
S3 Range 2 Q:	0	0	0	0	0	0	0	0	0	0	0	0	0	0	0	0	0
S3 Range 3 Q:	0	0	0	0	0	0	0	0	0	0	0	0	0	0	0	0	0
S3 Range 4 Q:	0	0	0	0	0	0	0	0	0	0	0	0	0	0	0	0	0
S3 Range 5 Q:	0	0	0	0	0	0	0	0	0	0	0	0	0	0	0	0	0
S3 Range 6 Q:	0	0	0	0	0	0	0	0	0	0	0	0	0	0	0	0	0
S3 Range 7 Q:	1035	1035	1035	1035	0	1035	1035	0	0	0	1035	1035	1035	0	1035	1035	894
S1 Range 1 Y:	0	0	0	0	0	0	0	0	0	0	0	0	0	0	0	0	0
S1 Range 2 Y:	0	0	0	0	0	0	0	0	0	0	0	0	0	0	0	0	0
S1 Range 3 Y:	0	0	0	0	0	0	0	0	0	0	0	0	8.32776e-13	0	0	0	0
S1 Range 4 Y:	1	0	1	0	0	1	1	1	0	1	1	1	1	1	0	0	1
S2 Range 1 Y:	0	0	0	0	0	0	0	0	0	0	0	0	0	0	0	0	0
S2 Range 2 Y:	0	0	0	0	0	0	0	0	0	0	0	0	0	0	0	0	0
S2 Range 3 Y:	0	0	0	0	0	0	0	0	0	0	0	0	0	0	0	0	0
S2 Range 4 Y:	1	1	1	0	1	1	1	0	1	1	1	1	1	1	1	1	1
S3 Range 1 Y:	0	0	0	0	0	0	0	0	0	0	0	0	0	0	0	0	0
S3 Range 2 Y:	0	0	0	0	0	0	0	0	0	0	0	0	0	0	0	0	0
S3 Range 3 Y:	0	0	0	0	0	0	0	0	0	0	0	0	0	0	0	0	0
S3 Range 4 Y:	0	0	0	0	0	0	0	0	0	0	0	0	0	0	0	0	0
S3 Range 5 Y:	0	0	0	0	0	0	0	0	0	0	0	0	0	0	0	0	0
S3 Range 6 Y:	0	0	0	0	0	0	0	0	0	0	0	0	0	0	0	0	0
S3 Range 7 Y:	1	1	1	1	0	1	1	0	0	0	1	1	1	0	1	1	1
Inventory Q:	780	939	1391	526	0	317	897	0	0	0	0	0	214	15	0	0	0
Shortage Q:	0	0	0	0	-618	0	0	-76	-1204	-1460	-954	-468	0	0	-29	0	0
Inventory Y:	1	1	1	1	0	1	1	0	0	0	0	0	1	1	0	0	0
Shortage Y:	0	0	0	0	1	0	0	1	1	1	1	1	0	0	1	0	0

## Sheet: Value - Single Obj Solution
	Period 1	Period 2	Period 3	Period 4	Period 5	Period 6	Period 7	Period 8	Period 9	Period 10	Period 11	Period 12	Period 13	Period 14	Period 15	Period 16	Period 17
S1 Range 1 Q:	0	0	0	0	0	0	0	0	0	0	0	0	0	0	0	0	0
S1 Range 2 Q:	0	0	0	0	0	0	0	0	0	0	0	0	0	0	0	0	0
S1 Range 3 Q:	0	0	0	0	0	0	0	0	0	0	0	0	0	0	0	0	0
S1 Range 4 Q:	723	0	723	0	0	723	723	723	0	723	723	723	723	723	723	0	723
S2 Range 1 Q:	0	0	0	0	0	0	0	0	0	0	0	0	0	0	0	0	0
S2 Range 2 Q:	0	0	0	0	0	0	0	0	0	0	0	0	0	0	0	0	0
S2 Range 3 Q:	0	569	0	0	569	0	0	0	569	569	0	0	0	569	0	463	0
S2 Range 4 Q:	759	0	759	0	0	759	759	0	0	0	759	759	759	0	759	0	759
S3 Range 1 Q:	0	0	0	0	0	0	0	0	0	0	0	0	0	0	0	0	0
S3 Range 2 Q:	0	0	0	0	0	0	0	0	0	0	0	0	0	0	0	0	0
S3 Range 3 Q:	0	0	0	0	0	0	0	0	0	0	0	0	0	0	0	0	0
S3 Range 4 Q:	0	0	0	0	0	0	0	0	0	0	0	0	0	0	0	0	0
S3 Range 5 Q:	0	0	0	0	0	0	0	0	0	0	0	0	0	0	0	0	0
S3 Range 6 Q:	0	0	0	0	0	0	0	0	0	0	0	0	0	0	0	0	0
S3 Range 7 Q:	1035	1035	1035	1035	0	1035	1035	0	0	0	1035	1035	1035	0	1035	1035	1035
S1 Range 1 Y:	0	0	0	0	0	0	0	0	0	0	0	0	0	0	0	0	0
S1 Range 2 Y:	0	0	0	0	0	0	0	0	0	0	0	0	0	0	0	0	0
S1 Range 3 Y:	0	0	0	0	0	0	0	0	0	0	0	0	0	0	0	0	0
S1 Range 4 Y:	1	0	1	0	0	1	1	1	0	1	1	1	1	1	1	0	1
S2 Range 1 Y:	0	0	0	0	0	0	0	0	0	0	0	0	0	0	0	0	0
S2 Range 2 Y:	0	0	0	0	0	0	0	0	0	0	0	0	0	0	0	0	0
S2 Range 3 Y:	0	1	0	0	1	0	0	0	1	1	0	0	0	1	0	1	0
S2 Range 4 Y:	1	0	1	0	0	1	1	0	0	0	1	1	1	0	1	0	1
S3 Range 1 Y:	0	0	0	0	0	0	0	0	0	0	0	0	0	0	0	0	0
S3 Range 2 Y:	0	0	0	0	0	0	0	0	0	0	0	0	0	0	0	0	0
S3 Range 3 Y:	0	0	0	0	0	0	0	0	0	0	0	0	0	0	0	0	0
S3 Range 4 Y:	0	0	0	0	0	0	0	0	0	0	0	0	0	0	0	0	0
S3 Range 5 Y:	0	0	0	0	0	0	0	0	0	0	0	0	0	0	0	0	0
S3 Range 6 Y:	0	0	0	0	0	0	0	0	0	0	0	0	0	0	0	0	0
S3 Range 7 Y:	1	1	1	1	0	1	1	0	0	0	1	1	1	0	1	1	1
Inventory Q:	780	749	1201	336	0	0	517	0	0	0	0	0	0	0	0	0	0
Shortage Q:	0	0	0	0	-998	-63	0	-456	-1774	-2220	-1714	-1228	-546	-935	-256	-510	0
Inventory Y:	1	1	1	1	0	0	1	0	0	0	0	0	0	0	0	0	0
Shortage Y:	0	0	0	0	1	1	0	1	1	1	1	1	1	1	1	1	0

## Sheet: Bi-Obj Solution
	Period 1	Period 2	Period 3	Period 4	Period 5	Period 6	Period 7	Period 8	Period 9	Period 10	Period 11	Period 12	Period 13	Period 14	Period 15	Period 16	Period 17
S1 Range 1 Q:	0	0	0	0	0	0	0	0	0	0	0	0	0	0	0	0	0
S1 Range 2 Q:	0	0	0	0	0	0	0	0	0	0	0	0	0	0	0	0	0
S1 Range 3 Q:	0	0	0	0	0	0	0	0	0	0	0	0	0	0	0	0	0
S1 Range 4 Q:	723	0	723	0	0	723	723	723	0	723	723	723	723	723	723	0	723
S2 Range 1 Q:	0	0	0	0	0	0	0	0	0	0	0	0	0	0	0	0	0
S2 Range 2 Q:	0	0	0	0	0	0	0	0	0	0	0	0	0	0	0	0	272
S2 Range 3 Q:	0	0	0	0	0	0	0	0	0	0	0	0	0	0	0	0	0
S2 Range 4 Q:	759	759	759	0	759	759	759	0	759	759	759	759	759	759	0	759	0
S3 Range 1 Q:	0	0	0	0	0	0	0	0	0	0	0	0	0	0	0	0	0
S3 Range 2 Q:	0	0	0	0	0	0	0	0	0	0	0	0	0	0	0	0	0
S3 Range 3 Q:	0	0	0	0	0	0	0	0	0	0	0	0	0	0	0	0	0
S3 Range 4 Q:	0	0	0	0	0	0	0	0	0	0	0	0	0	0	0	0	0
S3 Range 5 Q:	0	0	0	0	0	0	0	0	0	0	0	0	0	0	0	0	0
S3 Range 6 Q:	0	0	0	0	0	0	0	0	0	0	0	0	0	0	0	0	2.44416e-10
S3 Range 7 Q:	1035	1035	1035	1035	0	1035	1035	0	0	0	1035	1035	1035	0	1035	1035	1035
S1 Range 1 Y:	0	0	0	0	0	0	0	0	0	0	0	0	0	0	0	0	0
S1 Range 2 Y:	0	0	0	0	0	0	0	0	0	0	0	0	0	0	0	0	0
S1 Range 3 Y:	0	0	0	0	0	0	0	0	0	0	0	0	0	0	0	0	0
S1 Range 4 Y:	1	0	1	0	0	1	1	1	0	1	1	1	1	1	1	0	1
S2 Range 1 Y:	0	0	0	0	0	0	0	0	0	0	0	0	0	0	0	0	0
S2 Range 2 Y:	0	0	0	0	0	0	0	0	0	0	0	0	0	0	0	0	1
S2 Range 3 Y:	0	0	0	0	0	0	0	0	0	0	0	0	0	0	0	0	0
S2 Range 4 Y:	1	1	1	0	1	1	1	0	1	1	1	1	1	1	0	1	0
S3 Range 1 Y:	0	0	0	0	0	0	0	0	0	0	0	0	0	0	0	0	0
S3 Range 2 Y:	0	0	0	0	0	0	0	0	0	0	0	0	0	0	0	0	0
S3 Range 3 Y:	0	0	0	0	0	0	0	0	0	0	0	0	0	0	0	0	0
S3 Range 4 Y:	0	0	0	0	0	0	0	0	0	0	0	0	0	0	0	0	0
S3 Range 5 Y:	0	0	0	0	0	0	0	0	0	0	0	0	0	0	0	0	0
S3 Range 6 Y:	0	0	0	0	0	0	0	0	0	0	0	0	0	0	0	0	2.75553e-13
S3 Range 7 Y:	1	1	1	1	0	1	1	0	0	0	1	1	1	0	1	1	1
Inventory Q:	780	939	1391	526	0	317	897	0	0	0	0	0	214	15	-7.5815e-11	0	0
Shortage Q:	0	0	0	0	-618	0	0	-76	-1204	-1460	-954	-468	0	0	-65	-23	0
Inventory Y:	1	1	1	1	0	1	1	0	0	0	0	0	1	1	0	0	0
Shortage Y:	0	0	0	0	1	0	0	1	1	1	1	1	0	0	1	1	0

## Sheet: Optimal Values
TCP:	980150
TVP:	-12575.6
% variation (bi-obj using WCCM):	0.00109134

## Sheet: Exit Flags
Cost Obj:	1
Value Obj:	1
Bi-Obj:	1

## Sheet: Time & Size
CPU running time (sec):	1.17001
elapsed time (sec):	5.79873
No. of decision variables:	452
No. of constraints:	544
