# Supplementary material for: Datasets for supplier selection and order allocation with green criteria, all-unit quantity discounts and varying number of suppliers
Source: Data Brief. 2017 Jun 9;13:444–52. doi: 10.1016/j.dib.2017.06.018 (PMC5485863; doi:10.1016/j.dib.2017.06.018)
Supplement: Supplementary file 5 — Supplementary material Time analysis data [file mmc5.zip › Data_In_Brief/4.Time Analysis/254 R.xlsx]

## Sheet: Cost - Single Obj Solution
	Period 1	Period 2
S1 Range 1 Q:	0	0
S1 Range 2 Q:	0	0
S1 Range 3 Q:	0	0
S1 Range 4 Q:	0	0
S1 Range 5 Q:	0	0
S1 Range 6 Q:	0	0
S1 Range 7 Q:	916	916
S2 Range 1 Q:	0	0
S2 Range 2 Q:	0	0
S2 Range 3 Q:	0	0
S2 Range 4 Q:	539	539
S3 Range 1 Q:	0	0
S3 Range 2 Q:	0	289
S4 Range 1 Q:	0	0
S4 Range 2 Q:	307	307
S5 Range 1 Q:	0	0
S5 Range 2 Q:	0	0
S5 Range 3 Q:	536	536
S6 Range 1 Q:	0	0
S6 Range 2 Q:	0	0
S6 Range 3 Q:	0	0
S6 Range 4 Q:	667	667
S7 Range 1 Q:	0	0
S7 Range 2 Q:	0	0
S7 Range 3 Q:	443	443
S8 Range 1 Q:	0	0
S8 Range 2 Q:	0	0
S8 Range 3 Q:	557	557
S9 Range 1 Q:	0	0
S9 Range 2 Q:	0	0
S9 Range 3 Q:	0	0
S9 Range 4 Q:	0	0
S9 Range 5 Q:	0	0
S9 Range 6 Q:	0	0
S9 Range 7 Q:	986	986
S1 Range 1 Y:	0	0
S1 Range 2 Y:	0	0
S1 Range 3 Y:	0	0
S1 Range 4 Y:	0	0
S1 Range 5 Y:	0	0
S1 Range 6 Y:	0	0
S1 Range 7 Y:	1	1
S2 Range 1 Y:	0	0
S2 Range 2 Y:	0	0
S2 Range 3 Y:	0	0
S2 Range 4 Y:	1	1
S3 Range 1 Y:	0	0
S3 Range 2 Y:	0	1
S4 Range 1 Y:	0	0
S4 Range 2 Y:	1	1
S5 Range 1 Y:	0	0
S5 Range 2 Y:	0	0
S5 Range 3 Y:	1	1
S6 Range 1 Y:	0	0
S6 Range 2 Y:	0	0
S6 Range 3 Y:	0	0
S6 Range 4 Y:	1	1
S7 Range 1 Y:	0	0
S7 Range 2 Y:	0	0
S7 Range 3 Y:	1	1
S8 Range 1 Y:	0	0
S8 Range 2 Y:	0	0
S8 Range 3 Y:	1	1
S9 Range 1 Y:	0	0
S9 Range 2 Y:	0	0
S9 Range 3 Y:	0	0
S9 Range 4 Y:	0	0
S9 Range 5 Y:	0	0
S9 Range 6 Y:	0	0
S9 Range 7 Y:	1	1
Inventory Q:	0	0
Shortage Q:	-20	0
Inventory Y:	0	0
Shortage Y:	1	0

## Sheet: Value - Single Obj Solution
	Period 1	Period 2
S1 Range 1 Q:	0	0
S1 Range 2 Q:	0	0
S1 Range 3 Q:	0	0
S1 Range 4 Q:	0	0
S1 Range 5 Q:	0	0
S1 Range 6 Q:	0	0
S1 Range 7 Q:	916	916
S2 Range 1 Q:	0	0
S2 Range 2 Q:	0	0
S2 Range 3 Q:	0	0
S2 Range 4 Q:	539	539
S3 Range 1 Q:	103	186
S3 Range 2 Q:	0	0
S4 Range 1 Q:	0	0
S4 Range 2 Q:	307	307
S5 Range 1 Q:	0	0
S5 Range 2 Q:	0	0
S5 Range 3 Q:	536	536
S6 Range 1 Q:	0	0
S6 Range 2 Q:	0	0
S6 Range 3 Q:	0	0
S6 Range 4 Q:	667	667
S7 Range 1 Q:	0	0
S7 Range 2 Q:	0	0
S7 Range 3 Q:	443	443
S8 Range 1 Q:	0	0
S8 Range 2 Q:	0	0
S8 Range 3 Q:	557	557
S9 Range 1 Q:	0	0
S9 Range 2 Q:	0	0
S9 Range 3 Q:	0	0
S9 Range 4 Q:	0	0
S9 Range 5 Q:	0	0
S9 Range 6 Q:	0	0
S9 Range 7 Q:	986	986
S1 Range 1 Y:	0	0
S1 Range 2 Y:	0	0
S1 Range 3 Y:	0	0
S1 Range 4 Y:	0	0
S1 Range 5 Y:	0	0
S1 Range 6 Y:	0	0
S1 Range 7 Y:	1	1
S2 Range 1 Y:	0	0
S2 Range 2 Y:	0	0
S2 Range 3 Y:	0	0
S2 Range 4 Y:	1	1
S3 Range 1 Y:	1	1
S3 Range 2 Y:	0	0
S4 Range 1 Y:	0	0
S4 Range 2 Y:	1	1
S5 Range 1 Y:	0	0
S5 Range 2 Y:	0	0
S5 Range 3 Y:	1	1
S6 Range 1 Y:	0	0
S6 Range 2 Y:	0	0
S6 Range 3 Y:	0	0
S6 Range 4 Y:	1	1
S7 Range 1 Y:	0	0
S7 Range 2 Y:	0	0
S7 Range 3 Y:	1	1
S8 Range 1 Y:	0	0
S8 Range 2 Y:	0	0
S8 Range 3 Y:	1	1
S9 Range 1 Y:	0	0
S9 Range 2 Y:	0	0
S9 Range 3 Y:	0	0
S9 Range 4 Y:	0	0
S9 Range 5 Y:	0	0
S9 Range 6 Y:	0	0
S9 Range 7 Y:	1	1
Inventory Q:	83	1.73177e-09
Shortage Q:	0	-1.72961e-09
Inventory Y:	1	3.46354e-09
Shortage Y:	0	3.45922e-09

## Sheet: Bi-Obj Solution
	Period 1	Period 2
S1 Range 1 Q:	0	0
S1 Range 2 Q:	0	0
S1 Range 3 Q:	0	0
S1 Range 4 Q:	0	0
S1 Range 5 Q:	0	0
S1 Range 6 Q:	0	0
S1 Range 7 Q:	916	916
S2 Range 1 Q:	0	0
S2 Range 2 Q:	0	0
S2 Range 3 Q:	0	0
S2 Range 4 Q:	539	539
S3 Range 1 Q:	0	0
S3 Range 2 Q:	0	289
S4 Range 1 Q:	0	0
S4 Range 2 Q:	307	307
S5 Range 1 Q:	0	0
S5 Range 2 Q:	0	0
S5 Range 3 Q:	536	536
S6 Range 1 Q:	0	0
S6 Range 2 Q:	0	0
S6 Range 3 Q:	0	0
S6 Range 4 Q:	667	667
S7 Range 1 Q:	0	0
S7 Range 2 Q:	0	0
S7 Range 3 Q:	443	443
S8 Range 1 Q:	0	0
S8 Range 2 Q:	0	0
S8 Range 3 Q:	557	557
S9 Range 1 Q:	0	0
S9 Range 2 Q:	0	0
S9 Range 3 Q:	0	0
S9 Range 4 Q:	0	0
S9 Range 5 Q:	0	0
S9 Range 6 Q:	0	0
S9 Range 7 Q:	986	986
S1 Range 1 Y:	0	0
S1 Range 2 Y:	0	0
S1 Range 3 Y:	0	0
S1 Range 4 Y:	0	0
S1 Range 5 Y:	0	0
S1 Range 6 Y:	0	0
S1 Range 7 Y:	1	1
S2 Range 1 Y:	0	0
S2 Range 2 Y:	0	0
S2 Range 3 Y:	0	0
S2 Range 4 Y:	1	1
S3 Range 1 Y:	0	0
S3 Range 2 Y:	0	1
S4 Range 1 Y:	0	0
S4 Range 2 Y:	1	1
S5 Range 1 Y:	0	0
S5 Range 2 Y:	0	0
S5 Range 3 Y:	1	1
S6 Range 1 Y:	0	0
S6 Range 2 Y:	0	0
S6 Range 3 Y:	0	0
S6 Range 4 Y:	1	1
S7 Range 1 Y:	0	0
S7 Range 2 Y:	0	0
S7 Range 3 Y:	1	1
S8 Range 1 Y:	0	0
S8 Range 2 Y:	0	0
S8 Range 3 Y:	1	1
S9 Range 1 Y:	0	0
S9 Range 2 Y:	0	0
S9 Range 3 Y:	0	0
S9 Range 4 Y:	0	0
S9 Range 5 Y:	0	0
S9 Range 6 Y:	0	0
S9 Range 7 Y:	1	1
Inventory Q:	0	0
Shortage Q:	-20	0
Inventory Y:	0	0
Shortage Y:	1	0

## Sheet: Optimal Values
TCP:	309541
TVP:	-5892.68
% variation (bi-obj using WCCM):	6.93889e-18

## Sheet: Exit Flags
Cost Obj:	1
Value Obj:	1
Bi-Obj:	1

## Sheet: Time & Size
CPU running time (sec):	0.702004
elapsed time (sec):	5.01193
No. of decision variables:	148
No. of constraints:	174
