# Supplementary material for: Datasets for supplier selection and order allocation with green criteria, all-unit quantity discounts and varying number of suppliers
Source: Data Brief. 2017 Jun 9;13:444–52. doi: 10.1016/j.dib.2017.06.018 (PMC5485863; doi:10.1016/j.dib.2017.06.018)
Supplement: Supplementary file 5 — Supplementary material Time analysis data [file mmc5.zip › Data_In_Brief/4.Time Analysis/255 R.xlsx]

## Sheet: Cost - Single Obj Solution
	Period 1	Period 2	Period 3	Period 4	Period 5	Period 6	Period 7	Period 8	Period 9	Period 10
S1 Range 1 Q:	0	0	0	0	0	0	0	0	0	0
S1 Range 2 Q:	0	0	0	0	0	0	0	0	0	0
S1 Range 3 Q:	0	0	0	0	0	0	0	0	0	0
S1 Range 4 Q:	0	0	0	0	0	0	0	0	0	0
S1 Range 5 Q:	0	0	0	0	0	0	0	0	0	0
S1 Range 6 Q:	863	863	863	863	863	863	0	863	863	863
S2 Range 1 Q:	0	0	0	0	0	0	0	0	0	0
S2 Range 2 Q:	0	0	0	0	0	0	0	0	0	0
S2 Range 3 Q:	0	0	0	0	0	0	0	0	0	0
S2 Range 4 Q:	0	0	715	715	715	715	715	715	715	715
S3 Range 1 Q:	0	0	0	0	0	0	0	0	0	0
S3 Range 2 Q:	0	0	0	0	0	0	0	0	0	0
S3 Range 3 Q:	0	0	0	0	0	0	0	0	0	0
S3 Range 4 Q:	0	0	0	0	0	0	0	0	0	0
S3 Range 5 Q:	364	364	364	364	364	364	364	364	364	313
S1 Range 1 Y:	0	0	0	0	0	0	0	0	0	0
S1 Range 2 Y:	0	0	0	0	0	0	0	0	0	0
S1 Range 3 Y:	0	0	0	0	0	0	0	0	0	0
S1 Range 4 Y:	0	0	0	0	0	0	0	0	0	0
S1 Range 5 Y:	0	0	0	0	0	0	0	0	0	0
S1 Range 6 Y:	1	1	1	1	1	1	0	1	1	1
S2 Range 1 Y:	0	0	0	0	0	0	0	0	0	0
S2 Range 2 Y:	0	0	0	0	0	0	0	0	0	0
S2 Range 3 Y:	0	0	0	0	0	0	0	0	0	0
S2 Range 4 Y:	0	0	1	1	1	1	1	1	1	1
S3 Range 1 Y:	0	0	0	0	0	0	0	0	0	0
S3 Range 2 Y:	0	0	0	0	0	0	0	0	0	0
S3 Range 3 Y:	0	0	0	0	0	0	0	0	0	0
S3 Range 4 Y:	0	0	0	0	0	0	0	0	0	0
S3 Range 5 Y:	1	1	1	1	1	1	1	1	1	1
Inventory Q:	0	0	0	0	0	27	0	0	0	0
Shortage Q:	-277	-713	-299	-442	-277	0	-507	-622	-287	0
Inventory Y:	0	0	0	0	0	1	0	0	0	0
Shortage Y:	1	1	1	1	1	0	1	1	1	0

## Sheet: Value - Single Obj Solution
	Period 1	Period 2	Period 3	Period 4	Period 5	Period 6	Period 7	Period 8	Period 9	Period 10
S1 Range 1 Q:	0	0	0	0	0	0	0	0	0	0
S1 Range 2 Q:	0	0	0	0	0	0	0	0	0	0
S1 Range 3 Q:	0	0	0	0	0	0	0	0	0	0
S1 Range 4 Q:	0	0	0	0	0	0	0	0	0	0
S1 Range 5 Q:	0	0	0	0	0	0	0	0	0	0
S1 Range 6 Q:	863	863	863	863	863	863	0	863	863	863
S2 Range 1 Q:	0	0	0	0	0	0	0	0	0	0
S2 Range 2 Q:	0	0	0	0	0	0	0	0	0	0
S2 Range 3 Q:	0	0	0	0	0	0	0	0	0	0
S2 Range 4 Q:	0	0	715	715	715	715	664	715	715	715
S3 Range 1 Q:	0	0	0	0	0	0	0	0	0	0
S3 Range 2 Q:	0	0	0	0	0	0	0	0	0	0
S3 Range 3 Q:	0	0	0	0	0	0	0	0	0	0
S3 Range 4 Q:	0	0	0	0	0	0	0	0	0	0
S3 Range 5 Q:	364	364	364	364	364	364	364	364	364	364
S1 Range 1 Y:	0	0	0	0	0	0	0	0	0	0
S1 Range 2 Y:	0	0	0	0	0	0	0	0	0	0
S1 Range 3 Y:	0	0	0	0	0	0	0	0	0	0
S1 Range 4 Y:	0	0	0	0	0	0	0	0	0	0
S1 Range 5 Y:	0	0	0	0	0	0	0	0	0	0
S1 Range 6 Y:	1	1	1	1	1	1	0	1	1	1
S2 Range 1 Y:	0	0	0	0	0	0	0	0	0	0
S2 Range 2 Y:	0	0	0	0	0	0	0	0	0	0
S2 Range 3 Y:	0	0	0	0	0	0	0	0	0	0
S2 Range 4 Y:	0	0	1	1	1	1	1	1	1	1
S3 Range 1 Y:	0	0	0	0	0	0	0	0	0	0
S3 Range 2 Y:	0	0	0	0	0	0	0	0	0	0
S3 Range 3 Y:	0	0	0	0	0	0	0	0	0	0
S3 Range 4 Y:	0	0	0	0	0	0	0	0	0	0
S3 Range 5 Y:	1	1	1	1	1	1	1	1	1	1
Inventory Q:	0	4.47231e-09	0	0	0	27	0	0	-2.42581e-08	1.13621e-09
Shortage Q:	-277	-713	-299	-442	-277	0	-558	-673	-338	-1.13784e-09
Inventory Y:	0	2.61906e-13	0	0	0	1	0	0	-1.4206e-12	2.27243e-09
Shortage Y:	1	1	1	1	1	0	1	1	1	0

## Sheet: Bi-Obj Solution
	Period 1	Period 2	Period 3	Period 4	Period 5	Period 6	Period 7	Period 8	Period 9	Period 10
S1 Range 1 Q:	0	0	0	0	0	0	0	0	0	0
S1 Range 2 Q:	0	0	0	0	0	0	0	0	0	0
S1 Range 3 Q:	0	0	0	0	0	0	0	0	0	0
S1 Range 4 Q:	0	0	0	0	0	0	0	0	0	0
S1 Range 5 Q:	0	0	0	0	0	0	0	0	0	0
S1 Range 6 Q:	863	863	863	863	863	863	0	863	863	863
S2 Range 1 Q:	0	0	0	0	0	0	0	0	0	0
S2 Range 2 Q:	0	0	0	0	0	0	0	0	0	0
S2 Range 3 Q:	0	0	0	0	0	0	0	0	0	0
S2 Range 4 Q:	0	0	715	715	715	715	715	715	715	664
S3 Range 1 Q:	0	0	0	0	0	0	0	0	0	0
S3 Range 2 Q:	0	0	0	0	0	0	0	0	0	0
S3 Range 3 Q:	0	0	0	0	0	0	0	0	0	0
S3 Range 4 Q:	0	0	0	0	0	0	0	0	0	0
S3 Range 5 Q:	364	364	364	364	364	364	364	364	364	364
S1 Range 1 Y:	0	0	0	0	0	0	0	0	0	0
S1 Range 2 Y:	0	0	0	0	0	0	0	0	0	0
S1 Range 3 Y:	0	0	0	0	0	0	0	0	0	0
S1 Range 4 Y:	0	0	0	0	0	0	0	0	0	0
S1 Range 5 Y:	0	0	0	0	0	0	0	0	0	0
S1 Range 6 Y:	1	1	1	1	1	1	0	1	1	1
S2 Range 1 Y:	0	0	0	0	0	0	0	0	0	0
S2 Range 2 Y:	0	0	0	0	0	0	0	0	0	0
S2 Range 3 Y:	0	0	0	0	0	0	0	0	0	0
S2 Range 4 Y:	0	0	1	1	1	1	1	1	1	1
S3 Range 1 Y:	0	0	0	0	0	0	0	0	0	0
S3 Range 2 Y:	0	0	0	0	0	0	0	0	0	0
S3 Range 3 Y:	0	0	0	0	0	0	0	0	0	0
S3 Range 4 Y:	0	0	0	0	0	0	0	0	0	0
S3 Range 5 Y:	1	1	1	1	1	1	1	1	1	1
Inventory Q:	0	0	0	0	0	27	0	0	0	0
Shortage Q:	-277	-713	-299	-442	-277	0	-507	-622	-287	0
Inventory Y:	0	0	0	0	0	1	0	0	0	0
Shortage Y:	1	1	1	1	1	0	1	1	1	0

## Sheet: Optimal Values
TCP:	556628
TVP:	-9276.69
% variation (bi-obj using WCCM):	0.000573116

## Sheet: Exit Flags
Cost Obj:	1
Value Obj:	1
Bi-Obj:	1

## Sheet: Time & Size
CPU running time (sec):	0.826805
elapsed time (sec):	5.05396
No. of decision variables:	312
No. of constraints:	371
