# Supplementary material for: Datasets for supplier selection and order allocation with green criteria, all-unit quantity discounts and varying number of suppliers
Source: Data Brief. 2017 Jun 9;13:444–52. doi: 10.1016/j.dib.2017.06.018 (PMC5485863; doi:10.1016/j.dib.2017.06.018)
Supplement: Supplementary file 5 — Supplementary material Time analysis data [file mmc5.zip › Data_In_Brief/4.Time Analysis/256 R.xlsx]

## Sheet: Cost - Single Obj Solution
	Period 1	Period 2	Period 3
S1 Range 1 Q:	0	0	0
S1 Range 2 Q:	0	0	0
S1 Range 3 Q:	0	0	0
S1 Range 4 Q:	0	0	0
S1 Range 5 Q:	0	0	-2.91664e-10
S1 Range 6 Q:	0	0	0
S1 Range 7 Q:	762	762	762
S2 Range 1 Q:	0	0	0
S2 Range 2 Q:	0	0	0
S2 Range 3 Q:	0	0	0
S2 Range 4 Q:	0	0	0
S2 Range 5 Q:	0	0	0
S2 Range 6 Q:	737	0	737
S3 Range 1 Q:	0	0	0
S3 Range 2 Q:	0	0	0
S3 Range 3 Q:	0	0	0
S3 Range 4 Q:	671	0	671
S4 Range 1 Q:	0	0	52
S4 Range 2 Q:	0	0	0
S4 Range 3 Q:	461	461	0
S1 Range 1 Y:	0	0	0
S1 Range 2 Y:	0	0	0
S1 Range 3 Y:	0	0	0
S1 Range 4 Y:	0	0	0
S1 Range 5 Y:	0	0	-5.36148e-13
S1 Range 6 Y:	0	0	0
S1 Range 7 Y:	1	1	1
S2 Range 1 Y:	0	0	0
S2 Range 2 Y:	0	0	0
S2 Range 3 Y:	0	0	0
S2 Range 4 Y:	0	0	0
S2 Range 5 Y:	0	0	0
S2 Range 6 Y:	1	0	1
S3 Range 1 Y:	0	0	0
S3 Range 2 Y:	0	0	0
S3 Range 3 Y:	0	0	0
S3 Range 4 Y:	1	0	1
S4 Range 1 Y:	0	0	1
S4 Range 2 Y:	0	0	1.32589e-12
S4 Range 3 Y:	1	1	0
Inventory Q:	614	0	0
Shortage Q:	0	-164	0
Inventory Y:	1	0	0
Shortage Y:	0	1	0

## Sheet: Value - Single Obj Solution
	Period 1	Period 2	Period 3
S1 Range 1 Q:	0	0	0
S1 Range 2 Q:	0	0	0
S1 Range 3 Q:	0	0	0
S1 Range 4 Q:	0	435	0
S1 Range 5 Q:	0	0	0
S1 Range 6 Q:	0	0	0
S1 Range 7 Q:	762	0	680
S2 Range 1 Q:	0	0	0
S2 Range 2 Q:	0	0	0
S2 Range 3 Q:	0	0	0
S2 Range 4 Q:	0	0	0
S2 Range 5 Q:	0	0	0
S2 Range 6 Q:	737	0	737
S3 Range 1 Q:	0	0	0
S3 Range 2 Q:	0	0	0
S3 Range 3 Q:	0	0	0
S3 Range 4 Q:	671	0	671
S4 Range 1 Q:	0	0	0
S4 Range 2 Q:	0	0	0
S4 Range 3 Q:	461	461	461
S1 Range 1 Y:	0	0	0
S1 Range 2 Y:	0	0	0
S1 Range 3 Y:	0	0	0
S1 Range 4 Y:	0	1	0
S1 Range 5 Y:	0	0	0
S1 Range 6 Y:	0	0	0
S1 Range 7 Y:	1	0	1
S2 Range 1 Y:	0	0	0
S2 Range 2 Y:	0	0	0
S2 Range 3 Y:	0	0	0
S2 Range 4 Y:	0	0	0
S2 Range 5 Y:	0	0	0
S2 Range 6 Y:	1	0	1
S3 Range 1 Y:	0	0	0
S3 Range 2 Y:	0	0	0
S3 Range 3 Y:	0	0	0
S3 Range 4 Y:	1	0	1
S4 Range 1 Y:	0	0	0
S4 Range 2 Y:	0	0	0
S4 Range 3 Y:	1	1	1
Inventory Q:	614	0	0
Shortage Q:	-3.00778e-09	-491	0
Inventory Y:	1	0	0
Shortage Y:	4.95044e-13	1	0

## Sheet: Bi-Obj Solution
	Period 1	Period 2	Period 3
S1 Range 1 Q:	0	0	0
S1 Range 2 Q:	0	0	0
S1 Range 3 Q:	0	0	0
S1 Range 4 Q:	0	0	1.26472e-10
S1 Range 5 Q:	0	0	0
S1 Range 6 Q:	-2.30261e-10	0	0
S1 Range 7 Q:	762	762	762
S2 Range 1 Q:	0	0	0
S2 Range 2 Q:	0	0	0
S2 Range 3 Q:	0	0	0
S2 Range 4 Q:	0	0	0
S2 Range 5 Q:	0	0	0
S2 Range 6 Q:	737	0	737
S3 Range 1 Q:	0	0	0
S3 Range 2 Q:	0	0	0
S3 Range 3 Q:	0	0	0
S3 Range 4 Q:	671	0	671
S4 Range 1 Q:	0	0	52
S4 Range 2 Q:	0	0	0
S4 Range 3 Q:	461	461	0
S1 Range 1 Y:	0	0	0
S1 Range 2 Y:	0	0	0
S1 Range 3 Y:	0	0	0
S1 Range 4 Y:	0	0	2.9074e-13
S1 Range 5 Y:	0	0	0
S1 Range 6 Y:	-3.5262e-13	0	0
S1 Range 7 Y:	1	1	1
S2 Range 1 Y:	0	0	0
S2 Range 2 Y:	0	0	0
S2 Range 3 Y:	0	0	0
S2 Range 4 Y:	0	0	0
S2 Range 5 Y:	0	0	0
S2 Range 6 Y:	1	0	1
S3 Range 1 Y:	0	0	0
S3 Range 2 Y:	0	0	0
S3 Range 3 Y:	0	0	0
S3 Range 4 Y:	1	0	1
S4 Range 1 Y:	0	0	1
S4 Range 2 Y:	0	0	0
S4 Range 3 Y:	1	1	0
Inventory Q:	614	0	0
Shortage Q:	0	-164	0
Inventory Y:	1	0	0
Shortage Y:	0	1	0

## Sheet: Optimal Values
TCP:	183046
TVP:	-3081.07
% variation (bi-obj using WCCM):	0.00289635

## Sheet: Exit Flags
Cost Obj:	1
Value Obj:	1
Bi-Obj:	1

## Sheet: Time & Size
CPU running time (sec):	0.655204
elapsed time (sec):	4.89071
No. of decision variables:	112
No. of constraints:	133
