# Supplementary material for: Datasets for supplier selection and order allocation with green criteria, all-unit quantity discounts and varying number of suppliers
Source: Data Brief. 2017 Jun 9;13:444–52. doi: 10.1016/j.dib.2017.06.018 (PMC5485863; doi:10.1016/j.dib.2017.06.018)
Supplement: Supplementary file 5 — Supplementary material Time analysis data [file mmc5.zip › Data_In_Brief/4.Time Analysis/257 R.xlsx]

## Sheet: Cost - Single Obj Solution
	Period 1	Period 2	Period 3	Period 4	Period 5	Period 6	Period 7	Period 8
S1 Range 1 Q:	0	0	0	0	0	0	0	0
S1 Range 2 Q:	0	0	0	0	0	0	0	0
S1 Range 3 Q:	0	0	0	0	0	0	0	0
S1 Range 4 Q:	0	787	591	663	787	0	787	0
S2 Range 1 Q:	0	0	0	0	0	0	0	0
S2 Range 2 Q:	0	0	0	0	0	0	0	0
S2 Range 3 Q:	0	0	0	0	0	0	0	0
S2 Range 4 Q:	0	0	0	0	0	0	0	0
S2 Range 5 Q:	0	0	0	0	0	0	0	0
S2 Range 6 Q:	0	0	0	0	0	0	0	0
S2 Range 7 Q:	1049	1049	1049	1049	0	1049	1049	0
S3 Range 1 Q:	0	0	0	0	0	0	0	0
S3 Range 2 Q:	0	0	0	0	0	0	0	0
S3 Range 3 Q:	0	0	0	0	0	0	0	0
S3 Range 4 Q:	0	0	0	0	0	0	0	0
S3 Range 5 Q:	0	0	0	0	0	0	0	0
S3 Range 6 Q:	0	0	0	0	0	0	0	0
S3 Range 7 Q:	935	0	0	993	0	993	993	993
S1 Range 1 Y:	0	0	0	0	0	0	0	0
S1 Range 2 Y:	0	0	0	0	0	0	0	0
S1 Range 3 Y:	0	0	0	0	0	0	0	0
S1 Range 4 Y:	0	1	1	1	1	0	1	0
S2 Range 1 Y:	0	0	0	0	0	0	0	0
S2 Range 2 Y:	0	0	0	0	0	0	0	0
S2 Range 3 Y:	0	0	0	0	0	0	0	0
S2 Range 4 Y:	0	0	0	0	0	0	0	0
S2 Range 5 Y:	0	0	0	0	0	0	0	0
S2 Range 6 Y:	0	0	0	0	0	0	0	0
S2 Range 7 Y:	1	1	1	1	0	1	1	0
S3 Range 1 Y:	0	0	0	0	0	0	0	0
S3 Range 2 Y:	0	0	0	0	0	0	0	0
S3 Range 3 Y:	0	0	0	0	0	0	0	0
S3 Range 4 Y:	0	0	0	0	0	0	0	0
S3 Range 5 Y:	0	0	0	0	0	0	0	0
S3 Range 6 Y:	0	0	0	0	0	0	0	0
S3 Range 7 Y:	1	0	0	1	0	1	1	1
Inventory Q:	2	0	137	1108	250	264	1029	0
Shortage Q:	0	0	0	0	0	0	0	0
Inventory Y:	1	0	1	1	1	1	1	0
Shortage Y:	0	0	0	0	0	0	0	0

## Sheet: Value - Single Obj Solution
	Period 1	Period 2	Period 3	Period 4	Period 5	Period 6	Period 7	Period 8
S1 Range 1 Q:	0	0	0	0	0	0	0	0
S1 Range 2 Q:	393	0	0	0	0	0	0	0
S1 Range 3 Q:	0	0	590	0	0	0	0	0
S1 Range 4 Q:	0	591	0	787	605	0	591	0
S2 Range 1 Q:	0	0	0	0	0	0	0	0
S2 Range 2 Q:	0	0	0	0	0	0	0	0
S2 Range 3 Q:	0	0	0	0	0	0	0	0
S2 Range 4 Q:	0	0	0	0	0	0	0	0
S2 Range 5 Q:	0	0	0	0	0	0	0	0
S2 Range 6 Q:	0	0	0	0	0	0	0	0
S2 Range 7 Q:	1049	1049	1049	1049	0	1049	1049	0
S3 Range 1 Q:	0	0	0	0	0	0	0	0
S3 Range 2 Q:	0	0	0	0	0	0	0	0
S3 Range 3 Q:	0	0	0	0	0	0	0	0
S3 Range 4 Q:	0	0	0	0	0	0	0	0
S3 Range 5 Q:	0	0	0	0	0	0	0	0
S3 Range 6 Q:	0	0	0	0	0	0	0	0
S3 Range 7 Q:	993	0	0	993	0	993	993	993
S1 Range 1 Y:	0	0	0	0	0	0	0	0
S1 Range 2 Y:	1	0	0	0	0	0	0	0
S1 Range 3 Y:	0	0	1	0	0	0	0	0
S1 Range 4 Y:	0	1	0	1	1	0	1	0
S2 Range 1 Y:	0	0	0	0	0	0	0	0
S2 Range 2 Y:	0	0	0	0	0	0	0	0
S2 Range 3 Y:	0	0	0	0	0	0	0	0
S2 Range 4 Y:	0	0	0	0	0	0	0	0
S2 Range 5 Y:	0	0	0	0	0	0	0	0
S2 Range 6 Y:	0	0	0	0	0	0	0	0
S2 Range 7 Y:	1	1	1	1	0	1	1	0
S3 Range 1 Y:	0	0	0	0	0	0	0	0
S3 Range 2 Y:	0	0	0	0	0	0	0	0
S3 Range 3 Y:	0	0	0	0	0	0	0	0
S3 Range 4 Y:	0	0	0	0	0	0	0	0
S3 Range 5 Y:	0	0	0	0	0	0	0	0
S3 Range 6 Y:	0	0	0	0	0	0	0	0
S3 Range 7 Y:	1	0	0	1	0	1	1	1
Inventory Q:	453	255	391	1486	446	460	1029	0
Shortage Q:	0	0	0	0	0	0	0	0
Inventory Y:	1	1	1	1	1	1	1	0
Shortage Y:	0	0	0	0	0	0	0	0

## Sheet: Bi-Obj Solution
	Period 1	Period 2	Period 3	Period 4	Period 5	Period 6	Period 7	Period 8
S1 Range 1 Q:	0	0	0	0	0	0	0	0
S1 Range 2 Q:	0	0	0	0	0	0	0	0
S1 Range 3 Q:	0	0	0	0	0	0	0	0
S1 Range 4 Q:	0	729	591	663	787	0	787	0
S2 Range 1 Q:	0	0	0	0	0	0	0	0
S2 Range 2 Q:	0	0	0	0	0	0	0	0
S2 Range 3 Q:	0	0	0	0	0	0	0	0
S2 Range 4 Q:	0	0	0	0	0	0	0	0
S2 Range 5 Q:	0	0	0	0	0	0	0	0
S2 Range 6 Q:	0	0	0	0	0	0	0	0
S2 Range 7 Q:	1049	1049	1049	1049	0	1049	1049	0
S3 Range 1 Q:	0	0	0	0	0	0	0	0
S3 Range 2 Q:	0	0	0	0	0	0	0	0
S3 Range 3 Q:	0	0	0	0	0	0	0	0
S3 Range 4 Q:	0	0	0	0	0	0	0	0
S3 Range 5 Q:	0	0	0	0	0	0	0	0
S3 Range 6 Q:	0	0	0	0	0	0	0	0
S3 Range 7 Q:	993	0	0	993	0	993	993	993
S1 Range 1 Y:	0	0	0	0	0	0	0	0
S1 Range 2 Y:	0	0	0	0	0	0	0	0
S1 Range 3 Y:	0	0	0	0	0	0	0	0
S1 Range 4 Y:	0	1	1	1	1	0	1	0
S2 Range 1 Y:	0	0	0	0	0	0	0	0
S2 Range 2 Y:	0	0	0	0	0	0	0	0
S2 Range 3 Y:	0	0	0	0	0	0	0	0
S2 Range 4 Y:	0	0	0	0	0	0	0	0
S2 Range 5 Y:	0	0	0	0	0	0	0	0
S2 Range 6 Y:	0	0	0	0	0	0	0	0
S2 Range 7 Y:	1	1	1	1	0	1	1	0
S3 Range 1 Y:	0	0	0	0	0	0	0	0
S3 Range 2 Y:	0	0	0	0	0	0	0	0
S3 Range 3 Y:	0	0	0	0	0	0	0	0
S3 Range 4 Y:	0	0	0	0	0	0	0	0
S3 Range 5 Y:	0	0	0	0	0	0	0	0
S3 Range 6 Y:	0	0	0	0	0	0	0	0
S3 Range 7 Y:	1	0	0	1	0	1	1	1
Inventory Q:	60	0	137	1108	250	264	1029	0
Shortage Q:	0	0	0	0	0	0	0	0
Inventory Y:	1	0	1	1	1	1	1	0
Shortage Y:	0	0	0	0	0	0	0	0

## Sheet: Optimal Values
TCP:	411496
TVP:	-4605.92
% variation (bi-obj using WCCM):	0.000673873

## Sheet: Exit Flags
Cost Obj:	1
Value Obj:	1
Bi-Obj:	1

## Sheet: Time & Size
CPU running time (sec):	0.670804
elapsed time (sec):	5.21863
No. of decision variables:	234
No. of constraints:	277
