# Supplementary material for: Datasets for supplier selection and order allocation with green criteria, all-unit quantity discounts and varying number of suppliers
Source: Data Brief. 2017 Jun 9;13:444–52. doi: 10.1016/j.dib.2017.06.018 (PMC5485863; doi:10.1016/j.dib.2017.06.018)
Supplement: Supplementary file 5 — Supplementary material Time analysis data [file mmc5.zip › Data_In_Brief/4.Time Analysis/26 R.xlsx]

## Sheet: Cost - Single Obj Solution
	Period 1	Period 2	Period 3	Period 4
S1 Range 1 Q:	0	0	0	0
S1 Range 2 Q:	0	0	0	0
S1 Range 3 Q:	0	0	0	0
S1 Range 4 Q:	0	0	0	0
S1 Range 5 Q:	0	0	0	0
S1 Range 6 Q:	977	977	977	977
S2 Range 1 Q:	0	0	0	0
S2 Range 2 Q:	0	539	334	0
S3 Range 1 Q:	0	0	0	0
S3 Range 2 Q:	0	0	0	0
S3 Range 3 Q:	0	0	0	0
S3 Range 4 Q:	0	0	0	0
S3 Range 5 Q:	0	0	0	0
S3 Range 6 Q:	1355	1355	1355	1355
S4 Range 1 Q:	0	0	0	0
S4 Range 2 Q:	0	0	0	0
S4 Range 3 Q:	0	0	0	0
S4 Range 4 Q:	0	0	0	0
S4 Range 5 Q:	1314	1314	1314	1314
S5 Range 1 Q:	0	0	0	0
S5 Range 2 Q:	0	0	0	0
S5 Range 3 Q:	0	0	0	0
S6 Range 1 Q:	0	0	0	0
S6 Range 2 Q:	0	0	0	0
S6 Range 3 Q:	0	0	0	0
S6 Range 4 Q:	0	0	0	0
S6 Range 5 Q:	0	0	0	0
S6 Range 6 Q:	900	0	0	0
S7 Range 1 Q:	0	0	0	0
S7 Range 2 Q:	0	0	0	0
S7 Range 3 Q:	0	0	0	0
S7 Range 4 Q:	0	0	0	0
S7 Range 5 Q:	909	909	909	909
S8 Range 1 Q:	0	0	0	0
S8 Range 2 Q:	0	0	0	0
S8 Range 3 Q:	0	0	0	0
S9 Range 1 Q:	0	0	0	0
S9 Range 2 Q:	0	0	0	0
S9 Range 3 Q:	0	0	0	0
S9 Range 4 Q:	0	0	0	0
S9 Range 5 Q:	0	0	0	0
S9 Range 6 Q:	1763	0	1763	1763
S10 Range 1 Q:	0	0	0	0
S10 Range 2 Q:	0	0	0	0
S10 Range 3 Q:	0	0	0	0
S10 Range 4 Q:	0	0	0	0
S10 Range 5 Q:	0	0	0	0
S10 Range 6 Q:	0	1721	0	0
S11 Range 1 Q:	0	0	0	0
S11 Range 2 Q:	0	0	0	0
S11 Range 3 Q:	494	0	0	0
S12 Range 1 Q:	0	0	0	0
S12 Range 2 Q:	0	0	0	0
S12 Range 3 Q:	0	0	0	0
S12 Range 4 Q:	0	0	0	0
S12 Range 5 Q:	0	0	0	0
S12 Range 6 Q:	0	0	611	611
S13 Range 1 Q:	0	0	0	0
S13 Range 2 Q:	0	0	0	0
S13 Range 3 Q:	0	0	0	0
S13 Range 4 Q:	0	0	0	0
S13 Range 5 Q:	0	0	0	0
S13 Range 6 Q:	1691	0	1691	1691
S14 Range 1 Q:	0	0	0	0
S14 Range 2 Q:	0	0	0	0
S14 Range 3 Q:	0	0	0	0
S14 Range 4 Q:	0	0	0	0
S1 Range 1 Y:	0	0	0	0
S1 Range 2 Y:	0	0	0	0
S1 Range 3 Y:	0	0	0	0
S1 Range 4 Y:	0	0	0	0
S1 Range 5 Y:	0	0	0	0
S1 Range 6 Y:	1	1	1	1
S2 Range 1 Y:	0	0	0	0
S2 Range 2 Y:	0	1	1	0
S3 Range 1 Y:	0	0	0	0
S3 Range 2 Y:	0	0	0	0
S3 Range 3 Y:	0	0	0	0
S3 Range 4 Y:	0	0	0	0
S3 Range 5 Y:	0	0	0	0
S3 Range 6 Y:	1	1	1	1
S4 Range 1 Y:	0	0	0	0
S4 Range 2 Y:	0	0	0	0
S4 Range 3 Y:	0	0	0	0
S4 Range 4 Y:	0	0	0	0
S4 Range 5 Y:	1	1	1	1
S5 Range 1 Y:	0	0	0	0
S5 Range 2 Y:	0	0	0	0
S5 Range 3 Y:	0	0	0	0
S6 Range 1 Y:	0	0	0	0
S6 Range 2 Y:	0	0	0	0
S6 Range 3 Y:	0	0	0	0
S6 Range 4 Y:	0	0	0	0
S6 Range 5 Y:	0	0	0	0
S6 Range 6 Y:	1	0	0	0
S7 Range 1 Y:	0	0	0	0
S7 Range 2 Y:	0	0	0	0
S7 Range 3 Y:	0	0	0	0
S7 Range 4 Y:	0	0	0	0
S7 Range 5 Y:	1	1	1	1
S8 Range 1 Y:	0	0	0	0
S8 Range 2 Y:	0	0	0	0
S8 Range 3 Y:	0	0	0	0
S9 Range 1 Y:	0	0	0	0
S9 Range 2 Y:	0	0	0	0
S9 Range 3 Y:	0	0	0	0
S9 Range 4 Y:	0	0	0	0
S9 Range 5 Y:	0	0	0	0
S9 Range 6 Y:	1	0	1	1
S10 Range 1 Y:	0	0	0	0
S10 Range 2 Y:	0	0	0	0
S10 Range 3 Y:	0	0	0	0
S10 Range 4 Y:	0	0	0	0
S10 Range 5 Y:	0	0	0	0
S10 Range 6 Y:	0	1	0	0
S11 Range 1 Y:	0	0	0	0
S11 Range 2 Y:	0	0	0	0
S11 Range 3 Y:	1	0	0	0
S12 Range 1 Y:	0	0	0	0
S12 Range 2 Y:	0	0	0	0
S12 Range 3 Y:	0	0	0	0
S12 Range 4 Y:	0	0	0	0
S12 Range 5 Y:	0	0	0	0
S12 Range 6 Y:	0	0	1	1
S13 Range 1 Y:	0	0	0	0
S13 Range 2 Y:	0	0	0	0
S13 Range 3 Y:	0	0	0	0
S13 Range 4 Y:	0	0	0	0
S13 Range 5 Y:	0	0	0	0
S13 Range 6 Y:	1	0	1	1
S14 Range 1 Y:	0	0	0	0
S14 Range 2 Y:	0	0	0	0
S14 Range 3 Y:	0	0	0	0
S14 Range 4 Y:	0	0	0	0
Inventory Q:	4666	0	222	0
Shortage Q:	0	0	0	0
Inventory Y:	1	0	1	0
Shortage Y:	0	0	0	0

## Sheet: Value - Single Obj Solution
	Period 1	Period 2	Period 3	Period 4
S1 Range 1 Q:	0	0	0	0
S1 Range 2 Q:	0	0	0	0
S1 Range 3 Q:	0	0	0	0
S1 Range 4 Q:	0	0	0	0
S1 Range 5 Q:	0	0	0	0
S1 Range 6 Q:	977	977	977	977
S2 Range 1 Q:	0	0	0	0
S2 Range 2 Q:	0	0	0	0
S3 Range 1 Q:	0	0	0	0
S3 Range 2 Q:	0	0	0	0
S3 Range 3 Q:	0	0	0	0
S3 Range 4 Q:	0	0	0	0
S3 Range 5 Q:	0	0	0	0
S3 Range 6 Q:	1355	1355	1355	1355
S4 Range 1 Q:	0	0	0	0
S4 Range 2 Q:	0	0	0	0
S4 Range 3 Q:	0	0	0	0
S4 Range 4 Q:	0	0	0	0
S4 Range 5 Q:	0	0	0	0
S5 Range 1 Q:	0	0	0	0
S5 Range 2 Q:	0	0	0	0
S5 Range 3 Q:	0	0	776	776
S6 Range 1 Q:	0	0	0	0
S6 Range 2 Q:	0	0	0	0
S6 Range 3 Q:	0	0	0	0
S6 Range 4 Q:	0	0	0	0
S6 Range 5 Q:	0	0	0	0
S6 Range 6 Q:	0	0	0	0
S7 Range 1 Q:	0	0	0	0
S7 Range 2 Q:	0	0	0	0
S7 Range 3 Q:	0	0	0	0
S7 Range 4 Q:	0	0	0	0
S7 Range 5 Q:	909	909	909	909
S8 Range 1 Q:	0	0	0	0
S8 Range 2 Q:	0	0	0	0
S8 Range 3 Q:	824	0	824	824
S9 Range 1 Q:	0	0	0	0
S9 Range 2 Q:	0	0	0	0
S9 Range 3 Q:	0	0	0	0
S9 Range 4 Q:	1175	0	0	1175
S9 Range 5 Q:	0	0	1275	0
S9 Range 6 Q:	0	0	0	0
S10 Range 1 Q:	0	0	0	0
S10 Range 2 Q:	0	0	0	0
S10 Range 3 Q:	0	0	0	0
S10 Range 4 Q:	0	0	0	0
S10 Range 5 Q:	0	0	0	0
S10 Range 6 Q:	1721	1721	1721	1721
S11 Range 1 Q:	0	0	0	0
S11 Range 2 Q:	0	0	0	0
S11 Range 3 Q:	0	0	0	0
S12 Range 1 Q:	0	0	0	0
S12 Range 2 Q:	0	0	0	0
S12 Range 3 Q:	0	0	0	0
S12 Range 4 Q:	0	0	0	0
S12 Range 5 Q:	0	0	0	0
S12 Range 6 Q:	0	0	611	611
S13 Range 1 Q:	0	0	0	0
S13 Range 2 Q:	0	0	0	0
S13 Range 3 Q:	0	0	0	0
S13 Range 4 Q:	0	0	0	0
S13 Range 5 Q:	0	0	0	0
S13 Range 6 Q:	1691	0	1691	1691
S14 Range 1 Q:	0	0	0	0
S14 Range 2 Q:	0	0	0	0
S14 Range 3 Q:	0	0	0	0
S14 Range 4 Q:	0	0	0	0
S1 Range 1 Y:	0	0	0	0
S1 Range 2 Y:	0	0	0	0
S1 Range 3 Y:	0	0	0	0
S1 Range 4 Y:	0	0	0	0
S1 Range 5 Y:	0	0	0	0
S1 Range 6 Y:	1	1	1	1
S2 Range 1 Y:	0	0	0	0
S2 Range 2 Y:	0	0	0	0
S3 Range 1 Y:	0	0	0	0
S3 Range 2 Y:	0	0	0	0
S3 Range 3 Y:	0	0	0	0
S3 Range 4 Y:	0	0	0	0
S3 Range 5 Y:	0	0	0	0
S3 Range 6 Y:	1	1	1	1
S4 Range 1 Y:	0	0	0	0
S4 Range 2 Y:	0	0	0	0
S4 Range 3 Y:	0	0	0	0
S4 Range 4 Y:	0	0	0	0
S4 Range 5 Y:	0	0	0	0
S5 Range 1 Y:	0	0	0	0
S5 Range 2 Y:	0	0	0	0
S5 Range 3 Y:	0	0	1	1
S6 Range 1 Y:	0	0	0	0
S6 Range 2 Y:	0	0	0	0
S6 Range 3 Y:	0	0	0	0
S6 Range 4 Y:	0	0	0	0
S6 Range 5 Y:	0	0	0	0
S6 Range 6 Y:	0	0	0	0
S7 Range 1 Y:	0	0	0	0
S7 Range 2 Y:	0	0	0	0
S7 Range 3 Y:	0	0	0	0
S7 Range 4 Y:	0	0	0	0
S7 Range 5 Y:	1	1	1	1
S8 Range 1 Y:	0	0	0	0
S8 Range 2 Y:	0	0	0	0
S8 Range 3 Y:	1	0	1	1
S9 Range 1 Y:	0	0	0	0
S9 Range 2 Y:	0	0	0	0
S9 Range 3 Y:	0	0	0	0
S9 Range 4 Y:	1	0	0	1
S9 Range 5 Y:	0	0	1	0
S9 Range 6 Y:	0	0	0	0
S10 Range 1 Y:	0	0	0	0
S10 Range 2 Y:	0	0	0	0
S10 Range 3 Y:	0	0	0	0
S10 Range 4 Y:	0	0	0	0
S10 Range 5 Y:	0	0	0	0
S10 Range 6 Y:	1	1	1	1
S11 Range 1 Y:	0	0	0	0
S11 Range 2 Y:	0	0	0	0
S11 Range 3 Y:	0	0	0	0
S12 Range 1 Y:	0	0	0	0
S12 Range 2 Y:	0	0	0	0
S12 Range 3 Y:	0	0	0	0
S12 Range 4 Y:	0	0	0	0
S12 Range 5 Y:	0	0	0	0
S12 Range 6 Y:	0	0	1	1
S13 Range 1 Y:	0	0	0	0
S13 Range 2 Y:	0	0	0	0
S13 Range 3 Y:	0	0	0	0
S13 Range 4 Y:	0	0	0	0
S13 Range 5 Y:	0	0	0	0
S13 Range 6 Y:	1	0	1	1
S14 Range 1 Y:	0	0	0	0
S14 Range 2 Y:	0	0	0	0
S14 Range 3 Y:	0	0	0	0
S14 Range 4 Y:	0	0	0	0
Inventory Q:	3915	0	0	0
Shortage Q:	0	-2604	-1197	0
Inventory Y:	1	0	0	0
Shortage Y:	0	1	1	0

## Sheet: Bi-Obj Solution
	Period 1	Period 2	Period 3	Period 4
S1 Range 1 Q:	0	0	0	0
S1 Range 2 Q:	0	0	0	0
S1 Range 3 Q:	0	0	0	0
S1 Range 4 Q:	0	0	0	0
S1 Range 5 Q:	0	0	0	0
S1 Range 6 Q:	977	977	977	977
S2 Range 1 Q:	0	0	0	0
S2 Range 2 Q:	0	539	0	0
S3 Range 1 Q:	0	0	0	0
S3 Range 2 Q:	0	0	0	0
S3 Range 3 Q:	0	0	0	0
S3 Range 4 Q:	0	0	0	0
S3 Range 5 Q:	0	0	0	0
S3 Range 6 Q:	1355	1355	1355	1355
S4 Range 1 Q:	0	0	0	0
S4 Range 2 Q:	0	0	0	0
S4 Range 3 Q:	0	0	0	0
S4 Range 4 Q:	0	0	0	0
S4 Range 5 Q:	0	1314	0	0
S5 Range 1 Q:	0	0	0	0
S5 Range 2 Q:	0	0	0	0
S5 Range 3 Q:	0	0	0	0
S6 Range 1 Q:	0	0	0	0
S6 Range 2 Q:	0	0	0	0
S6 Range 3 Q:	0	0	0	0
S6 Range 4 Q:	0	0	0	0
S6 Range 5 Q:	0	0	0	0
S6 Range 6 Q:	0	0	0	0
S7 Range 1 Q:	0	0	0	0
S7 Range 2 Q:	0	0	0	0
S7 Range 3 Q:	0	0	0	0
S7 Range 4 Q:	0	0	0	0
S7 Range 5 Q:	909	909	909	909
S8 Range 1 Q:	0	0	0	0
S8 Range 2 Q:	0	0	0	0
S8 Range 3 Q:	824	0	0	0
S9 Range 1 Q:	0	0	0	0
S9 Range 2 Q:	0	0	0	0
S9 Range 3 Q:	0	0	0	0
S9 Range 4 Q:	0	0	0	0
S9 Range 5 Q:	0	0	0	0
S9 Range 6 Q:	1763	0	1763	1763
S10 Range 1 Q:	0	0	0	0
S10 Range 2 Q:	0	0	0	0
S10 Range 3 Q:	0	0	0	0
S10 Range 4 Q:	0	0	0	0
S10 Range 5 Q:	0	0	0	0
S10 Range 6 Q:	1721	1721	1589	1536
S11 Range 1 Q:	0	0	0	0
S11 Range 2 Q:	0	0	0	0
S11 Range 3 Q:	0	0	0	0
S12 Range 1 Q:	0	0	0	0
S12 Range 2 Q:	0	0	0	0
S12 Range 3 Q:	0	0	0	0
S12 Range 4 Q:	0	0	0	0
S12 Range 5 Q:	0	0	0	0
S12 Range 6 Q:	0	0	611	611
S13 Range 1 Q:	0	0	0	0
S13 Range 2 Q:	0	0	0	0
S13 Range 3 Q:	0	0	0	0
S13 Range 4 Q:	0	0	0	0
S13 Range 5 Q:	0	0	0	0
S13 Range 6 Q:	1691	0	1691	1691
S14 Range 1 Q:	0	0	0	0
S14 Range 2 Q:	0	0	0	0
S14 Range 3 Q:	0	0	0	0
S14 Range 4 Q:	0	0	0	0
S1 Range 1 Y:	0	0	0	0
S1 Range 2 Y:	0	0	0	0
S1 Range 3 Y:	0	0	0	0
S1 Range 4 Y:	0	0	0	0
S1 Range 5 Y:	0	0	0	0
S1 Range 6 Y:	1	1	1	1
S2 Range 1 Y:	0	0	0	0
S2 Range 2 Y:	0	1	0	0
S3 Range 1 Y:	0	0	0	0
S3 Range 2 Y:	0	0	0	0
S3 Range 3 Y:	0	0	0	0
S3 Range 4 Y:	0	0	0	0
S3 Range 5 Y:	0	0	0	0
S3 Range 6 Y:	1	1	1	1
S4 Range 1 Y:	0	0	0	0
S4 Range 2 Y:	0	0	0	0
S4 Range 3 Y:	0	0	0	0
S4 Range 4 Y:	0	0	0	0
S4 Range 5 Y:	0	1	0	0
S5 Range 1 Y:	0	0	0	0
S5 Range 2 Y:	0	0	0	0
S5 Range 3 Y:	0	0	0	0
S6 Range 1 Y:	0	0	0	0
S6 Range 2 Y:	0	0	0	0
S6 Range 3 Y:	0	0	0	0
S6 Range 4 Y:	0	0	0	0
S6 Range 5 Y:	0	0	0	0
S6 Range 6 Y:	0	0	0	0
S7 Range 1 Y:	0	0	0	0
S7 Range 2 Y:	0	0	0	0
S7 Range 3 Y:	0	0	0	0
S7 Range 4 Y:	0	0	0	0
S7 Range 5 Y:	1	1	1	1
S8 Range 1 Y:	0	0	0	0
S8 Range 2 Y:	0	0	0	0
S8 Range 3 Y:	1	0	0	0
S9 Range 1 Y:	0	0	0	0
S9 Range 2 Y:	0	0	0	0
S9 Range 3 Y:	0	0	0	0
S9 Range 4 Y:	0	0	0	0
S9 Range 5 Y:	0	0	0	0
S9 Range 6 Y:	1	0	1	1
S10 Range 1 Y:	0	0	0	0
S10 Range 2 Y:	0	0	0	0
S10 Range 3 Y:	0	0	0	0
S10 Range 4 Y:	0	0	0	0
S10 Range 5 Y:	0	0	0	0
S10 Range 6 Y:	1	1	1	1
S11 Range 1 Y:	0	0	0	0
S11 Range 2 Y:	0	0	0	0
S11 Range 3 Y:	0	0	0	0
S12 Range 1 Y:	0	0	0	0
S12 Range 2 Y:	0	0	0	0
S12 Range 3 Y:	0	0	0	0
S12 Range 4 Y:	0	0	0	0
S12 Range 5 Y:	0	0	0	0
S12 Range 6 Y:	0	0	1	1
S13 Range 1 Y:	0	0	0	0
S13 Range 2 Y:	0	0	0	0
S13 Range 3 Y:	0	0	0	0
S13 Range 4 Y:	0	0	0	0
S13 Range 5 Y:	0	0	0	0
S13 Range 6 Y:	1	0	1	1
S14 Range 1 Y:	0	0	0	0
S14 Range 2 Y:	0	0	0	0
S14 Range 3 Y:	0	0	0	0
S14 Range 4 Y:	0	0	0	0
Inventory Q:	4503	0	0	0
Shortage Q:	0	-163	0	0
Inventory Y:	1	0	0	0
Shortage Y:	0	1	0	0

## Sheet: Optimal Values
TCP:	877117
TVP:	-27541.5
% variation (bi-obj using WCCM):	0.0825857

## Sheet: Exit Flags
Cost Obj:	1
Value Obj:	1
Bi-Obj:	1

## Sheet: Time & Size
CPU running time (sec):	0.780005
elapsed time (sec):	4.89771
No. of decision variables:	444
No. of constraints:	502
