# Supplementary material for: Datasets for supplier selection and order allocation with green criteria, all-unit quantity discounts and varying number of suppliers
Source: Data Brief. 2017 Jun 9;13:444–52. doi: 10.1016/j.dib.2017.06.018 (PMC5485863; doi:10.1016/j.dib.2017.06.018)
Supplement: Supplementary file 5 — Supplementary material Time analysis data [file mmc5.zip › Data_In_Brief/4.Time Analysis/260 R.xlsx]

## Sheet: Cost - Single Obj Solution
	Period 1	Period 2
S1 Range 1 Q:	0	0
S1 Range 2 Q:	0	0
S1 Range 3 Q:	0	0
S1 Range 4 Q:	0	0
S1 Range 5 Q:	0	0
S1 Range 6 Q:	0	0
S1 Range 7 Q:	1021	1021
S2 Range 1 Q:	0	0
S2 Range 2 Q:	0	0
S2 Range 3 Q:	0	0
S2 Range 4 Q:	723	723
S3 Range 1 Q:	0	0
S3 Range 2 Q:	0	0
S3 Range 3 Q:	527	527
S4 Range 1 Q:	0	0
S4 Range 2 Q:	0	0
S4 Range 3 Q:	0	0
S4 Range 4 Q:	607	607
S5 Range 1 Q:	0	0
S5 Range 2 Q:	0	0
S5 Range 3 Q:	0	0
S5 Range 4 Q:	0	0
S5 Range 5 Q:	0	729
S6 Range 1 Q:	0	0
S6 Range 2 Q:	177	323
S7 Range 1 Q:	0	0
S7 Range 2 Q:	0	0
S7 Range 3 Q:	0	0
S7 Range 4 Q:	0	0
S7 Range 5 Q:	0	0
S7 Range 6 Q:	0	0
S7 Range 7 Q:	748	748
S1 Range 1 Y:	0	0
S1 Range 2 Y:	0	0
S1 Range 3 Y:	0	0
S1 Range 4 Y:	0	0
S1 Range 5 Y:	0	0
S1 Range 6 Y:	0	0
S1 Range 7 Y:	1	1
S2 Range 1 Y:	0	0
S2 Range 2 Y:	0	0
S2 Range 3 Y:	0	0
S2 Range 4 Y:	1	1
S3 Range 1 Y:	0	0
S3 Range 2 Y:	0	0
S3 Range 3 Y:	1	1
S4 Range 1 Y:	0	0
S4 Range 2 Y:	0	0
S4 Range 3 Y:	0	0
S4 Range 4 Y:	1	1
S5 Range 1 Y:	0	0
S5 Range 2 Y:	0	0
S5 Range 3 Y:	0	0
S5 Range 4 Y:	0	0
S5 Range 5 Y:	0	1
S6 Range 1 Y:	0	0
S6 Range 2 Y:	1	1
S7 Range 1 Y:	0	0
S7 Range 2 Y:	0	0
S7 Range 3 Y:	0	0
S7 Range 4 Y:	0	0
S7 Range 5 Y:	0	0
S7 Range 6 Y:	0	0
S7 Range 7 Y:	1	1
Inventory Q:	44	0
Shortage Q:	0	0
Inventory Y:	1	0
Shortage Y:	0	0

## Sheet: Value - Single Obj Solution
	Period 1	Period 2
S1 Range 1 Q:	0	0
S1 Range 2 Q:	0	0
S1 Range 3 Q:	0	0
S1 Range 4 Q:	0	0
S1 Range 5 Q:	0	0
S1 Range 6 Q:	0	0
S1 Range 7 Q:	1021	1021
S2 Range 1 Q:	0	0
S2 Range 2 Q:	0	0
S2 Range 3 Q:	0	0
S2 Range 4 Q:	723	723
S3 Range 1 Q:	0	0
S3 Range 2 Q:	0	0
S3 Range 3 Q:	527	527
S4 Range 1 Q:	0	0
S4 Range 2 Q:	0	0
S4 Range 3 Q:	0	0
S4 Range 4 Q:	607	607
S5 Range 1 Q:	0	0
S5 Range 2 Q:	0	0
S5 Range 3 Q:	0	0
S5 Range 4 Q:	0	0
S5 Range 5 Q:	0	729
S6 Range 1 Q:	0	0
S6 Range 2 Q:	177	323
S7 Range 1 Q:	0	0
S7 Range 2 Q:	0	0
S7 Range 3 Q:	0	0
S7 Range 4 Q:	0	0
S7 Range 5 Q:	0	0
S7 Range 6 Q:	0	0
S7 Range 7 Q:	748	748
S1 Range 1 Y:	0	0
S1 Range 2 Y:	0	0
S1 Range 3 Y:	0	0
S1 Range 4 Y:	0	0
S1 Range 5 Y:	0	0
S1 Range 6 Y:	0	0
S1 Range 7 Y:	1	1
S2 Range 1 Y:	0	0
S2 Range 2 Y:	0	0
S2 Range 3 Y:	0	0
S2 Range 4 Y:	1	1
S3 Range 1 Y:	0	0
S3 Range 2 Y:	0	0
S3 Range 3 Y:	1	1
S4 Range 1 Y:	0	0
S4 Range 2 Y:	0	0
S4 Range 3 Y:	0	0
S4 Range 4 Y:	1	1
S5 Range 1 Y:	0	0
S5 Range 2 Y:	0	0
S5 Range 3 Y:	0	0
S5 Range 4 Y:	0	0
S5 Range 5 Y:	0	1
S6 Range 1 Y:	0	0
S6 Range 2 Y:	1	1
S7 Range 1 Y:	0	0
S7 Range 2 Y:	0	0
S7 Range 3 Y:	0	0
S7 Range 4 Y:	0	0
S7 Range 5 Y:	0	0
S7 Range 6 Y:	0	0
S7 Range 7 Y:	1	1
Inventory Q:	44	0
Shortage Q:	0	0
Inventory Y:	1	0
Shortage Y:	0	0

## Sheet: Bi-Obj Solution
	Period 1	Period 2
S1 Range 1 Q:	0	0
S1 Range 2 Q:	0	0
S1 Range 3 Q:	0	0
S1 Range 4 Q:	0	0
S1 Range 5 Q:	0	0
S1 Range 6 Q:	0	0
S1 Range 7 Q:	1021	1021
S2 Range 1 Q:	0	0
S2 Range 2 Q:	0	0
S2 Range 3 Q:	0	0
S2 Range 4 Q:	723	723
S3 Range 1 Q:	0	0
S3 Range 2 Q:	0	0
S3 Range 3 Q:	527	527
S4 Range 1 Q:	0	0
S4 Range 2 Q:	0	0
S4 Range 3 Q:	0	0
S4 Range 4 Q:	607	607
S5 Range 1 Q:	0	0
S5 Range 2 Q:	0	0
S5 Range 3 Q:	0	0
S5 Range 4 Q:	0	0
S5 Range 5 Q:	0	729
S6 Range 1 Q:	0	0
S6 Range 2 Q:	177	323
S7 Range 1 Q:	0	0
S7 Range 2 Q:	0	0
S7 Range 3 Q:	0	0
S7 Range 4 Q:	0	0
S7 Range 5 Q:	0	0
S7 Range 6 Q:	0	0
S7 Range 7 Q:	748	748
S1 Range 1 Y:	0	0
S1 Range 2 Y:	0	0
S1 Range 3 Y:	0	0
S1 Range 4 Y:	0	0
S1 Range 5 Y:	0	0
S1 Range 6 Y:	0	0
S1 Range 7 Y:	1	1
S2 Range 1 Y:	0	0
S2 Range 2 Y:	0	0
S2 Range 3 Y:	0	0
S2 Range 4 Y:	1	1
S3 Range 1 Y:	0	0
S3 Range 2 Y:	0	0
S3 Range 3 Y:	1	1
S4 Range 1 Y:	0	0
S4 Range 2 Y:	0	0
S4 Range 3 Y:	0	0
S4 Range 4 Y:	1	1
S5 Range 1 Y:	0	0
S5 Range 2 Y:	0	0
S5 Range 3 Y:	0	0
S5 Range 4 Y:	0	0
S5 Range 5 Y:	0	1
S6 Range 1 Y:	0	0
S6 Range 2 Y:	1	1
S7 Range 1 Y:	0	0
S7 Range 2 Y:	0	0
S7 Range 3 Y:	0	0
S7 Range 4 Y:	0	0
S7 Range 5 Y:	0	0
S7 Range 6 Y:	0	0
S7 Range 7 Y:	1	1
Inventory Q:	44	0
Shortage Q:	0	0
Inventory Y:	1	0
Shortage Y:	0	0

## Sheet: Optimal Values
TCP:	228712
TVP:	-3061.62
% variation (bi-obj using WCCM):	-4.44089e-16

## Sheet: Exit Flags
Cost Obj:	1
Value Obj:	1
Bi-Obj:	1

## Sheet: Time & Size
CPU running time (sec):	0.795605
elapsed time (sec):	5.21851
No. of decision variables:	126
No. of constraints:	147
