# Supplementary material for: Datasets for supplier selection and order allocation with green criteria, all-unit quantity discounts and varying number of suppliers
Source: Data Brief. 2017 Jun 9;13:444–52. doi: 10.1016/j.dib.2017.06.018 (PMC5485863; doi:10.1016/j.dib.2017.06.018)
Supplement: Supplementary file 5 — Supplementary material Time analysis data [file mmc5.zip › Data_In_Brief/4.Time Analysis/265 R.xlsx]

## Sheet: Cost - Single Obj Solution
	Period 1	Period 2	Period 3	Period 4	Period 5	Period 6	Period 7	Period 8
S1 Range 1 Q:	0	0	0	0	0	0	0	0
S1 Range 2 Q:	0	0	0	0	0	0	0	0
S1 Range 3 Q:	0	0	0	0	0	0	0	0
S1 Range 4 Q:	459	0	459	459	459	0	0	459
S2 Range 1 Q:	0	0	0	0	0	0	0	0
S2 Range 2 Q:	0	0	0	0	0	0	0	0
S2 Range 3 Q:	0	0	0	0	0	0	0	0
S2 Range 4 Q:	0	0	0	0	0	0	0	0
S2 Range 5 Q:	738	749	749	749	749	749	0	749
S3 Range 1 Q:	0	0	0	0	0	0	0	0
S3 Range 2 Q:	0	0	0	0	0	0	0	0
S3 Range 3 Q:	0	0	0	0	0	0	0	0
S3 Range 4 Q:	759	759	759	759	759	759	0	759
S4 Range 1 Q:	0	0	0	0	0	0	0	0
S4 Range 2 Q:	0	0	0	0	0	0	0	0
S4 Range 3 Q:	0	0	0	0	0	0	0	0
S4 Range 4 Q:	0	0	0	0	0	0	0	0
S4 Range 5 Q:	0	0	0	0	0	0	0	0
S4 Range 6 Q:	803	803	803	803	803	803	803	803
S1 Range 1 Y:	0	0	0	0	0	0	0	0
S1 Range 2 Y:	0	0	0	0	0	0	0	0
S1 Range 3 Y:	0	0	0	0	0	0	0	0
S1 Range 4 Y:	1	0	1	1	1	0	0	1
S2 Range 1 Y:	0	0	0	0	0	0	0	0
S2 Range 2 Y:	0	0	0	0	0	0	0	0
S2 Range 3 Y:	0	0	0	0	0	0	0	0
S2 Range 4 Y:	0	0	0	0	0	0	0	0
S2 Range 5 Y:	1	1	1	1	1	1	0	1
S3 Range 1 Y:	0	0	0	0	0	0	0	0
S3 Range 2 Y:	0	0	0	0	0	0	0	0
S3 Range 3 Y:	0	0	0	0	0	0	0	0
S3 Range 4 Y:	1	1	1	1	1	1	0	1
S4 Range 1 Y:	0	0	0	0	0	0	0	0
S4 Range 2 Y:	0	0	0	0	0	0	0	0
S4 Range 3 Y:	0	0	0	0	0	0	0	0
S4 Range 4 Y:	0	0	0	0	0	0	0	0
S4 Range 5 Y:	0	0	0	0	0	0	0	0
S4 Range 6 Y:	1	1	1	1	1	1	1	1
Inventory Q:	160	25	716	820	1342	1482	0	0
Shortage Q:	0	0	0	0	0	0	-270	0
Inventory Y:	1	1	1	1	1	1	0	0
Shortage Y:	0	0	0	0	0	0	1	0

## Sheet: Value - Single Obj Solution
	Period 1	Period 2	Period 3	Period 4	Period 5	Period 6	Period 7	Period 8
S1 Range 1 Q:	0	0	0	0	0	0	0	0
S1 Range 2 Q:	0	0	0	0	0	0	0	0
S1 Range 3 Q:	344	344	0	334	344	0	0	0
S1 Range 4 Q:	0	0	459	0	0	0	0	459
S2 Range 1 Q:	0	0	0	0	0	0	0	0
S2 Range 2 Q:	0	0	0	0	0	0	0	0
S2 Range 3 Q:	0	0	0	0	0	0	0	0
S2 Range 4 Q:	0	0	0	0	0	0	0	0
S2 Range 5 Q:	749	749	749	749	749	749	0	749
S3 Range 1 Q:	0	0	0	0	0	0	0	0
S3 Range 2 Q:	0	0	0	0	0	0	0	0
S3 Range 3 Q:	0	0	0	0	0	0	0	0
S3 Range 4 Q:	759	759	759	759	759	759	0	759
S4 Range 1 Q:	0	0	0	0	0	0	0	0
S4 Range 2 Q:	0	0	0	0	0	0	0	0
S4 Range 3 Q:	0	0	0	0	0	0	0	0
S4 Range 4 Q:	0	0	0	0	0	0	0	0
S4 Range 5 Q:	0	0	0	0	0	0	0	0
S4 Range 6 Q:	803	803	803	803	803	803	803	803
S1 Range 1 Y:	0	0	0	0	0	0	0	0
S1 Range 2 Y:	0	0	0	0	0	0	0	0
S1 Range 3 Y:	1	1	0	1	1	0	0	0
S1 Range 4 Y:	0	0	1	0	0	0	0	1
S2 Range 1 Y:	0	0	0	0	0	0	0	0
S2 Range 2 Y:	0	0	0	0	0	0	0	0
S2 Range 3 Y:	0	0	0	0	0	0	0	0
S2 Range 4 Y:	0	0	0	0	0	0	0	0
S2 Range 5 Y:	1	1	1	1	1	1	0	1
S3 Range 1 Y:	0	0	0	0	0	0	0	0
S3 Range 2 Y:	0	0	0	0	0	0	0	0
S3 Range 3 Y:	0	0	0	0	0	0	0	0
S3 Range 4 Y:	1	1	1	1	1	1	0	1
S4 Range 1 Y:	0	0	0	0	0	0	0	0
S4 Range 2 Y:	0	0	0	0	0	0	0	0
S4 Range 3 Y:	0	0	0	0	0	0	0	0
S4 Range 4 Y:	0	0	0	0	0	0	0	0
S4 Range 5 Y:	0	0	0	0	0	0	0	0
S4 Range 6 Y:	1	1	1	1	1	1	1	1
Inventory Q:	56	265	956	935	1342	1482	0	4.38194e-09
Shortage Q:	0	0	0	0	0	0	-270	-4.37965e-09
Inventory Y:	1	1	1	1	1	1	0	2.27468e-13
Shortage Y:	0	0	0	0	0	0	1	8.75929e-09

## Sheet: Bi-Obj Solution
	Period 1	Period 2	Period 3	Period 4	Period 5	Period 6	Period 7	Period 8
S1 Range 1 Q:	0	0	0	0	0	0	0	0
S1 Range 2 Q:	0	0	0	0	0	0	0	0
S1 Range 3 Q:	0	0	0	0	0	0	0	0
S1 Range 4 Q:	448	0	459	459	459	0	0	459
S2 Range 1 Q:	0	0	0	0	0	0	0	0
S2 Range 2 Q:	0	0	0	0	0	0	0	0
S2 Range 3 Q:	0	0	0	0	0	0	0	0
S2 Range 4 Q:	0	0	0	0	0	0	0	0
S2 Range 5 Q:	749	749	749	749	749	749	0	749
S3 Range 1 Q:	0	0	0	0	0	0	0	0
S3 Range 2 Q:	0	0	0	0	0	0	0	0
S3 Range 3 Q:	0	0	0	0	0	0	0	0
S3 Range 4 Q:	759	759	759	759	759	759	0	759
S4 Range 1 Q:	0	0	0	0	0	0	0	0
S4 Range 2 Q:	0	0	0	0	0	0	0	0
S4 Range 3 Q:	0	0	0	0	0	0	0	0
S4 Range 4 Q:	0	0	0	0	0	0	0	0
S4 Range 5 Q:	0	0	0	0	0	0	0	0
S4 Range 6 Q:	803	803	803	803	803	803	803	803
S1 Range 1 Y:	0	0	0	0	0	0	0	0
S1 Range 2 Y:	0	0	0	0	0	0	0	0
S1 Range 3 Y:	0	0	0	0	0	0	0	0
S1 Range 4 Y:	1	0	1	1	1	0	0	1
S2 Range 1 Y:	0	0	0	0	0	0	0	0
S2 Range 2 Y:	0	0	0	0	0	0	0	0
S2 Range 3 Y:	0	0	0	0	0	0	0	0
S2 Range 4 Y:	0	0	0	0	0	0	0	0
S2 Range 5 Y:	1	1	1	1	1	1	0	1
S3 Range 1 Y:	0	0	0	0	0	0	0	0
S3 Range 2 Y:	0	0	0	0	0	0	0	0
S3 Range 3 Y:	0	0	0	0	0	0	0	0
S3 Range 4 Y:	1	1	1	1	1	1	0	1
S4 Range 1 Y:	0	0	0	0	0	0	0	0
S4 Range 2 Y:	0	0	0	0	0	0	0	0
S4 Range 3 Y:	0	0	0	0	0	0	0	0
S4 Range 4 Y:	0	0	0	0	0	0	0	0
S4 Range 5 Y:	0	0	0	0	0	0	0	0
S4 Range 6 Y:	1	1	1	1	1	1	1	1
Inventory Q:	160	25	716	820	1342	1482	0	0
Shortage Q:	0	0	0	0	0	0	-270	0
Inventory Y:	1	1	1	1	1	1	0	0
Shortage Y:	0	0	0	0	0	1.77721e-12	1	0

## Sheet: Optimal Values
TCP:	539285
TVP:	-13241.2
% variation (bi-obj using WCCM):	2.49554e-05

## Sheet: Exit Flags
Cost Obj:	1
Value Obj:	1
Bi-Obj:	1

## Sheet: Time & Size
CPU running time (sec):	0.826805
elapsed time (sec):	4.86076
No. of decision variables:	302
No. of constraints:	356
