# Supplementary material for: Datasets for supplier selection and order allocation with green criteria, all-unit quantity discounts and varying number of suppliers
Source: Data Brief. 2017 Jun 9;13:444–52. doi: 10.1016/j.dib.2017.06.018 (PMC5485863; doi:10.1016/j.dib.2017.06.018)
Supplement: Supplementary file 5 — Supplementary material Time analysis data [file mmc5.zip › Data_In_Brief/4.Time Analysis/268 R.xlsx]

## Sheet: Cost - Single Obj Solution
	Period 1	Period 2	Period 3	Period 4	Period 5	Period 6	Period 7
S1 Range 1 Q:	0	0	0	0	0	0	0
S1 Range 2 Q:	0	0	0	0	0	0	0
S1 Range 3 Q:	0	0	0	0	0	0	0
S1 Range 4 Q:	0	0	0	0	0	0	0
S1 Range 5 Q:	0	0	0	0	0	0	0
S1 Range 6 Q:	755	755	0	755	755	755	709
S2 Range 1 Q:	0	0	0	0	0	0	0
S2 Range 2 Q:	0	0	0	0	0	0	0
S2 Range 3 Q:	0	0	0	0	0	0	0
S2 Range 4 Q:	738	767	0	767	767	0	576
S3 Range 1 Q:	0	0	0	0	0	0	0
S3 Range 2 Q:	0	0	0	0	0	0	0
S3 Range 3 Q:	0	0	0	0	0	0	0
S3 Range 4 Q:	0	0	0	0	0	0	0
S3 Range 5 Q:	0	0	0	0	0	0	0
S3 Range 6 Q:	893	893	893	0	893	0	893
S1 Range 1 Y:	0	0	0	0	0	0	0
S1 Range 2 Y:	0	0	0	0	0	0	0
S1 Range 3 Y:	0	0	0	0	0	0	0
S1 Range 4 Y:	0	0	0	0	0	0	0
S1 Range 5 Y:	0	0	0	0	0	0	0
S1 Range 6 Y:	1	1	0	1	1	1	1
S2 Range 1 Y:	0	0	0	0	0	0	0
S2 Range 2 Y:	0	0	0	0	0	0	0
S2 Range 3 Y:	0	0	0	0	0	0	0
S2 Range 4 Y:	1	1	0	1	1	0	1
S3 Range 1 Y:	0	0	0	0	0	0	0
S3 Range 2 Y:	0	0	0	0	0	0	0
S3 Range 3 Y:	0	0	0	0	0	0	0
S3 Range 4 Y:	0	0	0	0	0	0	0
S3 Range 5 Y:	0	0	0	0	0	0	0
S3 Range 6 Y:	1	1	1	0	1	0	1
Inventory Q:	708	1033	190	0	588	0	0
Shortage Q:	0	0	0	0	0	-274	0
Inventory Y:	1	1	1	0	1	0	0
Shortage Y:	0	0	0	0	0	1	0

## Sheet: Value - Single Obj Solution
	Period 1	Period 2	Period 3	Period 4	Period 5	Period 6	Period 7
S1 Range 1 Q:	0	0	0	0	0	0	0
S1 Range 2 Q:	0	0	0	0	0	0	0
S1 Range 3 Q:	0	0	0	0	0	0	0
S1 Range 4 Q:	0	0	0	0	0	0	0
S1 Range 5 Q:	0	0	0	0	0	0	0
S1 Range 6 Q:	755	755	0	755	755	755	755
S2 Range 1 Q:	0	0	0	0	0	0	0
S2 Range 2 Q:	0	0	0	0	0	0	0
S2 Range 3 Q:	0	0	0	0	0	0	0
S2 Range 4 Q:	767	767	0	767	767	0	767
S3 Range 1 Q:	0	0	0	0	0	0	0
S3 Range 2 Q:	0	0	0	0	0	0	0
S3 Range 3 Q:	0	0	0	0	0	0	0
S3 Range 4 Q:	0	0	0	0	0	0	0
S3 Range 5 Q:	0	0	744	0	0	0	0
S3 Range 6 Q:	893	893	0	0	776	0	893
S1 Range 1 Y:	0	0	0	0	0	0	0
S1 Range 2 Y:	0	0	0	0	0	0	0
S1 Range 3 Y:	0	0	0	0	0	0	0
S1 Range 4 Y:	0	0	0	0	0	0	0
S1 Range 5 Y:	0	0	0	0	0	0	0
S1 Range 6 Y:	1	1	0	1	1	1	1
S2 Range 1 Y:	0	0	0	0	0	0	0
S2 Range 2 Y:	0	0	0	0	0	0	0
S2 Range 3 Y:	0	0	0	0	0	0	0
S2 Range 4 Y:	1	1	0	1	1	0	1
S3 Range 1 Y:	0	0	0	0	-5.45787e-10	0	0
S3 Range 2 Y:	0	0	0	0	0	0	0
S3 Range 3 Y:	0	0	0	0	0	0	0
S3 Range 4 Y:	0	0	0	0	0	0	0
S3 Range 5 Y:	0	0	1	0	0	0	0
S3 Range 6 Y:	1	1	0	0	1	0	1
Inventory Q:	737	1062	70	0	351	0	0
Shortage Q:	0	0	0	-120	0	-511	0
Inventory Y:	1	1	1	0	1	0	0
Shortage Y:	0	0	1.25417e-12	1	0	1	0

## Sheet: Bi-Obj Solution
	Period 1	Period 2	Period 3	Period 4	Period 5	Period 6	Period 7
S1 Range 1 Q:	0	0	0	0	0	0	0
S1 Range 2 Q:	0	0	0	0	0	0	0
S1 Range 3 Q:	0	0	0	0	0	0	0
S1 Range 4 Q:	0	0	0	0	0	0	0
S1 Range 5 Q:	0	0	0	0	0	0	0
S1 Range 6 Q:	755	755	0	755	755	755	755
S2 Range 1 Q:	0	0	0	0	0	0	0
S2 Range 2 Q:	0	0	0	0	0	0	0
S2 Range 3 Q:	0	0	0	0	0	0	0
S2 Range 4 Q:	767	767	0	767	767	0	767
S3 Range 1 Q:	0	0	0	0	0	0	0
S3 Range 2 Q:	0	0	0	0	0	0	0
S3 Range 3 Q:	0	0	0	0	0	0	0
S3 Range 4 Q:	0	0	0	0	0	0	0
S3 Range 5 Q:	0	0	0	0	0	0	-6.85797e-10
S3 Range 6 Q:	775	893	893	0	893	0	745
S1 Range 1 Y:	0	0	0	0	0	0	0
S1 Range 2 Y:	0	0	0	0	0	0	0
S1 Range 3 Y:	0	0	0	0	0	0	0
S1 Range 4 Y:	0	0	0	0	0	0	0
S1 Range 5 Y:	0	0	0	0	0	0	0
S1 Range 6 Y:	1	1	0	1	1	1	1
S2 Range 1 Y:	0	0	0	0	0	0	0
S2 Range 2 Y:	0	0	0	0	0	0	0
S2 Range 3 Y:	0	0	0	0	0	0	0
S2 Range 4 Y:	1	1	0	1	1	0	1
S3 Range 1 Y:	0	0	0	0	0	0	0
S3 Range 2 Y:	0	0	0	0	0	0	0
S3 Range 3 Y:	0	0	0	0	0	0	0
S3 Range 4 Y:	0	0	0	0	0	0	0
S3 Range 5 Y:	0	0	0	0	0	0	-1.13535e-12
S3 Range 6 Y:	1	1	1	0	1	0	1
Inventory Q:	619	944	101	0	499	0	0
Shortage Q:	0	0	0	-89	0	-363	0
Inventory Y:	1	1	1	0	1	0	0
Shortage Y:	0	0	0	1	0	1	0

## Sheet: Optimal Values
TCP:	353664
TVP:	-10126.2
% variation (bi-obj using WCCM):	0.00166268

## Sheet: Exit Flags
Cost Obj:	1
Value Obj:	1
Bi-Obj:	1

## Sheet: Time & Size
CPU running time (sec):	0.670804
elapsed time (sec):	5.04697
No. of decision variables:	200
No. of constraints:	239
