# Supplementary material for: Datasets for supplier selection and order allocation with green criteria, all-unit quantity discounts and varying number of suppliers
Source: Data Brief. 2017 Jun 9;13:444–52. doi: 10.1016/j.dib.2017.06.018 (PMC5485863; doi:10.1016/j.dib.2017.06.018)
Supplement: Supplementary file 5 — Supplementary material Time analysis data [file mmc5.zip › Data_In_Brief/4.Time Analysis/27 R.xlsx]

## Sheet: Cost - Single Obj Solution
	Period 1	Period 2	Period 3	Period 4	Period 5	Period 6	Period 7	Period 8	Period 9	Period 10	Period 11	Period 12	Period 13	Period 14	Period 15	Period 16	Period 17	Period 18
S1 Range 1 Q:	0	0	0	0	0	0	0	0	0	0	0	0	0	0	0	0	0	0
S1 Range 2 Q:	0	0	0	0	0	0	0	0	0	0	0	0	0	0	0	0	0	0
S1 Range 3 Q:	0	0	0	0	0	0	0	0	0	0	0	0	0	0	0	0	0	0
S1 Range 4 Q:	0	0	0	0	0	0	0	0	0	0	0	0	0	0	0	0	0	0
S1 Range 5 Q:	679	0	0	0	0	679	679	679	0	0	679	0	679	679	0	679	679	563
S2 Range 1 Q:	0	0	0	0	0	0	0	0	0	0	0	0	0	0	0	0	0	0
S2 Range 2 Q:	0	0	0	0	0	0	0	0	0	0	0	0	0	0	0	0	0	0
S2 Range 3 Q:	0	0	0	0	0	0	0	0	0	0	0	0	0	0	0	0	0	0
S2 Range 4 Q:	0	0	0	0	0	0	0	0	0	0	0	0	0	0	0	0	0	0
S2 Range 5 Q:	0	0	0	0	0	0	0	0	0	0	0	0	0	0	0	0	0	0
S2 Range 6 Q:	1175	1175	0	1175	0	1175	1175	1175	0	0	1175	0	1175	1175	1175	1175	1175	1175
S3 Range 1 Q:	0	0	0	0	0	0	0	0	0	0	0	0	0	0	0	0	0	0
S3 Range 2 Q:	0	0	0	0	0	0	0	0	0	0	0	0	0	0	0	0	0	0
S3 Range 3 Q:	0	812	812	812	812	812	812	812	812	812	0	812	812	812	0	812	812	812
S1 Range 1 Y:	0	0	0	0	0	0	0	0	0	0	0	0	0	0	0	0	0	0
S1 Range 2 Y:	0	0	0	0	0	0	0	0	0	0	0	0	0	0	0	0	0	0
S1 Range 3 Y:	0	0	0	0	0	0	0	0	0	0	0	0	0	0	0	0	0	0
S1 Range 4 Y:	0	0	0	0	0	0	0	0	0	0	0	0	0	0	0	0	0	0
S1 Range 5 Y:	1	0	0	0	0	1	1	1	0	0	1	0	1	1	0	1	1	1
S2 Range 1 Y:	0	0	0	0	0	0	0	0	0	0	0	0	0	0	0	0	0	0
S2 Range 2 Y:	0	0	0	0	0	0	0	0	0	0	0	0	0	0	0	0	0	0
S2 Range 3 Y:	0	0	0	0	0	0	0	0	0	0	0	0	0	0	0	0	0	0
S2 Range 4 Y:	0	0	0	0	0	0	0	0	0	0	0	0	0	0	0	0	0	0
S2 Range 5 Y:	0	0	0	0	0	0	0	0	0	0	0	0	0	0	0	0	0	0
S2 Range 6 Y:	1	1	0	1	0	1	1	1	0	0	1	0	1	1	1	1	1	1
S3 Range 1 Y:	0	0	0	0	0	0	0	0	0	0	0	0	0	0	0	0	0	0
S3 Range 2 Y:	0	0	0	0	0	0	0	0	0	0	0	0	0	0	0	0	0	0
S3 Range 3 Y:	0	1	1	1	1	1	1	1	1	1	0	1	1	1	0	1	1	1
Inventory Q:	0	0	0	0	0	0	0	0	0	0	0	0	0	0	0	0	0	0
Shortage Q:	-545	-12	-806	-805	-2282	-2428	-1188	-154	-615	-1912	-2093	-3453	-3273	-2486	-2999	-2114	-1001	0
Inventory Y:	0	0	0	0	0	0	0	0	0	0	0	0	0	0	0	0	0	0
Shortage Y:	1	1	1	1	1	1	1	1	1	1	1	1	1	1	1	1	1	0

## Sheet: Value - Single Obj Solution
	Period 1	Period 2	Period 3	Period 4	Period 5	Period 6	Period 7	Period 8	Period 9	Period 10	Period 11	Period 12	Period 13	Period 14	Period 15	Period 16	Period 17	Period 18
S1 Range 1 Q:	0	0	0	0	0	0	0	0	0	0	0	0	0	0	0	0	0	0
S1 Range 2 Q:	0	0	0	0	0	0	0	0	0	0	0	0	0	0	0	0	0	0
S1 Range 3 Q:	0	0	0	0	0	0	0	0	0	0	0	0	0	0	0	0	0	0
S1 Range 4 Q:	0	0	0	0	0	0	0	0	0	0	0	0	0	0	0	0	0	0
S1 Range 5 Q:	679	0	0	0	0	679	679	679	0	0	563	0	679	679	0	679	679	679
S2 Range 1 Q:	0	0	0	0	0	0	0	0	0	0	0	0	0	0	0	0	0	0
S2 Range 2 Q:	0	0	0	0	0	0	0	0	0	0	0	0	0	0	0	0	0	0
S2 Range 3 Q:	0	0	0	0	0	0	0	0	0	0	0	0	0	0	0	0	0	0
S2 Range 4 Q:	0	0	0	0	0	0	0	0	0	0	0	0	0	0	0	0	0	0
S2 Range 5 Q:	0	0	0	0	0	0	0	0	0	0	0	0	0	0	0	0	0	0
S2 Range 6 Q:	1175	1175	0	1175	0	1175	1175	1175	0	0	1175	0	1175	1175	1175	1175	1175	1175
S3 Range 1 Q:	0	0	0	0	0	0	0	0	0	0	0	0	0	0	0	0	0	0
S3 Range 2 Q:	0	0	0	0	0	0	0	0	0	0	0	0	0	0	0	0	0	0
S3 Range 3 Q:	0	812	812	812	812	812	812	812	812	812	0	812	812	812	0	812	812	812
S1 Range 1 Y:	0	0	0	0	0	0	0	0	0	0	0	0	0	0	0	0	0	0
S1 Range 2 Y:	0	0	0	0	0	0	0	0	0	0	0	0	0	0	0	0	0	0
S1 Range 3 Y:	0	0	0	0	0	0	0	0	0	0	0	0	0	0	0	0	0	0
S1 Range 4 Y:	0	0	0	0	0	0	0	0	0	0	0	0	0	0	0	0	0	0
S1 Range 5 Y:	1	0	0	0	0	1	1	1	0	0	1	0	1	1	0	1	1	1
S2 Range 1 Y:	0	0	0	0	0	0	0	0	0	0	0	0	0	0	0	0	0	0
S2 Range 2 Y:	0	0	0	0	0	0	0	0	0	0	0	0	0	0	0	0	0	0
S2 Range 3 Y:	0	0	0	0	0	0	0	0	0	0	0	0	0	0	0	0	0	0
S2 Range 4 Y:	0	0	0	0	0	0	0	0	0	0	0	0	0	0	0	0	0	0
S2 Range 5 Y:	0	0	0	0	0	0	0	0	0	0	0	0	0	0	0	0	0	0
S2 Range 6 Y:	1	1	0	1	0	1	1	1	0	0	1	0	1	1	1	1	1	1
S3 Range 1 Y:	0	0	0	0	0	0	0	0	0	0	0	0	0	0	0	0	0	0
S3 Range 2 Y:	0	0	0	0	0	0	0	0	0	0	0	0	0	0	0	0	0	0
S3 Range 3 Y:	0	1	1	1	1	1	1	1	1	1	0	1	1	1	0	1	1	1
Inventory Q:	0	0	-5.5743e-08	0	0	5.18946e-08	1.24689e-07	0	0	0	0	-1.44596e-07	0	-1.06226e-08	-1.75559e-07	0	0	0
Shortage Q:	-545	-12	-806	-805	-2282	-2428	-1188	-154	-615	-1912	-2209	-3569	-3389	-2602	-3115	-2230	-1117	0
Inventory Y:	0	0	-1.6333e-12	0	0	1.52054e-12	3.65345e-12	0	0	0	0	-4.23674e-12	0	-3.11248e-13	-5.14399e-12	0	0	0
Shortage Y:	1	1	1	1	1	1	1	1	1	1	1	1	1	1	1	1	1	0

## Sheet: Bi-Obj Solution
	Period 1	Period 2	Period 3	Period 4	Period 5	Period 6	Period 7	Period 8	Period 9	Period 10	Period 11	Period 12	Period 13	Period 14	Period 15	Period 16	Period 17	Period 18
S1 Range 1 Q:	0	0	0	0	0	0	0	0	0	0	0	0	0	0	0	0	0	0
S1 Range 2 Q:	0	0	0	0	0	0	0	0	0	0	0	0	0	0	0	0	0	0
S1 Range 3 Q:	0	0	0	0	0	0	0	0	0	0	0	0	0	0	0	0	0	0
S1 Range 4 Q:	0	0	0	0	0	0	0	0	0	0	0	0	0	0	0	0	0	0
S1 Range 5 Q:	679	0	0	0	0	679	679	679	0	0	679	0	679	679	0	679	679	563
S2 Range 1 Q:	0	0	0	0	0	0	0	0	0	0	0	0	0	0	0	0	0	0
S2 Range 2 Q:	0	0	0	0	0	0	0	0	0	0	0	0	0	0	0	0	0	0
S2 Range 3 Q:	0	0	0	0	0	0	0	0	0	0	0	0	0	0	0	0	0	0
S2 Range 4 Q:	0	0	0	0	0	0	0	0	0	0	0	0	0	0	0	0	0	0
S2 Range 5 Q:	0	0	0	0	0	0	0	0	0	0	0	0	0	0	0	0	0	0
S2 Range 6 Q:	1175	1175	0	1175	0	1175	1175	1175	0	0	1175	0	1175	1175	1175	1175	1175	1175
S3 Range 1 Q:	0	0	0	0	0	0	0	0	0	0	0	0	0	0	0	0	0	0
S3 Range 2 Q:	0	0	0	0	0	0	0	0	0	0	0	0	0	0	0	0	0	0
S3 Range 3 Q:	0	812	812	812	812	812	812	812	812	812	0	812	812	812	0	812	812	812
S1 Range 1 Y:	0	0	0	0	0	0	0	0	0	0	0	0	0	0	0	0	0	0
S1 Range 2 Y:	0	0	0	0	0	0	0	0	0	0	0	0	0	0	0	0	0	0
S1 Range 3 Y:	0	0	0	0	0	0	0	0	0	0	0	0	0	0	0	0	0	0
S1 Range 4 Y:	0	0	0	0	0	0	0	0	0	0	0	0	0	0	0	0	0	0
S1 Range 5 Y:	1	0	0	0	0	1	1	1	0	0	1	0	1	1	0	1	1	1
S2 Range 1 Y:	0	0	0	0	0	0	0	0	0	0	0	0	0	0	0	0	0	0
S2 Range 2 Y:	0	0	0	0	0	0	0	0	0	0	0	0	0	0	0	0	0	0
S2 Range 3 Y:	0	0	0	0	0	0	0	0	0	0	0	0	0	0	0	0	0	0
S2 Range 4 Y:	0	0	0	0	0	0	0	0	0	0	0	0	0	0	0	0	0	0
S2 Range 5 Y:	0	0	0	0	0	0	0	0	0	0	0	0	0	0	0	0	0	0
S2 Range 6 Y:	1	1	0	1	0	1	1	1	0	0	1	0	1	1	1	1	1	1
S3 Range 1 Y:	0	0	0	0	0	0	0	0	0	0	0	0	0	0	0	0	0	0
S3 Range 2 Y:	0	0	0	0	0	0	0	0	0	0	0	0	0	0	0	0	0	0
S3 Range 3 Y:	0	1	1	1	1	1	1	1	1	1	0	1	1	1	0	1	1	1
Inventory Q:	0	0	0	0	0	0	0	0	0	0	0	0	0	0	0	0	0	0
Shortage Q:	-545	-12	-806	-805	-2282	-2428	-1188	-154	-615	-1912	-2093	-3453	-3273	-2486	-2999	-2114	-1001	0
Inventory Y:	0	0	0	0	0	0	0	0	0	0	0	0	0	0	0	0	0	0
Shortage Y:	1	1	1	1	1	1	1	1	1	1	1	1	1	1	1	1	1	0

## Sheet: Optimal Values
TCP:	1.3641e+06
TVP:	-12579.5
% variation (bi-obj using WCCM):	-4.16334e-16

## Sheet: Exit Flags
Cost Obj:	1
Value Obj:	1
Bi-Obj:	1

## Sheet: Time & Size
CPU running time (sec):	0.639604
elapsed time (sec):	5.3349
No. of decision variables:	418
No. of constraints:	512
