# Supplementary material for: Datasets for supplier selection and order allocation with green criteria, all-unit quantity discounts and varying number of suppliers
Source: Data Brief. 2017 Jun 9;13:444–52. doi: 10.1016/j.dib.2017.06.018 (PMC5485863; doi:10.1016/j.dib.2017.06.018)
Supplement: Supplementary file 5 — Supplementary material Time analysis data [file mmc5.zip › Data_In_Brief/4.Time Analysis/271 R.xlsx]

## Sheet: Cost - Single Obj Solution
	Period 1	Period 2	Period 3	Period 4
S1 Range 1 Q:	0	0	0	0
S1 Range 2 Q:	0	0	0	0
S1 Range 3 Q:	0	-1.77064e-10	240	359
S2 Range 1 Q:	0	0	0	0
S2 Range 2 Q:	0	0	0	0
S2 Range 3 Q:	0	0	0	0
S2 Range 4 Q:	0	0	0	0
S2 Range 5 Q:	0	0	0	0
S2 Range 6 Q:	754	845	816	0
S3 Range 1 Q:	0	0	0	0
S3 Range 2 Q:	0	0	0	0
S3 Range 3 Q:	0	0	0	0
S3 Range 4 Q:	0	0	0	0
S3 Range 5 Q:	0	0	0	0
S3 Range 6 Q:	0	0	0	0
S3 Range 7 Q:	972	972	972	972
S1 Range 1 Y:	0	0	0	0
S1 Range 2 Y:	0	0	0	0
S1 Range 3 Y:	0	-4.93214e-13	1	1
S2 Range 1 Y:	0	0	0	0
S2 Range 2 Y:	0	0	0	0
S2 Range 3 Y:	0	0	0	0
S2 Range 4 Y:	0	0	0	0
S2 Range 5 Y:	0	0	0	0
S2 Range 6 Y:	1	1	1	0
S3 Range 1 Y:	0	0	0	0
S3 Range 2 Y:	0	0	0	0
S3 Range 3 Y:	0	0	0	0
S3 Range 4 Y:	0	0	0	0
S3 Range 5 Y:	0	0	0	0
S3 Range 6 Y:	0	0	0	0
S3 Range 7 Y:	1	1	1	1
Inventory Q:	0	0	431	0
Shortage Q:	0	0	0	0
Inventory Y:	0	0	1	0
Shortage Y:	0	0	0	0

## Sheet: Value - Single Obj Solution
	Period 1	Period 2	Period 3	Period 4
S1 Range 1 Q:	0	0	0	0
S1 Range 2 Q:	0	0	0	0
S1 Range 3 Q:	0	359	359	359
S2 Range 1 Q:	0	0	0	0
S2 Range 2 Q:	0	0	0	0
S2 Range 3 Q:	0	0	0	0
S2 Range 4 Q:	0	0	0	0
S2 Range 5 Q:	0	0	0	0
S2 Range 6 Q:	851	851	851	0
S3 Range 1 Q:	0	0	0	0
S3 Range 2 Q:	0	0	0	0
S3 Range 3 Q:	0	0	0	0
S3 Range 4 Q:	0	0	0	0
S3 Range 5 Q:	0	0	0	0
S3 Range 6 Q:	787	695	0	818
S3 Range 7 Q:	0	0	972	0
S1 Range 1 Y:	0	0	0	0
S1 Range 2 Y:	0	0	0	0
S1 Range 3 Y:	0	1	1	1
S2 Range 1 Y:	0	0	0	0
S2 Range 2 Y:	0	0	0	0
S2 Range 3 Y:	0	0	0	0
S2 Range 4 Y:	0	0	0	0
S2 Range 5 Y:	0	0	0	0
S2 Range 6 Y:	1	1	1	0
S3 Range 1 Y:	0	0	0	0
S3 Range 2 Y:	0	0	0	0
S3 Range 3 Y:	0	0	0	0
S3 Range 4 Y:	0	0	0	0
S3 Range 5 Y:	0	0	0	0
S3 Range 6 Y:	1	1	0	1
S3 Range 7 Y:	0	0	1	0
Inventory Q:	0	0	585	0
Shortage Q:	-88	0	0	0
Inventory Y:	0	0	1	0
Shortage Y:	1	0	0	0

## Sheet: Bi-Obj Solution
	Period 1	Period 2	Period 3	Period 4
S1 Range 1 Q:	0	0	0	0
S1 Range 2 Q:	0	0	0	0
S1 Range 3 Q:	0	0	359	359
S2 Range 1 Q:	0	0	0	0
S2 Range 2 Q:	0	0	0	0
S2 Range 3 Q:	0	0	0	0
S2 Range 4 Q:	0	0	0	0
S2 Range 5 Q:	0	0	0	0
S2 Range 6 Q:	851	851	851	0
S3 Range 1 Q:	0	0	0	0
S3 Range 2 Q:	0	0	0	0
S3 Range 3 Q:	0	0	0	0
S3 Range 4 Q:	0	0	0	0
S3 Range 5 Q:	0	0	0	0
S3 Range 6 Q:	0	0	0	0
S3 Range 7 Q:	875	966	834	956
S1 Range 1 Y:	0	0	0	0
S1 Range 2 Y:	0	0	0	0
S1 Range 3 Y:	0	0	1	1
S2 Range 1 Y:	0	0	0	0
S2 Range 2 Y:	0	0	0	0
S2 Range 3 Y:	0	0	0	0
S2 Range 4 Y:	0	0	0	0
S2 Range 5 Y:	0	0	0	0
S2 Range 6 Y:	1	1	1	0
S3 Range 1 Y:	0	0	0	0
S3 Range 2 Y:	0	0	0	0
S3 Range 3 Y:	0	0	0	0
S3 Range 4 Y:	0	0	0	0
S3 Range 5 Y:	0	0	0	0
S3 Range 6 Y:	0	0	0	0
S3 Range 7 Y:	1	1	1	1
Inventory Q:	-7.49192e-10	0	447	0
Shortage Q:	0	0	0	0
Inventory Y:	0	0	1	0
Shortage Y:	0	0	0	0

## Sheet: Optimal Values
TCP:	190642
TVP:	-4347.09
% variation (bi-obj using WCCM):	0.0325553

## Sheet: Exit Flags
Cost Obj:	1
Value Obj:	1
Bi-Obj:	1

## Sheet: Time & Size
CPU running time (sec):	0.624004
elapsed time (sec):	5.13909
No. of decision variables:	126
No. of constraints:	150
